# Supplementary material for: Arene guest selectivity and pore flexibility in a metal–organic framework with semi-fluorinated channel walls
Source: Philos Trans A Math Phys Eng Sci. 2017 Jan 13;375(2084):20160031. doi: 10.1098/rsta.2016.0031 (PMC5179934; doi:10.1098/rsta.2016.0031)
Supplement: 1-MeOH.cif [file rsta20160031supp2.cif]

data_ilb1903

# start Validation Reply Form
_vrf_PLAT601_ilb1903
;
PROBLEM: Structure Contains Solvent Accessible VOIDS of .        234 Ang3  
RESPONSE:
Methanol molecules were modelled inside the framworks channel where 
possible. 
;
_vrf_PLAT430_ilb1903
;
PROBLEM: Short Inter D...A Contact  O1C    ..  O1E     ..       2.76 Ang.  
RESPONSE: 
Short oxygen-oxygen contacts are consequence of the hydrogen bond network
formed by the methanol molecules in the frameworks channel. 
;
# end Validation Reply Form


_audit_creation_date              2016-08-08
_audit_creation_method
;
Olex2 1.2
(compiled 2016.02.19 svn.r3266 for OlexSys, GUI svn.r5155)
;
_shelxl_version_number            2014/6
_publ_contact_author_address      ?
_publ_contact_author_email        ?
_publ_contact_author_name         ''
_publ_contact_author_phone        ?
_publ_section_references
;
Bourhis, L.J., Dolomanov, O.V., Gildea, R.J., Howard, J.A.K., Puschmann, H.
 (2013). in preparation.

Bourhis, L.J., Dolomanov, O.V., Gildea, R.J., Howard, J.A.K., Puschmann, H.
 (2015). Acta Cryst. A71, 59-75.

Dolomanov, O.V., Bourhis, L.J., Gildea, R.J, Howard, J.A.K. & Puschmann, H.
 (2009), J. Appl. Cryst. 42, 339-341.

Sheldrick, G.M. (2015). Acta Cryst. C71, 3-8.
;
_chemical_name_common             ?
_chemical_name_systematic         ?
_chemical_formula_moiety          'C96 H96 Ag16 F32 N16 O32, 13(C O)'
_chemical_formula_sum             'C109 H96 Ag16 F32 N16 O45'
_chemical_formula_weight          4683.93
_chemical_melting_point           ?
loop_
  _atom_type_symbol
  _atom_type_description
  _atom_type_scat_dispersion_real
  _atom_type_scat_dispersion_imag
  _atom_type_scat_source
 'C' 'C' 0.0033 0.0016 'International Tables Vol C Tables 4.2.6.8 and 6.1.1.4'
 'H' 'H' 0.0000 0.0000 'International Tables Vol C Tables 4.2.6.8 and 6.1.1.4'
 'Ag' 'Ag' -0.8971 1.1015
 'International Tables Vol C Tables 4.2.6.8 and 6.1.1.4'
 'F' 'F' 0.0171 0.0103 'International Tables Vol C Tables 4.2.6.8 and 6.1.1.4'
 'N' 'N' 0.0061 0.0033 'International Tables Vol C Tables 4.2.6.8 and 6.1.1.4'
 'O' 'O' 0.0106 0.0060 'International Tables Vol C Tables 4.2.6.8 and 6.1.1.4'

_shelx_space_group_comment
;
The symmetry employed for this shelxl refinement is uniquely defined
by the following loop, which should always be used as a source of
symmetry information in preference to the above space-group names.
They are only intended as comments.
;
_space_group_crystal_system       'trigonal'
_space_group_IT_number            148
_space_group_name_H-M_alt         'R -3'
_space_group_name_Hall            '-R 3'
loop_
  _space_group_symop_operation_xyz
 'x, y, z'
 '-y, x-y, z'
 '-x+y, -x, z'
 'x+2/3, y+1/3, z+1/3'
 '-y+2/3, x-y+1/3, z+1/3'
 '-x+y+2/3, -x+1/3, z+1/3'
 'x+1/3, y+2/3, z+2/3'
 '-y+1/3, x-y+2/3, z+2/3'
 '-x+y+1/3, -x+2/3, z+2/3'
 '-x, -y, -z'
 'y, -x+y, -z'
 'x-y, x, -z'
 '-x+2/3, -y+1/3, -z+1/3'
 'y+2/3, -x+y+1/3, -z+1/3'
 'x-y+2/3, x+1/3, -z+1/3'
 '-x+1/3, -y+2/3, -z+2/3'
 'y+1/3, -x+y+2/3, -z+2/3'
 'x-y+1/3, x+2/3, -z+2/3'

_cell_length_a                    50.0474(6)
_cell_length_b                    50.0474(6)
_cell_length_c                    32.7348(4)
_cell_angle_alpha                 90
_cell_angle_beta                  90
_cell_angle_gamma                 120
_cell_volume                      71007.5(18)
_cell_formula_units_Z             18
_cell_measurement_reflns_used     60504
_cell_measurement_temperature     150(2)
_cell_measurement_theta_max       25.6610
_cell_measurement_theta_min       2.1040
_shelx_estimated_absorpt_T_max    ?
_shelx_estimated_absorpt_T_min    ?
_exptl_absorpt_coefficient_mu     2.051
_exptl_absorpt_correction_T_max   1.00000
_exptl_absorpt_correction_T_min   0.72094
_exptl_absorpt_correction_type    multi-scan
_exptl_absorpt_process_details
;
CrysAlisPro, Agilent Technologies,
Version 1.171.37.33 (release 27-03-2014 CrysAlis171 .NET)
(compiled Mar 27 2014,17:12:48)
Empirical absorption correction using spherical harmonics,
 implemented in SCALE3 ABSPACK scaling algorithm.
;
_exptl_absorpt_special_details    ?
_exptl_crystal_colour             'clear light colourless'
_exptl_crystal_colour_lustre      clear
_exptl_crystal_colour_modifier    light
_exptl_crystal_colour_primary     colourless
_exptl_crystal_density_diffrn     1.972
_exptl_crystal_density_meas       ?
_exptl_crystal_density_method     ?
_exptl_crystal_description        needle
_exptl_crystal_F_000              40716
_exptl_crystal_preparation        ?
_exptl_crystal_size_max           0.6
_exptl_crystal_size_mid           0.3
_exptl_crystal_size_min           0.3
_exptl_transmission_factor_max    ?
_exptl_transmission_factor_min    ?
_diffrn_reflns_av_R_equivalents   0.0585
_diffrn_reflns_av_unetI/netI      0.0456
_diffrn_reflns_Laue_measured_fraction_full 0.999
_diffrn_reflns_Laue_measured_fraction_max 0.999
_diffrn_reflns_limit_h_max        50
_diffrn_reflns_limit_h_min        -50
_diffrn_reflns_limit_k_max        57
_diffrn_reflns_limit_k_min        -60
_diffrn_reflns_limit_l_max        39
_diffrn_reflns_limit_l_min        -39
_diffrn_reflns_number             115207
_diffrn_reflns_point_group_measured_fraction_full 0.999
_diffrn_reflns_point_group_measured_fraction_max 0.999
_diffrn_reflns_theta_full         25.242
_diffrn_reflns_theta_max          25.350
_diffrn_reflns_theta_min          1.759
_diffrn_ambient_temperature       150.15
_diffrn_detector                  'CCD plate'
_diffrn_detector_area_resol_mean  ?
_diffrn_measured_fraction_theta_full 0.999
_diffrn_measured_fraction_theta_max 0.999
_diffrn_measurement_details
;
#__ type_ start__ end____ width___ exp.time_
  1 omega   28.46  205.96   0.5000   10.0000
omega____ theta____ kappa____ phi______ frames
    -       40.0000   73.7540   69.2560 355

#__ type_ start__ end____ width___ exp.time_
  2 omega  -54.64   81.36   0.5000   10.0000
omega____ theta____ kappa____ phi______ frames
    -       40.0000   73.7540   66.7560 272

#__ type_ start__ end____ width___ exp.time_
  3 omega   -8.04   47.96   0.5000   10.0000
omega____ theta____ kappa____ phi______ frames
    -       40.0000   73.7537  -40.7444 112

#__ type_ start__ end____ width___ exp.time_
  4 phi    154.24  195.74   0.5000   10.0000
omega____ theta____ kappa____ phi______ frames
 -23.2440   40.0000   73.7540     -     83
;
_diffrn_measurement_device        'abstract diffractometer'
_diffrn_measurement_device_type
'Saxi-CrysAlisPro-abstract goniometer imported SAXI images'
_diffrn_measurement_method        '\w and \p scans'
_diffrn_orient_matrix_UB_11       0.0100666000
_diffrn_orient_matrix_UB_12       -0.0061445000
_diffrn_orient_matrix_UB_13       0.0000559000
_diffrn_orient_matrix_UB_21       0.0107392000
_diffrn_orient_matrix_UB_22       0.0126486000
_diffrn_orient_matrix_UB_23       0.0119735000
_diffrn_orient_matrix_UB_31       -0.0071456000
_diffrn_orient_matrix_UB_32       -0.0083631000
_diffrn_orient_matrix_UB_33       0.0180644000
_diffrn_radiation_monochromator   graphite
_diffrn_radiation_probe           x-ray
_diffrn_radiation_type            MoK\a
_diffrn_radiation_wavelength      0.71073
_diffrn_source                    'Enhance (Mo) X-ray Source'
_reflns_Friedel_coverage          0.000
_reflns_Friedel_fraction_full     .
_reflns_Friedel_fraction_max      .
_reflns_number_gt                 25078
_reflns_number_total              28859
_reflns_odcompleteness_completeness 99.89
_reflns_odcompleteness_iscentric  1
_reflns_odcompleteness_theta      25.30
_reflns_special_details
;
 Reflections were merged by SHELXL according to the crystal
 class for the calculation of statistics and refinement.
 
 _reflns_Friedel_fraction is defined as the number of unique
 Friedel pairs measured divided by the number that would be
 possible theoretically, ignoring centric projections and
 systematic absences.
;
_reflns_threshold_expression      'I > 2\s(I)'
_computing_cell_refinement
;
CrysAlisPro, Agilent Technologies,
Version 1.171.37.33 (release 27-03-2014 CrysAlis171 .NET)
(compiled Mar 27 2014,17:12:48)
;
_computing_data_collection
;
CrysAlisPro, Agilent Technologies,
Version 1.171.37.33 (release 27-03-2014 CrysAlis171 .NET)
(compiled Mar 27 2014,17:12:48)
;
_computing_data_reduction
;
CrysAlisPro, Agilent Technologies,
Version 1.171.37.33 (release 27-03-2014 CrysAlis171 .NET)
(compiled Mar 27 2014,17:12:48)
;
_computing_molecular_graphics     'Olex2 (Dolomanov et al., 2009)'
_computing_publication_material   'Olex2 (Dolomanov et al., 2009)'
_computing_structure_refinement   'ShelXL (Sheldrick, 2015)'
_computing_structure_solution     'olex2.solve (Bourhis et al., 2015)'
_refine_diff_density_max          1.744
_refine_diff_density_min          -1.157
_refine_diff_density_rms          0.182
_refine_ls_extinction_coef        .
_refine_ls_extinction_method      none
_refine_ls_goodness_of_fit_ref    1.124
_refine_ls_hydrogen_treatment     constr
_refine_ls_matrix_type            full
_refine_ls_number_parameters      1862
_refine_ls_number_reflns          28859
_refine_ls_number_restraints      747
_refine_ls_R_factor_all           0.0682
_refine_ls_R_factor_gt            0.0565
_refine_ls_restrained_S_all       1.113
_refine_ls_shift/su_max           0.001
_refine_ls_shift/su_mean          0.000
_refine_ls_structure_factor_coef  Fsqd
_refine_ls_weighting_details
'w=1/[\s^2^(Fo^2^)+(0.0259P)^2^+2358.1863P] where P=(Fo^2^+2Fc^2^)/3'
_refine_ls_weighting_scheme       calc
_refine_ls_wR_factor_gt           0.1114
_refine_ls_wR_factor_ref          0.1158
_refine_special_details
;
 Refined as a 2-component inversion twin. SADI and DFIX commands were used to
restrain the C-O distances in the methanol molecules. 
RIGU and SIMU commands were used to restrain the atomic displacememnt 
parameters in the framewok and the methanol molecules.  
 
;
_olex2_refinement_description
;
1. Twinned data refinement
 Scales: 0.5011(7) 0.4989(7)
2. Fixed Uiso
 At 1.5 times of:
  All C(H,H,H) groups
3. Restrained distances
 C6-O1C = C5-O1E = C1D-O17 = C1F-O9
 1.45 with sigma of 0.02
 O1J-C11
 1.45 with sigma of 0.02
 C1K-O12
 1.45 with sigma of 0.02
 C0AA-O14
 1.45 with sigma of 0.02
 C1I-O10
 1.45 with sigma of 0.02
 C4AA-O3AA
 1.45 with sigma of 0.02
 C1L-O1B
 1.45 with sigma of 0.02
 O1O-C6AA
 1.45 with sigma of 0.02
 O1M-C1G
 1.45 with sigma of 0.02
 C1N-O15
 1.45 with sigma of 0.02
 C1P-O1H
 1.45 with sigma of 0.02
4. Uiso/Uaniso restraints and constraints
O15 \\sim C1N: within 2A with sigma of 0.002 and sigma for terminal atoms of
0.004
N11 \\sim N21 \\sim N0AA \\sim N18 \\sim N1 \\sim N14 \\sim N16 \\sim N31 \\sim
N33 \\sim N35 \\sim N37 \\sim N44 \\sim N1X \\sim N2P: within 1.7A with sigma
of 0.002 and sigma for terminal atoms of 0.002
C16 \\sim C19 \\sim C25 \\sim C32 \\sim C38 \\sim C39 \\sim C40 \\sim C41 \\sim
C42 \\sim C45 \\sim C46 \\sim C47 \\sim C48 \\sim C49 \\sim C50 \\sim C13 \\sim
C18 \\sim C1A \\sim C1E \\sim C5AA \\sim C3AA \\sim C1J \\sim C8AA \\sim C2AA
\\sim N10 \\sim C21 \\sim C22 \\sim C23 \\sim C7AA \\sim C1O \\sim C26 \\sim
C27 \\sim C28 \\sim C1AA \\sim C30 \\sim C1Q \\sim C1R \\sim C1S \\sim C34
\\sim C1T \\sim C1U \\sim C37 \\sim C1V \\sim C1W \\sim C1Y \\sim C1Z \\sim C44
\\sim C2A \\sim C2C \\sim C2D \\sim C2E \\sim C2G \\sim N2H \\sim C2I \\sim C2J
\\sim C2K \\sim C2M \\sim C2N \\sim C2O \\sim C2Q \\sim C2R \\sim C2S \\sim C2T
\\sim C2U \\sim C2V \\sim C2W \\sim C2X \\sim C2Z \\sim C3A \\sim C3C \\sim C3D
\\sim C3E \\sim C3F \\sim C3H \\sim C3I \\sim C3J \\sim C3K \\sim C3L \\sim C3M
\\sim C3N \\sim C3P \\sim C3Q \\sim C3T \\sim C3U \\sim C3V \\sim C3W \\sim C3X
\\sim C3Z \\sim C4B \\sim C4C \\sim C4D \\sim C1 \\sim C7 \\sim C1C \\sim C8
\\sim C2 \\sim C3 \\sim C4 \\sim O17 \\sim O1C \\sim O9 \\sim O1E \\sim O14
\\sim O10 \\sim C11 \\sim O12 \\sim O15 \\sim O1B \\sim O3AA: within 1.7A with
sigma of 0.002 and sigma for terminal atoms of 0.002
C1R \\sim O22: within 2A with sigma of 0.001 and sigma for terminal atoms of
0.002
C2N \\sim O5AA \\sim O43: within 2A with sigma of 0.001 and sigma for terminal
atoms of 0.002
N33 \\sim C2Q \\sim C2A \\sim C2D \\sim C3J: within 2A with sigma of 0.001 and
sigma for terminal atoms of 0.002
N21 \\sim C38 \\sim C8AA \\sim N1 \\sim C45 \\sim C28: within 2A with sigma of
0.001 and sigma for terminal atoms of 0.002
Uanis(N31) = Uanis(C2R) = Uanis(C1Z)
5. Rigid body (RIGU) restrains
 F19, F1E, O30, O3, C1E, C1O, F2, O27, F1A, C18, C3AA, O28
 with sigma for 1-2 distances of 0.002 and sigma for 1-3 distances of 0.002
 N1, C8AA, C3X, C38, C3U, N21, C45, C32, C28, C2E
 with sigma for 1-2 distances of 0.004 and sigma for 1-3 distances of 0.004
 N31, C2R, C1Z, N37, C2AA, C3I, C46, C3P, C23, C3L
 with sigma for 1-2 distances of 0.002 and sigma for 1-3 distances of 0.002
 C1U, C2I, N14, C3K, C3E
 with sigma for 1-2 distances of 0.002 and sigma for 1-3 distances of 0.002
 O22, C1R, O28, O16, C42, O1A, C5AA, F1K, F1H, C4, F1G, F9
 with sigma for 1-2 distances of 0.002 and sigma for 1-3 distances of 0.002
 C1R, O22, Ag6
 with sigma for 1-2 distances of 0.002 and sigma for 1-3 distances of 0.002
 N33, C2A, C2D, C2Q, C3J, Ag14
 with sigma for 1-2 distances of 0.001 and sigma for 1-3 distances of 0.001
 C2N, O5AA, O43, Ag15, Ag3
 with sigma for 1-2 distances of 0.001 and sigma for 1-3 distances of 0.001
6. Others
 Fixed Sof: C1N(0.5) O15(0.5) O1O(0.5) C6AA(0.5)
7.a Idealised Me refined as rotating group:
 C19(H19A,H19B,H19C), C32(H32A,H32B,H32C), C39(H39A,H39B,H39C), C40(H40A,H40B,
 H40C), C41(H41A,H41B,H41C), C13(H13A,H13B,H13C), C23(H23A,H23B,H23C), C1Q(H1QA,
 H1QB,H1QC), C1S(H1SA,H1SB,H1SC), C1U(H1UA,H1UB,H1UC), C1Z(H1ZA,H1ZB,H1ZC),
 C2D(H2DA,H2DB,H2DC), C2E(H2EA,H2EB,H2EC), C2S(H2SA,H2SB,H2SC), C2T(H2TA,H2TB,
 H2TC), C2W(H2WA,H2WB,H2WC), C2X(H2XA,H2XB,H2XC), C3A(H3AA,H3AB,H3AC), C3E(H3EA,
 H3EB,H3EC), C3F(H3FA,H3FB,H3FC), C3I(H3IA,H3IB,H3IC), C3J(H3JA,H3JB,H3JC),
 C3L(H3LA,H3LB,H3LC), C3M(H3MA,H3MB,H3MC), C3N(H3NA,H3NB,H3NC), C3Q(H3QA,H3QB,
 H3QC), C3U(H3UA,H3UB,H3UC), C3X(H3XA,H3XB,H3XC), C3Z(H3ZA,H3ZB,H3ZC), C4B(H4BA,
 H4BB,H4BC), C4C(H4CA,H4CB,H4CC), C4D(H4DA,H4DB,H4DC)
;
_atom_sites_solution_hydrogens    geom
_atom_sites_solution_primary      iterative
_atom_sites_solution_secondary    ?
loop_
  _atom_site_label
  _atom_site_type_symbol
  _atom_site_fract_x
  _atom_site_fract_y
  _atom_site_fract_z
  _atom_site_U_iso_or_equiv
  _atom_site_adp_type
  _atom_site_occupancy
  _atom_site_site_symmetry_order
  _atom_site_calc_flag
  _atom_site_refinement_flags_posn
  _atom_site_refinement_flags_adp
  _atom_site_refinement_flags_occupancy
  _atom_site_disorder_assembly
  _atom_site_disorder_group
 Ag1 Ag 0.31604(2) 0.33391(2) 0.60987(3) 0.01726(17) Uani 1 1 d . . . . .
 Ag2 Ag 0.49866(2) 0.34812(2) 0.76007(3) 0.01897(17) Uani 1 1 d . . . . .
 Ag3 Ag 0.51515(2) 0.33087(2) 1.08962(3) 0.01937(19) Uani 1 1 d . U . . .
 Ag4 Ag 0.48241(2) 0.31357(2) 0.42686(3) 0.01820(16) Uani 1 1 d . . . . .
 Ag5 Ag 0.31194(2) 0.32593(2) 0.51979(2) 0.01860(18) Uani 1 1 d . . . . .
 Ag6 Ag 0.33583(2) 0.37466(2) 0.44643(3) 0.02061(18) Uani 1 1 d . U . . .
 Ag7 Ag 0.49569(2) 0.34805(2) 0.66930(3) 0.01916(18) Uani 1 1 d . . . . .
 Ag8 Ag 0.51624(2) 0.32907(2) 1.18081(3) 0.02080(19) Uani 1 1 d . . . . .
 Ag9 Ag 0.30934(2) 0.33413(2) 0.70001(2) 0.01901(17) Uani 1 1 d . . . . .
 Ag10 Ag 0.50004(2) 0.29100(2) 0.26108(3) 0.02071(18) Uani 1 1 d . . . . .
 Ag11 Ag 0.45747(2) 0.33037(2) 0.59038(3) 0.02091(19) Uani 1 1 d . . . . .
 Ag12 Ag 0.53945(2) 0.37213(2) 0.92797(3) 0.02176(18) Uani 1 1 d . . . . .
 Ag13 Ag 0.48175(2) 0.30118(2) 0.51638(3) 0.01916(18) Uani 1 1 d . . . . .
 Ag14 Ag 0.49888(2) 0.35595(2) 0.84987(3) 0.01963(18) Uani 1 1 d . U . . .
 Ag15 Ag 0.51727(2) 0.32061(2) 1.00003(3) 0.02000(19) Uani 1 1 d . U . . .
 Ag16 Ag 0.47571(2) 0.31741(2) 0.33666(3) 0.01883(18) Uani 1 1 d . . . . .
 O1 O 0.5316(2) 0.3215(2) 0.9226(3) 0.030(2) Uani 1 1 d . . . . .
 F2 F 0.40817(15) 0.30342(16) 1.26441(19) 0.0241(14) Uani 1 1 d . U . . .
 F3 F 0.40468(14) 0.35439(15) 0.6881(2) 0.0220(15) Uani 1 1 d . . . . .
 F4 F 0.41064(14) 0.36463(14) 0.75402(18) 0.0197(14) Uani 1 1 d . . . . .
 F5 F 0.60173(15) 0.40681(15) 0.75282(19) 0.0224(15) Uani 1 1 d . . . . .
 F6 F 0.58704(14) 0.45289(14) 0.7639(2) 0.0222(15) Uani 1 1 d . . . . .
 F7 F 0.57380(14) 0.37987(14) 0.50257(19) 0.0219(14) Uani 1 1 d . . . . .
 F8 F 0.21038(14) 0.24817(14) 0.61583(19) 0.0194(14) Uani 1 1 d . . . . .
 F9 F 0.52444(15) 0.27726(14) 0.66647(19) 0.0208(13) Uani 1 1 d . U . . .
 F10 F 0.56315(15) 0.42086(15) 0.5824(2) 0.0265(16) Uani 1 1 d . . . . .
 F11 F 0.59322(15) 0.45096(14) 0.82929(19) 0.0227(15) Uani 1 1 d . . . . .
 F12 F 0.42743(14) 0.36476(15) 0.50678(19) 0.0235(14) Uani 1 1 d . . . . .
 O13 O 0.37575(18) 0.36357(18) 0.4447(2) 0.0199(17) Uani 1 1 d . . . . .
 F14 F 0.59128(14) 0.39163(14) 0.32032(19) 0.0208(14) Uani 1 1 d . . . . .
 F15 F 0.21260(14) 0.24195(14) 0.68161(18) 0.0198(14) Uani 1 1 d . . . . .
 F16 F 0.58801(14) 0.39704(14) 0.25551(18) 0.0207(15) Uani 1 1 d . . . . .
 O2AA O 0.26612(17) 0.29699(18) 0.6192(2) 0.0235(19) Uani 1 1 d . . . . .
 F18 F 0.57998(15) 0.37613(14) 0.5680(2) 0.0254(16) Uani 1 1 d . . . . .
 F19 F 0.31139(15) 0.42205(16) 0.51694(19) 0.0224(14) Uani 1 1 d . U . . .
 O20 O 0.52950(18) 0.29507(18) 1.1004(2) 0.0206(18) Uani 1 1 d . . . . .
 F1 F 0.37842(15) 0.29570(15) 0.4548(2) 0.0236(15) Uani 1 1 d . . . . .
 F13 F 0.38278(14) 0.29355(15) 0.7036(2) 0.0254(15) Uani 1 1 d . . . . .
 F17 F 0.44582(15) 0.36520(15) 1.00251(19) 0.0230(15) Uani 1 1 d . . . . .
 O5 O 0.53763(19) 0.39797(18) 0.7664(2) 0.0264(19) Uani 1 1 d . . . . .
 F1B F 0.46297(14) 0.20976(14) 0.39514(19) 0.0204(14) Uani 1 1 d . . . . .
 F1C F 0.61289(16) 0.40937(15) 0.81712(19) 0.0233(15) Uani 1 1 d . . . . .
 F1D F 0.47205(15) 0.21949(14) 0.33003(19) 0.0214(14) Uani 1 1 d . . . . .
 F1E F 0.30264(14) 0.42305(14) 0.58274(19) 0.0197(13) Uani 1 1 d . U . . .
 N11 N 0.5267(2) 0.3576(2) 0.4235(3) 0.0160(17) Uani 1 1 d . U . . .
 F1G F 0.53121(15) 0.28510(15) 0.6010(2) 0.0238(14) Uani 1 1 d . U . . .
 F1H F 0.46372(15) 0.23502(14) 0.65326(19) 0.0237(14) Uani 1 1 d . U . . .
 O0AA O 0.48526(18) 0.27778(17) 0.3405(2) 0.0200(17) Uani 1 1 d . . . . .
 F1I F 0.42349(14) 0.35614(15) 0.44027(19) 0.0219(15) Uani 1 1 d . . . . .
 F1J F 0.54935(15) 0.41711(15) 0.51890(19) 0.0235(15) Uani 1 1 d . . . . .
 O18 O 0.52745(19) 0.35087(18) 0.3215(2) 0.0244(19) Uani 1 1 d . . . . .
 O19 O 0.4893(2) 0.3635(2) 0.9304(3) 0.040(2) Uani 1 1 d . . . . .
 F20 F 0.43400(15) 0.35630(15) 0.93765(18) 0.0217(15) Uani 1 1 d . . . . .
 N21 N 0.3602(2) 0.3339(2) 0.6078(3) 0.0160(9) Uani 1 1 d . U . . .
 O22 O 0.29275(18) 0.32455(18) 0.4445(2) 0.0214(14) Uani 1 1 d . U . . .
 O23 O 0.54629(17) 0.39355(18) 0.8331(2) 0.0245(19) Uani 1 1 d . . . . .
 O24 O 0.51625(19) 0.32068(18) 0.8588(3) 0.0243(19) Uani 1 1 d . . . . .
 O25 O 0.34241(18) 0.3155(2) 0.7123(2) 0.0251(19) Uani 1 1 d . . . . .
 O26 O 0.46983(18) 0.26499(16) 0.4053(2) 0.0192(17) Uani 1 1 d . . . . .
 O27 O 0.46509(19) 0.3124(2) 1.1951(3) 0.0264(18) Uani 1 1 d . U . . .
 O28 O 0.45889(18) 0.30164(18) 0.2624(2) 0.0195(17) Uani 1 1 d . U . . .
 O29 O 0.46041(18) 0.35994(18) 0.7523(2) 0.0212(18) Uani 1 1 d . . . . .
 O30 O 0.30686(18) 0.37301(18) 0.5927(2) 0.0202(16) Uani 1 1 d . U . . .
 F1A F 0.40374(14) 0.29454(14) 1.19844(19) 0.0217(14) Uani 1 1 d . U . . .
 O3 O 0.32172(18) 0.37545(17) 0.5275(2) 0.0182(16) Uani 1 1 d . U . . .
 F1F F 0.38684(15) 0.30344(15) 0.52040(19) 0.0230(15) Uani 1 1 d . . . . .
 O8 O 0.53990(19) 0.34171(19) 0.2587(3) 0.028(2) Uani 1 1 d . . . . .
 O4AA O 0.43419(18) 0.30273(18) 0.4456(2) 0.0214(18) Uani 1 1 d . . . . .
 N0AA N 0.4705(2) 0.3297(2) 1.0937(3) 0.015(2) Uani 1 1 d . U . . .
 O2 O 0.27016(19) 0.28623(18) 0.6848(2) 0.029(2) Uani 1 1 d . . . . .
 O6AA O 0.36389(18) 0.34318(18) 0.5078(2) 0.0237(18) Uani 1 1 d . . . . .
 O4 O 0.44274(19) 0.3121(2) 0.5127(2) 0.029(2) Uani 1 1 d . . . . .
 O6 O 0.44864(18) 0.33985(19) 0.6884(2) 0.0247(19) Uani 1 1 d . . . . .
 C16 C 0.5272(3) 0.3843(3) 0.4310(3) 0.0198(15) Uani 1 1 d . U . . .
 O7 O 0.4854(2) 0.3409(2) 0.9923(3) 0.043(3) Uani 1 1 d . . . . .
 N18 N 0.4989(2) 0.3039(2) 0.7583(3) 0.0151(17) Uani 1 1 d . U . . .
 C19 C 0.5605(3) 0.3469(2) 0.6621(3) 0.0193(16) Uani 1 1 d . U . . .
 H19A H 0.5401 0.3339 0.6729 0.029 Uiso 1 1 calc GR . . . .
 H19B H 0.5751 0.3439 0.6776 0.029 Uiso 1 1 calc GR . . . .
 H19C H 0.5610 0.3416 0.6340 0.029 Uiso 1 1 calc GR . . . .
 O5AA O 0.56355(18) 0.37151(18) 1.0752(3) 0.0226(11) Uani 1 1 d . U . . .
 N1 N 0.4145(2) 0.3328(2) 0.6023(3) 0.0161(9) Uani 1 1 d . U . . .
 O16 O 0.47966(19) 0.29599(19) 0.6570(2) 0.0250(18) Uani 1 1 d . U . . .
 N14 N 0.2750(2) 0.2769(2) 0.5229(3) 0.0145(17) Uani 1 1 d . U . . .
 C25 C 0.5425(3) 0.3577(3) 0.2888(4) 0.0199(19) Uani 1 1 d . U . . .
 N16 N 0.5531(2) 0.3780(2) 1.1717(3) 0.024(2) Uani 1 1 d . U . . .
 O1A O 0.4673(2) 0.2896(2) 0.5912(2) 0.0287(19) Uani 1 1 d . U . . .
 O1AA O 0.5095(2) 0.28244(19) 1.1630(2) 0.030(2) Uani 1 1 d . . . . .
 O11 O 0.5138(2) 0.3526(2) 0.5314(3) 0.043(3) Uani 1 1 d . . . . .
 F1K F 0.47067(15) 0.23910(14) 0.58841(18) 0.0215(13) Uani 1 1 d . U . . .
 N31 N 0.5826(2) 0.4168(2) 0.9170(2) 0.0177(9) Uani 1 1 d . U . . .
 C32 C 0.3858(3) 0.3886(2) 0.5915(3) 0.0180(14) Uani 1 1 d . U . . .
 H32A H 0.3866 0.3919 0.5625 0.027 Uiso 1 1 calc GR . . . .
 H32B H 0.4031 0.4058 0.6042 0.027 Uiso 1 1 calc GR . . . .
 H32C H 0.3670 0.3866 0.6022 0.027 Uiso 1 1 calc GR . . . .
 N33 N 0.4500(2) 0.3437(2) 0.8479(3) 0.0170(10) Uani 1 1 d . U . . .
 N35 N 0.4402(2) 0.3301(2) 0.3509(3) 0.017(2) Uani 1 1 d . U . . .
 F36 F 0.39543(14) 0.30388(14) 0.76823(18) 0.0199(14) Uani 1 1 d . . . . .
 N37 N 0.3366(2) 0.4193(2) 0.4355(3) 0.0172(16) Uani 1 1 d . U . . .
 C38 C 0.3606(3) 0.3075(2) 0.6136(3) 0.0164(9) Uani 1 1 d . U . . .
 C39 C 0.4980(3) 0.3823(3) 0.4449(4) 0.0222(17) Uani 1 1 d . U . . .
 H39A H 0.4811 0.3668 0.4293 0.033 Uiso 1 1 calc GR . . . .
 H39B H 0.4991 0.4018 0.4410 0.033 Uiso 1 1 calc GR . . . .
 H39C H 0.4948 0.3769 0.4733 0.033 Uiso 1 1 calc GR . . . .
 C40 C 0.5512(3) 0.3276(3) 0.4053(3) 0.0198(17) Uani 1 1 d . U . . .
 H40A H 0.5319 0.3110 0.4152 0.030 Uiso 1 1 calc GR . . . .
 H40B H 0.5679 0.3268 0.4184 0.030 Uiso 1 1 calc GR . . . .
 H40C H 0.5524 0.3256 0.3763 0.030 Uiso 1 1 calc GR . . . .
 C41 C 0.4990(3) 0.3850(3) 1.0769(4) 0.0226(19) Uani 1 1 d . U . . .
 H41A H 0.5161 0.3847 1.0897 0.034 Uiso 1 1 calc GR . . . .
 H41B H 0.4982 0.4029 1.0858 0.034 Uiso 1 1 calc GR . . . .
 H41C H 0.5016 0.3858 1.0477 0.034 Uiso 1 1 calc GR . . . .
 C42 C 0.4752(3) 0.2829(3) 0.6242(3) 0.0188(13) Uani 1 1 d . U . . .
 O43 O 0.55621(18) 0.37025(18) 1.0074(2) 0.0235(11) Uani 1 1 d . U . . .
 N44 N 0.3216(2) 0.3827(2) 0.6874(2) 0.0136(18) Uani 1 1 d . U . . .
 C45 C 0.3868(3) 0.3599(2) 0.6001(3) 0.0163(9) Uani 1 1 d . U . . .
 C46 C 0.3627(3) 0.4460(3) 0.4390(3) 0.0189(13) Uani 1 1 d . U . . .
 C47 C 0.2580(2) 0.2811(3) 0.6511(3) 0.0164(18) Uani 1 1 d . U . . .
 C48 C 0.5246(3) 0.3036(3) 0.7605(3) 0.0189(15) Uani 1 1 d . U . . .
 C49 C 0.5538(3) 0.4019(3) 0.5493(3) 0.0225(17) Uani 1 1 d . U . . .
 C50 C 0.5858(3) 0.4337(3) 0.7948(3) 0.0182(16) Uani 1 1 d . U . . .
 C13 C 0.4425(3) 0.2777(3) 0.7477(4) 0.0223(19) Uani 1 1 d . U . . .
 H13A H 0.4425 0.2915 0.7680 0.033 Uiso 1 1 calc GR . . . .
 H13B H 0.4254 0.2573 0.7524 0.033 Uiso 1 1 calc GR . . . .
 H13C H 0.4407 0.2846 0.7211 0.033 Uiso 1 1 calc GR . . . .
 C18 C 0.4523(2) 0.3081(2) 1.2286(3) 0.0145(15) Uani 1 1 d . U . . .
 C1A C 0.4813(3) 0.2318(3) 0.3683(4) 0.0192(19) Uani 1 1 d . U . . .
 C1E C 0.3155(2) 0.3850(2) 0.5592(3) 0.0111(14) Uani 1 1 d . U . . .
 C5AA C 0.4802(3) 0.2549(3) 0.6238(3) 0.0190(12) Uani 1 1 d . U . . .
 C3AA C 0.4234(2) 0.3127(2) 1.2296(3) 0.0143(15) Uani 1 1 d . U . . .
 C1J C 0.5220(3) 0.3103(2) 0.8886(3) 0.016(2) Uani 1 1 d . U . . .
 C8AA C 0.3880(2) 0.3067(2) 0.6092(3) 0.0164(9) Uani 1 1 d . U . . .
 C2AA C 0.3104(3) 0.4191(3) 0.4272(3) 0.0199(17) Uani 1 1 d . U . . .
 N10 N 0.4950(2) 0.2664(2) 0.5004(3) 0.017(2) Uani 1 1 d . U . . .
 C21 C 0.4075(2) 0.3462(2) 0.4765(3) 0.0165(15) Uani 1 1 d . U . . .
 C22 C 0.4287(2) 0.3090(2) 0.4810(3) 0.0136(16) Uani 1 1 d . U . . .
 C23 C 0.3922(3) 0.5045(3) 0.4405(3) 0.0203(16) Uani 1 1 d . U . . .
 H23A H 0.3892 0.5208 0.4300 0.030 Uiso 1 1 calc GR . . . .
 H23B H 0.4088 0.5043 0.4262 0.030 Uiso 1 1 calc GR . . . .
 H23C H 0.3970 0.5079 0.4691 0.030 Uiso 1 1 calc GR . . . .
 C7AA C 0.5256(3) 0.2764(3) 0.7561(3) 0.0198(15) Uani 1 1 d . U . . .
 C1O C 0.3206(2) 0.4183(2) 0.5548(3) 0.0114(13) Uani 1 1 d . U . . .
 C26 C 0.4754(3) 0.3505(3) 0.9628(4) 0.021(2) Uani 1 1 d . U . . .
 C27 C 0.4006(2) 0.3139(2) 0.4838(3) 0.0150(14) Uani 1 1 d . U . . .
 C28 C 0.4146(2) 0.3596(2) 0.5986(3) 0.0161(9) Uani 1 1 d . U . . .
 C1AA C 0.5811(2) 0.3859(3) 0.4133(3) 0.0188(15) Uani 1 1 d . U . . .
 C30 C 0.3794(3) 0.3517(2) 0.4768(3) 0.0169(17) Uani 1 1 d . U . . .
 C1Q C 0.5140(2) 0.3925(3) 1.1816(3) 0.0219(17) Uani 1 1 d . U . . .
 H1QA H 0.5006 0.3740 1.1667 0.033 Uiso 1 1 calc GR . . . .
 H1QB H 0.5109 0.4089 1.1724 0.033 Uiso 1 1 calc GR . . . .
 H1QC H 0.5095 0.3890 1.2102 0.033 Uiso 1 1 calc GR . . . .
 C1R C 0.2902(3) 0.3133(3) 0.4103(4) 0.0209(15) Uani 1 1 d . U . . .
 C1S C 0.5534(3) 0.3338(3) 0.7712(3) 0.0204(17) Uani 1 1 d . U . . .
 H1SA H 0.5491 0.3504 0.7693 0.031 Uiso 1 1 calc GR . . . .
 H1SB H 0.5697 0.3373 0.7526 0.031 Uiso 1 1 calc GR . . . .
 H1SC H 0.5596 0.3326 0.7986 0.031 Uiso 1 1 calc GR . . . .
 C34 C 0.2997(2) 0.3893(3) 0.6812(3) 0.0196(18) Uani 1 1 d . U . . .
 C1T C 0.2291(2) 0.2488(3) 0.6469(3) 0.0163(18) Uani 1 1 d . U . . .
 C1U C 0.3144(2) 0.2620(3) 0.5132(3) 0.0191(17) Uani 1 1 d . U . . .
 H1UA H 0.3187 0.2586 0.4857 0.029 Uiso 1 1 calc GR . . . .
 H1UB H 0.3179 0.2491 0.5315 0.029 Uiso 1 1 calc GR . . . .
 H1UC H 0.3276 0.2832 0.5204 0.029 Uiso 1 1 calc GR . . . .
 C37 C 0.5552(3) 0.4125(2) 0.4261(3) 0.0197(15) Uani 1 1 d . U . . .
 C1V C 0.5531(3) 0.3579(3) 0.4147(3) 0.0188(15) Uani 1 1 d . U . . .
 C1W C 0.5686(2) 0.3802(3) 0.6649(3) 0.0191(15) Uani 1 1 d . U . . .
 N1X N 0.5451(2) 0.3860(2) 0.6716(3) 0.021(2) Uani 1 1 d . U . . .
 C1Y C 0.6111(3) 0.4264(3) 0.7858(3) 0.0179(17) Uani 1 1 d . U . . .
 C1Z C 0.5525(2) 0.4424(3) 0.9233(3) 0.0177(9) Uani 1 1 d . U . . .
 H1ZA H 0.5485 0.4511 0.8995 0.027 Uiso 1 1 calc GR . . . .
 H1ZB H 0.5532 0.4540 0.9470 0.027 Uiso 1 1 calc GR . . . .
 H1ZC H 0.5363 0.4213 0.9264 0.027 Uiso 1 1 calc GR . . . .
 C44 C 0.4716(3) 0.2769(3) 0.7503(3) 0.0207(18) Uani 1 1 d . U . . .
 C2A C 0.4428(2) 0.3663(2) 0.8450(3) 0.0172(10) Uani 1 1 d . U . . .
 C2C C 0.5532(3) 0.4050(2) 0.7989(3) 0.0173(17) Uani 1 1 d . U . . .
 C2D C 0.4694(2) 0.3991(2) 0.8378(3) 0.0186(14) Uani 1 1 d . U . . .
 H2DA H 0.4747 0.4103 0.8631 0.028 Uiso 1 1 calc GR . . . .
 H2DB H 0.4631 0.4093 0.8184 0.028 Uiso 1 1 calc GR . . . .
 H2DC H 0.4869 0.3984 0.8274 0.028 Uiso 1 1 calc GR . . . .
 C2E C 0.4451(2) 0.3887(2) 0.5931(3) 0.0180(14) Uani 1 1 d . U . . .
 H2EA H 0.4506 0.4005 0.6180 0.027 Uiso 1 1 calc GR . . . .
 H2EB H 0.4436 0.4007 0.5713 0.027 Uiso 1 1 calc GR . . . .
 H2EC H 0.4607 0.3835 0.5866 0.027 Uiso 1 1 calc GR . . . .
 C2G C 0.3854(2) 0.3128(3) 0.7359(3) 0.0144(16) Uani 1 1 d . U . . .
 N2H N 0.5048(2) 0.2714(2) 1.0036(3) 0.0157(19) Uani 1 1 d . U . . .
 C2I C 0.2811(2) 0.2541(3) 0.5163(3) 0.0177(16) Uani 1 1 d . U . . .
 C2J C 0.4113(2) 0.3077(2) 0.3560(3) 0.0181(18) Uani 1 1 d . U . . .
 C2K C 0.5512(2) 0.4149(2) 0.6739(3) 0.0178(14) Uani 1 1 d . U . . .
 O2L O 0.5078(2) 0.3724(2) 0.5875(3) 0.040(2) Uani 1 1 d . . . . .
 C2M C 0.3511(2) 0.4053(2) 0.6914(3) 0.0179(18) Uani 1 1 d . U . . .
 C2N C 0.5690(3) 0.3816(3) 1.0393(4) 0.0222(11) Uani 1 1 d . U . . .
 C2O C 0.4439(3) 0.3493(3) 0.7221(3) 0.0149(16) Uani 1 1 d . U . . .
 N2P N 0.5815(2) 0.4126(2) 0.4172(3) 0.018(2) Uani 1 1 d . U . . .
 C2Q C 0.4265(2) 0.3149(2) 0.8539(3) 0.0172(11) Uani 1 1 d . U . . .
 C2R C 0.5825(2) 0.4434(3) 0.9185(3) 0.0177(9) Uani 1 1 d . U . . .
 C2S C 0.6110(3) 0.3872(3) 0.4058(3) 0.0208(17) Uani 1 1 d . U . . .
 H2SA H 0.6152 0.3771 0.4277 0.031 Uiso 1 1 calc GR . . . .
 H2SB H 0.6272 0.4084 0.4043 0.031 Uiso 1 1 calc GR . . . .
 H2SC H 0.6100 0.3771 0.3805 0.031 Uiso 1 1 calc GR . . . .
 C2T C 0.5250(2) 0.4203(2) 0.6797(3) 0.0191(16) Uani 1 1 d . U . . .
 H2TA H 0.5086 0.4073 0.6615 0.029 Uiso 1 1 calc GR . . . .
 H2TB H 0.5316 0.4416 0.6740 0.029 Uiso 1 1 calc GR . . . .
 H2TC H 0.5178 0.4156 0.7074 0.029 Uiso 1 1 calc GR . . . .
 C2U C 0.5817(2) 0.4392(2) 0.6690(3) 0.0176(14) Uani 1 1 d . U . . .
 C2V C 0.5471(3) 0.4010(3) 1.1742(3) 0.0215(15) Uani 1 1 d . U . . .
 C2W C 0.2676(2) 0.3639(3) 0.6767(3) 0.0213(19) Uani 1 1 d . U . . .
 H2WA H 0.2639 0.3569 0.6489 0.032 Uiso 1 1 calc GR . . . .
 H2WB H 0.2537 0.3711 0.6840 0.032 Uiso 1 1 calc GR . . . .
 H2WC H 0.2642 0.3472 0.6943 0.032 Uiso 1 1 calc GR . . . .
 C2X C 0.5545(3) 0.2749(3) 0.7567(3) 0.0200(16) Uani 1 1 d . U . . .
 H2XA H 0.5614 0.2762 0.7843 0.030 Uiso 1 1 calc GR . . . .
 H2XB H 0.5701 0.2918 0.7411 0.030 Uiso 1 1 calc GR . . . .
 H2XC H 0.5507 0.2558 0.7448 0.030 Uiso 1 1 calc GR . . . .
 C2Z C 0.5218(3) 0.3724(3) 0.5580(4) 0.0237(19) Uani 1 1 d . U . . .
 C3A C 0.6390(3) 0.4235(3) 1.1563(4) 0.0262(18) Uani 1 1 d . U . . .
 H3AA H 0.6411 0.4172 1.1294 0.039 Uiso 1 1 calc GR . . . .
 H3AB H 0.6448 0.4133 1.1762 0.039 Uiso 1 1 calc GR . . . .
 H3AC H 0.6521 0.4455 1.1589 0.039 Uiso 1 1 calc GR . . . .
 C3C C 0.4781(3) 0.2609(3) 0.3726(4) 0.0183(19) Uani 1 1 d . U . . .
 C3D C 0.4113(2) 0.3460(2) 0.7237(3) 0.0150(15) Uani 1 1 d . U . . .
 C3E C 0.2393(2) 0.2966(2) 0.5306(3) 0.0168(16) Uani 1 1 d . U . . .
 H3EA H 0.2583 0.3150 0.5370 0.025 Uiso 1 1 calc GR . . . .
 H3EB H 0.2249 0.2918 0.5525 0.025 Uiso 1 1 calc GR . . . .
 H3EC H 0.2309 0.2997 0.5058 0.025 Uiso 1 1 calc GR . . . .
 C3F C 0.3754(2) 0.3965(3) 0.6973(3) 0.0196(18) Uani 1 1 d . U . . .
 H3FA H 0.3792 0.3961 0.7260 0.029 Uiso 1 1 calc GR . . . .
 H3FB H 0.3941 0.4113 0.6840 0.029 Uiso 1 1 calc GR . . . .
 H3FC H 0.3684 0.3764 0.6858 0.029 Uiso 1 1 calc GR . . . .
 C3H C 0.5983(2) 0.4038(3) 0.6610(3) 0.0196(15) Uani 1 1 d . U . . .
 C3I C 0.2810(3) 0.3882(3) 0.4250(3) 0.0227(18) Uani 1 1 d . U . . .
 H3IA H 0.2843 0.3744 0.4083 0.034 Uiso 1 1 calc GR . . . .
 H3IB H 0.2649 0.3908 0.4134 0.034 Uiso 1 1 calc GR . . . .
 H3IC H 0.2751 0.3797 0.4520 0.034 Uiso 1 1 calc GR . . . .
 C3J C 0.4350(3) 0.2899(2) 0.8562(3) 0.0180(13) Uani 1 1 d . U . . .
 H3JA H 0.4553 0.2974 0.8451 0.027 Uiso 1 1 calc GR . . . .
 H3JB H 0.4204 0.2723 0.8407 0.027 Uiso 1 1 calc GR . . . .
 H3JC H 0.4347 0.2840 0.8842 0.027 Uiso 1 1 calc GR . . . .
 C3K C 0.2455(2) 0.2701(2) 0.5248(3) 0.0159(16) Uani 1 1 d . U . . .
 C3L C 0.3924(3) 0.4454(3) 0.4444(3) 0.0199(15) Uani 1 1 d . U . . .
 H3LA H 0.3881 0.4263 0.4571 0.030 Uiso 1 1 calc GR . . . .
 H3LB H 0.4063 0.4623 0.4614 0.030 Uiso 1 1 calc GR . . . .
 H3LC H 0.4018 0.4471 0.4182 0.030 Uiso 1 1 calc GR . . . .
 C3M C 0.5895(2) 0.4723(2) 0.6709(3) 0.0188(16) Uani 1 1 d . U . . .
 H3MA H 0.5862 0.4772 0.6981 0.028 Uiso 1 1 calc GR . . . .
 H3MB H 0.5765 0.4755 0.6522 0.028 Uiso 1 1 calc GR . . . .
 H3MC H 0.6107 0.4854 0.6635 0.028 Uiso 1 1 calc GR . . . .
 C3N C 0.6248(2) 0.3987(3) 0.6554(3) 0.0203(17) Uani 1 1 d . U . . .
 H3NA H 0.6387 0.4074 0.6781 0.030 Uiso 1 1 calc GR . . . .
 H3NB H 0.6355 0.4085 0.6306 0.030 Uiso 1 1 calc GR . . . .
 H3NC H 0.6175 0.3770 0.6539 0.030 Uiso 1 1 calc GR . . . .
 C3P C 0.3630(3) 0.4740(3) 0.4347(3) 0.0191(13) Uani 1 1 d . U . . .
 C3Q C 0.5642(2) 0.4580(3) 1.1762(4) 0.0231(17) Uani 1 1 d . U . . .
 H3QA H 0.5834 0.4771 1.1788 0.035 Uiso 1 1 calc GR . . . .
 H3QB H 0.5517 0.4550 1.1999 0.035 Uiso 1 1 calc GR . . . .
 H3QC H 0.5535 0.4587 1.1523 0.035 Uiso 1 1 calc GR . . . .
 C3T C 0.5795(3) 0.3954(3) 0.5391(4) 0.0222(18) Uani 1 1 d . U . . .
 C3U C 0.3306(3) 0.2790(3) 0.6220(3) 0.0187(14) Uani 1 1 d . U . . .
 H3UA H 0.3235 0.2803 0.6488 0.028 Uiso 1 1 calc GR . . . .
 H3UB H 0.3333 0.2613 0.6204 0.028 Uiso 1 1 calc GR . . . .
 H3UC H 0.3157 0.2771 0.6021 0.028 Uiso 1 1 calc GR . . . .
 C3V C 0.4695(3) 0.3564(3) 1.0883(3) 0.0212(19) Uani 1 1 d . U . . .
 C3W C 0.4434(3) 0.3466(3) 0.9700(4) 0.0210(19) Uani 1 1 d . U . . .
 C3X C 0.3891(3) 0.2771(2) 0.6128(3) 0.0179(14) Uani 1 1 d . U . . .
 H3XA H 0.3866 0.2681 0.5862 0.027 Uiso 1 1 calc GR . . . .
 H3XB H 0.3727 0.2630 0.6303 0.027 Uiso 1 1 calc GR . . . .
 H3XC H 0.4086 0.2815 0.6241 0.027 Uiso 1 1 calc GR . . . .
 C3Z C 0.5889(3) 0.3588(3) 1.1622(4) 0.0267(18) Uani 1 1 d . U . . .
 H3ZA H 0.5950 0.3547 1.1882 0.040 Uiso 1 1 calc GR . . . .
 H3ZB H 0.6052 0.3641 1.1427 0.040 Uiso 1 1 calc GR . . . .
 H3ZC H 0.5706 0.3407 1.1530 0.040 Uiso 1 1 calc GR . . . .
 C4B C 0.5577(3) 0.4436(3) 0.4312(3) 0.0222(17) Uani 1 1 d . U . . .
 H4BA H 0.5379 0.4417 0.4267 0.033 Uiso 1 1 calc GR . . . .
 H4BB H 0.5722 0.4578 0.4117 0.033 Uiso 1 1 calc GR . . . .
 H4BC H 0.5646 0.4511 0.4583 0.033 Uiso 1 1 calc GR . . . .
 C4C C 0.4049(3) 0.2758(2) 0.3596(3) 0.0184(18) Uani 1 1 d . U . . .
 H4CA H 0.4201 0.2735 0.3446 0.028 Uiso 1 1 calc GR . . . .
 H4CB H 0.3848 0.2620 0.3487 0.028 Uiso 1 1 calc GR . . . .
 H4CC H 0.4056 0.2710 0.3878 0.028 Uiso 1 1 calc GR . . . .
 C4D C 0.4798(2) 0.3839(2) 0.3400(3) 0.0179(18) Uani 1 1 d . U . . .
 H4DA H 0.4925 0.3749 0.3447 0.027 Uiso 1 1 calc GR . . . .
 H4DB H 0.4856 0.4008 0.3585 0.027 Uiso 1 1 calc GR . . . .
 H4DC H 0.4825 0.3913 0.3124 0.027 Uiso 1 1 calc GR . . . .
 C1 C 0.5713(3) 0.3900(3) 0.2907(3) 0.0198(19) Uani 1 1 d . U . . .
 C7 C 0.5827(3) 0.3848(3) 1.1662(4) 0.0244(16) Uani 1 1 d . U . . .
 C1C C 0.5195(3) 0.2781(3) 1.1311(3) 0.017(2) Uani 1 1 d . U . . .
 C8 C 0.5707(2) 0.4315(3) 1.1725(3) 0.0219(15) Uani 1 1 d . U . . .
 C2 C 0.4467(2) 0.3602(2) 0.3469(3) 0.0159(18) Uani 1 1 d . U . . .
 C3 C 0.6064(3) 0.4152(3) 1.1631(4) 0.0246(16) Uani 1 1 d . U . . .
 C4 C 0.5142(3) 0.2637(3) 0.6306(3) 0.0201(14) Uani 1 1 d . U . . .
 C5 C 0.4688(6) 0.5289(5) 0.6865(7) 0.091(7) Uiso 1 1 d D . . . .
 C1D C 0.4408(6) 0.4798(6) 0.5734(7) 0.098(7) Uiso 1 1 d D . . . .
 C6 C 0.4639(5) 0.4357(5) 0.7094(6) 0.075(5) Uiso 1 1 d D . . . .
 C1F C 0.3912(6) 0.2027(6) 0.5940(8) 0.109(8) Uiso 1 1 d D . . . .
 C1G C 0.2926(7) 0.1872(7) 0.6310(9) 0.128(10) Uiso 1 1 d D . . . .
 O17 O 0.4724(6) 0.4997(6) 0.5647(8) 0.192(10) Uiso 1 1 d D U . . .
 O1C O 0.4578(6) 0.4484(6) 0.6729(7) 0.177(10) Uiso 1 1 d D U . . .
 O9 O 0.3641(6) 0.1961(6) 0.6163(7) 0.184(10) Uiso 1 1 d D U . . .
 O1E O 0.4732(6) 0.5055(6) 0.7042(8) 0.195(10) Uiso 1 1 d D U . . .
 C0AA C 0.3006(5) 0.2008(5) 0.8771(6) 0.071(5) Uiso 1 1 d D . . . .
 C1I C 0.4426(5) 0.4716(5) 0.8192(7) 0.085(6) Uiso 1 1 d D . . . .
 O1J O 0.4593(7) 0.4366(6) 0.4583(8) 0.189(10) Uiso 1 1 d D . . . .
 C1K C 0.6089(6) 0.2940(7) 0.3857(8) 0.113(9) Uiso 1 1 d D . . . .
 O14 O 0.3011(8) 0.1854(8) 0.8410(8) 0.251(14) Uiso 1 1 d D U . . .
 O10 O 0.4698(7) 0.4943(7) 0.7997(10) 0.258(15) Uiso 1 1 d D U . . .
 C11 C 0.4781(11) 0.4491(12) 0.4205(12) 0.23(2) Uiso 1 1 d D U . . .
 O12 O 0.6172(10) 0.3099(10) 0.4244(10) 0.309(19) Uiso 1 1 d D U . . .
 C1L C 0.5596(7) 0.5289(7) 0.6944(9) 0.118(9) Uiso 1 1 d D . . . .
 C4AA C 0.3509(6) 0.2221(6) 0.7414(7) 0.097(7) Uiso 1 1 d D . . . .
 C1N C 0.6354(15) 0.3585(14) 0.5318(13) 0.122(11) Uiso 0.5 1 d D U P . .
 O15 O 0.6353(9) 0.3456(9) 0.4917(11) 0.126(11) Uiso 0.5 1 d D U P . .
 O1B O 0.5432(11) 0.5182(11) 0.6566(11) 0.34(2) Uiso 1 1 d D U . . .
 O3AA O 0.3443(9) 0.2095(9) 0.7800(9) 0.301(18) Uiso 1 1 d D U . . .
 O1O O 0.6474(7) 0.3724(6) 0.7651(8) 0.084(8) Uiso 0.5 1 d D . P . .
 C6AA C 0.6333(11) 0.3464(9) 0.7361(13) 0.097(14) Uiso 0.5 1 d D . P . .
 C1P C 0.5316(6) 0.4698(7) 0.7924(8) 0.110(8) Uiso 1 1 d D . . . .
 O1H O 0.5254(10) 0.4859(10) 0.8222(11) 0.31(2) Uiso 1 1 d D . . . .
 O1M O 0.3074(11) 0.1875(12) 0.5932(12) 0.36(2) Uiso 1 1 d D . . . .

loop_
  _atom_site_aniso_label
  _atom_site_aniso_U_11
  _atom_site_aniso_U_22
  _atom_site_aniso_U_33
  _atom_site_aniso_U_23
  _atom_site_aniso_U_13
  _atom_site_aniso_U_12
 Ag1 0.0149(4) 0.0176(4) 0.0190(4) 0.0040(3) 0.0021(3) 0.0079(4)
 Ag2 0.0167(4) 0.0148(4) 0.0257(4) -0.0020(3) -0.0048(3) 0.0082(4)
 Ag3 0.0144(4) 0.0174(4) 0.0271(5) 0.0066(3) 0.0046(3) 0.0085(4)
 Ag4 0.0162(4) 0.0137(4) 0.0218(4) -0.0023(3) 0.0023(3) 0.0053(3)
 Ag5 0.0207(4) 0.0159(4) 0.0177(4) -0.0015(3) 0.0031(3) 0.0080(4)
 Ag6 0.0227(5) 0.0156(4) 0.0248(5) 0.0004(3) -0.0014(4) 0.0105(4)
 Ag7 0.0147(4) 0.0189(4) 0.0225(4) -0.0033(3) 0.0022(3) 0.0074(4)
 Ag8 0.0199(4) 0.0142(4) 0.0274(5) -0.0009(3) 0.0038(4) 0.0078(4)
 Ag9 0.0194(4) 0.0159(4) 0.0204(4) -0.0017(3) -0.0051(3) 0.0078(4)
 Ag10 0.0215(4) 0.0144(4) 0.0280(5) -0.0006(4) -0.0001(3) 0.0103(4)
 Ag11 0.0165(4) 0.0241(5) 0.0259(5) -0.0010(4) 0.0014(3) 0.0129(4)
 Ag12 0.0159(4) 0.0153(4) 0.0291(5) 0.0016(4) 0.0034(4) 0.0041(3)
 Ag13 0.0195(4) 0.0169(4) 0.0224(5) -0.0025(3) -0.0023(3) 0.0102(4)
 Ag14 0.0168(4) 0.0200(4) 0.0232(5) 0.0049(3) 0.0038(3) 0.0100(4)
 Ag15 0.0199(4) 0.0155(4) 0.0254(5) 0.0001(3) -0.0020(3) 0.0094(4)
 Ag16 0.0198(4) 0.0183(4) 0.0219(4) 0.0036(3) 0.0042(3) 0.0121(4)
 O1 0.041(6) 0.025(5) 0.023(5) 0.007(4) 0.010(4) 0.014(4)
 F2 0.019(3) 0.036(4) 0.020(3) 0.001(2) 0.003(2) 0.015(3)
 F3 0.017(3) 0.024(4) 0.025(4) 0.005(3) -0.001(3) 0.010(3)
 F4 0.024(3) 0.028(4) 0.013(3) -0.008(3) -0.002(3) 0.017(3)
 F5 0.027(4) 0.020(4) 0.017(4) -0.003(3) 0.000(3) 0.009(3)
 F6 0.021(3) 0.013(3) 0.028(4) 0.006(3) -0.004(3) 0.005(3)
 F7 0.019(3) 0.013(3) 0.023(4) -0.001(3) -0.002(3) 0.001(3)
 F8 0.015(3) 0.020(3) 0.020(4) -0.001(3) -0.005(2) 0.007(3)
 F9 0.025(3) 0.017(3) 0.023(3) -0.004(2) -0.001(2) 0.013(3)
 F10 0.025(4) 0.023(4) 0.022(4) -0.005(3) -0.002(3) 0.005(3)
 F11 0.024(4) 0.016(3) 0.021(4) -0.001(3) -0.002(3) 0.004(3)
 F12 0.018(3) 0.027(4) 0.020(3) -0.004(3) -0.007(3) 0.008(3)
 O13 0.030(4) 0.027(5) 0.007(4) -0.004(3) -0.006(3) 0.017(4)
 F14 0.016(3) 0.018(3) 0.028(4) 0.005(3) 0.001(3) 0.007(3)
 F15 0.019(3) 0.024(4) 0.012(3) 0.002(3) 0.006(2) 0.007(3)
 F16 0.021(3) 0.019(3) 0.016(3) 0.003(3) 0.011(3) 0.005(3)
 O2AA 0.013(4) 0.022(4) 0.030(5) 0.009(4) -0.008(3) 0.005(4)
 F18 0.026(4) 0.016(3) 0.028(4) 0.006(3) -0.010(3) 0.005(3)
 F19 0.030(4) 0.030(4) 0.013(2) 0.001(2) -0.004(2) 0.020(3)
 O20 0.023(4) 0.025(5) 0.014(4) 0.007(3) 0.007(3) 0.012(4)
 F1 0.020(3) 0.028(4) 0.023(4) -0.006(3) -0.006(3) 0.012(3)
 F13 0.015(3) 0.021(4) 0.037(4) -0.008(3) 0.002(3) 0.007(3)
 F17 0.027(4) 0.028(4) 0.021(4) -0.004(3) -0.007(3) 0.020(3)
 O5 0.027(5) 0.021(4) 0.022(5) -0.005(3) -0.010(3) 0.006(4)
 F1B 0.022(3) 0.018(3) 0.022(4) 0.010(3) 0.008(3) 0.010(3)
 F1C 0.034(4) 0.023(4) 0.016(3) 0.012(3) 0.001(3) 0.017(3)
 F1D 0.024(4) 0.022(3) 0.016(3) -0.004(3) -0.003(3) 0.010(3)
 F1E 0.023(3) 0.019(3) 0.021(3) 0.000(2) 0.006(2) 0.013(3)
 N11 0.018(5) 0.018(5) 0.012(4) -0.004(4) 0.002(4) 0.009(4)
 F1G 0.026(3) 0.017(3) 0.026(3) 0.000(2) 0.009(2) 0.009(3)
 F1H 0.025(3) 0.019(3) 0.025(3) 0.006(2) 0.007(2) 0.010(2)
 O0AA 0.028(4) 0.020(4) 0.018(4) 0.006(3) 0.007(3) 0.017(4)
 F1I 0.020(3) 0.028(4) 0.022(4) 0.007(3) 0.009(3) 0.016(3)
 F1J 0.027(4) 0.023(4) 0.021(4) 0.006(3) -0.004(3) 0.012(3)
 O18 0.024(4) 0.025(5) 0.017(4) 0.003(3) 0.011(3) 0.007(4)
 O19 0.023(5) 0.046(6) 0.047(7) 0.008(5) 0.006(4) 0.015(5)
 F20 0.023(4) 0.031(4) 0.017(4) 0.001(3) -0.004(3) 0.017(3)
 N21 0.0196(19) 0.0158(18) 0.0118(19) 0.0015(15) -0.0012(15) 0.0081(16)
 O22 0.027(3) 0.016(3) 0.022(3) 0.002(2) -0.008(3) 0.010(2)
 O23 0.014(4) 0.024(4) 0.021(4) 0.015(3) -0.002(3) -0.001(4)
 O24 0.025(5) 0.016(4) 0.033(5) 0.009(3) 0.007(4) 0.011(4)
 O25 0.021(4) 0.042(5) 0.016(4) 0.000(3) -0.006(3) 0.018(4)
 O26 0.022(4) 0.010(4) 0.023(4) 0.007(3) 0.011(3) 0.006(3)
 O27 0.023(4) 0.030(5) 0.029(3) -0.004(3) 0.006(3) 0.015(4)
 O28 0.020(4) 0.028(4) 0.018(4) -0.002(3) -0.007(3) 0.017(4)
 O29 0.019(4) 0.026(5) 0.023(5) -0.006(3) -0.010(3) 0.014(4)
 O30 0.026(4) 0.028(4) 0.012(3) 0.006(2) 0.007(2) 0.018(3)
 F1A 0.017(3) 0.022(3) 0.023(3) -0.005(2) -0.006(2) 0.007(3)
 O3 0.030(4) 0.017(3) 0.012(3) 0.000(2) 0.003(2) 0.015(3)
 F1F 0.028(4) 0.029(4) 0.016(3) 0.005(3) 0.007(3) 0.017(3)
 O8 0.023(5) 0.017(4) 0.037(6) 0.006(4) 0.002(4) 0.004(4)
 O4AA 0.022(4) 0.025(4) 0.018(4) -0.005(3) -0.001(3) 0.013(4)
 N0AA 0.017(5) 0.016(5) 0.017(5) 0.000(4) -0.001(4) 0.010(4)
 O2 0.033(5) 0.016(4) 0.023(5) 0.002(3) -0.015(4) 0.000(4)
 O6AA 0.016(4) 0.024(4) 0.035(5) -0.005(4) -0.003(3) 0.013(4)
 O4 0.027(5) 0.046(5) 0.027(5) -0.012(4) -0.012(4) 0.027(4)
 O6 0.023(4) 0.030(5) 0.029(5) 0.001(4) 0.002(3) 0.019(4)
 C16 0.023(3) 0.015(3) 0.022(3) 0.003(3) 0.006(3) 0.009(3)
 O7 0.018(5) 0.037(6) 0.074(8) 0.017(5) 0.004(4) 0.014(4)
 N18 0.011(4) 0.018(5) 0.014(4) 0.000(4) 0.000(3) 0.006(4)
 C19 0.017(3) 0.020(3) 0.021(3) 0.003(3) 0.006(3) 0.010(3)
 O5AA 0.0190(18) 0.0175(18) 0.028(2) 0.0029(14) 0.0014(15) 0.0064(15)
 N1 0.0193(19) 0.0162(18) 0.0120(18) 0.0011(15) -0.0014(15) 0.0083(16)
 O16 0.028(4) 0.024(4) 0.025(3) -0.011(3) -0.004(3) 0.015(3)
 N14 0.015(3) 0.019(4) 0.008(4) -0.004(3) -0.001(3) 0.007(3)
 C25 0.024(4) 0.024(5) 0.014(4) 0.006(3) 0.000(3) 0.014(4)
 N16 0.017(5) 0.022(5) 0.033(6) -0.005(4) 0.001(4) 0.010(4)
 O1A 0.047(5) 0.034(4) 0.019(3) -0.004(3) -0.001(3) 0.030(4)
 O1AA 0.052(6) 0.025(5) 0.024(5) 0.010(4) 0.022(4) 0.028(4)
 O11 0.029(5) 0.025(5) 0.042(6) -0.020(4) 0.004(4) -0.011(4)
 F1K 0.027(3) 0.018(3) 0.022(2) -0.002(2) 0.000(2) 0.012(3)
 N31 0.0174(16) 0.0221(16) 0.0148(17) 0.0008(15) 0.0003(15) 0.0108(14)
 C32 0.021(2) 0.016(2) 0.014(3) 0.002(2) 0.000(2) 0.008(2)
 N33 0.0188(17) 0.020(2) 0.014(2) 0.0054(18) 0.0050(14) 0.0109(16)
 N35 0.014(5) 0.016(5) 0.018(5) -0.002(4) -0.001(4) 0.005(4)
 F36 0.018(3) 0.023(3) 0.020(4) 0.006(3) 0.000(3) 0.011(3)
 N37 0.021(3) 0.016(3) 0.015(4) 0.002(3) 0.006(2) 0.009(2)
 C38 0.0196(19) 0.0161(18) 0.0124(18) 0.0017(14) -0.0009(15) 0.0081(16)
 C39 0.024(4) 0.016(3) 0.023(4) 0.004(3) 0.005(3) 0.008(3)
 C40 0.014(3) 0.025(4) 0.021(3) -0.001(3) -0.001(3) 0.010(3)
 C41 0.021(4) 0.022(4) 0.026(5) 0.006(3) 0.005(3) 0.011(4)
 C42 0.020(3) 0.016(2) 0.019(2) -0.0016(18) 0.0020(19) 0.008(2)
 O43 0.0203(19) 0.0175(17) 0.028(2) 0.0023(14) 0.0008(15) 0.0057(15)
 N44 0.018(5) 0.016(5) 0.010(4) -0.004(3) -0.003(3) 0.011(4)
 C45 0.0195(19) 0.0162(18) 0.0118(18) 0.0015(14) -0.0014(15) 0.0079(16)
 C46 0.021(3) 0.016(3) 0.021(3) 0.001(2) 0.004(2) 0.010(2)
 C47 0.008(4) 0.019(4) 0.016(4) -0.001(3) -0.004(3) 0.002(4)
 C48 0.019(3) 0.021(3) 0.017(3) -0.004(2) -0.002(2) 0.010(3)
 C49 0.024(4) 0.022(4) 0.021(4) 0.004(3) 0.002(3) 0.011(3)
 C50 0.019(4) 0.015(3) 0.017(4) -0.004(3) -0.003(3) 0.005(3)
 C13 0.022(4) 0.019(4) 0.024(4) -0.003(3) -0.007(3) 0.008(4)
 C18 0.010(3) 0.015(3) 0.020(3) -0.006(2) -0.003(2) 0.007(2)
 C1A 0.019(4) 0.018(4) 0.022(4) -0.003(3) 0.000(3) 0.010(4)
 C1E 0.012(3) 0.015(3) 0.008(2) -0.0013(19) 0.000(2) 0.008(3)
 C5AA 0.020(2) 0.016(2) 0.019(2) -0.0007(16) 0.0032(17) 0.0083(19)
 C3AA 0.009(3) 0.016(3) 0.019(3) -0.005(2) -0.003(2) 0.007(2)
 C1J 0.017(6) 0.012(5) 0.021(6) 0.004(4) 0.001(4) 0.010(5)
 C8AA 0.0196(19) 0.0163(18) 0.0126(18) 0.0013(14) -0.0011(15) 0.0084(16)
 C2AA 0.022(3) 0.018(4) 0.019(4) 0.001(3) 0.003(3) 0.010(3)
 N10 0.016(5) 0.022(5) 0.016(5) 0.007(4) 0.003(4) 0.012(4)
 C21 0.011(3) 0.015(3) 0.016(3) -0.001(2) 0.000(2) 0.000(2)
 C22 0.010(3) 0.013(3) 0.012(3) 0.001(3) 0.002(3) 0.001(3)
 C23 0.021(3) 0.017(3) 0.023(3) 0.001(3) 0.003(3) 0.010(3)
 C7AA 0.019(3) 0.022(3) 0.019(3) -0.004(2) -0.001(2) 0.011(3)
 C1O 0.012(3) 0.016(3) 0.008(2) -0.0012(19) -0.001(2) 0.008(3)
 C26 0.020(5) 0.022(5) 0.027(5) -0.004(4) -0.006(4) 0.016(4)
 C27 0.010(3) 0.014(3) 0.013(3) 0.001(2) 0.001(2) 0.000(2)
 C28 0.0192(19) 0.0163(18) 0.0119(18) 0.0012(14) -0.0016(15) 0.0081(16)
 C1AA 0.014(3) 0.024(3) 0.020(3) -0.001(3) -0.001(2) 0.010(3)
 C30 0.012(3) 0.014(3) 0.017(3) -0.002(3) 0.000(3) 0.001(3)
 C1Q 0.016(3) 0.020(3) 0.028(4) 0.001(3) 0.001(3) 0.007(3)
 C1R 0.026(3) 0.015(3) 0.022(3) 0.002(2) -0.008(3) 0.011(3)
 C1S 0.020(3) 0.020(3) 0.018(3) -0.003(3) -0.002(3) 0.008(3)
 C34 0.018(4) 0.024(4) 0.017(4) -0.006(3) -0.005(3) 0.011(4)
 C1T 0.008(4) 0.019(4) 0.015(4) -0.001(3) -0.005(3) 0.002(4)
 C1U 0.017(4) 0.024(4) 0.016(4) -0.002(3) 0.000(3) 0.009(3)
 C37 0.023(3) 0.014(3) 0.022(3) 0.003(2) 0.006(3) 0.010(3)
 C1V 0.013(3) 0.024(3) 0.020(3) -0.001(3) 0.000(2) 0.010(3)
 C1W 0.017(3) 0.020(3) 0.020(3) 0.001(2) 0.005(2) 0.010(3)
 N1X 0.031(5) 0.015(5) 0.022(5) 0.002(4) 0.009(4) 0.015(4)
 C1Y 0.019(4) 0.015(4) 0.016(4) -0.003(3) -0.003(3) 0.006(3)
 C1Z 0.0174(16) 0.0221(16) 0.0148(17) 0.0008(15) 0.0003(15) 0.0108(14)
 C44 0.021(4) 0.018(4) 0.022(4) -0.003(3) -0.005(3) 0.010(4)
 C2A 0.0190(18) 0.020(2) 0.014(2) 0.0057(18) 0.0050(16) 0.0110(16)
 C2C 0.018(4) 0.014(4) 0.019(4) -0.005(3) -0.003(3) 0.007(3)
 C2D 0.020(2) 0.021(3) 0.015(3) 0.007(2) 0.005(2) 0.011(2)
 C2E 0.019(2) 0.018(2) 0.014(2) 0.002(2) -0.002(2) 0.007(2)
 C2G 0.019(4) 0.021(4) 0.006(3) 0.000(3) -0.005(3) 0.012(3)
 N2H 0.025(5) 0.016(5) 0.008(4) 0.001(3) 0.001(4) 0.011(4)
 C2I 0.017(4) 0.023(4) 0.013(4) -0.003(3) 0.001(3) 0.010(3)
 C2J 0.023(4) 0.020(4) 0.011(4) 0.004(3) 0.003(3) 0.010(4)
 C2K 0.015(3) 0.013(3) 0.026(3) 0.000(2) 0.001(2) 0.008(3)
 O2L 0.017(5) 0.053(6) 0.026(5) -0.005(4) 0.007(4) 0.001(4)
 C2M 0.016(4) 0.023(4) 0.015(4) -0.007(3) -0.005(3) 0.010(4)
 C2N 0.0192(18) 0.0171(17) 0.027(2) 0.0025(14) 0.0014(15) 0.0067(14)
 C2O 0.019(4) 0.021(4) 0.008(3) -0.001(3) -0.003(3) 0.012(3)
 N2P 0.014(5) 0.020(5) 0.022(6) -0.004(4) -0.001(4) 0.010(4)
 C2Q 0.0191(18) 0.020(2) 0.014(2) 0.0052(18) 0.0051(15) 0.0108(16)
 C2R 0.0174(16) 0.0221(16) 0.0148(17) 0.0008(15) 0.0003(15) 0.0108(14)
 C2S 0.015(3) 0.025(4) 0.021(3) 0.000(3) 0.000(3) 0.009(3)
 C2T 0.015(3) 0.015(3) 0.026(4) 0.000(3) 0.002(3) 0.007(3)
 C2U 0.016(3) 0.012(3) 0.026(3) 0.000(2) 0.001(2) 0.008(3)
 C2V 0.016(3) 0.020(3) 0.027(3) 0.001(3) 0.002(3) 0.008(3)
 C2W 0.019(4) 0.025(4) 0.019(4) -0.006(3) -0.004(3) 0.010(4)
 C2X 0.020(3) 0.022(3) 0.021(3) -0.006(3) 0.000(3) 0.013(3)
 C2Z 0.024(4) 0.022(4) 0.023(4) 0.004(3) 0.003(3) 0.011(3)
 C3A 0.024(4) 0.027(4) 0.029(4) 0.001(3) 0.001(3) 0.014(3)
 C3C 0.018(4) 0.018(4) 0.022(4) -0.004(3) 0.001(3) 0.011(4)
 C3D 0.019(4) 0.022(3) 0.007(3) -0.001(3) -0.004(3) 0.012(3)
 C3E 0.019(3) 0.022(4) 0.010(4) -0.001(3) 0.001(3) 0.010(3)
 C3F 0.017(4) 0.023(4) 0.017(4) -0.008(3) -0.005(3) 0.009(4)
 C3H 0.018(3) 0.020(3) 0.020(3) 0.000(2) 0.004(2) 0.009(3)
 C3I 0.023(3) 0.020(4) 0.021(4) 0.002(3) 0.004(3) 0.008(3)
 C3J 0.020(2) 0.020(3) 0.015(3) 0.005(2) 0.006(2) 0.0112(19)
 C3K 0.018(3) 0.021(4) 0.008(4) -0.001(3) 0.000(2) 0.009(3)
 C3L 0.021(3) 0.017(3) 0.023(3) 0.001(2) 0.004(2) 0.010(2)
 C3M 0.017(3) 0.012(3) 0.027(3) 0.001(3) 0.001(3) 0.008(3)
 C3N 0.018(3) 0.021(3) 0.021(3) 0.001(3) 0.003(3) 0.009(3)
 C3P 0.020(3) 0.016(3) 0.021(3) 0.000(2) 0.004(2) 0.010(2)
 C3Q 0.016(3) 0.022(3) 0.028(4) 0.001(3) 0.001(3) 0.007(3)
 C3T 0.024(4) 0.022(4) 0.020(4) 0.004(3) 0.001(3) 0.012(3)
 C3U 0.020(2) 0.017(2) 0.015(3) 0.004(2) 0.000(2) 0.007(2)
 C3V 0.020(4) 0.021(4) 0.024(5) 0.005(3) 0.005(3) 0.012(4)
 C3W 0.021(5) 0.023(4) 0.025(5) -0.004(4) -0.007(4) 0.015(4)
 C3X 0.021(2) 0.017(2) 0.016(3) 0.002(2) 0.001(2) 0.009(2)
 C3Z 0.026(4) 0.026(4) 0.032(4) 0.003(3) 0.000(3) 0.016(3)
 C4B 0.025(4) 0.016(3) 0.024(4) 0.002(3) 0.007(3) 0.009(3)
 C4C 0.023(4) 0.019(4) 0.013(4) 0.004(3) 0.002(3) 0.010(4)
 C4D 0.021(4) 0.015(4) 0.012(4) 0.007(3) 0.000(3) 0.004(3)
 C1 0.023(4) 0.025(5) 0.013(4) 0.006(3) 0.001(3) 0.013(4)
 C7 0.024(3) 0.025(3) 0.030(4) 0.002(3) 0.001(3) 0.016(3)
 C1C 0.018(6) 0.023(6) 0.016(6) 0.002(5) 0.002(4) 0.015(5)
 C8 0.015(3) 0.021(3) 0.027(3) 0.001(3) 0.002(3) 0.008(3)
 C2 0.020(4) 0.012(4) 0.011(4) 0.008(3) 0.000(3) 0.005(3)
 C3 0.024(3) 0.026(3) 0.028(4) 0.001(3) 0.002(3) 0.015(3)
 C4 0.022(3) 0.017(3) 0.019(2) -0.0009(18) 0.0032(18) 0.008(2)

_geom_special_details
;
 All esds (except the esd in the dihedral angle between two l.s. planes)
 are estimated using the full covariance matrix.  The cell esds are taken
 into account individually in the estimation of esds in distances, angles
 and torsion angles; correlations between esds in cell parameters are only
 used when they are defined by crystal symmetry.  An approximate (isotropic)
 treatment of cell esds is used for estimating esds involving l.s. planes.
;
loop_
  _geom_bond_atom_site_label_1
  _geom_bond_atom_site_label_2
  _geom_bond_distance
  _geom_bond_site_symmetry_2
  _geom_bond_publ_flag
 Ag1 Ag5 2.9690(12) . ?
 Ag1 Ag9 2.9701(12) . ?
 Ag1 O2AA 2.265(8) . ?
 Ag1 N21 2.212(9) . ?
 Ag1 O30 2.292(8) . ?
 Ag2 Ag7 2.9752(13) . ?
 Ag2 Ag14 2.9647(13) . ?
 Ag2 O5 2.282(8) . ?
 Ag2 O29 2.283(8) . ?
 Ag2 N18 2.220(8) . ?
 Ag3 Ag8 2.9878(13) . ?
 Ag3 Ag15 2.9881(13) . ?
 Ag3 O20 2.267(8) . ?
 Ag3 N0AA 2.212(9) . ?
 Ag3 O5AA 2.303(8) . ?
 Ag4 Ag13 2.9920(13) . ?
 Ag4 Ag16 2.9887(13) . ?
 Ag4 N11 2.212(8) . ?
 Ag4 O26 2.297(7) . ?
 Ag4 O4AA 2.277(8) . ?
 Ag5 Ag6 3.1983(12) . ?
 Ag5 O3 2.287(7) . ?
 Ag5 O6AA 2.327(8) . ?
 Ag5 N14 2.217(9) . ?
 Ag6 Ag9 3.1281(12) 9_554 ?
 Ag6 O13 2.326(8) . ?
 Ag6 O22 2.353(8) . ?
 Ag6 N37 2.242(9) . ?
 Ag7 Ag11 3.0696(12) . ?
 Ag7 O6 2.267(8) . ?
 Ag7 O16 2.346(8) . ?
 Ag7 N1X 2.243(10) . ?
 Ag8 Ag10 3.1059(13) 1_556 ?
 Ag8 O27 2.309(8) . ?
 Ag8 N16 2.229(10) . ?
 Ag8 O1AA 2.261(8) . ?
 Ag9 Ag6 3.1277(12) 5 ?
 Ag9 O25 2.307(8) . ?
 Ag9 O2 2.267(8) . ?
 Ag9 N44 2.227(8) . ?
 Ag10 Ag8 3.1060(13) 1_554 ?
 Ag10 Ag16 3.3108(12) . ?
 Ag10 O28 2.372(7) . ?
 Ag10 O8 2.316(8) . ?
 Ag10 N2P 2.232(9) 18_545 ?
 Ag11 Ag13 3.3547(12) . ?
 Ag11 N1 2.245(9) . ?
 Ag11 O1A 2.323(8) . ?
 Ag11 O2L 2.343(9) . ?
 Ag12 Ag14 3.1098(13) . ?
 Ag12 Ag15 3.2531(13) . ?
 Ag12 O1 2.370(9) . ?
 Ag12 O19 2.328(9) . ?
 Ag12 N31 2.227(9) . ?
 Ag13 O4 2.277(8) . ?
 Ag13 O1A 2.539(8) . ?
 Ag13 O11 2.305(8) . ?
 Ag13 N10 2.214(9) . ?
 Ag14 O23 2.237(8) . ?
 Ag14 O24 2.343(8) . ?
 Ag14 N33 2.205(9) . ?
 Ag15 O7 2.293(9) . ?
 Ag15 O43 2.277(8) . ?
 Ag15 N2H 2.220(9) . ?
 Ag16 O0AA 2.264(7) . ?
 Ag16 O18 2.328(8) . ?
 Ag16 O28 2.563(7) . ?
 Ag16 N35 2.219(9) . ?
 O1 C1J 1.227(14) . ?
 F2 C3AA 1.320(12) . ?
 F3 C3D 1.334(11) . ?
 F4 C3D 1.373(12) . ?
 F5 C1Y 1.373(12) . ?
 F6 C50 1.377(12) . ?
 F7 C3T 1.377(13) . ?
 F8 C1T 1.374(12) . ?
 F9 C4 1.324(12) . ?
 F10 C49 1.358(13) . ?
 F11 C50 1.357(12) . ?
 F12 C21 1.383(12) . ?
 O13 C30 1.266(13) . ?
 F14 C1 1.366(12) . ?
 F15 C1T 1.343(12) . ?
 F16 C1 1.364(12) . ?
 O2AA C47 1.252(13) . ?
 F18 C3T 1.362(13) . ?
 F19 C1O 1.367(11) . ?
 O20 C1C 1.246(13) . ?
 F1 C27 1.396(12) . ?
 F13 C2G 1.392(12) . ?
 F17 C3W 1.378(13) . ?
 O5 C2C 1.257(13) . ?
 F1B C1A 1.348(13) . ?
 F1C C1Y 1.364(12) . ?
 F1D C1A 1.370(12) . ?
 F1E C1O 1.382(11) . ?
 N11 C16 1.353(14) . ?
 N11 C1V 1.341(14) . ?
 F1G C4 1.380(13) . ?
 F1H C5AA 1.335(13) . ?
 O0AA C3C 1.283(13) . ?
 F1I C21 1.378(12) . ?
 F1J C49 1.337(13) . ?
 O18 C25 1.252(13) . ?
 O19 C26 1.255(15) . ?
 F20 C3W 1.341(12) . ?
 N21 C38 1.347(14) . ?
 N21 C45 1.341(14) . ?
 O22 C1R 1.233(14) . ?
 O23 C2C 1.229(13) . ?
 O24 C1J 1.206(13) . ?
 O25 C1R 1.248(14) 5 ?
 O26 C3C 1.201(13) . ?
 O27 C18 1.235(13) . ?
 O28 C18 1.243(13) 1_554 ?
 O29 C2O 1.227(12) . ?
 O30 C1E 1.222(12) . ?
 F1A C3AA 1.393(12) . ?
 O3 C1E 1.247(12) . ?
 F1F C27 1.351(12) . ?
 O8 C25 1.236(14) . ?
 O4AA C22 1.265(13) . ?
 N0AA C3P 1.329(14) 9 ?
 N0AA C3V 1.375(14) . ?
 O2 C47 1.222(13) . ?
 O6AA C30 1.218(13) . ?
 O4 C22 1.218(13) . ?
 O6 C2O 1.269(13) . ?
 C16 C39 1.483(15) . ?
 C16 C37 1.415(16) . ?
 O7 C26 1.285(15) . ?
 N18 C48 1.296(15) . ?
 N18 C44 1.381(15) . ?
 C19 H19A 0.9600 . ?
 C19 H19B 0.9600 . ?
 C19 H19C 0.9600 . ?
 C19 C1W 1.510(15) . ?
 O5AA C2N 1.252(14) . ?
 N1 C8AA 1.335(14) . ?
 N1 C28 1.347(14) . ?
 O16 C42 1.219(13) . ?
 N14 C2I 1.342(14) . ?
 N14 C3K 1.341(13) . ?
 C25 C1 1.538(17) . ?
 N16 C2V 1.333(14) . ?
 N16 C7 1.352(15) . ?
 O1A C42 1.254(14) . ?
 O1AA C1C 1.222(13) . ?
 O11 C2Z 1.225(15) . ?
 F1K C5AA 1.349(12) . ?
 N31 C7AA 1.360(14) 17_556 ?
 N31 C2R 1.334(14) . ?
 C32 H32A 0.9600 . ?
 C32 H32B 0.9600 . ?
 C32 H32C 0.9600 . ?
 C32 C45 1.487(15) . ?
 N33 C2A 1.351(14) . ?
 N33 C2Q 1.342(14) . ?
 N35 C2J 1.324(14) . ?
 N35 C2 1.379(13) . ?
 F36 C2G 1.337(11) . ?
 N37 C46 1.327(14) . ?
 N37 C2AA 1.335(14) . ?
 C38 C8AA 1.399(15) . ?
 C38 C3U 1.490(15) . ?
 C39 H39A 0.9600 . ?
 C39 H39B 0.9600 . ?
 C39 H39C 0.9600 . ?
 C40 H40A 0.9600 . ?
 C40 H40B 0.9600 . ?
 C40 H40C 0.9600 . ?
 C40 C1V 1.502(16) . ?
 C41 H41A 0.9600 . ?
 C41 H41B 0.9600 . ?
 C41 H41C 0.9600 . ?
 C41 C3V 1.501(16) . ?
 C42 C5AA 1.539(16) . ?
 O43 C2N 1.209(14) . ?
 N44 C34 1.312(13) . ?
 N44 C2M 1.344(14) . ?
 C45 C28 1.403(15) . ?
 C46 C3L 1.515(15) . ?
 C46 C3P 1.399(15) . ?
 C47 C1T 1.544(15) . ?
 C48 C7AA 1.395(16) . ?
 C48 C1S 1.516(15) . ?
 C49 C2Z 1.569(17) . ?
 C49 C3T 1.513(17) . ?
 C50 C1Y 1.510(16) . ?
 C50 C2C 1.548(15) . ?
 C13 H13A 0.9600 . ?
 C13 H13B 0.9600 . ?
 C13 H13C 0.9600 . ?
 C13 C44 1.480(15) . ?
 C18 O28 1.243(13) 1_556 ?
 C18 C3AA 1.573(14) . ?
 C1A C3C 1.551(15) . ?
 C1A C1 1.554(16) 18_545 ?
 C1E C1O 1.562(14) . ?
 C5AA C4 1.544(16) . ?
 C3AA C1O 1.541(14) 9 ?
 C1J C1Y 1.563(15) 18_546 ?
 C8AA C3X 1.513(14) . ?
 C2AA C3I 1.511(15) . ?
 C2AA C3V 1.384(16) 5_554 ?
 N10 C8 1.335(14) 18_546 ?
 N10 C3 1.343(14) 18_546 ?
 C21 C27 1.492(15) . ?
 C21 C30 1.560(15) . ?
 C22 C27 1.551(15) . ?
 C23 H23A 0.9600 . ?
 C23 H23B 0.9600 . ?
 C23 H23C 0.9600 . ?
 C23 C3P 1.507(15) . ?
 C7AA N31 1.360(14) 18_546 ?
 C7AA C2X 1.485(15) . ?
 C1O C3AA 1.541(14) 5_554 ?
 C26 C3W 1.535(16) . ?
 C28 C2E 1.503(15) . ?
 C1AA C1V 1.403(16) . ?
 C1AA N2P 1.333(15) . ?
 C1AA C2S 1.488(15) . ?
 C1Q H1QA 0.9600 . ?
 C1Q H1QB 0.9600 . ?
 C1Q H1QC 0.9600 . ?
 C1Q C2V 1.509(15) . ?
 C1R O25 1.248(14) 9_554 ?
 C1R C2G 1.567(16) 9_554 ?
 C1S H1SA 0.9600 . ?
 C1S H1SB 0.9600 . ?
 C1S H1SC 0.9600 . ?
 C34 C2W 1.476(15) . ?
 C34 C2 1.389(15) 5 ?
 C1T C3W 1.538(16) 9_554 ?
 C1U H1UA 0.9600 . ?
 C1U H1UB 0.9600 . ?
 C1U H1UC 0.9600 . ?
 C1U C2I 1.509(14) . ?
 C37 N2P 1.342(14) . ?
 C37 C4B 1.508(15) . ?
 C1W N1X 1.362(14) . ?
 C1W C3H 1.365(15) . ?
 N1X C2K 1.325(13) . ?
 C1Y C1J 1.563(15) 17_556 ?
 C1Z H1ZA 0.9600 . ?
 C1Z H1ZB 0.9600 . ?
 C1Z H1ZC 0.9600 . ?
 C1Z C2R 1.486(15) . ?
 C44 C2R 1.411(15) 18_546 ?
 C2A C2D 1.529(14) . ?
 C2A C2I 1.397(15) 5 ?
 C2D H2DA 0.9600 . ?
 C2D H2DB 0.9600 . ?
 C2D H2DC 0.9600 . ?
 C2E H2EA 0.9600 . ?
 C2E H2EB 0.9600 . ?
 C2E H2EC 0.9600 . ?
 C2G C1R 1.567(16) 5 ?
 C2G C3D 1.566(15) . ?
 N2H C2U 1.342(14) 18_546 ?
 N2H C3H 1.345(14) 18_546 ?
 C2I C2A 1.397(15) 9_554 ?
 C2J C2M 1.430(15) 9_554 ?
 C2J C4C 1.465(15) . ?
 C2K C2T 1.479(14) . ?
 C2K C2U 1.405(14) . ?
 O2L C2Z 1.193(14) . ?
 C2M C2J 1.430(15) 5 ?
 C2M C3F 1.497(15) . ?
 C2N C4 1.593(16) 17_556 ?
 C2O C3D 1.558(15) . ?
 N2P Ag10 2.232(9) 17 ?
 C2Q C3J 1.511(15) . ?
 C2Q C3K 1.380(15) 5 ?
 C2R C44 1.411(16) 17_556 ?
 C2S H2SA 0.9600 . ?
 C2S H2SB 0.9600 . ?
 C2S H2SC 0.9600 . ?
 C2T H2TA 0.9600 . ?
 C2T H2TB 0.9600 . ?
 C2T H2TC 0.9600 . ?
 C2U N2H 1.342(13) 17_556 ?
 C2U C3M 1.502(14) . ?
 C2V C8 1.387(16) . ?
 C2W H2WA 0.9600 . ?
 C2W H2WB 0.9600 . ?
 C2W H2WC 0.9600 . ?
 C2X H2XA 0.9600 . ?
 C2X H2XB 0.9600 . ?
 C2X H2XC 0.9600 . ?
 C3A H3AA 0.9600 . ?
 C3A H3AB 0.9600 . ?
 C3A H3AC 0.9600 . ?
 C3A C3 1.486(16) . ?
 C3E H3EA 0.9600 . ?
 C3E H3EB 0.9600 . ?
 C3E H3EC 0.9600 . ?
 C3E C3K 1.513(15) . ?
 C3F H3FA 0.9600 . ?
 C3F H3FB 0.9600 . ?
 C3F H3FC 0.9600 . ?
 C3H N2H 1.345(14) 17_556 ?
 C3H C3N 1.483(15) . ?
 C3I H3IA 0.9600 . ?
 C3I H3IB 0.9600 . ?
 C3I H3IC 0.9600 . ?
 C3J H3JA 0.9600 . ?
 C3J H3JB 0.9600 . ?
 C3J H3JC 0.9600 . ?
 C3K C2Q 1.379(15) 9_554 ?
 C3L H3LA 0.9600 . ?
 C3L H3LB 0.9600 . ?
 C3L H3LC 0.9600 . ?
 C3M H3MA 0.9600 . ?
 C3M H3MB 0.9600 . ?
 C3M H3MC 0.9600 . ?
 C3N H3NA 0.9600 . ?
 C3N H3NB 0.9600 . ?
 C3N H3NC 0.9600 . ?
 C3P N0AA 1.329(14) 5_554 ?
 C3Q H3QA 0.9600 . ?
 C3Q H3QB 0.9600 . ?
 C3Q H3QC 0.9600 . ?
 C3Q C8 1.521(16) . ?
 C3T C1C 1.555(16) 17_556 ?
 C3U H3UA 0.9600 . ?
 C3U H3UB 0.9600 . ?
 C3U H3UC 0.9600 . ?
 C3V C2AA 1.384(16) 9 ?
 C3W C1T 1.538(16) 5 ?
 C3X H3XA 0.9600 . ?
 C3X H3XB 0.9600 . ?
 C3X H3XC 0.9600 . ?
 C3Z H3ZA 0.9600 . ?
 C3Z H3ZB 0.9600 . ?
 C3Z H3ZC 0.9600 . ?
 C3Z C7 1.491(16) . ?
 C4B H4BA 0.9600 . ?
 C4B H4BB 0.9600 . ?
 C4B H4BC 0.9600 . ?
 C4C H4CA 0.9600 . ?
 C4C H4CB 0.9600 . ?
 C4C H4CC 0.9600 . ?
 C4D H4DA 0.9600 . ?
 C4D H4DB 0.9600 . ?
 C4D H4DC 0.9600 . ?
 C4D C2 1.494(14) . ?
 C1 C1A 1.553(16) 17 ?
 C7 C3 1.389(17) . ?
 C1C C3T 1.555(16) 18_546 ?
 C8 N10 1.335(14) 17_556 ?
 C2 C34 1.389(15) 9_554 ?
 C3 N10 1.342(14) 17_556 ?
 C4 C2N 1.593(16) 18_546 ?
 C5 O1E 1.417(17) . ?
 C1D O17 1.412(18) . ?
 C6 O1C 1.456(17) . ?
 C1F O9 1.423(17) . ?
 C1G O1M 1.439(19) . ?
 C0AA O14 1.417(18) . ?
 C1I O10 1.417(18) . ?
 O1J C11 1.490(19) . ?
 C1K O12 1.443(19) . ?
 C1L O1B 1.433(19) . ?
 C4AA O3AA 1.375(19) . ?
 C1N O15 1.46(2) . ?
 O1O C6AA 1.473(19) . ?
 C1P O1H 1.393(19) . ?

loop_
  _geom_angle_atom_site_label_1
  _geom_angle_atom_site_label_2
  _geom_angle_atom_site_label_3
  _geom_angle
  _geom_angle_site_symmetry_1
  _geom_angle_site_symmetry_3
  _geom_angle_publ_flag
 Ag5 Ag1 Ag9 170.68(4) . . ?
 O2AA Ag1 Ag5 92.9(2) . . ?
 O2AA Ag1 Ag9 77.8(2) . . ?
 O2AA Ag1 O30 96.9(3) . . ?
 N21 Ag1 Ag5 88.4(2) . . ?
 N21 Ag1 Ag9 98.3(2) . . ?
 N21 Ag1 O2AA 134.3(3) . . ?
 N21 Ag1 O30 128.3(3) . . ?
 O30 Ag1 Ag5 80.89(19) . . ?
 O30 Ag1 Ag9 99.73(18) . . ?
 Ag14 Ag2 Ag7 170.86(4) . . ?
 O5 Ag2 Ag7 96.2(2) . . ?
 O5 Ag2 Ag14 79.6(2) . . ?
 O5 Ag2 O29 95.5(3) . . ?
 O29 Ag2 Ag7 80.9(2) . . ?
 O29 Ag2 Ag14 91.4(2) . . ?
 N18 Ag2 Ag7 89.9(2) . . ?
 N18 Ag2 Ag14 98.9(2) . . ?
 N18 Ag2 O5 131.7(3) . . ?
 N18 Ag2 O29 132.7(3) . . ?
 Ag8 Ag3 Ag15 166.55(4) . . ?
 O20 Ag3 Ag8 78.60(19) . . ?
 O20 Ag3 Ag15 87.99(19) . . ?
 O20 Ag3 O5AA 97.0(3) . . ?
 N0AA Ag3 Ag8 88.5(2) . . ?
 N0AA Ag3 Ag15 100.2(2) . . ?
 N0AA Ag3 O20 133.3(3) . . ?
 N0AA Ag3 O5AA 129.7(3) . . ?
 O5AA Ag3 Ag8 101.8(2) . . ?
 O5AA Ag3 Ag15 80.7(2) . . ?
 Ag16 Ag4 Ag13 172.29(4) . . ?
 N11 Ag4 Ag13 99.0(2) . . ?
 N11 Ag4 Ag16 88.6(2) . . ?
 N11 Ag4 O26 130.2(3) . . ?
 N11 Ag4 O4AA 131.8(3) . . ?
 O26 Ag4 Ag13 96.44(19) . . ?
 O26 Ag4 Ag16 77.57(19) . . ?
 O4AA Ag4 Ag13 77.7(2) . . ?
 O4AA Ag4 Ag16 98.2(2) . . ?
 O4AA Ag4 O26 97.7(2) . . ?
 Ag1 Ag5 Ag6 131.98(4) . . ?
 O3 Ag5 Ag1 77.42(18) . . ?
 O3 Ag5 Ag6 57.34(18) . . ?
 O3 Ag5 O6AA 91.3(3) . . ?
 O6AA Ag5 Ag1 97.4(2) . . ?
 O6AA Ag5 Ag6 70.6(2) . . ?
 N14 Ag5 Ag1 93.9(2) . . ?
 N14 Ag5 Ag6 131.7(2) . . ?
 N14 Ag5 O3 143.3(3) . . ?
 N14 Ag5 O6AA 125.3(3) . . ?
 Ag9 Ag6 Ag5 117.68(3) 9_554 . ?
 O13 Ag6 Ag5 82.80(19) . . ?
 O13 Ag6 Ag9 56.30(17) . 9_554 ?
 O13 Ag6 O22 100.6(3) . . ?
 O22 Ag6 Ag5 54.04(18) . . ?
 O22 Ag6 Ag9 86.9(2) . 9_554 ?
 N37 Ag6 Ag5 133.9(2) . . ?
 N37 Ag6 Ag9 108.2(2) . 9_554 ?
 N37 Ag6 O13 130.1(3) . . ?
 N37 Ag6 O22 127.4(3) . . ?
 Ag2 Ag7 Ag11 149.81(4) . . ?
 O6 Ag7 Ag2 76.8(2) . . ?
 O6 Ag7 Ag11 74.8(2) . . ?
 O6 Ag7 O16 95.7(3) . . ?
 O16 Ag7 Ag2 99.3(2) . . ?
 O16 Ag7 Ag11 73.6(2) . . ?
 N1X Ag7 Ag2 86.1(2) . . ?
 N1X Ag7 Ag11 122.5(2) . . ?
 N1X Ag7 O6 138.6(3) . . ?
 N1X Ag7 O16 124.4(3) . . ?
 Ag3 Ag8 Ag10 149.39(4) . 1_556 ?
 O27 Ag8 Ag3 100.3(2) . . ?
 O27 Ag8 Ag10 72.8(2) . 1_556 ?
 N16 Ag8 Ag3 81.4(3) . . ?
 N16 Ag8 Ag10 127.3(3) . 1_556 ?
 N16 Ag8 O27 125.8(3) . . ?
 N16 Ag8 O1AA 135.5(3) . . ?
 O1AA Ag8 Ag3 77.2(2) . . ?
 O1AA Ag8 Ag10 74.1(2) . 1_556 ?
 O1AA Ag8 O27 96.5(3) . . ?
 Ag1 Ag9 Ag6 145.38(4) . 5 ?
 O25 Ag9 Ag1 93.85(19) . . ?
 O25 Ag9 Ag6 68.0(2) . 5 ?
 O2 Ag9 Ag1 79.5(2) . . ?
 O2 Ag9 Ag6 72.2(2) . 5 ?
 O2 Ag9 O25 91.5(3) . . ?
 N44 Ag9 Ag1 81.4(2) . . ?
 N44 Ag9 Ag6 133.1(2) . 5 ?
 N44 Ag9 O25 127.7(3) . . ?
 N44 Ag9 O2 137.3(3) . . ?
 Ag8 Ag10 Ag16 115.00(3) 1_554 . ?
 O28 Ag10 Ag8 82.39(19) . 1_554 ?
 O28 Ag10 Ag16 50.38(18) . . ?
 O8 Ag10 Ag8 58.8(2) . 1_554 ?
 O8 Ag10 Ag16 82.8(2) . . ?
 O8 Ag10 O28 97.1(3) . . ?
 N2P Ag10 Ag8 108.8(2) 18_545 1_554 ?
 N2P Ag10 Ag16 135.6(2) 18_545 . ?
 N2P Ag10 O28 133.1(3) 18_545 . ?
 N2P Ag10 O8 128.2(3) 18_545 . ?
 Ag7 Ag11 Ag13 115.09(3) . . ?
 N1 Ag11 Ag7 108.3(2) . . ?
 N1 Ag11 Ag13 135.5(2) . . ?
 N1 Ag11 O1A 132.2(3) . . ?
 N1 Ag11 O2L 126.0(3) . . ?
 O1A Ag11 Ag7 82.5(2) . . ?
 O1A Ag11 Ag13 49.1(2) . . ?
 O1A Ag11 O2L 100.6(4) . . ?
 O2L Ag11 Ag7 62.6(2) . . ?
 O2L Ag11 Ag13 84.3(2) . . ?
 Ag14 Ag12 Ag15 118.04(3) . . ?
 O1 Ag12 Ag14 85.5(2) . . ?
 O1 Ag12 Ag15 53.0(2) . . ?
 O19 Ag12 Ag14 58.4(3) . . ?
 O19 Ag12 Ag15 85.4(2) . . ?
 O19 Ag12 O1 102.6(3) . . ?
 N31 Ag12 Ag14 107.9(2) . . ?
 N31 Ag12 Ag15 133.5(2) . . ?
 N31 Ag12 O1 128.4(3) . . ?
 N31 Ag12 O19 127.3(4) . . ?
 Ag4 Ag13 Ag11 125.86(4) . . ?
 O4 Ag13 Ag4 79.6(2) . . ?
 O4 Ag13 Ag11 52.7(2) . . ?
 O4 Ag13 O1A 85.7(3) . . ?
 O4 Ag13 O11 86.9(3) . . ?
 O1A Ag13 Ag4 164.7(2) . . ?
 O1A Ag13 Ag11 43.77(19) . . ?
 O11 Ag13 Ag4 92.8(2) . . ?
 O11 Ag13 Ag11 64.0(2) . . ?
 O11 Ag13 O1A 90.5(3) . . ?
 N10 Ag13 Ag4 87.4(2) . . ?
 N10 Ag13 Ag11 146.0(2) . . ?
 N10 Ag13 O4 143.7(3) . . ?
 N10 Ag13 O1A 102.3(3) . . ?
 N10 Ag13 O11 127.8(4) . . ?
 Ag2 Ag14 Ag12 143.94(4) . . ?
 O23 Ag14 Ag2 78.5(2) . . ?
 O23 Ag14 Ag12 72.69(19) . . ?
 O23 Ag14 O24 91.6(3) . . ?
 O24 Ag14 Ag2 90.2(2) . . ?
 O24 Ag14 Ag12 69.7(2) . . ?
 N33 Ag14 Ag2 90.2(2) . . ?
 N33 Ag14 Ag12 125.9(2) . . ?
 N33 Ag14 O23 142.1(3) . . ?
 N33 Ag14 O24 124.8(3) . . ?
 Ag3 Ag15 Ag12 127.08(4) . . ?
 O7 Ag15 Ag3 86.6(3) . . ?
 O7 Ag15 Ag12 66.8(2) . . ?
 O43 Ag15 Ag3 78.0(2) . . ?
 O43 Ag15 Ag12 56.3(2) . . ?
 O43 Ag15 O7 86.3(3) . . ?
 N2H Ag15 Ag3 97.1(2) . . ?
 N2H Ag15 Ag12 135.5(2) . . ?
 N2H Ag15 O7 128.6(3) . . ?
 N2H Ag15 O43 144.8(3) . . ?
 Ag4 Ag16 Ag10 129.59(4) . . ?
 O0AA Ag16 Ag4 79.01(19) . . ?
 O0AA Ag16 Ag10 53.90(19) . . ?
 O0AA Ag16 O18 89.8(3) . . ?
 O0AA Ag16 O28 87.9(3) . . ?
 O18 Ag16 Ag4 97.89(19) . . ?
 O18 Ag16 Ag10 68.20(19) . . ?
 O18 Ag16 O28 95.4(3) . . ?
 O28 Ag16 Ag4 161.23(18) . . ?
 O28 Ag16 Ag10 45.45(17) . . ?
 N35 Ag16 Ag4 86.7(2) . . ?
 N35 Ag16 Ag10 141.2(2) . . ?
 N35 Ag16 O0AA 142.2(3) . . ?
 N35 Ag16 O18 127.0(3) . . ?
 N35 Ag16 O28 95.8(3) . . ?
 C1J O1 Ag12 111.8(7) . . ?
 C30 O13 Ag6 115.8(7) . . ?
 C47 O2AA Ag1 120.3(7) . . ?
 C1C O20 Ag3 119.0(7) . . ?
 C2C O5 Ag2 117.1(7) . . ?
 C16 N11 Ag4 119.2(8) . . ?
 C1V N11 Ag4 120.9(8) . . ?
 C1V N11 C16 119.9(9) . . ?
 C3C O0AA Ag16 120.7(7) . . ?
 C25 O18 Ag16 132.8(8) . . ?
 C26 O19 Ag12 112.9(8) . . ?
 C38 N21 Ag1 120.2(7) . . ?
 C45 N21 Ag1 120.8(7) . . ?
 C45 N21 C38 119.1(9) . . ?
 C1R O22 Ag6 109.9(7) . . ?
 C2C O23 Ag14 123.2(7) . . ?
 C1J O24 Ag14 133.1(8) . . ?
 C1R O25 Ag9 134.9(8) 5 . ?
 C3C O26 Ag4 121.2(7) . . ?
 C18 O27 Ag8 128.9(8) . . ?
 Ag10 O28 Ag16 84.2(2) . . ?
 C18 O28 Ag10 114.6(7) 1_554 . ?
 C18 O28 Ag16 148.5(7) 1_554 . ?
 C2O O29 Ag2 116.6(7) . . ?
 C1E O30 Ag1 117.8(7) . . ?
 C1E O3 Ag5 123.3(7) . . ?
 C25 O8 Ag10 115.9(8) . . ?
 C22 O4AA Ag4 121.5(7) . . ?
 C3P N0AA Ag3 121.6(7) 9 . ?
 C3P N0AA C3V 118.8(9) 9 . ?
 C3V N0AA Ag3 119.5(7) . . ?
 C47 O2 Ag9 119.8(7) . . ?
 C30 O6AA Ag5 132.0(8) . . ?
 C22 O4 Ag13 121.6(7) . . ?
 C2O O6 Ag7 122.9(7) . . ?
 N11 C16 C39 117.4(10) . . ?
 N11 C16 C37 118.7(10) . . ?
 C37 C16 C39 123.9(10) . . ?
 C26 O7 Ag15 137.3(9) . . ?
 C48 N18 Ag2 120.6(8) . . ?
 C48 N18 C44 120.1(9) . . ?
 C44 N18 Ag2 118.9(7) . . ?
 H19A C19 H19B 109.5 . . ?
 H19A C19 H19C 109.5 . . ?
 H19B C19 H19C 109.5 . . ?
 C1W C19 H19A 109.5 . . ?
 C1W C19 H19B 109.5 . . ?
 C1W C19 H19C 109.5 . . ?
 C2N O5AA Ag3 118.1(7) . . ?
 C8AA N1 Ag11 119.2(7) . . ?
 C8AA N1 C28 119.7(9) . . ?
 C28 N1 Ag11 120.8(7) . . ?
 C42 O16 Ag7 128.1(8) . . ?
 C2I N14 Ag5 121.0(7) . . ?
 C3K N14 Ag5 119.1(7) . . ?
 C3K N14 C2I 119.0(9) . . ?
 O18 C25 C1 111.8(10) . . ?
 O8 C25 O18 130.6(12) . . ?
 O8 C25 C1 117.0(10) . . ?
 C2V N16 Ag8 121.4(7) . . ?
 C2V N16 C7 118.7(10) . . ?
 C7 N16 Ag8 119.8(8) . . ?
 Ag11 O1A Ag13 87.1(3) . . ?
 C42 O1A Ag11 118.7(7) . . ?
 C42 O1A Ag13 143.0(8) . . ?
 C1C O1AA Ag8 122.6(7) . . ?
 C2Z O11 Ag13 144.9(9) . . ?
 C7AA N31 Ag12 120.3(7) 17_556 . ?
 C2R N31 Ag12 120.7(7) . . ?
 C2R N31 C7AA 118.9(9) . 17_556 ?
 H32A C32 H32B 109.5 . . ?
 H32A C32 H32C 109.5 . . ?
 H32B C32 H32C 109.5 . . ?
 C45 C32 H32A 109.5 . . ?
 C45 C32 H32B 109.5 . . ?
 C45 C32 H32C 109.5 . . ?
 C2A N33 Ag14 119.4(7) . . ?
 C2Q N33 Ag14 123.2(7) . . ?
 C2Q N33 C2A 117.0(9) . . ?
 C2J N35 Ag16 118.3(7) . . ?
 C2J N35 C2 120.2(9) . . ?
 C2 N35 Ag16 120.4(7) . . ?
 C46 N37 Ag6 120.6(7) . . ?
 C46 N37 C2AA 119.5(10) . . ?
 C2AA N37 Ag6 119.8(7) . . ?
 N21 C38 C8AA 120.6(10) . . ?
 N21 C38 C3U 117.4(10) . . ?
 C8AA C38 C3U 121.8(10) . . ?
 C16 C39 H39A 109.5 . . ?
 C16 C39 H39B 109.5 . . ?
 C16 C39 H39C 109.5 . . ?
 H39A C39 H39B 109.5 . . ?
 H39A C39 H39C 109.5 . . ?
 H39B C39 H39C 109.5 . . ?
 H40A C40 H40B 109.5 . . ?
 H40A C40 H40C 109.5 . . ?
 H40B C40 H40C 109.5 . . ?
 C1V C40 H40A 109.5 . . ?
 C1V C40 H40B 109.5 . . ?
 C1V C40 H40C 109.5 . . ?
 H41A C41 H41B 109.5 . . ?
 H41A C41 H41C 109.5 . . ?
 H41B C41 H41C 109.5 . . ?
 C3V C41 H41A 109.5 . . ?
 C3V C41 H41B 109.5 . . ?
 C3V C41 H41C 109.5 . . ?
 O16 C42 O1A 127.7(11) . . ?
 O16 C42 C5AA 115.3(10) . . ?
 O1A C42 C5AA 117.0(10) . . ?
 C2N O43 Ag15 124.7(8) . . ?
 C34 N44 Ag9 119.7(7) . . ?
 C34 N44 C2M 120.6(9) . . ?
 C2M N44 Ag9 119.2(7) . . ?
 N21 C45 C32 118.6(10) . . ?
 N21 C45 C28 120.3(10) . . ?
 C28 C45 C32 121.1(10) . . ?
 N37 C46 C3L 118.1(10) . . ?
 N37 C46 C3P 120.9(10) . . ?
 C3P C46 C3L 120.8(10) . . ?
 O2AA C47 C1T 115.2(9) . . ?
 O2 C47 O2AA 130.6(11) . . ?
 O2 C47 C1T 114.0(10) . . ?
 N18 C48 C7AA 121.7(10) . . ?
 N18 C48 C1S 117.1(10) . . ?
 C7AA C48 C1S 121.0(10) . . ?
 F10 C49 C2Z 110.3(9) . . ?
 F10 C49 C3T 107.0(10) . . ?
 F1J C49 F10 107.2(9) . . ?
 F1J C49 C2Z 106.8(9) . . ?
 F1J C49 C3T 110.9(9) . . ?
 C3T C49 C2Z 114.4(10) . . ?
 F6 C50 C1Y 105.9(9) . . ?
 F6 C50 C2C 111.6(9) . . ?
 F11 C50 F6 105.3(9) . . ?
 F11 C50 C1Y 108.8(9) . . ?
 F11 C50 C2C 110.2(9) . . ?
 C1Y C50 C2C 114.7(9) . . ?
 H13A C13 H13B 109.5 . . ?
 H13A C13 H13C 109.5 . . ?
 H13B C13 H13C 109.5 . . ?
 C44 C13 H13A 109.5 . . ?
 C44 C13 H13B 109.5 . . ?
 C44 C13 H13C 109.5 . . ?
 O27 C18 O28 130.8(11) . 1_556 ?
 O27 C18 C3AA 115.3(10) . . ?
 O28 C18 C3AA 113.8(9) 1_556 . ?
 F1B C1A F1D 106.8(9) . . ?
 F1B C1A C3C 111.1(9) . . ?
 F1B C1A C1 106.4(9) . 18_545 ?
 F1D C1A C3C 109.5(9) . . ?
 F1D C1A C1 108.9(9) . 18_545 ?
 C3C C1A C1 113.8(9) . 18_545 ?
 O30 C1E O3 130.9(10) . . ?
 O30 C1E C1O 115.9(9) . . ?
 O3 C1E C1O 113.2(9) . . ?
 F1H C5AA F1K 106.1(9) . . ?
 F1H C5AA C42 110.6(9) . . ?
 F1H C5AA C4 106.8(9) . . ?
 F1K C5AA C42 111.8(9) . . ?
 F1K C5AA C4 107.8(9) . . ?
 C42 C5AA C4 113.4(9) . . ?
 F2 C3AA F1A 107.9(9) . . ?
 F2 C3AA C18 112.2(9) . . ?
 F2 C3AA C1O 108.5(8) . 9 ?
 F1A C3AA C18 106.9(8) . . ?
 F1A C3AA C1O 107.0(8) . 9 ?
 C1O C3AA C18 114.0(9) 9 . ?
 O1 C1J C1Y 116.0(9) . 18_546 ?
 O24 C1J O1 131.3(11) . . ?
 O24 C1J C1Y 112.6(10) . 18_546 ?
 N1 C8AA C38 120.0(10) . . ?
 N1 C8AA C3X 117.7(10) . . ?
 C38 C8AA C3X 122.2(10) . . ?
 N37 C2AA C3I 117.8(10) . . ?
 N37 C2AA C3V 120.7(10) . 5_554 ?
 C3V C2AA C3I 121.5(10) 5_554 . ?
 C8 N10 Ag13 118.1(7) 18_546 . ?
 C8 N10 C3 120.3(10) 18_546 18_546 ?
 C3 N10 Ag13 120.7(8) 18_546 . ?
 F12 C21 C27 108.1(9) . . ?
 F12 C21 C30 106.8(8) . . ?
 F1I C21 F12 106.3(8) . . ?
 F1I C21 C27 107.8(9) . . ?
 F1I C21 C30 110.8(9) . . ?
 C27 C21 C30 116.6(9) . . ?
 O4AA C22 C27 114.8(9) . . ?
 O4 C22 O4AA 129.0(11) . . ?
 O4 C22 C27 116.2(10) . . ?
 H23A C23 H23B 109.5 . . ?
 H23A C23 H23C 109.5 . . ?
 H23B C23 H23C 109.5 . . ?
 C3P C23 H23A 109.5 . . ?
 C3P C23 H23B 109.5 . . ?
 C3P C23 H23C 109.5 . . ?
 N31 C7AA C48 119.9(10) 18_546 . ?
 N31 C7AA C2X 116.1(10) 18_546 . ?
 C48 C7AA C2X 124.0(10) . . ?
 F19 C1O F1E 106.6(8) . . ?
 F19 C1O C1E 110.1(8) . . ?
 F19 C1O C3AA 109.9(8) . 5_554 ?
 F1E C1O C1E 110.5(8) . . ?
 F1E C1O C3AA 105.6(8) . 5_554 ?
 C3AA C1O C1E 113.9(8) 5_554 . ?
 O19 C26 O7 127.7(12) . . ?
 O19 C26 C3W 117.7(10) . . ?
 O7 C26 C3W 114.4(11) . . ?
 F1 C27 C21 106.1(9) . . ?
 F1 C27 C22 110.1(9) . . ?
 F1F C27 F1 105.4(8) . . ?
 F1F C27 C21 111.1(9) . . ?
 F1F C27 C22 108.4(9) . . ?
 C21 C27 C22 115.2(9) . . ?
 N1 C28 C45 120.0(10) . . ?
 N1 C28 C2E 118.1(10) . . ?
 C45 C28 C2E 121.9(10) . . ?
 C1V C1AA C2S 122.0(10) . . ?
 N2P C1AA C1V 120.6(10) . . ?
 N2P C1AA C2S 117.4(10) . . ?
 O13 C30 C21 115.6(9) . . ?
 O6AA C30 O13 129.7(11) . . ?
 O6AA C30 C21 114.6(10) . . ?
 H1QA C1Q H1QB 109.5 . . ?
 H1QA C1Q H1QC 109.5 . . ?
 H1QB C1Q H1QC 109.5 . . ?
 C2V C1Q H1QA 109.5 . . ?
 C2V C1Q H1QB 109.5 . . ?
 C2V C1Q H1QC 109.5 . . ?
 O22 C1R O25 130.5(12) . 9_554 ?
 O22 C1R C2G 116.2(10) . 9_554 ?
 O25 C1R C2G 113.0(10) 9_554 9_554 ?
 C48 C1S H1SA 109.5 . . ?
 C48 C1S H1SB 109.5 . . ?
 C48 C1S H1SC 109.5 . . ?
 H1SA C1S H1SB 109.5 . . ?
 H1SA C1S H1SC 109.5 . . ?
 H1SB C1S H1SC 109.5 . . ?
 N44 C34 C2W 119.1(10) . . ?
 N44 C34 C2 120.5(10) . 5 ?
 C2 C34 C2W 120.4(10) 5 . ?
 F8 C1T C47 111.2(9) . . ?
 F8 C1T C3W 105.3(9) . 9_554 ?
 F15 C1T F8 107.2(9) . . ?
 F15 C1T C47 109.1(9) . . ?
 F15 C1T C3W 110.3(9) . 9_554 ?
 C3W C1T C47 113.4(9) 9_554 . ?
 H1UA C1U H1UB 109.5 . . ?
 H1UA C1U H1UC 109.5 . . ?
 H1UB C1U H1UC 109.5 . . ?
 C2I C1U H1UA 109.5 . . ?
 C2I C1U H1UB 109.5 . . ?
 C2I C1U H1UC 109.5 . . ?
 C16 C37 C4B 122.9(10) . . ?
 N2P C37 C16 120.9(10) . . ?
 N2P C37 C4B 116.2(10) . . ?
 N11 C1V C40 117.8(10) . . ?
 N11 C1V C1AA 120.1(10) . . ?
 C1AA C1V C40 122.1(10) . . ?
 N1X C1W C19 117.3(9) . . ?
 N1X C1W C3H 120.9(10) . . ?
 C3H C1W C19 121.8(10) . . ?
 C1W N1X Ag7 121.3(7) . . ?
 C2K N1X Ag7 118.7(7) . . ?
 C2K N1X C1W 119.3(10) . . ?
 F5 C1Y C50 107.3(9) . . ?
 F5 C1Y C1J 110.6(9) . 17_556 ?
 F1C C1Y F5 104.6(8) . . ?
 F1C C1Y C50 109.2(9) . . ?
 F1C C1Y C1J 109.2(9) . 17_556 ?
 C50 C1Y C1J 115.3(9) . 17_556 ?
 H1ZA C1Z H1ZB 109.5 . . ?
 H1ZA C1Z H1ZC 109.5 . . ?
 H1ZB C1Z H1ZC 109.5 . . ?
 C2R C1Z H1ZA 109.5 . . ?
 C2R C1Z H1ZB 109.5 . . ?
 C2R C1Z H1ZC 109.5 . . ?
 N18 C44 C13 119.4(10) . . ?
 N18 C44 C2R 118.1(10) . 18_546 ?
 C2R C44 C13 122.3(10) 18_546 . ?
 N33 C2A C2D 117.3(9) . . ?
 N33 C2A C2I 122.0(10) . 5 ?
 C2I C2A C2D 120.7(9) 5 . ?
 O5 C2C C50 113.9(10) . . ?
 O23 C2C O5 130.6(11) . . ?
 O23 C2C C50 115.5(9) . . ?
 C2A C2D H2DA 109.5 . . ?
 C2A C2D H2DB 109.5 . . ?
 C2A C2D H2DC 109.5 . . ?
 H2DA C2D H2DB 109.5 . . ?
 H2DA C2D H2DC 109.5 . . ?
 H2DB C2D H2DC 109.5 . . ?
 C28 C2E H2EA 109.5 . . ?
 C28 C2E H2EB 109.5 . . ?
 C28 C2E H2EC 109.5 . . ?
 H2EA C2E H2EB 109.5 . . ?
 H2EA C2E H2EC 109.5 . . ?
 H2EB C2E H2EC 109.5 . . ?
 F13 C2G C1R 109.1(8) . 5 ?
 F13 C2G C3D 106.3(8) . . ?
 F36 C2G F13 107.2(8) . . ?
 F36 C2G C1R 112.7(9) . 5 ?
 F36 C2G C3D 108.0(8) . . ?
 C3D C2G C1R 113.2(9) . 5 ?
 C2U N2H Ag15 122.1(7) 18_546 . ?
 C2U N2H C3H 119.2(9) 18_546 18_546 ?
 C3H N2H Ag15 118.0(7) 18_546 . ?
 N14 C2I C1U 118.7(9) . . ?
 N14 C2I C2A 119.5(9) . 9_554 ?
 C2A C2I C1U 121.8(10) 9_554 . ?
 N35 C2J C2M 118.5(10) . 9_554 ?
 N35 C2J C4C 119.1(10) . . ?
 C2M C2J C4C 122.4(10) 9_554 . ?
 N1X C2K C2T 117.9(9) . . ?
 N1X C2K C2U 119.8(10) . . ?
 C2U C2K C2T 122.3(9) . . ?
 C2Z O2L Ag11 113.5(8) . . ?
 N44 C2M C2J 120.3(10) . 5 ?
 N44 C2M C3F 118.5(9) . . ?
 C2J C2M C3F 121.2(9) 5 . ?
 O5AA C2N C4 113.5(10) . 17_556 ?
 O43 C2N O5AA 131.4(12) . . ?
 O43 C2N C4 115.1(11) . 17_556 ?
 O29 C2O O6 130.7(10) . . ?
 O29 C2O C3D 117.5(9) . . ?
 O6 C2O C3D 111.8(9) . . ?
 C1AA N2P Ag10 121.4(7) . 17 ?
 C1AA N2P C37 119.3(9) . . ?
 C37 N2P Ag10 119.2(7) . 17 ?
 N33 C2Q C3J 116.1(9) . . ?
 N33 C2Q C3K 121.7(10) . 5 ?
 C3K C2Q C3J 122.3(10) 5 . ?
 N31 C2R C1Z 118.4(10) . . ?
 N31 C2R C44 121.1(10) . 17_556 ?
 C44 C2R C1Z 120.5(10) 17_556 . ?
 C1AA C2S H2SA 109.5 . . ?
 C1AA C2S H2SB 109.5 . . ?
 C1AA C2S H2SC 109.5 . . ?
 H2SA C2S H2SB 109.5 . . ?
 H2SA C2S H2SC 109.5 . . ?
 H2SB C2S H2SC 109.5 . . ?
 C2K C2T H2TA 109.5 . . ?
 C2K C2T H2TB 109.5 . . ?
 C2K C2T H2TC 109.5 . . ?
 H2TA C2T H2TB 109.5 . . ?
 H2TA C2T H2TC 109.5 . . ?
 H2TB C2T H2TC 109.5 . . ?
 N2H C2U C2K 120.5(9) 17_556 . ?
 N2H C2U C3M 118.1(9) 17_556 . ?
 C2K C2U C3M 121.4(9) . . ?
 N16 C2V C1Q 117.1(10) . . ?
 N16 C2V C8 120.8(10) . . ?
 C8 C2V C1Q 122.0(10) . . ?
 C34 C2W H2WA 109.5 . . ?
 C34 C2W H2WB 109.5 . . ?
 C34 C2W H2WC 109.5 . . ?
 H2WA C2W H2WB 109.5 . . ?
 H2WA C2W H2WC 109.5 . . ?
 H2WB C2W H2WC 109.5 . . ?
 C7AA C2X H2XA 109.5 . . ?
 C7AA C2X H2XB 109.5 . . ?
 C7AA C2X H2XC 109.5 . . ?
 H2XA C2X H2XB 109.5 . . ?
 H2XA C2X H2XC 109.5 . . ?
 H2XB C2X H2XC 109.5 . . ?
 O11 C2Z C49 113.6(11) . . ?
 O2L C2Z O11 128.4(13) . . ?
 O2L C2Z C49 117.8(11) . . ?
 H3AA C3A H3AB 109.5 . . ?
 H3AA C3A H3AC 109.5 . . ?
 H3AB C3A H3AC 109.5 . . ?
 C3 C3A H3AA 109.5 . . ?
 C3 C3A H3AB 109.5 . . ?
 C3 C3A H3AC 109.5 . . ?
 O0AA C3C C1A 114.7(10) . . ?
 O26 C3C O0AA 128.7(10) . . ?
 O26 C3C C1A 116.6(10) . . ?
 F3 C3D F4 109.0(8) . . ?
 F3 C3D C2G 110.8(8) . . ?
 F3 C3D C2O 110.4(8) . . ?
 F4 C3D C2G 104.4(8) . . ?
 F4 C3D C2O 109.3(8) . . ?
 C2O C3D C2G 112.7(9) . . ?
 H3EA C3E H3EB 109.5 . . ?
 H3EA C3E H3EC 109.5 . . ?
 H3EB C3E H3EC 109.5 . . ?
 C3K C3E H3EA 109.5 . . ?
 C3K C3E H3EB 109.5 . . ?
 C3K C3E H3EC 109.5 . . ?
 C2M C3F H3FA 109.5 . . ?
 C2M C3F H3FB 109.5 . . ?
 C2M C3F H3FC 109.5 . . ?
 H3FA C3F H3FB 109.5 . . ?
 H3FA C3F H3FC 109.5 . . ?
 H3FB C3F H3FC 109.5 . . ?
 C1W C3H C3N 122.9(10) . . ?
 N2H C3H C1W 120.3(10) 17_556 . ?
 N2H C3H C3N 116.8(9) 17_556 . ?
 C2AA C3I H3IA 109.5 . . ?
 C2AA C3I H3IB 109.5 . . ?
 C2AA C3I H3IC 109.5 . . ?
 H3IA C3I H3IB 109.5 . . ?
 H3IA C3I H3IC 109.5 . . ?
 H3IB C3I H3IC 109.5 . . ?
 C2Q C3J H3JA 109.5 . . ?
 C2Q C3J H3JB 109.5 . . ?
 C2Q C3J H3JC 109.5 . . ?
 H3JA C3J H3JB 109.5 . . ?
 H3JA C3J H3JC 109.5 . . ?
 H3JB C3J H3JC 109.5 . . ?
 N14 C3K C2Q 120.9(10) . 9_554 ?
 N14 C3K C3E 117.6(9) . . ?
 C2Q C3K C3E 121.5(9) 9_554 . ?
 C46 C3L H3LA 109.5 . . ?
 C46 C3L H3LB 109.5 . . ?
 C46 C3L H3LC 109.5 . . ?
 H3LA C3L H3LB 109.5 . . ?
 H3LA C3L H3LC 109.5 . . ?
 H3LB C3L H3LC 109.5 . . ?
 C2U C3M H3MA 109.5 . . ?
 C2U C3M H3MB 109.5 . . ?
 C2U C3M H3MC 109.5 . . ?
 H3MA C3M H3MB 109.5 . . ?
 H3MA C3M H3MC 109.5 . . ?
 H3MB C3M H3MC 109.5 . . ?
 C3H C3N H3NA 109.5 . . ?
 C3H C3N H3NB 109.5 . . ?
 C3H C3N H3NC 109.5 . . ?
 H3NA C3N H3NB 109.5 . . ?
 H3NA C3N H3NC 109.5 . . ?
 H3NB C3N H3NC 109.5 . . ?
 N0AA C3P C46 120.2(10) 5_554 . ?
 N0AA C3P C23 118.3(10) 5_554 . ?
 C46 C3P C23 121.5(10) . . ?
 H3QA C3Q H3QB 109.5 . . ?
 H3QA C3Q H3QC 109.5 . . ?
 H3QB C3Q H3QC 109.5 . . ?
 C8 C3Q H3QA 109.5 . . ?
 C8 C3Q H3QB 109.5 . . ?
 C8 C3Q H3QC 109.5 . . ?
 F7 C3T C49 110.9(9) . . ?
 F7 C3T C1C 107.6(9) . 17_556 ?
 F18 C3T F7 105.9(9) . . ?
 F18 C3T C49 108.5(9) . . ?
 F18 C3T C1C 111.0(9) . 17_556 ?
 C49 C3T C1C 112.8(10) . 17_556 ?
 C38 C3U H3UA 109.5 . . ?
 C38 C3U H3UB 109.5 . . ?
 C38 C3U H3UC 109.5 . . ?
 H3UA C3U H3UB 109.5 . . ?
 H3UA C3U H3UC 109.5 . . ?
 H3UB C3U H3UC 109.5 . . ?
 N0AA C3V C41 117.7(10) . . ?
 N0AA C3V C2AA 119.7(10) . 9 ?
 C2AA C3V C41 122.6(10) 9 . ?
 F17 C3W C26 107.4(9) . . ?
 F17 C3W C1T 107.5(9) . 5 ?
 F20 C3W F17 107.2(9) . . ?
 F20 C3W C26 111.4(10) . . ?
 F20 C3W C1T 107.9(9) . 5 ?
 C26 C3W C1T 115.0(9) . 5 ?
 C8AA C3X H3XA 109.5 . . ?
 C8AA C3X H3XB 109.5 . . ?
 C8AA C3X H3XC 109.5 . . ?
 H3XA C3X H3XB 109.5 . . ?
 H3XA C3X H3XC 109.5 . . ?
 H3XB C3X H3XC 109.5 . . ?
 H3ZA C3Z H3ZB 109.5 . . ?
 H3ZA C3Z H3ZC 109.5 . . ?
 H3ZB C3Z H3ZC 109.5 . . ?
 C7 C3Z H3ZA 109.5 . . ?
 C7 C3Z H3ZB 109.5 . . ?
 C7 C3Z H3ZC 109.5 . . ?
 C37 C4B H4BA 109.5 . . ?
 C37 C4B H4BB 109.5 . . ?
 C37 C4B H4BC 109.5 . . ?
 H4BA C4B H4BB 109.5 . . ?
 H4BA C4B H4BC 109.5 . . ?
 H4BB C4B H4BC 109.5 . . ?
 C2J C4C H4CA 109.5 . . ?
 C2J C4C H4CB 109.5 . . ?
 C2J C4C H4CC 109.5 . . ?
 H4CA C4C H4CB 109.5 . . ?
 H4CA C4C H4CC 109.5 . . ?
 H4CB C4C H4CC 109.5 . . ?
 H4DA C4D H4DB 109.5 . . ?
 H4DA C4D H4DC 109.5 . . ?
 H4DB C4D H4DC 109.5 . . ?
 C2 C4D H4DA 109.5 . . ?
 C2 C4D H4DB 109.5 . . ?
 C2 C4D H4DC 109.5 . . ?
 F14 C1 C25 111.3(9) . . ?
 F14 C1 C1A 107.1(9) . 17 ?
 F16 C1 F14 104.3(9) . . ?
 F16 C1 C25 111.6(9) . . ?
 F16 C1 C1A 106.0(9) . 17 ?
 C25 C1 C1A 115.8(9) . 17 ?
 N16 C7 C3Z 118.1(11) . . ?
 N16 C7 C3 121.0(10) . . ?
 C3 C7 C3Z 120.9(11) . . ?
 O20 C1C C3T 116.0(10) . 18_546 ?
 O1AA C1C O20 129.0(11) . . ?
 O1AA C1C C3T 114.9(10) . 18_546 ?
 N10 C8 C2V 120.0(10) 17_556 . ?
 N10 C8 C3Q 118.6(9) 17_556 . ?
 C2V C8 C3Q 121.3(10) . . ?
 N35 C2 C34 119.9(9) . 9_554 ?
 N35 C2 C4D 116.5(9) . . ?
 C34 C2 C4D 123.6(9) 9_554 . ?
 N10 C3 C3A 118.5(10) 17_556 . ?
 N10 C3 C7 119.1(10) 17_556 . ?
 C7 C3 C3A 122.4(11) . . ?
 F9 C4 F1G 107.0(9) . . ?
 F9 C4 C5AA 111.3(9) . . ?
 F9 C4 C2N 108.3(9) . 18_546 ?
 F1G C4 C5AA 106.5(9) . . ?
 F1G C4 C2N 108.4(9) . 18_546 ?
 C5AA C4 C2N 115.1(9) . 18_546 ?

loop_
  _geom_torsion_atom_site_label_1
  _geom_torsion_atom_site_label_2
  _geom_torsion_atom_site_label_3
  _geom_torsion_atom_site_label_4
  _geom_torsion
  _geom_torsion_site_symmetry_1
  _geom_torsion_site_symmetry_2
  _geom_torsion_site_symmetry_3
  _geom_torsion_site_symmetry_4
  _geom_torsion_publ_flag
 Ag1 O2AA C47 O2 21.9(18) . . . . ?
 Ag1 O2AA C47 C1T -153.8(7) . . . . ?
 Ag1 N21 C38 C8AA 175.0(7) . . . . ?
 Ag1 N21 C38 C3U -1.0(12) . . . . ?
 Ag1 N21 C45 C32 -2.1(13) . . . . ?
 Ag1 N21 C45 C28 -179.6(7) . . . . ?
 Ag1 O30 C1E O3 21.1(15) . . . . ?
 Ag1 O30 C1E C1O -157.5(6) . . . . ?
 Ag2 O5 C2C O23 -25.5(17) . . . . ?
 Ag2 O5 C2C C50 156.9(7) . . . . ?
 Ag2 O29 C2O O6 -21.9(16) . . . . ?
 Ag2 O29 C2O C3D 157.5(7) . . . . ?
 Ag2 N18 C48 C7AA -174.7(8) . . . . ?
 Ag2 N18 C48 C1S 9.9(14) . . . . ?
 Ag2 N18 C44 C13 -6.9(14) . . . . ?
 Ag2 N18 C44 C2R 178.2(8) . . . 18_546 ?
 Ag3 O20 C1C O1AA -22.0(17) . . . . ?
 Ag3 O20 C1C C3T 153.6(7) . . . 18_546 ?
 Ag3 N0AA C3V C41 4.3(13) . . . . ?
 Ag3 N0AA C3V C2AA -175.1(8) . . . 9 ?
 Ag3 O5AA C2N O43 -18.9(18) . . . . ?
 Ag3 O5AA C2N C4 157.9(7) . . . 17_556 ?
 Ag4 N11 C16 C39 5.3(13) . . . . ?
 Ag4 N11 C16 C37 -175.8(8) . . . . ?
 Ag4 N11 C1V C40 3.1(14) . . . . ?
 Ag4 N11 C1V C1AA -179.0(8) . . . . ?
 Ag4 O26 C3C O0AA -24.4(17) . . . . ?
 Ag4 O26 C3C C1A 154.2(7) . . . . ?
 Ag4 O4AA C22 O4 -24.3(16) . . . . ?
 Ag4 O4AA C22 C27 154.4(7) . . . . ?
 Ag5 O3 C1E O30 8.7(16) . . . . ?
 Ag5 O3 C1E C1O -172.7(6) . . . . ?
 Ag5 O6AA C30 O13 26.5(18) . . . . ?
 Ag5 O6AA C30 C21 -151.6(7) . . . . ?
 Ag5 N14 C2I C1U 9.3(13) . . . . ?
 Ag5 N14 C2I C2A -169.3(7) . . . 9_554 ?
 Ag5 N14 C3K C2Q 170.2(8) . . . 9_554 ?
 Ag5 N14 C3K C3E -8.2(12) . . . . ?
 Ag6 O13 C30 O6AA 5.6(16) . . . . ?
 Ag6 O13 C30 C21 -176.3(6) . . . . ?
 Ag6 O22 C1R O25 0.1(16) . . . 9_554 ?
 Ag6 O22 C1R C2G -173.9(7) . . . 9_554 ?
 Ag6 N37 C46 C3L 8.9(13) . . . . ?
 Ag6 N37 C46 C3P -176.1(8) . . . . ?
 Ag6 N37 C2AA C3I -0.9(13) . . . . ?
 Ag6 N37 C2AA C3V 177.9(8) . . . 5_554 ?
 Ag7 O6 C2O O29 -11.4(17) . . . . ?
 Ag7 O6 C2O C3D 169.2(6) . . . . ?
 Ag7 O16 C42 O1A -28.2(18) . . . . ?
 Ag7 O16 C42 C5AA 151.7(7) . . . . ?
 Ag7 N1X C2K C2T 7.1(13) . . . . ?
 Ag7 N1X C2K C2U -170.1(8) . . . . ?
 Ag8 O27 C18 O28 -26.4(18) . . . 1_556 ?
 Ag8 O27 C18 C3AA 151.1(7) . . . . ?
 Ag8 N16 C2V C1Q -2.7(14) . . . . ?
 Ag8 N16 C2V C8 173.6(8) . . . . ?
 Ag8 N16 C7 C3Z 6.1(14) . . . . ?
 Ag8 N16 C7 C3 -175.7(9) . . . . ?
 Ag8 O1AA C1C O20 -14.0(18) . . . . ?
 Ag8 O1AA C1C C3T 170.2(7) . . . 18_546 ?
 Ag9 O2 C47 O2AA 11.7(18) . . . . ?
 Ag9 O2 C47 C1T -172.6(7) . . . . ?
 Ag9 N44 C34 C2W -8.6(13) . . . . ?
 Ag9 N44 C34 C2 169.0(8) . . . 5 ?
 Ag9 N44 C2M C2J -170.9(7) . . . 5 ?
 Ag9 N44 C2M C3F 9.9(12) . . . . ?
 Ag10 O8 C25 O18 1.8(17) . . . . ?
 Ag10 O8 C25 C1 171.9(7) . . . . ?
 Ag11 N1 C8AA C38 -175.2(7) . . . . ?
 Ag11 N1 C8AA C3X 5.8(12) . . . . ?
 Ag11 N1 C28 C45 170.4(7) . . . . ?
 Ag11 N1 C28 C2E -9.7(13) . . . . ?
 Ag11 O1A C42 O16 -2.5(17) . . . . ?
 Ag11 O1A C42 C5AA 177.6(7) . . . . ?
 Ag11 O2L C2Z O11 -5.1(19) . . . . ?
 Ag11 O2L C2Z C49 170.6(8) . . . . ?
 Ag12 O1 C1J O24 0.0(17) . . . . ?
 Ag12 O1 C1J C1Y 176.2(7) . . . 18_546 ?
 Ag12 O19 C26 O7 -2.9(17) . . . . ?
 Ag12 O19 C26 C3W 173.7(8) . . . . ?
 Ag12 N31 C2R C1Z -6.4(13) . . . . ?
 Ag12 N31 C2R C44 172.5(8) . . . 17_556 ?
 Ag13 O4 C22 O4AA -7.4(16) . . . . ?
 Ag13 O4 C22 C27 173.9(7) . . . . ?
 Ag13 O1A C42 O16 126.8(12) . . . . ?
 Ag13 O1A C42 C5AA -53.2(17) . . . . ?
 Ag13 O11 C2Z C49 161.2(11) . . . . ?
 Ag13 O11 C2Z O2L -23(3) . . . . ?
 Ag14 O23 C2C O5 -5.5(18) . . . . ?
 Ag14 O23 C2C C50 172.1(7) . . . . ?
 Ag14 O24 C1J O1 -30.4(19) . . . . ?
 Ag14 O24 C1J C1Y 153.3(7) . . . 18_546 ?
 Ag14 N33 C2A C2D 7.6(12) . . . . ?
 Ag14 N33 C2A C2I -170.3(8) . . . 5 ?
 Ag14 N33 C2Q C3J -8.6(13) . . . . ?
 Ag14 N33 C2Q C3K 170.8(8) . . . 5 ?
 Ag15 O7 C26 O19 -33(2) . . . . ?
 Ag15 O7 C26 C3W 150.6(9) . . . . ?
 Ag15 O43 C2N O5AA -6.9(19) . . . . ?
 Ag15 O43 C2N C4 176.4(7) . . . 17_556 ?
 Ag16 O0AA C3C O26 -10.4(16) . . . . ?
 Ag16 O0AA C3C C1A 171.0(7) . . . . ?
 Ag16 O18 C25 O8 -34.9(19) . . . . ?
 Ag16 O18 C25 C1 154.5(7) . . . . ?
 Ag16 N35 C2J C2M -169.1(7) . . . 9_554 ?
 Ag16 N35 C2J C4C 11.2(13) . . . . ?
 Ag16 N35 C2 C34 167.1(8) . . . 9_554 ?
 Ag16 N35 C2 C4D -10.7(12) . . . . ?
 F6 C50 C1Y F5 -72.1(10) . . . . ?
 F6 C50 C1Y F1C 175.0(8) . . . . ?
 F6 C50 C1Y C1J 51.7(11) . . . 17_556 ?
 F6 C50 C2C O5 25.4(13) . . . . ?
 F6 C50 C2C O23 -152.6(10) . . . . ?
 F10 C49 C2Z O11 -171.4(11) . . . . ?
 F10 C49 C2Z O2L 12.2(16) . . . . ?
 F10 C49 C3T F7 -171.7(9) . . . . ?
 F10 C49 C3T F18 72.4(11) . . . . ?
 F10 C49 C3T C1C -51.0(12) . . . 17_556 ?
 F11 C50 C1Y F5 175.2(8) . . . . ?
 F11 C50 C1Y F1C 62.3(11) . . . . ?
 F11 C50 C1Y C1J -61.1(12) . . . 17_556 ?
 F11 C50 C2C O5 142.0(10) . . . . ?
 F11 C50 C2C O23 -36.0(13) . . . . ?
 F12 C21 C27 F1 175.0(8) . . . . ?
 F12 C21 C27 F1F 60.9(11) . . . . ?
 F12 C21 C27 C22 -62.9(11) . . . . ?
 F12 C21 C30 O13 116.2(10) . . . . ?
 F12 C21 C30 O6AA -65.4(12) . . . . ?
 O2AA C47 C1T F8 -25.8(14) . . . . ?
 O2AA C47 C1T F15 -143.9(10) . . . . ?
 O2AA C47 C1T C3W 92.7(12) . . . 9_554 ?
 F13 C2G C3D F3 56.0(11) . . . . ?
 F13 C2G C3D F4 173.2(7) . . . . ?
 F13 C2G C3D C2O -68.3(10) . . . . ?
 F1B C1A C3C O0AA -155.9(9) . . . . ?
 F1B C1A C3C O26 25.3(14) . . . . ?
 F1D C1A C3C O0AA -38.2(13) . . . . ?
 F1D C1A C3C O26 143.0(10) . . . . ?
 N11 C16 C37 N2P -5.3(17) . . . . ?
 N11 C16 C37 C4B 176.0(10) . . . . ?
 F1H C5AA C4 F9 -61.6(11) . . . . ?
 F1H C5AA C4 F1G -177.8(8) . . . . ?
 F1H C5AA C4 C2N 62.1(12) . . . 18_546 ?
 F1I C21 C27 F1 -70.5(10) . . . . ?
 F1I C21 C27 F1F 175.4(8) . . . . ?
 F1I C21 C27 C22 51.6(12) . . . . ?
 F1I C21 C30 O13 0.9(13) . . . . ?
 F1I C21 C30 O6AA 179.3(9) . . . . ?
 F1J C49 C2Z O11 72.4(14) . . . . ?
 F1J C49 C2Z O2L -104.0(13) . . . . ?
 F1J C49 C3T F7 -55.1(12) . . . . ?
 F1J C49 C3T F18 -171.0(9) . . . . ?
 F1J C49 C3T C1C 65.6(13) . . . 17_556 ?
 O18 C25 C1 F14 62.5(13) . . . . ?
 O18 C25 C1 F16 178.5(9) . . . . ?
 O18 C25 C1 C1A -60.2(13) . . . 17 ?
 O19 C26 C3W F17 -112.4(12) . . . . ?
 O19 C26 C3W F20 4.7(15) . . . . ?
 O19 C26 C3W C1T 128.0(12) . . . 5 ?
 N21 C38 C8AA N1 5.0(15) . . . . ?
 N21 C38 C8AA C3X -176.0(9) . . . . ?
 N21 C45 C28 N1 4.5(16) . . . . ?
 N21 C45 C28 C2E -175.3(9) . . . . ?
 O27 C18 C3AA F2 170.6(9) . . . . ?
 O27 C18 C3AA F1A 52.5(12) . . . . ?
 O27 C18 C3AA C1O -65.6(12) . . . 9 ?
 O28 C18 C3AA F2 -11.5(13) 1_556 . . . ?
 O28 C18 C3AA F1A -129.6(10) 1_556 . . . ?
 O28 C18 C3AA C1O 112.3(11) 1_556 . . 9 ?
 O29 C2O C3D F3 138.8(10) . . . . ?
 O29 C2O C3D F4 18.9(13) . . . . ?
 O29 C2O C3D C2G -96.6(12) . . . . ?
 O30 C1E C1O F19 -142.6(9) . . . . ?
 O30 C1E C1O F1E -25.1(12) . . . . ?
 O30 C1E C1O C3AA 93.5(11) . . . 5_554 ?
 O3 C1E C1O F19 38.6(12) . . . . ?
 O3 C1E C1O F1E 156.1(8) . . . . ?
 O3 C1E C1O C3AA -85.3(11) . . . 5_554 ?
 O8 C25 C1 F14 -109.5(11) . . . . ?
 O8 C25 C1 F16 6.5(14) . . . . ?
 O8 C25 C1 C1A 127.9(11) . . . 17 ?
 O4AA C22 C27 F1 31.3(12) . . . . ?
 O4AA C22 C27 F1F 146.1(9) . . . . ?
 O4AA C22 C27 C21 -88.7(12) . . . . ?
 O2 C47 C1T F8 157.7(10) . . . . ?
 O2 C47 C1T F15 39.6(13) . . . . ?
 O2 C47 C1T C3W -83.8(12) . . . 9_554 ?
 O4 C22 C27 F1 -149.8(10) . . . . ?
 O4 C22 C27 F1F -34.9(13) . . . . ?
 O4 C22 C27 C21 90.2(12) . . . . ?
 O6 C2O C3D F3 -41.7(12) . . . . ?
 O6 C2O C3D F4 -161.6(9) . . . . ?
 O6 C2O C3D C2G 82.8(11) . . . . ?
 C16 N11 C1V C40 -178.2(10) . . . . ?
 C16 N11 C1V C1AA -0.2(17) . . . . ?
 C16 C37 N2P Ag10 175.9(8) . . . 17 ?
 C16 C37 N2P C1AA -0.4(16) . . . . ?
 O7 C26 C3W F17 64.6(13) . . . . ?
 O7 C26 C3W F20 -178.2(10) . . . . ?
 O7 C26 C3W C1T -55.0(14) . . . 5 ?
 N18 C48 C7AA N31 -0.4(17) . . . 18_546 ?
 N18 C48 C7AA C2X 177.4(11) . . . . ?
 C19 C1W N1X Ag7 -8.8(13) . . . . ?
 C19 C1W N1X C2K -179.3(10) . . . . ?
 C19 C1W C3H N2H 179.0(10) . . . 17_556 ?
 C19 C1W C3H C3N -2.7(17) . . . . ?
 O16 C42 C5AA F1H 53.1(13) . . . . ?
 O16 C42 C5AA F1K 171.1(10) . . . . ?
 O16 C42 C5AA C4 -66.8(13) . . . . ?
 N16 C2V C8 N10 3.5(18) . . . 17_556 ?
 N16 C2V C8 C3Q -178.8(11) . . . . ?
 N16 C7 C3 N10 0.8(18) . . . 17_556 ?
 N16 C7 C3 C3A -178.9(11) . . . . ?
 O1A C42 C5AA F1H -126.9(11) . . . . ?
 O1A C42 C5AA F1K -8.9(15) . . . . ?
 O1A C42 C5AA C4 113.2(12) . . . . ?
 F1K C5AA C4 F9 -175.2(9) . . . . ?
 F1K C5AA C4 F1G 68.6(10) . . . . ?
 F1K C5AA C4 C2N -51.6(12) . . . 18_546 ?
 C32 C45 C28 N1 -173.0(10) . . . . ?
 C32 C45 C28 C2E 7.2(15) . . . . ?
 F36 C2G C3D F3 170.7(8) . . . . ?
 F36 C2G C3D F4 -72.0(10) . . . . ?
 F36 C2G C3D C2O 46.4(11) . . . . ?
 N37 C46 C3P N0AA 0.2(17) . . . 5_554 ?
 N37 C46 C3P C23 177.2(10) . . . . ?
 C38 N21 C45 C32 176.7(9) . . . . ?
 C38 N21 C45 C28 -0.9(15) . . . . ?
 C39 C16 C37 N2P 173.6(10) . . . . ?
 C39 C16 C37 C4B -5.1(18) . . . . ?
 C42 C5AA C4 F9 60.5(12) . . . . ?
 C42 C5AA C4 F1G -55.7(12) . . . . ?
 C42 C5AA C4 C2N -175.9(10) . . . 18_546 ?
 C45 N21 C38 C8AA -3.8(15) . . . . ?
 C45 N21 C38 C3U -179.7(9) . . . . ?
 C46 N37 C2AA C3I -177.7(10) . . . . ?
 C46 N37 C2AA C3V 1.1(16) . . . 5_554 ?
 C48 N18 C44 C13 -179.7(10) . . . . ?
 C48 N18 C44 C2R 5.4(16) . . . 18_546 ?
 C8AA N1 C28 C45 -3.2(15) . . . . ?
 C8AA N1 C28 C2E 176.6(9) . . . . ?
 C2AA N37 C46 C3L -174.3(10) . . . . ?
 C2AA N37 C46 C3P 0.7(16) . . . . ?
 C7AA N31 C2R C1Z 176.7(10) 17_556 . . . ?
 C7AA N31 C2R C44 -4.4(15) 17_556 . . 17_556 ?
 C27 C21 C30 O13 -122.9(11) . . . . ?
 C27 C21 C30 O6AA 55.5(13) . . . . ?
 C28 N1 C8AA C38 -1.4(15) . . . . ?
 C28 N1 C8AA C3X 179.6(9) . . . . ?
 C30 C21 C27 F1 54.8(11) . . . . ?
 C30 C21 C27 F1F -59.3(12) . . . . ?
 C30 C21 C27 C22 176.9(9) . . . . ?
 C1Q C2V C8 N10 179.6(10) . . . 17_556 ?
 C1Q C2V C8 C3Q -2.7(17) . . . . ?
 C1R C2G C3D F3 -63.8(11) 5 . . . ?
 C1R C2G C3D F4 53.5(10) 5 . . . ?
 C1R C2G C3D C2O 172.0(8) 5 . . . ?
 C1S C48 C7AA N31 174.8(10) . . . 18_546 ?
 C1S C48 C7AA C2X -7.3(17) . . . . ?
 C34 N44 C2M C2J 1.0(15) . . . 5 ?
 C34 N44 C2M C3F -178.3(9) . . . . ?
 C1V N11 C16 C39 -173.5(10) . . . . ?
 C1V N11 C16 C37 5.5(17) . . . . ?
 C1V C1AA N2P Ag10 -170.4(8) . . . 17 ?
 C1V C1AA N2P C37 5.8(15) . . . . ?
 C1W N1X C2K C2T 177.8(10) . . . . ?
 C1W N1X C2K C2U 0.7(16) . . . . ?
 N1X C1W C3H N2H -1.0(17) . . . 17_556 ?
 N1X C1W C3H C3N 177.4(10) . . . . ?
 N1X C2K C2U N2H -1.6(17) . . . 17_556 ?
 N1X C2K C2U C3M 179.2(10) . . . . ?
 C1Y C50 C2C O5 -95.0(12) . . . . ?
 C1Y C50 C2C O23 87.1(12) . . . . ?
 C44 N18 C48 C7AA -2.0(18) . . . . ?
 C44 N18 C48 C1S -177.4(9) . . . . ?
 C2A N33 C2Q C3J 178.8(9) . . . . ?
 C2A N33 C2Q C3K -1.8(15) . . . 5 ?
 C2C C50 C1Y F5 51.3(12) . . . . ?
 C2C C50 C1Y F1C -61.5(12) . . . . ?
 C2C C50 C1Y C1J 175.1(9) . . . 17_556 ?
 C2I N14 C3K C2Q 0.7(15) . . . 9_554 ?
 C2I N14 C3K C3E -177.7(9) . . . . ?
 C2J N35 C2 C34 -0.4(16) . . . 9_554 ?
 C2J N35 C2 C4D -178.2(9) . . . . ?
 C2M N44 C34 C2W 179.6(9) . . . . ?
 C2M N44 C34 C2 -2.8(16) . . . 5 ?
 N2P C1AA C1V N11 -5.6(17) . . . . ?
 N2P C1AA C1V C40 172.2(10) . . . . ?
 C2Q N33 C2A C2D -179.6(9) . . . . ?
 C2Q N33 C2A C2I 2.5(15) . . . 5 ?
 C2S C1AA C1V N11 177.0(10) . . . . ?
 C2S C1AA C1V C40 -5.2(17) . . . . ?
 C2S C1AA N2P Ag10 7.1(13) . . . 17 ?
 C2S C1AA N2P C37 -176.7(10) . . . . ?
 C2T C2K C2U N2H -178.6(10) . . . 17_556 ?
 C2T C2K C2U C3M 2.1(17) . . . . ?
 C2V N16 C7 C3Z -178.2(11) . . . . ?
 C2V N16 C7 C3 0.0(18) . . . . ?
 C2Z C49 C3T F7 65.8(12) . . . . ?
 C2Z C49 C3T F18 -50.1(13) . . . . ?
 C2Z C49 C3T C1C -173.5(9) . . . 17_556 ?
 C3H C1W N1X Ag7 171.1(8) . . . . ?
 C3H C1W N1X C2K 0.6(17) . . . . ?
 C3K N14 C2I C1U 178.6(9) . . . . ?
 C3K N14 C2I C2A 0.0(15) . . . 9_554 ?
 C3L C46 C3P N0AA 175.1(10) . . . 5_554 ?
 C3L C46 C3P C23 -7.9(16) . . . . ?
 C3P N0AA C3V C41 -176.0(10) 9 . . . ?
 C3P N0AA C3V C2AA 4.7(16) 9 . . 9 ?
 C3T C49 C2Z O11 -50.8(15) . . . . ?
 C3T C49 C2Z O2L 132.9(13) . . . . ?
 C3U C38 C8AA N1 -179.2(9) . . . . ?
 C3U C38 C8AA C3X -0.2(16) . . . . ?
 C3Z C7 C3 N10 179.0(11) . . . 17_556 ?
 C3Z C7 C3 C3A -0.8(18) . . . . ?
 C4B C37 N2P Ag10 -5.4(13) . . . 17 ?
 C4B C37 N2P C1AA 178.3(10) . . . . ?
 C1 C1A C3C O0AA 84.0(12) 18_545 . . . ?
 C1 C1A C3C O26 -94.8(12) 18_545 . . . ?
 C7 N16 C2V C1Q -178.4(10) . . . . ?
 C7 N16 C2V C8 -2.1(17) . . . . ?
 C2 N35 C2J C2M -1.4(15) . . . 9_554 ?
 C2 N35 C2J C4C 179.0(9) . . . . ?

_shelx_res_file
;
TITL
CELL 0.71073 50.047436 50.047436 32.734836 90 90 120
ZERR 18 0.000572 0.000572 0.000364 0 0 0
LATT 3
SYMM -Y,+X-Y,+Z
SYMM +Y-X,-X,+Z
SFAC C H Ag F N O
UNIT 1962 1728 288 576 288 810
DFIX 1.45 C6 O1C C5 O1E C1D O17 C1F O9
DFIX 1.45 O1J C11
DFIX 1.45 C1K O12
DFIX 1.45 C0AA O14
DFIX 1.45 C1I O10
DFIX 1.45 C4AA O3AA
DFIX 1.45 C1L O1B
DFIX 1.45 O1O C6AA
DFIX 1.45 O1M C1G
DFIX 1.45 C1N O15
DFIX 1.45 C1P O1H
SIMU 0.002 0.004 2 O15 C1N
SIMU 0.002 0.002 1.7 N11 N21 N0AA N18 N1 N14 N16 N31 N33 N35 N37 N44 N1X N2P
SIMU 0.002 0.002 1.7 C16 C19 C25 C32 C38 C39 C40 C41 C42 C45 C46 C47 C48 C49 =
 C50 C13 C18 C1A C1E C5AA C3AA C1J C8AA C2AA N10 C21 C22 C23 C7AA C1O C26 C27 =
 C28 C1AA C30 C1Q C1R C1S C34 C1T C1U C37 C1V C1W C1Y C1Z C44 C2A C2C C2D C2E =
 C2G N2H C2I C2J C2K C2M C2N C2O C2Q C2R C2S C2T C2U C2V C2W C2X C2Z C3A C3C =
 C3D C3E C3F C3H C3I C3J C3K C3L C3M C3N C3P C3Q C3T C3U C3V C3W C3X C3Z C4B =
 C4C C4D C1 C7 C1C C8 C2 C3 C4 O17 O1C O9 O1E O14 O10 C11 O12 O15 O1B O3AA
SIMU 0.001 0.002 2 C1R O22
SIMU 0.001 0.002 2 C2N O5AA O43
SIMU 0.001 0.002 2 N33 C2Q C2A C2D C3J
SIMU 0.001 0.002 2 N21 C38 C8AA N1 C45 C28
RIGU 0.002 0.002 F19 F1E O30 O3 C1E C1O F2 O27 F1A C18 C3AA O28
RIGU N1 C8AA C3X C38 C3U N21 C45 C32 C28 C2E
RIGU 0.002 0.002 N31 C2R C1Z N37 C2AA C3I C46 C3P C23 C3L
RIGU 0.002 0.002 C1U C2I N14 C3K C3E
RIGU 0.002 0.002 O22 C1R O28 O16 C42 O1A C5AA F1K F1H C4 F1G F9
RIGU 0.002 0.002 C1R O22 Ag6
RIGU 0.001 0.001 N33 C2A C2D C2Q C3J Ag14
RIGU 0.001 0.001 C2N O5AA O43 Ag15 Ag3
EADP N31 C2R C1Z

L.S. 15
PLAN  20
MORE -1
BOND $H
CONF
temp
fmap 2
acta
TWIN 0 1 0 1 0 0 0 0 -1 2
REM <olex2.extras>
REM <HklSrc "%.\\ilb1903.hkl">
REM </olex2.extras>

WGHT    0.025900 2358.186279
BASF   0.49890
FVAR       0.05062
AG1   3    0.316035    0.333911    0.609873    11.00000    0.01491    0.01757 =
         0.01903    0.00404    0.00206    0.00792
AG2   3    0.498655    0.348118    0.760072    11.00000    0.01673    0.01484 =
         0.02570   -0.00204   -0.00484    0.00816
AG3   3    0.515149    0.330868    1.089616    11.00000    0.01442    0.01736 =
         0.02713    0.00658    0.00465    0.00855
AG4   3    0.482406    0.313575    0.426859    11.00000    0.01624    0.01368 =
         0.02177   -0.00228    0.00227    0.00529
AG5   3    0.311939    0.325932    0.519793    11.00000    0.02067    0.01592 =
         0.01771   -0.00150    0.00314    0.00801
AG6   3    0.335835    0.374664    0.446430    11.00000    0.02271    0.01557 =
         0.02484    0.00044   -0.00141    0.01054
AG7   3    0.495691    0.348048    0.669295    11.00000    0.01474    0.01895 =
         0.02247   -0.00334    0.00223    0.00743
AG8   3    0.516242    0.329066    1.180807    11.00000    0.01989    0.01416 =
         0.02740   -0.00086    0.00383    0.00779
AG9   3    0.309337    0.334134    0.700006    11.00000    0.01937    0.01589 =
         0.02043   -0.00166   -0.00514    0.00781
AG10  3    0.500045    0.290997    0.261077    11.00000    0.02151    0.01437 =
         0.02802   -0.00063   -0.00010    0.01029
AG11  3    0.457469    0.330366    0.590382    11.00000    0.01646    0.02406 =
         0.02589   -0.00099    0.00136    0.01288
AG12  3    0.539449    0.372132    0.927967    11.00000    0.01594    0.01526 =
         0.02912    0.00159    0.00335    0.00409
AG13  3    0.481752    0.301183    0.516375    11.00000    0.01951    0.01694 =
         0.02244   -0.00253   -0.00228    0.01018
AG14  3    0.498879    0.355949    0.849866    11.00000    0.01680    0.02000 =
         0.02320    0.00491    0.00382    0.01003
AG15  3    0.517267    0.320614    1.000031    11.00000    0.01987    0.01547 =
         0.02542    0.00008   -0.00202    0.00942
AG16  3    0.475711    0.317408    0.336656    11.00000    0.01976    0.01833 =
         0.02188    0.00358    0.00418    0.01212
O1    6    0.531551    0.321465    0.922573    11.00000    0.04083    0.02454 =
         0.02266    0.00659    0.00957    0.01446
F2    4    0.408174    0.303423    1.264414    11.00000    0.01904    0.03573 =
         0.01959    0.00122    0.00293    0.01533
F3    4    0.404676    0.354389    0.688079    11.00000    0.01671    0.02393 =
         0.02546    0.00496   -0.00099    0.01025
F4    4    0.410642    0.364628    0.754024    11.00000    0.02371    0.02790 =
         0.01288   -0.00807   -0.00233    0.01687
F5    4    0.601726    0.406814    0.752823    11.00000    0.02667    0.02019 =
         0.01682   -0.00350   -0.00011    0.00902
F6    4    0.587044    0.452886    0.763870    11.00000    0.02063    0.01293 =
         0.02821    0.00632   -0.00377    0.00482
F7    4    0.573799    0.379867    0.502572    11.00000    0.01940    0.01280 =
         0.02342   -0.00093   -0.00193    0.00055
F8    4    0.210376    0.248168    0.615831    11.00000    0.01504    0.02031 =
         0.01970   -0.00080   -0.00540    0.00655
F9    4    0.524442    0.277261    0.666468    11.00000    0.02526    0.01716 =
         0.02261   -0.00351   -0.00069    0.01264
F10   4    0.563148    0.420857    0.582390    11.00000    0.02463    0.02331 =
         0.02222   -0.00518   -0.00249    0.00505
F11   4    0.593220    0.450964    0.829293    11.00000    0.02376    0.01608 =
         0.02057   -0.00110   -0.00204    0.00428
F12   4    0.427433    0.364760    0.506776    11.00000    0.01846    0.02717 =
         0.02045   -0.00421   -0.00665    0.00808
O13   6    0.375747    0.363565    0.444680    11.00000    0.02998    0.02661 =
         0.00750   -0.00397   -0.00572    0.01739
F14   4    0.591277    0.391633    0.320320    11.00000    0.01580    0.01750 =
         0.02776    0.00488    0.00059    0.00742
F15   4    0.212604    0.241951    0.681609    11.00000    0.01939    0.02354 =
         0.01170    0.00250    0.00587    0.00718
F16   4    0.588005    0.397043    0.255510    11.00000    0.02056    0.01864 =
         0.01587    0.00331    0.01130    0.00459
O2AA  6    0.266119    0.296986    0.619179    11.00000    0.01278    0.02209 =
         0.03031    0.00947   -0.00850    0.00473
F18   4    0.579984    0.376132    0.567993    11.00000    0.02561    0.01556 =
         0.02833    0.00590   -0.01033    0.00531
F19   4    0.311389    0.422051    0.516942    11.00000    0.03028    0.03017 =
         0.01318    0.00139   -0.00398    0.01988
O20   6    0.529499    0.295066    1.100423    11.00000    0.02293    0.02481 =
         0.01392    0.00686    0.00694    0.01186
F1    4    0.378416    0.295695    0.454813    11.00000    0.01965    0.02776 =
         0.02343   -0.00573   -0.00560    0.01178
F13   4    0.382784    0.293546    0.703552    11.00000    0.01540    0.02132 =
         0.03691   -0.00790    0.00243    0.00717
F17   4    0.445824    0.365201    1.002510    11.00000    0.02748    0.02843 =
         0.02087   -0.00363   -0.00710    0.01970
O5    6    0.537629    0.397971    0.766435    11.00000    0.02692    0.02122 =
         0.02234   -0.00478   -0.01049    0.00550
F1B   4    0.462970    0.209759    0.395138    11.00000    0.02199    0.01751 =
         0.02153    0.01003    0.00757    0.00979
F1C   4    0.612891    0.409374    0.817119    11.00000    0.03399    0.02289 =
         0.01639    0.01242    0.00096    0.01664
F1D   4    0.472053    0.219494    0.330033    11.00000    0.02427    0.02175 =
         0.01564   -0.00390   -0.00284    0.00967
F1E   4    0.302637    0.423054    0.582744    11.00000    0.02253    0.01899 =
         0.02055   -0.00025    0.00618    0.01270
N11   5    0.526728    0.357550    0.423462    11.00000    0.01812    0.01780 =
         0.01245   -0.00418    0.00217    0.00917
F1G   4    0.531208    0.285097    0.601023    11.00000    0.02631    0.01721 =
         0.02588    0.00040    0.00909    0.00946
F1H   4    0.463720    0.235022    0.653257    11.00000    0.02505    0.01935 =
         0.02486    0.00582    0.00739    0.00973
O0AA  6    0.485260    0.277776    0.340492    11.00000    0.02795    0.02048 =
         0.01821    0.00630    0.00663    0.01717
F1I   4    0.423493    0.356144    0.440266    11.00000    0.02013    0.02819 =
         0.02220    0.00693    0.00925    0.01565
F1J   4    0.549352    0.417110    0.518903    11.00000    0.02703    0.02260 =
         0.02098    0.00603   -0.00398    0.01245
O18   6    0.527452    0.350867    0.321458    11.00000    0.02404    0.02549 =
         0.01702    0.00316    0.01150    0.00731
O19   6    0.489273    0.363539    0.930426    11.00000    0.02316    0.04570 =
         0.04688    0.00786    0.00567    0.01502
F20   4    0.434003    0.356298    0.937648    11.00000    0.02285    0.03056 =
         0.01711    0.00057   -0.00433    0.01735
N21   5    0.360201    0.333899    0.607834    11.00000    0.01955    0.01578 =
         0.01179    0.00152   -0.00116    0.00813
O22   6    0.292752    0.324555    0.444547    11.00000    0.02662    0.01554 =
         0.02150    0.00159   -0.00765    0.01009
O23   6    0.546288    0.393548    0.833131    11.00000    0.01408    0.02394 =
         0.02118    0.01545   -0.00177   -0.00117
O24   6    0.516248    0.320685    0.858820    11.00000    0.02470    0.01642 =
         0.03251    0.00937    0.00727    0.01073
O25   6    0.342411    0.315455    0.712343    11.00000    0.02087    0.04173 =
         0.01622   -0.00039   -0.00580    0.01827
O26   6    0.469832    0.264990    0.405332    11.00000    0.02171    0.00952 =
         0.02340    0.00737    0.01060    0.00553
O27   6    0.465091    0.312356    1.195091    11.00000    0.02317    0.02980 =
         0.02859   -0.00411    0.00563    0.01492
O28   6    0.458893    0.301642    0.262430    11.00000    0.01950    0.02785 =
         0.01773   -0.00202   -0.00658    0.01666
O29   6    0.460409    0.359936    0.752324    11.00000    0.01880    0.02603 =
         0.02280   -0.00575   -0.01000    0.01415
O30   6    0.306861    0.373006    0.592725    11.00000    0.02593    0.02833 =
         0.01176    0.00619    0.00683    0.01764
F1A   4    0.403738    0.294540    1.198437    11.00000    0.01664    0.02172 =
         0.02344   -0.00544   -0.00640    0.00702
O3    6    0.321718    0.375451    0.527468    11.00000    0.02992    0.01675 =
         0.01204   -0.00023    0.00336    0.01474
F1F   4    0.386841    0.303444    0.520398    11.00000    0.02798    0.02889 =
         0.01585    0.00497    0.00710    0.01692
O8    6    0.539904    0.341714    0.258667    11.00000    0.02282    0.01669 =
         0.03710    0.00557    0.00161    0.00439
O4AA  6    0.434190    0.302733    0.445603    11.00000    0.02226    0.02533 =
         0.01816   -0.00533   -0.00117    0.01302
N0AA  5    0.470458    0.329690    1.093651    11.00000    0.01654    0.01563 =
         0.01653   -0.00034   -0.00127    0.01009
O2    6    0.270163    0.286233    0.684808    11.00000    0.03253    0.01611 =
         0.02270    0.00185   -0.01464   -0.00015
O6AA  6    0.363892    0.343184    0.507811    11.00000    0.01649    0.02371 =
         0.03493   -0.00539   -0.00264    0.01312
O4    6    0.442745    0.312058    0.512668    11.00000    0.02654    0.04598 =
         0.02699   -0.01233   -0.01194    0.02728
O6    6    0.448642    0.339854    0.688377    11.00000    0.02261    0.03013 =
         0.02909    0.00076    0.00205    0.01890
C16   1    0.527160    0.384344    0.431049    11.00000    0.02290    0.01483 =
         0.02150    0.00303    0.00553    0.00920
O7    6    0.485370    0.340856    0.992254    11.00000    0.01848    0.03724 =
         0.07361    0.01702    0.00369    0.01370
N18   5    0.498886    0.303881    0.758347    11.00000    0.01137    0.01826 =
         0.01409   -0.00016   -0.00018    0.00614
C19   1    0.560464    0.346865    0.662114    11.00000    0.01685    0.02039 =
         0.02106    0.00252    0.00602    0.00957
AFIX 137
H19A  2    0.540122    0.333917    0.672910    11.00000   -1.50000
H19B  2    0.575059    0.343874    0.677580    11.00000   -1.50000
H19C  2    0.561015    0.341598    0.634048    11.00000   -1.50000
AFIX   0
O5AA  6    0.563553    0.371506    1.075158    11.00000    0.01905    0.01752 =
         0.02755    0.00286    0.00139    0.00645
N1    5    0.414542    0.332762    0.602259    11.00000    0.01930    0.01622 =
         0.01203    0.00106   -0.00142    0.00827
O16   6    0.479657    0.295990    0.657018    11.00000    0.02828    0.02424 =
         0.02524   -0.01083   -0.00422    0.01521
N14   5    0.274966    0.276907    0.522860    11.00000    0.01461    0.01894 =
         0.00775   -0.00402   -0.00055    0.00680
C25   1    0.542512    0.357686    0.288844    11.00000    0.02432    0.02388 =
         0.01418    0.00603    0.00046    0.01416
N16   5    0.553122    0.377966    1.171716    11.00000    0.01742    0.02235 =
         0.03289   -0.00459    0.00052    0.01042
O1A   6    0.467252    0.289614    0.591222    11.00000    0.04653    0.03368 =
         0.01934   -0.00354   -0.00142    0.03004
O1AA  6    0.509510    0.282435    1.162980    11.00000    0.05237    0.02510 =
         0.02385    0.01022    0.02161    0.02795
O11   6    0.513834    0.352602    0.531419    11.00000    0.02868    0.02520 =
         0.04250   -0.02000    0.00435   -0.01139
F1K   4    0.470672    0.239100    0.588408    11.00000    0.02662    0.01778 =
         0.02188   -0.00233    0.00031    0.01243
N31   5    0.582570    0.416788    0.916966    11.00000    0.01739    0.02214 =
         0.01485    0.00083    0.00026    0.01085
C32   1    0.385798    0.388593    0.591462    11.00000    0.02135    0.01614 =
         0.01435    0.00203   -0.00035    0.00784
AFIX 137
H32A  2    0.386596    0.391864    0.562486    11.00000   -1.50000
H32B  2    0.403138    0.405823    0.604176    11.00000   -1.50000
H32C  2    0.367026    0.386601    0.602162    11.00000   -1.50000
AFIX   0
N33   5    0.449999    0.343653    0.847861    11.00000    0.01885    0.02007 =
         0.01375    0.00540    0.00499    0.01088
N35   5    0.440160    0.330141    0.350927    11.00000    0.01371    0.01638 =
         0.01754   -0.00245   -0.00129    0.00513
F36   4    0.395427    0.303876    0.768230    11.00000    0.01818    0.02269 =
         0.01998    0.00634   -0.00048    0.01097
N37   5    0.336591    0.419260    0.435459    11.00000    0.02076    0.01598 =
         0.01504    0.00250    0.00586    0.00927
C38   1    0.360628    0.307470    0.613626    11.00000    0.01959    0.01613 =
         0.01236    0.00172   -0.00091    0.00810
C39   1    0.497970    0.382269    0.444870    11.00000    0.02436    0.01618 =
         0.02302    0.00368    0.00543    0.00788
AFIX 137
H39A  2    0.481073    0.366771    0.429270    11.00000   -1.50000
H39B  2    0.499129    0.401836    0.440991    11.00000   -1.50000
H39C  2    0.494806    0.376858    0.473300    11.00000   -1.50000
AFIX   0
C40   1    0.551165    0.327582    0.405300    11.00000    0.01394    0.02453 =
         0.02108   -0.00079   -0.00097    0.00964
AFIX 137
H40A  2    0.531936    0.310994    0.415208    11.00000   -1.50000
H40B  2    0.567939    0.326808    0.418361    11.00000   -1.50000
H40C  2    0.552403    0.325595    0.376291    11.00000   -1.50000
AFIX   0
C41   1    0.498997    0.385043    1.076852    11.00000    0.02075    0.02163 =
         0.02634    0.00640    0.00502    0.01128
AFIX 137
H41A  2    0.516071    0.384719    1.089715    11.00000   -1.50000
H41B  2    0.498208    0.402904    1.085794    11.00000   -1.50000
H41C  2    0.501563    0.385792    1.047734    11.00000   -1.50000
AFIX   0
C42   1    0.475250    0.282908    0.624201    11.00000    0.01972    0.01637 =
         0.01927   -0.00164    0.00204    0.00828
O43   6    0.556210    0.370252    1.007426    11.00000    0.02034    0.01750 =
         0.02766    0.00229    0.00076    0.00566
N44   5    0.321625    0.382703    0.687446    11.00000    0.01800    0.01629 =
         0.01016   -0.00387   -0.00279    0.01139
C45   1    0.386778    0.359931    0.600077    11.00000    0.01950    0.01618 =
         0.01178    0.00146   -0.00139    0.00793
C46   1    0.362661    0.446009    0.439022    11.00000    0.02069    0.01634 =
         0.02085    0.00083    0.00413    0.01005
C47   1    0.258034    0.281094    0.651127    11.00000    0.00819    0.01932 =
         0.01580   -0.00125   -0.00371    0.00237
C48   1    0.524616    0.303616    0.760510    11.00000    0.01916    0.02060 =
         0.01705   -0.00353   -0.00178    0.01011
C49   1    0.553784    0.401936    0.549330    11.00000    0.02425    0.02209 =
         0.02066    0.00372    0.00209    0.01110
C50   1    0.585795    0.433654    0.794817    11.00000    0.01898    0.01454 =
         0.01718   -0.00425   -0.00339    0.00543
C13   1    0.442495    0.277662    0.747714    11.00000    0.02168    0.01911 =
         0.02369   -0.00259   -0.00678    0.00838
AFIX 137
H13A  2    0.442507    0.291509    0.768017    11.00000   -1.50000
H13B  2    0.425368    0.257324    0.752375    11.00000   -1.50000
H13C  2    0.440699    0.284626    0.721069    11.00000   -1.50000
AFIX   0
C18   1    0.452274    0.308088    1.228638    11.00000    0.00952    0.01463 =
         0.02017   -0.00573   -0.00301    0.00666
C1A   1    0.481324    0.231780    0.368310    11.00000    0.01880    0.01821 =
         0.02181   -0.00322   -0.00032    0.01018
C1E   1    0.315532    0.385028    0.559214    11.00000    0.01176    0.01504 =
         0.00774   -0.00130   -0.00001    0.00754
C5AA  1    0.480209    0.254934    0.623807    11.00000    0.02048    0.01632 =
         0.01918   -0.00072    0.00323    0.00834
C3AA  1    0.423398    0.312682    1.229597    11.00000    0.00888    0.01596 =
         0.01862   -0.00526   -0.00308    0.00670
C1J   1    0.522004    0.310333    0.888640    11.00000    0.01689    0.01230 =
         0.02055    0.00428    0.00073    0.00961
C8AA  1    0.388047    0.306717    0.609236    11.00000    0.01961    0.01628 =
         0.01255    0.00133   -0.00110    0.00836
C2AA  1    0.310363    0.419060    0.427197    11.00000    0.02197    0.01824 =
         0.01935    0.00116    0.00349    0.00989
N10   5    0.495037    0.266399    0.500406    11.00000    0.01566    0.02207 =
         0.01595    0.00660    0.00279    0.01162
C21   1    0.407482    0.346207    0.476503    11.00000    0.01077    0.01463 =
         0.01555   -0.00120   -0.00010   -0.00012
C22   1    0.428731    0.308978    0.480990    11.00000    0.00963    0.01255 =
         0.01216    0.00093    0.00218    0.00059
C23   1    0.392158    0.504500    0.440500    11.00000    0.02118    0.01694 =
         0.02324    0.00127    0.00255    0.00994
AFIX 137
H23A  2    0.389245    0.520768    0.429970    11.00000   -1.50000
H23B  2    0.408794    0.504305    0.426166    11.00000   -1.50000
H23C  2    0.397017    0.507872    0.469076    11.00000   -1.50000
AFIX   0
C7AA  1    0.525634    0.276403    0.756140    11.00000    0.01945    0.02184 =
         0.01872   -0.00420   -0.00078    0.01087
C1O   1    0.320558    0.418305    0.554817    11.00000    0.01248    0.01554 =
         0.00777   -0.00120   -0.00058    0.00810
C26   1    0.475424    0.350488    0.962758    11.00000    0.02050    0.02250 =
         0.02684   -0.00434   -0.00611    0.01582
C27   1    0.400565    0.313925    0.483772    11.00000    0.01022    0.01379 =
         0.01340    0.00072    0.00053    0.00021
C28   1    0.414629    0.359618    0.598617    11.00000    0.01921    0.01631 =
         0.01186    0.00121   -0.00155    0.00810
C1AA  1    0.581051    0.385916    0.413334    11.00000    0.01383    0.02373 =
         0.01994   -0.00059   -0.00058    0.01012
C30   1    0.379427    0.351699    0.476811    11.00000    0.01169    0.01430 =
         0.01729   -0.00237    0.00004    0.00100
C1Q   1    0.513977    0.392455    1.181560    11.00000    0.01575    0.02041 =
         0.02753    0.00145    0.00125    0.00745
AFIX 137
H1QA  2    0.500553    0.373986    1.166694    11.00000   -1.50000
H1QB  2    0.510862    0.408928    1.172444    11.00000   -1.50000
H1QC  2    0.509452    0.389001    1.210210    11.00000   -1.50000
AFIX   0
C1R   1    0.290231    0.313304    0.410270    11.00000    0.02621    0.01534 =
         0.02152    0.00220   -0.00774    0.01075
C1S   1    0.553375    0.333757    0.771236    11.00000    0.02019    0.02037 =
         0.01833   -0.00299   -0.00232    0.00834
AFIX 137
H1SA  2    0.549057    0.350368    0.769278    11.00000   -1.50000
H1SB  2    0.569651    0.337337    0.752606    11.00000   -1.50000
H1SC  2    0.559625    0.332648    0.798616    11.00000   -1.50000
AFIX   0
C34   1    0.299689    0.389316    0.681154    11.00000    0.01829    0.02403 =
         0.01677   -0.00561   -0.00456    0.01075
C1T   1    0.229110    0.248823    0.646945    11.00000    0.00791    0.01939 =
         0.01499   -0.00070   -0.00506    0.00183
C1U   1    0.314373    0.261960    0.513201    11.00000    0.01680    0.02378 =
         0.01583   -0.00245   -0.00005    0.00939
AFIX 137
H1UA  2    0.318708    0.258604    0.485709    11.00000   -1.50000
H1UB  2    0.317948    0.249083    0.531504    11.00000   -1.50000
H1UC  2    0.327611    0.283215    0.520416    11.00000   -1.50000
AFIX   0
C37   1    0.555208    0.412466    0.426090    11.00000    0.02332    0.01422 =
         0.02211    0.00252    0.00574    0.00985
C1V   1    0.553068    0.357859    0.414747    11.00000    0.01319    0.02410 =
         0.01988   -0.00086   -0.00024    0.00999
C1W   1    0.568639    0.380220    0.664949    11.00000    0.01724    0.02026 =
         0.01995    0.00055    0.00494    0.00955
N1X   5    0.545119    0.385962    0.671624    11.00000    0.03079    0.01474 =
         0.02175    0.00228    0.00900    0.01508
C1Y   1    0.611063    0.426366    0.785805    11.00000    0.01904    0.01481 =
         0.01603   -0.00340   -0.00344    0.00560
C1Z   1    0.552487    0.442355    0.923292    11.00000    0.01739    0.02214 =
         0.01485    0.00083    0.00026    0.01085
AFIX 137
H1ZA  2    0.548540    0.451091    0.899531    11.00000   -1.50000
H1ZB  2    0.553202    0.453974    0.947014    11.00000   -1.50000
H1ZC  2    0.536315    0.421323    0.926427    11.00000   -1.50000
AFIX   0
C44   1    0.471645    0.276933    0.750303    11.00000    0.02124    0.01847 =
         0.02208   -0.00262   -0.00548    0.00959
C2A   1    0.442819    0.366271    0.844980    11.00000    0.01903    0.02021 =
         0.01402    0.00575    0.00497    0.01101
C2C   1    0.553153    0.405043    0.798864    11.00000    0.01801    0.01370 =
         0.01891   -0.00502   -0.00295    0.00696
C2D   1    0.469372    0.399121    0.837815    11.00000    0.02014    0.02070 =
         0.01532    0.00666    0.00514    0.01056
AFIX 137
H2DA  2    0.474731    0.410296    0.863133    11.00000   -1.50000
H2DB  2    0.463116    0.409297    0.818380    11.00000   -1.50000
H2DC  2    0.486935    0.398391    0.827434    11.00000   -1.50000
AFIX   0
C2E   1    0.445146    0.388677    0.593144    11.00000    0.01920    0.01835 =
         0.01386    0.00152   -0.00212    0.00744
AFIX 137
H2EA  2    0.450625    0.400455    0.617973    11.00000   -1.50000
H2EB  2    0.443612    0.400667    0.571336    11.00000   -1.50000
H2EC  2    0.460694    0.383472    0.586626    11.00000   -1.50000
AFIX   0
C2G   1    0.385435    0.312754    0.735949    11.00000    0.01866    0.02129 =
         0.00649   -0.00048   -0.00484    0.01235
N2H   5    0.504796    0.271426    1.003643    11.00000    0.02517    0.01577 =
         0.00783    0.00080    0.00123    0.01149
C2I   1    0.281135    0.254064    0.516304    11.00000    0.01662    0.02278 =
         0.01336   -0.00268    0.00100    0.00962
C2J   1    0.411295    0.307680    0.356004    11.00000    0.02262    0.01963 =
         0.01117    0.00403    0.00251    0.00979
C2K   1    0.551209    0.414900    0.673919    11.00000    0.01550    0.01325 =
         0.02559    0.00046    0.00116    0.00784
O2L   6    0.507849    0.372417    0.587494    11.00000    0.01705    0.05347 =
         0.02572   -0.00501    0.00730    0.00075
C2M   1    0.351145    0.405298    0.691364    11.00000    0.01566    0.02290 =
         0.01511   -0.00690   -0.00469    0.00958
C2N   1    0.569044    0.381625    1.039338    11.00000    0.01922    0.01709 =
         0.02725    0.00248    0.00136    0.00672
C2O   1    0.443901    0.349311    0.722098    11.00000    0.01853    0.02121 =
         0.00791   -0.00132   -0.00298    0.01225
N2P   5    0.581483    0.412648    0.417233    11.00000    0.01408    0.01974 =
         0.02209   -0.00367   -0.00061    0.01005
C2Q   1    0.426538    0.314859    0.853890    11.00000    0.01914    0.01994 =
         0.01404    0.00521    0.00511    0.01083
C2R   1    0.582512    0.443401    0.918504    11.00000    0.01739    0.02214 =
         0.01485    0.00083    0.00026    0.01085
C2S   1    0.611010    0.387246    0.405799    11.00000    0.01511    0.02488 =
         0.02123   -0.00029    0.00014    0.00904
AFIX 137
H2SA  2    0.615192    0.377119    0.427718    11.00000   -1.50000
H2SB  2    0.627192    0.408399    0.404326    11.00000   -1.50000
H2SC  2    0.609976    0.377079    0.380491    11.00000   -1.50000
AFIX   0
C2T   1    0.525000    0.420338    0.679708    11.00000    0.01523    0.01459 =
         0.02649   -0.00025    0.00157    0.00679
AFIX 137
H2TA  2    0.508571    0.407336    0.661452    11.00000   -1.50000
H2TB  2    0.531587    0.441564    0.674028    11.00000   -1.50000
H2TC  2    0.517829    0.415642    0.707404    11.00000   -1.50000
AFIX   0
C2U   1    0.581668    0.439180    0.669034    11.00000    0.01568    0.01241 =
         0.02576    0.00034    0.00133    0.00789
C2V   1    0.547091    0.401023    1.174223    11.00000    0.01555    0.02048 =
         0.02725    0.00114    0.00153    0.00809
C2W   1    0.267563    0.363915    0.676708    11.00000    0.01941    0.02463 =
         0.01898   -0.00562   -0.00419    0.01043
AFIX 137
H2WA  2    0.263941    0.356926    0.648880    11.00000   -1.50000
H2WB  2    0.253674    0.371125    0.684025    11.00000   -1.50000
H2WC  2    0.264180    0.347172    0.694328    11.00000   -1.50000
AFIX   0
C2X   1    0.554535    0.274904    0.756663    11.00000    0.01966    0.02249 =
         0.02106   -0.00561    0.00023    0.01298
AFIX 137
H2XA  2    0.561424    0.276201    0.784341    11.00000   -1.50000
H2XB  2    0.570132    0.291783    0.741146    11.00000   -1.50000
H2XC  2    0.550725    0.255758    0.744841    11.00000   -1.50000
AFIX   0
C2Z   1    0.521809    0.372382    0.557970    11.00000    0.02428    0.02225 =
         0.02333    0.00444    0.00297    0.01075
C3A   1    0.638996    0.423546    1.156312    11.00000    0.02361    0.02721 =
         0.02905    0.00081    0.00096    0.01375
AFIX 137
H3AA  2    0.641136    0.417217    1.129403    11.00000   -1.50000
H3AB  2    0.644834    0.413324    1.176226    11.00000   -1.50000
H3AC  2    0.652089    0.445471    1.158907    11.00000   -1.50000
AFIX   0
C3C   1    0.478093    0.260897    0.372647    11.00000    0.01772    0.01774 =
         0.02209   -0.00408    0.00083    0.01077
C3D   1    0.411273    0.346025    0.723660    11.00000    0.01880    0.02151 =
         0.00699   -0.00075   -0.00420    0.01184
C3E   1    0.239338    0.296576    0.530562    11.00000    0.01870    0.02173 =
         0.00960   -0.00122    0.00077    0.00988
AFIX 137
H3EA  2    0.258305    0.315012    0.537044    11.00000   -1.50000
H3EB  2    0.224895    0.291816    0.552476    11.00000   -1.50000
H3EC  2    0.230930    0.299689    0.505844    11.00000   -1.50000
AFIX   0
C3F   1    0.375409    0.396491    0.697302    11.00000    0.01715    0.02341 =
         0.01729   -0.00758   -0.00483    0.00933
AFIX 137
H3FA  2    0.379247    0.396088    0.725966    11.00000   -1.50000
H3FB  2    0.394088    0.411310    0.683954    11.00000   -1.50000
H3FC  2    0.368448    0.376429    0.685795    11.00000   -1.50000
AFIX   0
C3H   1    0.598322    0.403822    0.660974    11.00000    0.01755    0.02050 =
         0.02029    0.00018    0.00378    0.00924
C3I   1    0.280996    0.388177    0.425022    11.00000    0.02349    0.01983 =
         0.02136    0.00162    0.00371    0.00821
AFIX 137
H3IA  2    0.284329    0.374358    0.408287    11.00000   -1.50000
H3IB  2    0.264854    0.390806    0.413374    11.00000   -1.50000
H3IC  2    0.275144    0.379742    0.452024    11.00000   -1.50000
AFIX   0
C3J   1    0.435014    0.289860    0.856174    11.00000    0.02033    0.02000 =
         0.01525    0.00505    0.00556    0.01120
AFIX 137
H3JA  2    0.455308    0.297449    0.845095    11.00000   -1.50000
H3JB  2    0.420414    0.272269    0.840721    11.00000   -1.50000
H3JC  2    0.434707    0.283975    0.884158    11.00000   -1.50000
AFIX   0
C3K   1    0.245458    0.270113    0.524766    11.00000    0.01759    0.02132 =
         0.00825   -0.00117    0.00012    0.00933
C3L   1    0.392415    0.445399    0.444435    11.00000    0.02083    0.01692 =
         0.02274    0.00120    0.00448    0.01009
AFIX 137
H3LA  2    0.388055    0.426328    0.457079    11.00000   -1.50000
H3LB  2    0.406279    0.462348    0.461422    11.00000   -1.50000
H3LC  2    0.401767    0.447134    0.418233    11.00000   -1.50000
AFIX   0
C3M   1    0.589489    0.472312    0.670882    11.00000    0.01709    0.01244 =
         0.02743    0.00110    0.00075    0.00789
AFIX 137
H3MA  2    0.586199    0.477159    0.698132    11.00000   -1.50000
H3MB  2    0.576545    0.475511    0.652236    11.00000   -1.50000
H3MC  2    0.610720    0.485436    0.663459    11.00000   -1.50000
AFIX   0
C3N   1    0.624849    0.398718    0.655397    11.00000    0.01787    0.02088 =
         0.02109    0.00132    0.00327    0.00892
AFIX 137
H3NA  2    0.638709    0.407391    0.678117    11.00000   -1.50000
H3NB  2    0.635499    0.408482    0.630594    11.00000   -1.50000
H3NC  2    0.617509    0.376978    0.653870    11.00000   -1.50000
AFIX   0
C3P   1    0.362981    0.473968    0.434674    11.00000    0.02048    0.01644 =
         0.02132    0.00033    0.00374    0.01003
C3Q   1    0.564234    0.458013    1.176217    11.00000    0.01579    0.02179 =
         0.02813    0.00082    0.00126    0.00663
AFIX 137
H3QA  2    0.583364    0.477095    1.178831    11.00000   -1.50000
H3QB  2    0.551699    0.454975    1.199885    11.00000   -1.50000
H3QC  2    0.553545    0.458712    1.152252    11.00000   -1.50000
AFIX   0
C3T   1    0.579484    0.395442    0.539090    11.00000    0.02395    0.02241 =
         0.02049    0.00385    0.00062    0.01187
C3U   1    0.330608    0.279035    0.621967    11.00000    0.01992    0.01733 =
         0.01542    0.00362    0.00033    0.00665
AFIX 137
H3UA  2    0.323547    0.280298    0.648781    11.00000   -1.50000
H3UB  2    0.333254    0.261340    0.620444    11.00000   -1.50000
H3UC  2    0.315676    0.277142    0.602054    11.00000   -1.50000
AFIX   0
C3V   1    0.469519    0.356448    1.088285    11.00000    0.02013    0.02119 =
         0.02410    0.00530    0.00526    0.01173
C3W   1    0.443369    0.346640    0.969963    11.00000    0.02066    0.02329 =
         0.02504   -0.00352   -0.00671    0.01537
C3X   1    0.389103    0.277121    0.612801    11.00000    0.02101    0.01677 =
         0.01560    0.00158    0.00117    0.00924
AFIX 137
H3XA  2    0.386645    0.268066    0.586225    11.00000   -1.50000
H3XB  2    0.372740    0.262981    0.630342    11.00000   -1.50000
H3XC  2    0.408593    0.281534    0.624099    11.00000   -1.50000
AFIX   0
C3Z   1    0.588912    0.358757    1.162159    11.00000    0.02561    0.02618 =
         0.03188    0.00276    0.00020    0.01560
AFIX 137
H3ZA  2    0.594978    0.354708    1.188204    11.00000   -1.50000
H3ZB  2    0.605199    0.364130    1.142741    11.00000   -1.50000
H3ZC  2    0.570586    0.340660    1.152956    11.00000   -1.50000
AFIX   0
C4B   1    0.557707    0.443579    0.431176    11.00000    0.02471    0.01612 =
         0.02416    0.00228    0.00682    0.00909
AFIX 137
H4BA  2    0.537869    0.441680    0.426720    11.00000   -1.50000
H4BB  2    0.572195    0.457782    0.411713    11.00000   -1.50000
H4BC  2    0.564646    0.451084    0.458334    11.00000   -1.50000
AFIX   0
C4C   1    0.404882    0.275828    0.359595    11.00000    0.02321    0.01905 =
         0.01257    0.00379    0.00226    0.01018
AFIX 137
H4CA  2    0.420102    0.273543    0.344590    11.00000   -1.50000
H4CB  2    0.384773    0.262032    0.348710    11.00000   -1.50000
H4CC  2    0.405569    0.271036    0.387836    11.00000   -1.50000
AFIX   0
C4D   1    0.479780    0.383931    0.340002    11.00000    0.02056    0.01461 =
         0.01164    0.00746    0.00008    0.00372
AFIX 137
H4DA  2    0.492478    0.374863    0.344666    11.00000   -1.50000
H4DB  2    0.485637    0.400831    0.358538    11.00000   -1.50000
H4DC  2    0.482469    0.391319    0.312398    11.00000   -1.50000
AFIX   0
C1    1    0.571278    0.390030    0.290746    11.00000    0.02277    0.02517 =
         0.01338    0.00584    0.00094    0.01332
C7    1    0.582657    0.384815    1.166164    11.00000    0.02391    0.02530 =
         0.02959    0.00153    0.00120    0.01648
C1C   1    0.519494    0.278137    1.131083    11.00000    0.01845    0.02338 =
         0.01618    0.00218    0.00164    0.01472
C8    1    0.570724    0.431488    1.172547    11.00000    0.01516    0.02144 =
         0.02727    0.00109    0.00157    0.00777
C2    1    0.446717    0.360243    0.346855    11.00000    0.02031    0.01244 =
         0.01075    0.00801   -0.00019    0.00512
C3    1    0.606380    0.415230    1.163119    11.00000    0.02353    0.02600 =
         0.02832    0.00092    0.00156    0.01537
C4    1    0.514150    0.263653    0.630634    11.00000    0.02153    0.01715 =
         0.01920   -0.00093    0.00325    0.00791

C5    1    0.468844    0.528926    0.686453    11.00000    0.09134
C1D   1    0.440830    0.479792    0.573423    11.00000    0.09787
C6    1    0.463939    0.435702    0.709438    11.00000    0.07512
C1F   1    0.391160    0.202724    0.594008    11.00000    0.10859
C1G   1    0.292616    0.187230    0.630999    11.00000    0.12839
O17   6    0.472367    0.499687    0.564701    11.00000    0.19240
O1C   6    0.457850    0.448350    0.672860    11.00000    0.17716
O9    6    0.364140    0.196095    0.616345    11.00000    0.18362
O1E   6    0.473170    0.505526    0.704168    11.00000    0.19534
C0AA  1    0.300583    0.200782    0.877059    11.00000    0.07075
C1I   1    0.442553    0.471605    0.819250    11.00000    0.08549
O1J   6    0.459345    0.436640    0.458333    11.00000    0.18866
C1K   1    0.608877    0.293958    0.385680    11.00000    0.11260
O14   6    0.301109    0.185415    0.840974    11.00000    0.25123
O10   6    0.469763    0.494327    0.799693    11.00000    0.25819
C11   1    0.478138    0.449098    0.420497    11.00000    0.23251
O12   6    0.617231    0.309898    0.424378    11.00000    0.30949
C1L   1    0.559585    0.528880    0.694400    11.00000    0.11804
C4AA  1    0.350903    0.222139    0.741401    11.00000    0.09650
C1N   1    0.635447    0.358519    0.531777    10.50000    0.12167
O15   6    0.635335    0.345607    0.491731    10.50000    0.12568
O1B   6    0.543229    0.518175    0.656569    11.00000    0.33969
O3AA  6    0.344321    0.209544    0.779959    11.00000    0.30078
O1O   6    0.647422    0.372384    0.765110    10.50000    0.08363
C6AA  1    0.633301    0.346407    0.736149    10.50000    0.09713
C1P   1    0.531557    0.469844    0.792448    11.00000    0.11019
O1H   6    0.525391    0.485917    0.822208    11.00000    0.31410
O1M   6    0.307414    0.187455    0.593200    11.00000    0.35946
HKLF 4

REM
REM R1 =  0.0565 for   25078 Fo > 4sig(Fo)  and  0.0682 for all   28859 data
REM   1862 parameters refined using    747 restraints

END

WGHT      0.0267   2340.2112

REM Highest difference peak  1.744,  deepest hole -1.157,  1-sigma level  0.182
Q1    1   0.3163  0.3338  0.6431  11.00000  0.05    1.74
Q2    1   0.3150  0.3325  0.5553  11.00000  0.05    1.67
Q3    1   0.6062  0.3028  0.6495  11.00000  0.05    1.60
Q4    1   0.5198  0.4491  0.5740  11.00000  0.05    1.34
Q5    1   0.4455  0.4755  0.8014  11.00000  0.05    1.34
Q6    1   0.3081  0.3292  0.7329  11.00000  0.05    1.31
Q7    1   0.4841  0.5396  0.4323  11.00000  0.05    1.25
Q8    1   0.3271  0.1990  0.7304  11.00000  0.05    1.25
Q9    1   0.4985  0.3473  0.7022  11.00000  0.05    1.21
Q10   1   0.2905  0.2910  0.7196  11.00000  0.05    1.16
Q11   1   0.5015  0.3592  0.8171  11.00000  0.05    1.08
Q12   1   0.3241  0.1961  0.8839  11.00000  0.05    1.02
Q13   1   0.6665  0.3625  0.7848  11.00000  0.05    0.99
Q14   1   0.2731  0.1867  0.6056  11.00000  0.05    0.98
Q15   1   0.5311  0.4703  0.8101  11.00000  0.05    0.97
Q16   1   0.3351  0.3727  0.4809  11.00000  0.05    0.96
Q17   1   0.2936  0.1893  0.6085  11.00000  0.05    0.95
Q18   1   0.5130  0.3298  1.1254  11.00000  0.05    0.94
Q19   1   0.3855  0.1815  0.5662  11.00000  0.05    0.94
Q20   1   0.6058  0.2913  0.4046  11.00000  0.05    0.93
;
_shelx_res_checksum               25218
_shelx_hkl_file
;
   0   0  -6 150.931 12.9885   4
   0   0   6 168.772 16.1507   2
   0   0   9 585.633 31.4362   2
   0   0  -9 500.934 25.2043   4
   0   0  12 185646. 463.580   1
   0   0 -12 187156. 336.999   4
   0   0  12 186143. 445.601   2
   0   0  15 5312.85 91.0579   1
   0   0  15 5475.82 88.8343   2
   0   0  18 1.99407 32.1323   2
   0   0  18 47.7081 30.5677   1
   0   0  21 13112.8 162.461   2
   0   0 -24 81.1240 52.0145   1
   0   0  24-34.3156 44.8529   2
   0   0  27 20077.1 230.799   2
   0   0 -27 20226.6 235.888   1
   0   0  30 12.1000 47.4896   2
   0   0 -30 46.9048 55.3922   1
   0   0 -33 7459.17 167.242   1
   0   0  33 7077.35 158.040   2
   0   0 -36 307.846 69.7280   1
   0   0  36 111.689 55.6271   2
   0   0 -39 935.691 89.8666   1
   0   0  39 627.049 70.3150   2
  -1   1 -38 29.7510 65.5688   1
   1   0 -38-2.72625 68.5073   1
   1  -1  38 207.171 58.8703   2
  -1   0  38 90.3975 53.5946   2
   0   1  38 100.159 57.4150   2
   0  -1 -38-53.9062 70.4440   1
   0   1  35 114.191 54.8211   2
  -1   1 -35 154.482 66.1925   1
   0  -1 -35 105.643 66.6214   1
  -1   0  35-90.2651 55.0803   2
   1   0 -35 55.0579 60.2870   1
   1  -1  35 38.3867 57.3754   2
   0  -1 -32 65.7262 54.0264   1
  -1   0  32-65.6114 46.5045   2
   0   1  32 125.822 49.7782   2
  -1   1 -32 6.34308 54.5797   1
   1  -1  32-73.2203 49.6502   2
   1   0 -32-18.9261 53.6311   1
   0   1  29 25.0732 47.4727   2
   1  -1  29 36.7632 47.1648   2
  -1   0  29 48.3558 46.6204   2
   1   0 -29 63.1166 55.0762   1
  -1   1 -29-54.6312 54.8780   1
   0  -1 -29 32.3131 52.0127   1
  -1   0  26 9.13794 45.6743   2
  -1   1 -26 68.8039 49.0938   1
   1  -1  26 112.750 47.8992   2
   0   1  26 157.611 47.9549   2
   1   0 -26 31.0891 49.5006   1
   0  -1 -26 58.0455 49.3377   1
   1  -1  23 2.63780 41.4435   2
   0   1  23 96.6956 45.0044   2
  -1   0  23 36.3370 40.7733   2
   0  -1 -23-21.2795 46.3253   1
  -1   0  20 515.672 43.4918   1
  -1   0  20 554.030 47.4854   2
  -1   0  17 123.103 28.7064   1
   0   1  17 57.1583 29.2482   2
  -1   0  17 54.9857 29.7114   2
   1  -1  17 96.2988 30.8358   1
   1  -1  17 128.006 31.2043   2
  -1   0  14 71.0401 26.4013   2
  -1   1 -14 17.7015 22.3220   4
  -1   0  14 30.4753 25.2990   1
   1  -1  14 51.3564 26.5412   1
   0  -1 -14 21.1732 22.9514   4
   1  -1  14 62.2335 28.9835   2
   0   1  14 3.87917 23.8161   1
   1   0 -14 18.1002 21.1839   4
   0   1  14 12.2257 25.0606   2
  -1   1 -11 276.579 22.5480   4
  -1   0  11 287.377 27.6590   2
   1  -1  11 311.891 29.3032   2
   0  -1 -11 281.319 24.5364   4
   0   1  11 264.273 28.2680   2
   1   0 -11 264.588 22.2248   4
  -1   0   8 600.098 28.4827   2
   0  -1  -8 562.273 26.3091   4
   1   0  -8 605.697 23.8724   4
   1  -1   8 660.377 31.2693   2
   0   1   8 645.209 30.8409   2
   0  -1  -5 76.4175 10.8659   4
   0   1   5 67.2975 11.9758   2
  -1   0   5 89.3190 10.8436   2
   1   0  -5 60.0802 8.95247   4
   1  -1   5 66.6286 12.3177   2
   1   0   4 16.7341 8.22345   2
   0  -1   4 21.0905 8.13693   2
   1  -1  -4 34.4289 7.46010   4
  -1   1   4 16.9311 7.65909   4
   1  -1  -7 86.1027 18.6222   4
   0  -1   7 91.3542 18.5746   2
  -1   1   7 87.1779 18.5356   2
   1  -1 -10 315.887 23.9753   4
  -1   1  10 313.552 29.1280   2
   1   0  10 378.176 30.7719   2
  -1   0 -10 304.690 24.5855   4
   0  -1  10 390.265 29.9055   2
   0   1 -10 308.790 21.8813   4
  -1   1  13 27.9125 26.5932   2
   0   1 -13 50.4015 20.6035   4
  -1   1  13 61.6069 25.3627   1
  -1   0 -13-18.4080 24.7582   4
   0  -1  13 34.9730 26.5687   2
   1  -1 -13 29.3883 21.7341   4
   0  -1  13 73.2116 25.7061   1
   1   0  13 91.2089 30.3930   1
   1   0  13 62.8001 29.7665   2
  -1   1  16 165.411 31.4593   2
   0  -1  16 101.388 29.2449   2
  -1   1  16 165.999 29.6684   1
   1   0  16 108.416 29.3682   1
   0  -1  16 110.666 29.3577   1
   1   0  16 207.375 33.4133   2
  -1   1  19-22.2146 35.5204   2
   1   0  19-23.7453 34.7406   2
  -1   1  22 1414.05 66.2143   2
   1  -1 -22 1301.62 65.8673   1
   0  -1  22 1416.41 67.5748   1
   0  -1  22 1343.02 64.0112   2
   1   0  22 1444.76 67.2704   2
  -1   0 -25-38.3032 50.0355   1
   0  -1  25 19.2585 44.2875   2
   1   0  25 25.6041 43.4636   2
   1  -1 -25 40.3030 49.5906   1
  -1   1  25 83.1494 43.8726   2
   1  -1 -28 112.756 55.9528   1
  -1   0 -28 312.489 62.1544   1
  -1   1  28 170.765 50.8821   2
   0  -1  28 257.565 54.5051   2
   1   0  28 175.901 51.9436   2
   0   1 -28 92.8056 54.7033   1
   0  -1  31 145.462 51.9390   2
   0   1 -31 33.9799 55.3886   1
   1   0  31 198.951 53.6330   2
   1  -1 -31 34.1559 52.9142   1
  -1   1  31 28.9073 47.7406   2
  -1   0 -31-62.1331 57.2015   1
  -1   0 -34 461.587 70.3259   1
   1   0  34 517.890 66.3651   2
   0   1 -34 437.324 70.2673   1
  -1   1  34 286.068 58.9314   2
   1  -1 -34 227.077 62.7360   1
   0  -1  34 218.851 53.9860   2
  -1   1  37-23.7606 51.2201   2
   1   0  37-40.7470 53.8155   2
  -1   0 -37 123.849 67.5729   1
   1  -1 -37 102.998 66.4811   1
   0   1 -37 85.1916 64.1330   1
   0  -1  37-24.3543 56.6200   2
   1  -2  -3 0.45608 4.52733   4
  -1   2   3 9.18730 5.86121   4
   2  -1   6 25.9325 14.7549   2
  -1   2   6 37.2449 15.6246   4
   1   1   6 38.2917 14.6747   2
  -1  -1   6 66.6812 13.4975   2
   1  -2  -6 34.8095 15.4747   4
  -1   2   6 46.2385 13.8861   2
  -2   1   6 39.3464 12.5885   4
   1  -2   6 38.6878 14.2382   2
  -1   2   9 1498.00 42.0294   2
   2  -1  -9 1501.22 33.2060   4
  -1  -1   9 1609.20 41.5834   2
   1  -2   9 1416.83 41.9197   2
   1  -2  -9 1622.18 37.5041   4
  -1  -1  -9 1551.74 38.3334   4
  -2   1   9 1591.45 41.8950   2
   1   1   9 1641.76 44.8316   2
   1   1  -9 1539.37 29.3560   4
   2  -1   9 1627.68 45.0742   2
   1  -2  12 94543.9 323.787   2
  -1   2 -12 93342.8 227.878   4
   1  -2  12 94294.5 335.626   1
  -1   2  12 94263.1 318.225   2
   2  -1  12 95126.9 339.642   1
  -1  -1 -12 94006.8 259.032   4
   2  -1 -12 93468.2 237.085   4
  -1  -1  12 93824.5 310.790   2
   1  -2 -12 94927.4 253.759   4
   1   1 -12 93520.9 218.421   4
   1   1  12 94585.8 326.377   2
  -2   1  12 95624.7 309.780   2
   2  -1  12 92911.2 326.799   2
   1   1  15 2692.88 67.9594   2
   1  -2  15 2562.64 64.3009   2
  -2   1  15 2535.55 61.4133   2
   1  -2  15 2277.04 63.5983   1
   2  -1  15 2417.55 66.2801   1
  -2   1  15 2408.70 61.5103   1
   2  -1  15 2460.66 64.4423   2
  -1   2  15 2482.61 63.9596   2
  -1  -1  15 2557.51 64.9873   1
  -1  -1  15 2546.22 62.2512   2
  -1  -1  18 68.0441 32.6135   1
   2  -1  18 12.9784 29.9442   1
   1  -2  18 86.4550 30.5744   1
   1   1  18-20.3218 31.8403   2
  -1   2  18 2.20022 31.7215   2
  -1  -1  18 120.074 33.6053   2
   2  -1  18 39.7665 32.6262   2
   1  -2  18 47.4652 30.5464   2
  -2   1  18 9.37484 29.0020   2
   1  -2 -18 87.5585 36.7524   1
  -1  -1  21 3028.02 83.8253   2
  -1  -1  21 3050.64 85.1177   1
   1  -2  21 2848.01 86.8962   1
   1  -2  21 3352.69 90.4236   2
   2  -1  21 2702.22 83.1729   2
  -2   1  21 3002.11 82.4160   2
  -1   2  21 2671.94 81.2659   2
  -1  -1 -21 2885.63 86.1475   1
   1  -2 -21 2771.67 85.5408   1
   1   1  21 2861.41 85.0316   2
  -1  -1  24 3506.01 97.4372   2
  -2   1  24 3420.14 96.2687   2
   2  -1 -24 3251.37 99.1820   1
  -1   2  24 3330.59 99.1797   2
   1  -2 -24 3532.28 103.152   1
   1   1  24 3683.19 102.301   2
   1  -2  24 3256.55 95.0367   2
  -1  -1 -24 3756.53 107.438   1
   2  -1  24 3613.18 102.897   2
  -2   1 -27 426.929 68.9125   1
   2  -1  27 263.543 53.6591   2
  -1  -1  27 217.367 55.3882   2
   1   1 -27 208.325 58.1740   1
   2  -1 -27 335.027 58.7354   1
   1  -2 -27 234.748 60.0485   1
  -2   1  27 456.085 60.4518   2
   1   1  27 330.628 55.4695   2
   1  -2  27 278.980 56.4310   2
  -1   2  27 306.816 58.7096   2
  -1   2  30 702.646 64.6316   2
   1  -2  30 559.814 62.0752   2
  -1  -1 -30 481.729 64.7665   1
   1   1  30 690.028 64.5193   2
  -2   1 -30 400.568 65.6708   1
  -1  -1  30 568.277 62.7278   2
   1   1 -30 696.903 71.2982   1
  -1   2 -30 710.667 72.5309   1
   2  -1 -30 427.827 62.3927   1
  -2   1  30 631.280 62.4346   2
   1  -2 -30 682.401 71.4047   1
   2  -1  30 663.867 63.9068   2
  -1   2  33 469.530 64.8063   2
  -1   2 -33 425.288 71.4032   1
  -2   1  33 543.104 66.2820   2
   2  -1  33 395.123 65.7719   2
  -2   1 -33 673.319 80.6625   1
   2  -1 -33 470.225 67.5714   1
   1   1  33 399.340 62.1647   2
   1  -2  33 507.947 67.7598   2
   1   1 -33 496.046 69.1465   1
  -1  -1  33 224.303 58.5876   2
   1  -2 -33 597.606 74.1730   1
   2  -1  36 774.620 76.9953   2
   1  -2  36 722.125 73.5954   2
   2  -1 -36 571.542 76.4187   1
  -1   2 -36 587.015 77.8375   1
  -1  -1  36 762.328 71.3969   2
   1   1 -36 578.259 77.7469   1
  -1   2  36 654.215 72.5270   2
   1  -2 -36 677.430 79.1137   1
  -1  -1 -36 575.217 76.0440   1
   1   1  36 824.985 77.7866   2
  -2   1 -36 559.737 79.2723   1
  -2   1  36 626.954 69.8498   2
   2  -1 -39 635.673 79.6294   1
   1  -2 -39 486.288 75.3370   1
   2  -1  39 610.206 71.6582   2
  -1  -1  39 584.546 72.6905   2
  -1  -1 -39 768.544 86.2911   1
  -1   2  39 525.434 73.6639   2
  -2   1  39 445.068 67.0991   2
   1  -2  39 598.215 70.4412   2
  -2   1 -39 611.258 89.1572   1
  -1   2 -39 486.499 80.6119   1
   1   1  39 613.497 73.6611   2
   1   1 -39 339.987 71.7391   1
  -2   0  37 21.8071 52.7570   2
   2   0 -37 96.7443 63.3556   1
  -2   2 -37 57.9741 62.8918   1
   0  -2 -37-80.5644 61.7650   1
   0   2  37-89.8987 56.9445   2
   2  -2  37-39.6621 55.7477   2
  -2   2 -34 29.8176 62.4017   1
   2   0 -34 1.40456 59.1354   1
  -2   0  34-11.8313 49.4872   2
   0   2  34 102.611 54.9972   2
   2  -2  34-62.9089 52.6806   2
   0  -2 -34-2.38540 61.4171   1
  -2   2 -31 873.184 76.4216   1
  -2   0  31 843.573 65.5688   2
   0  -2 -31 980.320 77.9808   1
   2   0 -31 779.054 70.8171   1
   0   2  31 752.624 65.5892   2
   2  -2  31 789.363 68.4120   2
   0  -2 -28-27.5219 53.8405   1
  -2   0  28 62.7392 47.4212   2
   2  -2  28 82.7480 53.1183   2
   2   0 -28-6.99984 50.6331   1
   0   2  28 126.528 50.8522   2
  -2   2 -28-0.78404 54.0436   1
   0   2  25 997.247 66.2534   2
   0  -2 -25 1059.66 69.4890   1
  -2   0  25 953.433 64.3799   2
   2  -2  25 1095.51 68.7837   2
   0  -2 -22-27.5901 44.0502   1
   2  -2  22 86.1729 40.2080   1
   2  -2  22 108.565 43.0383   2
  -2   0  22 13.2517 36.4671   2
   0   2  22 5.03929 40.6839   2
   2  -2  19 790.801 49.7914   2
  -2   0  19 599.863 47.2648   1
   0  -2 -19 843.759 52.0828   1
  -2   0  19 691.138 46.1577   2
   2  -2  19 639.026 48.3248   1
   0   2  19 855.897 52.3879   2
   2  -2  16 306.956 34.7305   1
   0  -2 -16 280.411 35.2801   1
  -2   0  16 346.812 35.2090   2
   2  -2  16 358.384 36.0034   2
  -2   0  16 434.288 36.3503   1
   0   2  16 384.574 36.7609   2
   0  -2 -13 492.424 31.1853   4
  -2   0  13 612.190 35.2902   1
   2  -2  13 597.698 35.8867   1
   2   0 -13 542.687 26.5509   4
  -2   0  13 626.345 35.7965   2
   0   2  13 609.781 38.5255   2
   2  -2  13 654.581 38.4332   2
   2   0 -10 584.717 24.0103   4
   2  -2  10 681.067 35.0587   2
  -2   0  10 745.720 32.6805   2
   0  -2 -10 536.109 30.3204   4
   0   2  10 639.982 34.7608   2
   2   0  -7 28.1804 15.0920   4
   0  -2  -7 0.57461 20.6365   4
   0   2   7 5.08772 18.4043   2
   2  -2   7 6.19335 18.1887   2
  -2   0   7-2.68190 14.2085   4
   0   2   4 2037.17 29.1414   2
   0  -2  -4 2061.27 27.0166   4
   0   2   4 2012.95 27.1950   4
  -2   2   5 10.3224 7.73465   2
  -2   2   5-7.38734 11.4983   4
   2  -2  -5 5.06672 11.4324   4
   0  -2   5 4.99548 10.8196   2
   2   0   5 3.47295 12.0759   2
  -2   2   8 47832.8 179.910   2
   0  -2   8 48901.2 185.217   2
  -2   2   8 48344.1 150.143   4
   2   0   8 48861.8 196.193   2
   2  -2  -8 47762.3 147.106   4
   0   2 -11 283.060 20.4064   4
  -2   2  11 324.169 28.2075   2
   0  -2  11 311.336 28.7716   2
   2   0  11 260.010 29.4826   2
   2  -2 -11 283.923 25.5490   4
   0   2 -14 106.303 19.9927   4
   2  -2 -14 42.3083 22.9563   4
  -2   2  14 64.2003 27.6622   2
   0  -2  14 56.8728 25.0825   2
   0  -2  14 62.3966 25.3299   1
   2   0  17-5.88935 32.4159   2
   0  -2  17 21.2715 27.6875   1
  -2   2  17-12.3084 28.1951   2
   0  -2  17 15.0071 29.2986   2
   0  -2  20 118.571 34.6163   1
   2  -2 -20 119.362 38.3194   1
   2   0  20-20.9313 39.7976   2
  -2   2  20 87.9135 36.6306   2
   0  -2  20 75.7658 35.5908   2
  -2   0 -23 1631.06 75.2189   1
   2  -2 -23 1692.34 74.4974   1
   2   0  23 1421.66 69.6255   2
   0  -2  23 1726.21 73.0014   2
   0  -2  23 1595.36 73.6984   1
  -2   2  23 1499.19 69.6824   2
   2  -2 -26 42.8220 52.2157   1
  -2   0 -26-6.77438 49.5580   1
   2   0  26 12.0774 45.1874   2
   0  -2  26-9.17199 43.7678   2
  -2   2  26-21.4779 45.3648   2
   2   0  29 58.6245 50.0828   2
   2  -2 -29-62.2957 55.4627   1
  -2   0 -29-23.9473 52.1563   1
   0   2 -29-49.0192 54.8911   1
   0  -2  29-84.1620 49.0872   2
  -2   2  29-10.3570 46.5111   2
   0   2 -32 95.7471 54.8835   1
   2   0  32 40.3632 52.4427   2
   0  -2  32-32.8814 47.6772   2
   2  -2 -32 19.8049 57.1038   1
  -2   2  32 114.336 46.6913   2
  -2   0 -32 84.1666 58.2812   1
  -2   0 -35 653.357 78.0999   1
   2   0  35 407.845 61.7738   2
   0   2 -35 588.998 75.3761   1
   0  -2  35 407.392 61.4423   2
  -2   2  35 277.663 56.3555   2
  -2   2  38 44.4591 53.3462   2
  -2   0 -38 50.9812 67.8780   1
   2   0  38-35.2047 52.6417   2
   0  -2  38 172.238 58.9039   2
   2  -2 -38 49.1070 59.4837   1
   0   2 -38 2.22836 66.7655   1
   2  -3  38 171.058 59.3289   2
  -2   3 -38 257.189 73.2553   1
   1   2  38 237.984 64.7069   2
   3  -1 -38 154.544 61.0488   1
  -1   3  38 197.753 63.5934   2
  -3   1  38 271.949 61.1984   2
  -3   2 -38 334.905 77.3721   1
   3  -2  38 414.391 69.2188   2
   2   1 -38 234.594 70.1234   1
  -1   3  35 487.306 64.5787   2
   2  -3  35 291.779 61.4352   2
  -3   1  35 431.015 61.8327   2
  -2  -1  35 267.209 58.6621   2
  -1  -2 -35 420.210 70.1235   1
  -2   3 -35 574.887 75.0834   1
   2   1 -35 331.788 69.0376   1
   1   2  35 354.923 64.5601   2
  -3   2 -35 426.980 79.9435   1
   3  -1 -35 449.402 71.0783   1
   3  -2  35 492.736 65.8420   2
   1  -3 -35 407.285 70.0394   1
   2   1 -32 76.7190 56.9812   1
  -2   3 -32 150.439 57.8990   1
  -3   2 -32 168.690 56.7289   1
   1   2  32 182.301 53.4619   2
  -1   3  32 190.178 52.0113   2
  -2  -1  32 65.6098 50.6420   2
   1  -3 -32 151.689 60.7983   1
   3  -1 -32 54.6133 55.9664   1
  -1  -2 -32 104.507 57.8973   1
   2  -3  32 255.677 56.1191   2
   3  -2  32 115.085 52.7027   2
  -3   1  32 99.0252 50.1418   2
   3  -2  29 42.3857 47.4535   2
   1   2  29 89.3044 46.7264   2
  -3   2 -29 162.649 59.3634   1
  -2   3 -29 42.3269 52.4268   1
  -2  -1  29 103.930 49.6579   2
   3  -1 -29 116.582 53.1673   1
  -3   1  29 73.2530 47.7971   2
  -1  -2 -29 74.9557 53.4444   1
  -1   3  29 123.724 49.1566   2
   1  -3 -29 128.663 58.7618   1
   2  -3  29 73.6714 50.4051   2
   2   1 -29 234.617 60.9898   1
  -2  -1  26 105.008 45.3959   2
   3  -1 -26-31.0819 48.6446   1
  -3   2 -26 70.6393 52.0170   1
  -1  -2 -26-22.4406 51.6226   1
   1  -3 -26 18.0038 49.5054   1
   3  -2  26 31.5569 46.0595   2
  -1   3  26 116.594 47.6939   2
   1   2  26 22.0769 48.0959   2
  -3   1  26 25.9058 44.3331   2
   2  -3  26-14.4793 45.3115   2
  -2  -1  23 252.274 46.0914   2
   2  -3  23 152.347 43.5883   2
   1  -3 -23 162.061 49.2794   1
  -3   1  23 163.105 45.2213   2
  -1  -2 -23 166.454 50.5696   1
   2  -3  23 225.826 46.1305   1
   3  -2  23 203.113 48.1108   2
  -1   3  23 227.317 47.5430   2
   1   2  23 178.460 46.8465   2
  -2  -1  23 219.017 43.7166   1
   1   2  20 583.144 48.4963   2
  -1   3  20 666.336 49.7309   2
   1  -3 -20 641.539 50.5574   1
  -3   1  20 598.124 44.4918   2
  -2  -1  20 625.841 49.4606   2
  -2  -1  20 591.689 46.7911   1
   2  -3  20 484.371 46.9397   2
   3  -2  20 648.883 51.2284   2
  -1  -2 -20 514.557 48.7134   1
   3  -2  20 587.949 48.7488   1
   2  -3  20 526.238 47.6867   1
   3  -2  17 224.461 34.1138   1
  -3   1  17 176.775 32.1004   2
  -1   3  17 246.512 33.9060   2
  -2  -1  17 171.840 32.2315   2
   1  -3 -17 241.294 37.1432   1
   2  -3  17 151.839 33.4769   2
  -2  -1  17 206.704 31.9275   1
   3  -2  17 227.699 34.9786   2
  -3   1  17 160.415 29.3873   1
   2  -3  17 166.961 32.9948   1
  -1   3  14 33.8370 27.4536   2
   2  -3  14 39.0268 25.3392   1
   1   2  14 25.0946 26.0019   2
   3  -1 -14 3.98562 20.3197   4
   2  -3  14 19.3829 26.2956   2
  -2  -1  14 33.4990 24.7127   1
   2   1 -14 30.5939 19.5653   4
   1  -3 -14 41.8893 26.7197   1
   3  -2  14 74.9072 28.9971   1
  -3   1  14 11.2756 22.7301   2
  -2  -1  14 30.0755 25.4008   2
   1  -3 -14-4.42313 24.5439   4
  -1  -2 -14-20.4298 26.8624   1
  -1  -2 -14-10.7057 25.1798   4
   3  -2  14 21.1763 26.7474   2
   1   2  11 926.107 39.5424   2
   2   1 -11 872.744 24.9360   4
  -1   3  11 914.568 38.5843   2
   3  -2  11 902.506 39.9038   2
  -2  -1  11 825.491 34.6239   2
   1  -3 -11 780.468 32.4531   4
   3  -2  11 942.741 39.9890   1
   3  -1 -11 903.864 28.7889   4
  -3   1  11 962.127 36.2031   2
  -1  -2 -11 865.893 33.4689   4
   2  -3  11 1026.28 40.4557   2
  -1   3   8 13573.0 90.3152   4
   3  -1  -8 13571.9 71.2157   4
   1  -3  -8 13298.9 86.9495   4
  -3   1   8 13336.2 72.1438   4
  -2  -1   8 14086.5 96.7755   2
   1   2   8 13974.9 106.592   2
   2  -3   8 13913.4 105.192   2
   2   1  -8 13826.5 62.8833   4
  -1  -2  -8 13144.6 89.3664   4
  -1   3   8 13463.0 101.190   2
   3  -2   8 13753.6 106.634   2
   3  -2   5 23.6232 12.5971   2
   1  -3  -5 32.7403 13.9229   4
  -1   3   5 34.1268 13.7013   4
  -1  -2  -5 28.7470 13.0194   4
  -2  -1   5 44.1753 8.77164   2
  -1   3   5 31.4885 11.7916   2
   1   2   5 31.1998 13.5508   2
   2  -3   5 29.0233 12.0655   2
  -3   1   5 16.1867 9.84022   4
   1  -3  -2-1.90945 3.38816   4
  -1   3   2 7.81501 4.07138   4
  -1  -2  -2 1.27747 2.65859   4
   2  -3  -4 103.260 11.4821   4
   2   1   4 72.4338 11.5350   2
   1  -3   4 88.7569 10.7828   2
  -1  -2   4 105.878 9.56203   2
  -2   3   4 111.166 12.8283   4
   3  -1   4 85.1488 11.9972   2
  -3   2   4 95.0015 10.1404   4
   3  -1   7 30.2872 20.2382   2
  -3   2   7 10.4762 18.8513   4
   2  -3  -7 40.0397 21.7158   4
   3  -2  -7 38.6542 19.1265   4
   2   1   7 49.5475 22.0836   2
   1  -3   7 17.1348 18.4069   2
  -2   3   7 40.3757 18.0556   2
  -2   3   7 33.2497 22.5353   4
  -1  -2   7 40.6076 17.8414   2
  -3   2   7 3.65235 12.3640   2
   2  -3 -10 1676.29 38.8924   4
  -2   3  10 1771.76 46.3636   2
   2   1  10 1762.94 48.8523   2
  -3   2  10 1793.77 37.4017   4
  -2   3  10 1754.86 39.7963   4
   1  -3  10 1874.62 48.5543   2
  -2  -1 -10 1821.66 41.5207   4
  -1  -2  10 1730.71 44.6351   2
  -3   2  10 1994.17 45.2988   2
   3  -2 -10 1943.40 38.0642   4
   1   2 -10 1723.39 28.9220   4
   3  -1  10 1990.80 51.5050   2
   1   2 -13 1012.80 28.2448   4
   1  -3  13 1029.31 43.1399   1
  -3   2  13 1025.99 40.8783   1
  -2   3  13 1011.29 42.1413   2
   3  -1  13 1022.87 45.4474   2
   2   1  13 1204.37 47.0356   2
  -1  -2  13 1048.38 41.5445   2
   2  -3 -13 1055.97 42.3997   1
  -3   2  13 992.277 40.0080   2
   1  -3  13 1016.08 42.2177   2
  -2  -1 -13 1111.42 37.6547   4
   2  -3 -13 1061.67 36.6741   4
   3  -1  13 1070.38 45.1080   1
   3  -2 -13 1077.58 34.1466   4
  -1  -2  13 1112.90 42.6114   1
  -1  -2  16 848.416 43.6734   1
   1  -3  16 780.410 43.0324   2
  -1  -2  16 801.010 42.5558   2
   2  -3 -16 782.994 43.0574   1
  -2   3  16 837.940 43.7446   2
   1  -3  16 821.168 43.6564   1
   2   1  16 817.414 45.9146   2
   3  -1  16 994.885 50.7669   1
   3  -1  16 904.637 48.8738   2
  -3   2  16 814.125 42.2776   2
   3  -1  19 250.667 41.2858   2
   1  -3  19 316.962 40.1406   2
   1  -3  19 248.670 37.6769   1
  -2   3  19 325.014 41.3590   2
  -3   2  19 387.000 40.2576   2
  -2  -1 -19 302.250 42.3484   1
   2  -3 -19 306.604 42.7695   1
   2   1  19 406.255 47.1263   2
   1  -3  22 728.102 53.8402   2
  -1  -2  22 716.379 55.0916   1
   3  -2 -22 877.469 56.7286   1
  -1  -2  22 694.821 52.5912   2
  -3   2  22 798.400 53.0098   2
   2  -3 -22 764.838 56.0618   1
  -2   3  22 755.193 53.3692   2
   3  -1  22 679.205 54.5465   2
  -2  -1 -22 725.388 58.2038   1
   2   1  22 724.295 55.2660   2
   1  -3  22 818.695 55.9220   1
  -2   3  25 59.8822 47.2649   2
  -1  -2  25-30.5056 44.3712   2
   3  -1  25 21.3489 48.7914   2
   1  -3  25 37.1178 44.2966   2
  -3   1 -25 105.720 52.3317   1
   3  -2 -25 44.5869 46.6693   1
  -2  -1 -25 69.0814 51.5903   1
  -1  -2  25-3.30416 43.4954   1
   2  -3 -25 60.9211 48.2987   1
  -3   2  25 72.8472 43.1450   2
   2   1  25 29.3173 48.0681   2
   1  -3  25 68.0066 43.0775   1
   2  -3 -28 337.132 63.5313   1
   3  -2 -28 232.123 55.5058   1
   1  -3  28 258.956 56.6504   2
  -2  -1 -28 307.408 61.2513   1
  -3   2  28 285.244 50.7388   2
   3  -1  28 302.760 55.6724   2
   2   1  28 170.038 51.1764   2
  -3   1 -28 243.257 60.9713   1
  -1  -2  28 237.080 53.2324   2
   3  -2 -31 140.165 56.3171   1
  -2  -1 -31 153.543 60.3386   1
  -2   3  31 124.967 49.1087   2
   2  -3 -31 71.0541 56.3029   1
   3  -1  31 123.719 50.0866   2
  -3   2  31 50.4215 48.9281   2
  -1  -2  31 107.895 47.8737   2
  -3   1 -31 134.598 61.6107   1
   1   2 -31-9.82557 55.0315   1
   2   1  31 90.1109 49.8114   2
  -1   3 -31 29.9434 56.2880   1
   1  -3  31 120.474 49.3367   2
   1   2 -34 198.554 62.8782   1
  -3   2  34 78.2282 52.7272   2
   2   1  34 101.360 57.9127   2
  -2  -1 -34 133.512 65.7574   1
   1  -3  34-32.0547 51.7630   2
  -1  -2  34 41.8935 49.5451   2
   2  -3 -34 96.8581 58.3094   1
  -1   3 -34-1.47904 63.9664   1
   3  -1  34-24.4795 56.6680   2
   3  -2 -34 106.204 61.2801   1
  -3   1 -34 65.0701 66.2973   1
  -2   3  34 81.7275 56.9436   2
  -3   2  37 54.9037 49.8502   2
   1  -3  37-17.0030 53.8722   2
   1   2 -37 142.226 62.9081   1
   2  -3 -37 105.000 63.8667   1
  -1   3 -37 87.2682 61.7910   1
  -2   3  37 38.0933 53.7424   2
  -3   1 -37 132.349 71.4511   1
  -1  -2  37 155.728 55.6446   2
   3  -2 -37 64.7339 59.8862   1
   2   1  37 20.7859 54.2044   2
  -2  -1 -37 99.2966 64.9470   1
   3  -1  37-32.8252 54.1304   2
   3  -3  39 290.630 65.6735   2
   0  -3 -39 305.905 74.9635   1
   0   3  39 363.068 69.1004   2
  -3   3 -39 241.666 77.3089   1
   3   0 -39 200.346 67.4811   1
  -3   3 -36 1049.72 89.9591   1
   3   0 -36 1079.44 86.6609   1
   3  -3  36 999.408 77.8628   2
   0  -3 -36 1030.53 84.3582   1
  -3   0  36 1136.50 79.6981   2
   0   3  36 1062.68 81.8109   2
  -3   0  33 81.0343 51.8801   2
   3   0 -33 126.446 56.3162   1
   0   3  33 6.27864 52.1219   2
  -3   3 -33 163.388 63.8834   1
   0  -3 -33 19.7426 60.9261   1
   3  -3  33 206.386 56.6177   2
   3  -3  30 1133.22 74.7785   2
   3   0 -30 1099.43 76.2017   1
   0   3  30 1392.53 81.1032   2
  -3   0  30 1229.06 74.4399   2
  -3   3 -30 1285.74 83.4968   1
   0  -3 -30 1143.94 80.4136   1
   3  -3  27 29.2470 47.1214   2
  -3   0  27 57.7975 44.9736   2
   0  -3 -27-7.21016 53.5064   1
   3   0 -27 114.328 54.6416   1
   0   3  27-68.1593 48.9786   2
  -3   0  24 8015.19 136.701   2
   3  -3  24 8352.17 150.133   1
   0   3  24 7765.17 141.323   2
   3  -3  24 8401.92 147.267   2
   0  -3 -24 7649.72 141.926   1
   0   3  21 1219.88 62.2927   2
   0  -3 -21 1503.22 68.6357   1
  -3   0  21 1482.68 64.4053   2
   3  -3  21 1460.84 67.9289   1
  -3   0  21 1625.26 67.1999   1
   3  -3  21 1295.89 64.2201   2
   0  -3 -18 124.368 36.7265   1
  -3   0  18 57.2864 30.5118   1
   0   3  18 64.2715 34.3756   2
   3  -3  18 53.6526 31.9526   2
  -3   0  18 138.023 31.9425   2
   0  -3 -15 975.633 48.2664   1
   3  -3  15 946.801 45.9816   2
   3  -3  15 1039.82 46.5729   1
   0   3  15 1079.82 47.9710   2
  -3   0  15 1066.75 42.6585   2
  -3   0  15 1074.69 44.3739   1
   0  -3 -12 40469.3 178.737   4
  -3   0  12 41632.3 200.789   2
   3   0 -12 40596.6 140.415   4
   3  -3  12 41628.4 221.660   2
   0   3  12 40039.3 215.684   2
   3  -3  12 41587.6 230.309   1
   0  -3 -12 41201.0 214.063   1
  -3   0   9 5948.91 67.6561   2
   0  -3  -9 5776.09 65.3116   4
   3  -3   9 5795.14 75.8156   2
  -3   0   9 5788.21 47.6002   4
   0   3   9 6088.81 76.9338   2
   3   0  -9 5871.43 47.7193   4
   3  -3   6-8.13343 15.3691   2
   0   3   6 21.2371 18.0035   4
   0   3   6 15.6141 16.4093   2
   0  -3  -6 23.9870 18.4975   4
   0   3   3 23.2698 9.34577   4
   0   3   3 6.56243 7.69317   2
   3   0   3 10.1155 7.69877   2
   0  -3   3 34.1141 7.23064   2
   0  -3   6-5.04032 14.5194   2
   3   0   6-1.72674 16.9626   2
  -3   3   6 5.80430 17.1079   4
   0  -3   9 5225.08 67.9638   2
  -3   3   9 4968.08 58.4940   4
   3  -3  -9 5010.23 56.7928   4
   3   0   9 5037.42 72.5638   2
  -3   3   9 5094.20 64.2759   2
   0  -3  12 36276.1 208.813   1
   3   0  12 36529.6 210.988   2
  -3   3  12 36791.3 159.713   4
   0  -3  12 36440.5 197.548   2
   3  -3 -12 36538.0 158.844   4
  -3   3  12 37032.3 196.632   2
   3  -3 -15 776.184 41.6160   1
   3   0  15 744.335 42.8086   2
   0  -3  15 854.608 41.8947   2
  -3   3  15 718.417 40.5613   2
   0  -3  15 784.302 42.4414   1
   0  -3  18 331.187 36.4629   2
   0  -3  18 355.852 39.5648   1
   3   0  18 365.209 40.7732   2
   3  -3 -18 373.839 39.7989   1
  -3   3  18 417.993 39.9234   2
   0  -3  21 988.003 59.7602   1
  -3   0 -21 860.978 60.6137   1
   3  -3 -21 826.291 54.9159   1
   3   0  21 798.385 55.5936   2
  -3   3  21 835.898 51.4587   2
   0  -3  21 813.280 54.3489   2
  -3   0 -24 3990.39 112.750   1
   3  -3 -24 4519.95 112.753   1
  -3   3  24 4391.48 109.249   2
   0  -3  24 3911.75 104.481   2
   3   0  24 4161.24 110.565   2
   0  -3  24 4130.27 112.426   1
  -3   3  27 22.5384 45.4585   2
  -3   0 -27 29.8671 55.7588   1
   3   0  27 37.6817 47.8620   2
   0  -3  27 16.3895 48.3911   2
   3  -3 -27 98.8376 53.4175   1
  -3   0 -30 418.004 64.5818   1
   3   0  30 432.837 61.3662   2
   0  -3  30 535.738 58.9873   2
   3  -3 -30 345.834 58.1100   1
  -3   3  30 466.172 60.7018   2
   3  -3 -33 137.226 59.0682   1
  -3   0 -33 198.401 68.4969   1
  -3   3  33 52.5561 52.4016   2
   3   0  33 148.562 59.4094   2
   0   3 -33-4.69362 55.6222   1
  -3   3  36 1044.15 79.1408   2
   3  -3 -36 1055.41 85.1540   1
   3   0  36 1078.36 81.3365   2
   0  -3  36 1016.94 81.1246   2
   0   3 -36 1204.08 90.8012   1
  -3   0 -36 901.870 87.8554   1
   3   0  39 640.633 73.3460   2
   0   3 -39 525.391 78.9422   1
   0  -3  39 655.563 72.3096   2
   3  -3 -39 803.318 88.8065   1
  -3   0 -39 565.112 81.7503   1
  -2   4   3 27.6950 10.3783   4
   2  -4   3 40.4357 8.24673   2
   2  -4  -3 19.3501 9.02944   4
   2   2   3 35.3805 8.64398   2
   4  -2   3 20.5645 8.10645   2
  -4   2   6 10.7010 14.6050   4
  -2   4   6 28.1801 20.7603   4
   2  -4   6 20.1381 15.9370   2
   2   2   6 0.08612 17.7394   2
   4  -2   6 25.9705 17.8632   2
  -2   4   6 26.6257 15.9722   2
  -4   2   6-8.76377 7.18179   2
   2  -4  -6-0.83761 19.1456   4
  -2  -2   6 39.4770 13.4874   2
   2   2  -9 16838.4 67.0982   4
  -2   4   9 17447.3 119.818   2
  -2  -2   9 17184.3 113.800   2
   2  -4   9 17477.9 124.090   2
  -2  -2  -9 16895.9 107.953   4
  -2   4   9 16825.5 107.521   4
   2   2   9 17029.1 127.476   2
   2  -4  -9 16855.0 104.745   4
   4  -2   9 16690.2 126.241   2
  -4   2   9 16870.6 89.4636   4
   4  -2  -9 16558.5 86.1024   4
  -2   4  12 38467.3 203.763   2
   4  -2  12 38273.6 215.094   2
  -2  -2 -12 37697.4 177.257   4
   2   2  12 37817.3 213.159   2
  -2  -2  12 38901.8 197.395   2
  -4   2  12 37458.1 149.770   4
  -2  -2 -12 38597.6 213.054   1
   2  -4  12 38737.3 219.694   1
   2  -4  12 38208.6 207.492   2
   4  -2 -12 38908.8 148.136   4
   2   2 -12 37483.2 122.982   4
   2  -4 -12 38407.7 172.164   4
  -4   2  12 38984.3 191.897   2
   4  -2  12 37881.3 220.756   1
  -2  -2  15 1358.49 48.0436   2
  -2  -2 -15 1507.18 54.3005   1
   4  -2  15 1575.90 59.0865   1
  -4   2  15 1514.14 48.6698   2
  -2  -2  15 1361.75 49.5095   1
   4  -2  15 1556.90 56.2607   2
   2   2  15 1308.70 51.7936   2
   2  -4  15 1428.56 51.7112   2
   2  -4  15 1386.00 51.8807   1
   2  -4 -15 1487.37 51.1194   1
  -4   2  15 1442.41 48.5156   1
  -2   4  15 1311.78 50.1570   2
  -2  -2  18 1289.49 54.9573   1
  -2   4  18 1227.84 52.8447   2
  -2  -2 -18 1217.98 57.7947   1
   2  -4 -18 1224.48 55.4535   1
   4  -2  18 1198.23 55.1548   2
  -2  -2  18 1323.87 54.1623   2
   4  -2  18 1271.24 56.8788   1
   2  -4  18 1188.21 55.2218   2
   2  -4  18 1166.24 55.2983   1
   2   2  18 1320.96 57.6104   2
  -4   2  18 1280.71 51.4567   2
  -2   4  21 3086.54 84.6893   2
  -2  -2 -21 3290.21 93.2440   1
   2  -4 -21 3057.07 87.1596   1
   2  -4  21 2940.14 88.2971   1
  -2  -2  21 3052.56 85.4631   1
  -4   2  21 3022.18 80.8010   2
  -2  -2  21 3005.10 82.1755   2
   4  -2  21 3383.31 92.8570   2
   2  -4  21 3206.97 88.5904   2
   2   2  21 3162.86 89.3524   2
   4  -2 -24 33275.7 272.308   1
  -2  -2  24 33898.9 282.804   1
  -2  -2 -24 33935.3 287.508   1
  -4   2  24 33660.5 269.581   2
   4  -2  24 33989.7 286.274   2
   2  -4  24 33652.9 276.994   2
  -2  -2  24 34063.1 269.074   2
  -2   4  24 34599.8 279.217   2
   2  -4 -24 33043.6 275.016   1
   2   2  24 33738.3 285.306   2
  -2   4  27 3679.96 107.555   2
   2  -4 -27 3124.85 102.757   1
   2  -4  27 3465.25 104.472   2
  -4   2 -27 3262.50 110.494   1
  -4   2  27 3318.42 98.0117   2
   4  -2 -27 3233.44 102.278   1
  -2  -2 -27 3292.91 108.803   1
   2   2  27 3155.95 104.397   2
  -2  -2  27 3505.22 100.421   2
   4  -2  27 3258.40 103.651   2
  -2  -2 -30 3694.58 118.526   1
  -2   4  30 3156.85 105.250   2
   2   2 -30 3391.16 112.382   1
   2  -4 -30 3217.66 108.665   1
   4  -2  30 3307.98 108.141   2
  -2  -2  30 3561.41 107.274   2
  -4   2 -30 3498.82 117.593   1
   4  -2 -30 3502.83 110.621   1
   2  -4  30 3421.87 108.527   2
   2   2  30 3659.91 113.171   2
  -4   2  30 3371.34 105.575   2
  -4   2 -33 1692.10 98.7446   1
  -2   4 -33 2122.16 102.574   1
   4  -2  33 1830.57 94.8118   2
   2   2  33 1868.12 92.9006   2
  -2  -2  33 1641.42 85.4944   2
   2  -4  33 2110.60 95.2633   2
   2   2 -33 1844.71 94.7814   1
  -2  -2 -33 1812.16 98.4128   1
   2  -4 -33 2298.62 103.087   1
  -4   2  33 1950.64 89.8219   2
   4  -2 -33 2078.04 98.1490   1
  -2   4  33 1911.09 92.7978   2
  -2   4  36 1626.07 90.3339   2
  -2   4 -36 2110.60 109.256   1
  -4   2  36 1953.96 94.0884   2
   4  -2  36 1915.48 101.456   2
   2  -4 -36 2144.26 105.988   1
  -4   2 -36 2088.51 109.226   1
  -2  -2  36 2022.65 95.7749   2
   2   2 -36 1859.61 104.279   1
   2   2  36 1756.95 96.4527   2
  -2  -2 -36 1825.14 103.308   1
   2  -4  36 1915.80 96.0945   2
   4  -2 -36 2004.11 100.568   1
  -2  -2 -39 477.433 79.8232   1
  -2   4 -39 440.900 78.8190   1
  -2   4  39 308.726 66.4192   2
   4  -2  39 371.166 69.6350   2
  -2  -2  39 457.791 67.1656   2
   2  -4  39 394.200 66.9227   2
   2   2 -39 478.820 74.1308   1
  -4   2 -39 491.592 82.8424   1
   4  -2 -39 488.976 78.0198   1
   2  -4 -39 368.305 75.1258   1
   2   2  39 428.804 71.9754   2
  -4   1  37-7.54563 45.7433   2
  -4   3 -37 32.3741 65.4139   1
  -1   4  37-49.5825 53.1838   2
   4  -1 -37 17.1451 59.8700   1
  -3   4 -37 96.5757 68.1213   1
  -3  -1  37 79.7170 52.6397   2
   3  -4  37 100.443 54.1022   2
   3   1 -37 191.546 64.8202   1
  -1  -3 -37 105.612 64.6145   1
   1  -4 -37 89.4472 63.9685   1
   4  -3  37 148.900 56.6519   2
   1   3  37 112.461 57.7568   2
  -4   3 -34 217.715 73.5281   1
   4  -3  34 149.015 59.6635   2
   1  -4 -34 259.909 64.8584   1
   4  -1 -34 154.648 60.4792   1
   3   1 -34 279.334 64.0840   1
  -3   4 -34 102.994 62.9932   1
  -1  -3 -34 256.539 72.2034   1
  -1   4  34 167.675 54.9872   2
   3  -4  34 290.083 59.5119   2
  -3  -1  34 135.546 53.9053   2
  -4   1  34 226.595 57.7086   2
  -1  -3 -31 12.0730 54.3647   1
  -4   1  31 21.0278 45.1394   2
   1  -4 -31 20.9445 53.7627   1
   4  -1 -31 106.377 57.2422   1
  -4   3 -31 220.562 63.0958   1
  -1   4  31 58.3230 48.8665   2
   4  -3  31 66.1284 50.4189   2
   1   3  31-0.84807 48.6632   2
   3  -4  31 113.079 48.0984   2
   3   1 -31 69.0620 51.0091   1
  -3  -1  31 79.3759 48.5787   2
  -3   4 -31-57.5451 59.0411   1
   1   3  28 213.415 52.8006   2
   4  -1 -28 166.680 56.2011   1
  -1  -3 -28 119.480 56.3400   1
   1  -4 -28 80.3069 53.8052   1
  -1   4  28 147.661 53.8908   2
   4  -3  28 206.014 52.6910   2
   3  -4  28 212.781 53.9098   2
  -4   1  28 150.344 50.2950   2
  -4   3 -28 8.88099 56.8336   1
  -3  -1  28 139.386 46.9488   2
   3  -4  25 26.2268 46.2377   1
  -4   1  25 67.3501 41.9466   2
  -1  -3 -25 46.2162 52.3593   1
   4  -1 -25 26.0658 46.2836   1
   1   3  25 3.32645 45.1921   2
  -1   4  25 30.0371 45.1310   2
   4  -3  25 33.8970 47.5170   2
  -3  -1  25 8.65607 43.9883   2
   3  -4  25 68.8310 47.5089   2
   1  -4 -25 57.3517 48.1745   1
   4  -3  22 32.1514 39.1751   1
  -4   1  22 144.655 39.8095   2
   4  -3  22 24.7605 40.6607   2
  -3  -1  22 114.432 40.5800   1
  -1   4  22 51.6243 39.8412   2
  -3  -1  22 73.4853 41.6492   2
   3  -4  22 124.187 43.8914   2
   1  -4 -22 111.688 47.1648   1
   3  -4  22 30.2330 40.9782   1
   1   3  22 65.7556 40.5382   2
  -1  -3 -22 2.60936 45.5711   1
  -1   4  19 348.931 42.1337   2
   1   3  19 333.972 41.5242   2
  -3  -1  19 686.161 47.4918   2
   1  -4 -19 357.885 42.0008   1
   4  -3  19 557.920 49.3723   2
  -4   1  19 483.067 42.3186   1
   3  -4  19 402.156 42.7136   1
   4  -3  19 570.333 48.9850   1
  -1  -3 -19 384.200 45.2859   1
  -3  -1  19 681.242 48.8935   1
   3  -4  19 445.039 44.4627   2
  -1  -3 -16 995.939 48.8932   1
   4  -3  16 999.698 49.6283   1
   3  -4  16 1056.61 48.5457   2
   3  -4  16 983.179 48.0760   1
  -4   1  16 987.574 43.6169   1
   1  -4 -16 1036.67 48.9900   1
   4  -3  16 1123.48 49.8581   2
  -1   4  16 1025.12 47.8046   2
   1   3  16 1198.20 51.6334   2
  -4   1  16 981.767 43.3415   2
  -3  -1  16 982.235 44.3447   2
  -3  -1  16 1092.37 47.7228   1
  -3  -1  13 2168.80 52.8384   2
   3   1 -13 2248.99 36.3154   4
   1  -4 -13 2167.82 55.8828   1
  -4   1  13 2134.92 51.7328   2
  -1  -3 -13 2375.07 60.7694   1
  -1   4  13 2272.07 58.0455   2
   1   3  13 2259.51 59.9438   2
   3  -4  13 2266.27 59.6545   2
   4  -3  13 2292.99 60.7051   1
  -3  -1  13 2120.36 54.8926   1
   4  -3  13 2097.55 57.9877   2
   1  -4 -13 2159.25 49.6587   4
   4  -1 -13 2152.18 39.1592   4
  -1  -3 -13 2140.21 50.6918   4
   3  -4  13 2157.61 59.0026   1
  -3  -1  10 40.3591 21.9537   2
   3   1 -10 33.5332 16.1669   4
   1   3  10 25.6375 25.8574   2
   4  -3  10 36.6292 25.5534   2
   1  -4 -10 40.1876 24.9450   4
  -4   1  10 20.8903 14.6888   2
  -1  -3 -10 6.25060 24.5851   4
   4  -1 -10 26.0768 18.4814   4
  -4   1  10 1.70857 18.2739   4
  -1   4  10 68.7596 26.5050   2
   3  -4  10 39.6201 24.0282   2
   3  -4   7 48.4065 20.8169   2
  -1  -3  -7 44.4922 23.3632   4
  -1   4   7 28.8991 26.2856   4
  -3  -1   7 65.1847 13.7663   2
   1  -4  -7 26.0182 25.1816   4
   4  -3   7 39.3091 21.4457   2
   1   3   7 45.5623 22.1995   2
  -1   4   7-3.10805 20.6964   2
  -4   1   7 44.5485 17.3851   4
   1   3   4 55.4486 12.8660   2
   4  -3   4 46.2973 11.5670   2
   3  -4   4 31.3103 11.4950   2
  -1   4   4 28.5439 11.0778   2
  -1   4   4 24.8281 14.2559   4
  -1  -3  -4 31.6592 13.6649   4
   1  -4  -4 20.4938 13.6920   4
  -1   4   1 9.53146 4.67084   4
   1   3   1 11.6513 4.85888   4
   3  -4  -5 10.0461 13.8280   4
  -3   4   5-7.06385 6.30557   2
   3   1   5 10.0111 14.3400   2
   4  -1   5 2.08587 13.3916   2
  -3   4   5-2.35835 14.9536   4
  -1  -3   5 13.9171 10.7479   2
   1  -4   5 10.5072 12.2130   2
  -4   3   5 29.5196 12.9474   4
  -4   3   5 17.4440 7.08592   2
   1  -4   8 6036.11 70.1432   2
   4  -3  -8 6044.97 56.6206   4
  -1  -3   8 6180.34 67.8634   2
  -3   4   8 6016.19 63.2197   4
  -3   4   8 6048.04 67.0337   2
   4  -1   8 5746.78 73.7984   2
   3   1   8 6071.11 74.7588   2
   3  -4  -8 6274.45 63.5035   4
  -4   3   8 6269.85 59.2921   4
   1  -4  11 2334.90 53.4176   2
  -3   4  11 2236.14 50.8483   2
   4  -3 -11 2237.16 41.6560   4
   4  -1  11 2431.41 57.5984   2
  -3   4  11 2333.42 47.0363   4
   4  -1  11 2442.86 57.6352   1
  -3  -1 -11 2315.49 56.5904   1
  -4   3  11 2146.57 45.9109   2
   3   1  11 2324.29 56.8294   2
  -4   3  11 2305.55 43.2798   4
   3  -4 -11 2448.87 46.7291   4
   1   3 -11 2296.57 31.5030   4
  -1  -3  11 2365.08 52.2635   2
   3  -4 -14 229.128 29.2951   4
   1   3 -14 183.593 19.2591   4
   4  -1  14 187.328 31.4400   1
   1  -4  14 194.190 29.0082   1
  -1  -3  14 197.426 28.1855   2
   3  -4 -14 299.953 31.0879   1
  -4   3  14 148.184 28.6798   2
   1  -4  14 252.631 31.5129   2
   4  -1  14 128.576 29.8781   2
  -3  -1 -14 215.952 33.7656   1
   4  -3 -14 194.600 26.1810   4
   3   1  14 219.697 32.3468   2
  -3   4  14 343.403 30.1698   2
  -3  -1 -17 50.6010 33.0549   1
  -1  -3  17 83.6944 28.8459   2
   4  -1  17 182.575 34.8503   2
   3   1  17 170.132 33.5875   2
   1  -4  17 144.535 31.1849   1
  -3   4  17 143.535 33.2461   2
   1  -4  17 152.087 32.6229   2
  -1  -3  17 194.964 33.1857   1
   4  -3 -17 190.071 32.7445   1
  -4   3  17 112.333 28.6721   2
   3  -4 -17 186.290 35.1058   1
   4  -1  20 1591.05 66.4811   2
  -1  -3  20 1747.90 64.9306   2
   3  -4 -20 1619.47 65.0002   1
  -4   3  20 1743.93 63.8621   2
   1  -4  20 1718.02 67.8354   1
   1  -4  20 1552.47 62.8161   2
   3   1  20 1609.88 67.8156   2
  -1  -3  20 1650.75 64.9957   1
  -3   4  20 1798.61 65.6516   2
   4  -3 -20 1655.27 63.7701   1
  -3  -1 -20 1468.91 66.8824   1
   1  -4  23 143.827 44.9572   1
  -3  -1 -23 135.247 48.3426   1
  -3   4  23 125.032 42.6402   2
   3  -4 -23 17.8911 41.9872   1
   3   1  23 108.778 45.7104   2
  -4   3  23 125.111 42.3267   2
  -1  -3  23 115.425 44.5817   2
  -1  -3  23 153.846 45.8435   1
   4  -3 -23 126.033 47.3820   1
   4  -1  23 98.0088 46.8872   2
  -4   1 -23 182.779 50.8026   1
   1  -4  23 67.7028 41.3182   2
  -3   4  26-15.9919 43.3115   2
  -4   3  26 75.3767 47.6433   2
   3  -4 -26 112.973 50.2413   1
  -3  -1 -26-53.8815 57.5974   1
  -1  -3  26 27.8925 40.3982   1
  -4   1 -26 54.7703 51.0277   1
   3   1  26 81.7334 47.4595   2
   4  -1  26 23.0116 46.5230   2
   4  -3 -26-14.8771 45.5945   1
   1  -4  26 72.8764 44.1956   2
  -1  -3  26 5.46838 42.1691   2
   1  -4  26-1.79519 41.0132   1
  -4   3  29 178.735 51.3178   2
  -3   4  29 67.8512 51.5511   2
   3  -4 -29 53.9278 53.7275   1
  -3  -1 -29 149.478 58.3584   1
   1  -4  29 255.830 54.3643   2
   3   1  29 175.383 53.1493   2
  -4   1 -29 109.416 57.8448   1
  -1  -3  29-17.0975 45.5224   2
   4  -3 -29 124.642 51.0137   1
   4  -1  29 150.336 53.6062   2
  -1   4 -32 677.894 74.4226   1
   3  -4 -32 698.853 69.9075   1
   3   1  32 613.000 66.6854   2
  -4   1 -32 780.968 76.2884   1
  -1  -3  32 720.229 63.8174   2
  -3  -1 -32 892.188 78.8527   1
  -4   3  32 791.387 67.1010   2
   1   3 -32 835.816 75.5518   1
   4  -3 -32 678.941 67.5704   1
   4  -1  32 729.371 70.7179   2
   1  -4  32 583.510 64.8317   2
  -3   4  32 868.583 67.2074   2
  -3  -1 -35 74.2803 66.1368   1
   1   3 -35 102.800 63.1474   1
  -1   4 -35 217.535 67.2946   1
  -3   4  35 83.3177 52.2943   2
   1  -4  35 108.203 52.5662   2
   3   1  35 191.724 60.8657   2
  -1  -3  35 194.396 54.5470   2
   3  -4 -35 155.307 65.5150   1
   4  -3 -35 56.9940 59.7149   1
   4  -1  35 189.725 59.7363   2
  -4   1 -35 138.046 69.0158   1
  -4   3  35 73.4488 51.3717   2
   3  -4 -38 164.276 64.0038   1
   3   1  38 126.205 57.7341   2
   1  -4  38 83.1129 52.9994   2
   4  -1  38 86.6524 58.3191   2
  -3  -1 -38 196.927 73.4679   1
  -1  -3  38 183.156 53.6220   2
  -1   4 -38 147.281 64.8047   1
  -3   4  38 139.414 57.2983   2
   1   3 -38 212.761 67.5688   1
  -4   1 -38 59.9962 71.5679   1
   4  -3 -38 106.151 65.6413   1
   4   0 -38 217.914 63.9223   1
  -4   4 -38 240.920 72.9868   1
   0   4  38 146.958 59.2318   2
   4  -4  38 41.2327 57.4234   2
   4   0 -35 1672.22 93.7831   1
  -4   0  35 1792.99 89.6767   2
   4  -4  35 1492.48 89.5805   2
   0  -4 -35 1799.89 101.285   1
   0   4  35 1717.53 93.2191   2
  -4   4 -35 1541.23 101.538   1
  -4   0  32 87.0006 47.5536   2
   4  -4  32 73.2614 53.5974   2
   0  -4 -32 93.0967 56.7166   1
   0   4  32 9.60414 49.1589   2
   4   0 -32-92.0351 55.3679   1
  -4   4 -32 42.8549 60.3411   1
   4   0 -29-71.8047 54.3032   1
  -4   0  29 29.5393 45.0878   2
   0   4  29-7.04050 48.7867   2
   4  -4  29 66.8798 47.6144   2
   0  -4 -29 119.177 54.6001   1
   4  -4  26 68.4686 47.4604   2
   0  -4 -26-6.54674 49.8212   1
   0   4  26 25.8037 46.8770   2
  -4   0  26-39.1496 43.0784   2
  -4   0  23 6742.50 121.592   2
   0   4  23 6911.70 130.179   2
   4  -4  23 7531.01 137.814   2
   0  -4 -23 6816.34 131.763   1
   4  -4  23 7318.10 140.682   1
   4  -4  20 198.205 42.2430   1
   0   4  20 171.575 39.6430   2
   0  -4 -20 129.212 41.4214   1
   4  -4  20 165.500 41.2336   2
  -4   0  20 149.517 36.3092   1
  -4   0  20 182.947 35.9908   2
   0   4  17 210.206 34.3957   2
  -4   0  17 306.029 34.6504   1
  -4   0  17 242.602 32.5742   2
   4  -4  17 213.848 35.1750   2
   0  -4 -17 171.229 34.7270   1
   4  -4  17 303.026 37.2358   1
   4  -4  14 124.213 28.8386   1
   4  -4  14 109.804 28.8331   2
  -4   0  14 137.017 25.1908   1
   0   4  14 118.261 28.4773   2
   0  -4 -14 93.6852 27.9673   4
   0  -4 -14 141.634 29.3190   1
   4   0 -14 81.8316 19.1223   4
  -4   0  14 74.0325 24.9157   2
   0   4  11 1223.50 43.7416   2
   0  -4 -11 1155.52 40.3435   4
   4   0 -11 1332.32 27.8549   4
   4  -4  11 1143.25 43.0449   1
   4  -4  11 1246.27 44.6997   2
  -4   0  11 1317.08 37.4915   2
  -4   0   8 73095.1 142.665   4
   0   4   8 72167.2 238.698   2
   0  -4  -8 69730.9 213.199   4
   4  -4   8 69934.9 242.571   2
  -4   0   5 2.79180 6.02522   2
   0   4   5 29.0879 14.1361   2
   0  -4  -5 1.38992 17.3566   4
   0   4   5 26.4661 17.2238   4
   4  -4   5 17.6299 14.5294   2
   0   4   2 200.309 12.6266   4
   4  -4   2 224.688 11.0541   2
   0   4   2 180.143 11.2357   2
   4   0   4 3315.30 41.9742   2
   0  -4   4 3371.03 38.7140   2
   0  -4   7 10.0088 18.6763   2
   4   0   7 38.6506 22.4946   2
  -4   4   7 54.9939 25.4751   4
   4  -4  -7 1.75300 22.4006   4
   0  -4  10 1842.04 46.3471   2
   4   0  10 1793.07 50.9721   2
  -4   4  10 1808.33 41.9572   4
   0  -4  13 1493.68 48.3262   2
   4   0  13 1429.37 51.3210   2
   0  -4  13 1464.68 48.7002   1
  -4   4  13 1303.78 44.8741   2
  -4   4  13 1339.14 40.5238   4
   4  -4 -13 1407.71 39.9617   4
   0   4 -13 1354.71 29.5185   4
   0  -4  16 895.325 45.5263   1
   4  -4 -16 841.933 43.9367   1
   0  -4  16 761.532 42.3091   2
   4   0  16 821.219 46.5963   2
  -4   4  19 3479.92 82.1026   2
   0  -4  19 3450.13 83.7476   2
   4   0  19 3373.50 88.0089   2
   0  -4  19 3565.08 87.3692   1
  -4   0 -19 3419.11 89.2605   1
   4  -4 -19 3375.27 81.4485   1
   4   0  22 0.59512 41.4108   2
  -4   0 -22 25.2825 44.9462   1
   0  -4  22-43.5145 39.9440   2
  -4   4  22 4.72251 36.8845   2
   0  -4  22 3.00714 42.5305   1
   4  -4 -22 50.9959 38.7522   1
   0  -4  25 2458.07 86.1952   2
   4   0  25 2584.73 92.1563   2
   4  -4 -25 2532.02 88.4065   1
   0  -4  25 2642.83 91.9161   1
  -4   0 -25 2742.09 97.3060   1
  -4   4  25 2777.49 90.1867   2
   4  -4 -28 50.8594 50.7254   1
   0  -4  28-1.14818 48.1698   1
   4   0  28 111.945 51.4016   2
  -4   4  28-26.0508 43.8974   2
  -4   0 -28 7.60312 55.1952   1
   0  -4  28 39.6079 45.1866   2
   0  -4  31 1755.85 85.0020   2
  -4   4  31 1688.71 81.0221   2
  -4   0 -31 1814.06 96.7880   1
   4   0  31 1817.15 88.9022   2
   0   4 -34 37.7711 57.7617   1
   4  -4 -34-69.6084 61.0086   1
  -4   4  34 68.2459 52.5717   2
   4   0  34-47.0681 56.3928   2
   0  -4  34-54.2325 52.1158   2
  -4   0 -34 67.1117 66.8805   1
   0  -4  37-15.6706 54.9343   2
   4  -4 -37 41.9718 59.1701   1
   4   0  37 44.0948 54.2255   2
  -4   0 -37 83.6189 65.3948   1
  -4   4  37 27.4244 52.8208   2
   0   4 -37-16.9090 66.0926   1
  -2  -3 -38 228.122 69.5972   1
  -3  -2  38 334.328 60.4628   2
  -2   5  38 499.449 67.2616   2
   3  -5  38 269.520 62.1233   2
   3   2 -38 387.181 71.8258   1
   5  -2 -38 342.409 69.4806   1
  -3   5 -38 386.762 77.8365   1
  -5   3 -38 291.991 77.2599   1
   2  -5 -38 311.442 69.3685   1
   2   3  38 222.065 63.7049   2
   3  -5  35 137.180 55.2898   2
   5  -2 -35 151.386 59.6409   1
   2  -5 -35 89.4039 60.9472   1
  -5   3 -35 235.234 72.3927   1
  -2  -3 -35 265.920 73.7342   1
   5  -3  35 126.003 55.2189   2
  -5   2  35 131.299 52.2793   2
   3   2 -35 158.140 60.2728   1
  -3   5 -35 92.0712 63.4209   1
   2   3  35 61.5093 55.6434   2
  -2   5  35-24.4361 56.2939   2
  -3  -2  35 54.8740 53.5614   2
   3  -5  32 599.993 65.8300   2
  -2  -3 -32 603.429 74.2686   1
  -3   5 -32 584.858 75.8582   1
   2   3  32 624.458 67.2885   2
  -2   5  32 624.367 63.7994   2
   3   2 -32 632.731 71.1286   1
   5  -3  32 751.018 69.8222   2
  -3  -2  32 689.492 64.0530   2
  -5   2  32 530.448 58.6531   2
   2  -5 -32 443.496 66.9995   1
   5  -2 -32 633.194 66.6009   1
  -5   3 -32 779.831 79.0716   1
   3  -5  29 93.1777 49.8869   2
   2   3  29 22.4206 46.3077   2
  -2  -3 -29 149.776 60.9422   1
   5  -2 -29 60.2685 52.6621   1
   5  -3  29 92.7568 50.8572   2
  -3  -2  29 31.7648 46.7994   2
  -5   3 -29 23.4347 56.8601   1
  -5   2  29-53.2742 50.7984   2
   2  -5 -29 64.2879 54.0772   1
  -2   5  29 105.551 50.2907   2
  -2  -3 -26 105.568 57.0103   1
   2  -5 -26 50.7159 52.2784   1
   3  -5  26 70.6233 46.1406   1
  -3  -2  26 55.6242 45.7203   2
  -3  -2  26 127.894 46.0774   1
   5  -2 -26 42.7512 46.6647   1
   2   3  26 99.0552 49.2126   2
   5  -3  26 83.5832 47.2132   2
  -5   2  26-34.5075 39.5220   2
  -2   5  26 76.6453 46.1605   2
   3  -5  26 2.72570 44.7566   2
  -5   2  23 606.577 50.9178   2
  -3  -2  23 513.382 50.7522   1
  -3  -2  23 545.272 51.4100   2
  -2  -3 -23 683.187 63.8936   1
  -2   5  23 780.257 60.1896   2
   5  -3  23 616.806 58.0707   2
   5  -2 -23 588.988 53.7236   1
   3  -5  23 680.674 57.5761   2
   2   3  23 588.477 56.1991   2
   3  -5  23 622.391 56.7204   1
   2  -5 -23 641.006 59.6312   1
  -2   5  20 1566.59 63.9469   2
   5  -3  20 1716.62 68.1992   2
   3  -5  20 1903.16 71.9087   1
   2   3  20 1743.27 69.4956   2
  -3  -2  20 1585.26 61.2306   2
  -3  -2  20 1884.68 68.1619   1
  -5   2  20 1917.56 63.2485   2
   3  -5  20 1728.28 67.7213   2
   5  -3  20 1848.83 70.6909   1
  -2  -3 -20 1825.58 72.2711   1
   2  -5 -20 1756.20 67.5594   1
  -5   2  17 37.2719 25.3212   1
  -3  -2  17-8.21392 26.4134   2
  -3  -2  17 10.7266 26.4186   1
  -2   5  17 41.6164 30.0368   2
   2  -5 -17-44.2264 30.6309   1
  -5   2  17-11.9248 26.8989   2
   5  -3  17 22.6735 30.6379   1
   5  -3  17-7.08088 30.5456   2
  -2  -3 -17 14.3269 32.5059   1
   3  -5  17-10.6024 29.7117   2
   2   3  17 97.6783 33.3595   2
   3  -5  17 56.8283 28.3136   1
  -2  -3 -14 188.315 30.6569   4
   3  -5  14 218.827 29.7874   2
   3   2 -14 255.252 19.5798   4
  -5   2  14 232.716 27.7223   1
   5  -3  14 222.746 31.8243   2
   2   3  14 253.704 33.4725   2
  -2   5  14 202.316 31.8236   2
  -3  -2  14 316.867 31.4801   1
  -2  -3 -14 182.342 31.1997   1
   3  -5  14 275.986 31.2349   1
   5  -3  14 255.106 31.6750   1
  -3  -2  14 301.795 30.8340   2
  -5   2  14 351.166 28.1123   2
   2  -5 -14 187.884 28.1577   1
   2  -5 -14 213.530 31.3469   4
   5  -2 -14 238.478 23.2298   4
   2  -5 -11 3194.24 55.1676   4
  -2  -3 -11 3410.19 59.1310   4
  -3  -2  11 3321.08 57.3203   2
  -2   5  11 3306.10 57.6441   4
   2   3  11 3340.41 66.3482   2
   3   2 -11 3198.97 33.7998   4
   5  -3  11 3227.98 65.3311   2
   3  -5  11 3322.08 66.4765   1
  -2   5  11 3437.61 64.0241   2
   5  -3  11 3225.97 65.9221   1
   3  -5  11 3303.73 63.8560   2
  -2  -3 -11 3432.80 66.2987   1
  -5   2  11 3370.28 46.0400   4
   3  -5   8 11295.0 98.1004   2
   2  -5  -8 11281.2 89.3971   4
  -2   5   8 11195.2 94.0722   2
  -3  -2   8 11574.3 86.5798   2
  -5   2   8 11284.3 68.7075   4
   2   3   8 11653.2 101.682   2
  -2   5   8 11317.3 90.9732   4
  -2  -3  -8 10883.0 88.8328   4
   5  -3   8 11376.9 100.953   2
  -2   5   5 180.341 16.2518   2
   3  -5   5 175.666 16.8186   2
   5  -3   5 162.931 17.2439   2
  -2   5   5 165.717 20.0454   4
   2   3   5 194.360 17.9298   2
   2  -5  -5 156.028 18.2961   4
  -2   5   2 125.293 11.5488   4
   2  -5  -2 138.907 10.7400   4
   5  -3   2 157.067 9.77919   2
   3  -5   2 128.616 9.74639   2
   2   3   2 166.421 11.2881   2
   3  -5  -4 144.996 15.0697   4
  -2  -3   4 169.704 11.7481   2
   2  -5   4 163.250 13.7079   2
  -3   5   4 145.636 16.4921   4
   3   2   4 157.745 15.7319   2
   5  -2   4 166.567 14.9332   2
   2  -5   7 269.099 24.4474   2
  -5   3   7 280.882 16.5564   2
  -3   5   7 282.381 22.6908   2
   5  -2   7 254.900 26.4430   2
  -5   3   7 280.525 24.0922   4
  -3   5   7 240.003 29.8135   4
   3   2   7 237.545 26.4479   2
  -2  -3   7 227.574 20.3678   2
   3  -5  -7 252.621 28.9845   4
  -3   5  10 142.729 25.7507   2
   2   3 -10 111.160 11.8343   4
  -2  -3  10 124.684 23.1967   2
  -5   3  10 96.3626 22.0162   4
   2  -5  10 95.1890 24.4893   2
  -3   5  10 108.341 27.4413   4
   3  -5 -10 143.346 26.8738   4
  -3   5  13 2366.94 58.4252   2
   5  -2  13 2373.50 62.0615   2
   5  -3 -13 2373.04 44.6849   4
   2  -5  13 2460.45 59.9494   2
   2  -5  13 2592.16 63.8082   1
   2   3 -13 2767.29 37.9278   4
  -2  -3  13 2457.85 60.6069   1
  -3  -2 -13 2211.94 53.4353   4
  -5   3  13 2589.04 47.8975   4
  -2  -3  13 2461.82 56.7473   2
   5  -2  13 2527.71 64.5056   1
  -3  -2 -13 2323.30 61.7958   1
   3  -5 -13 2608.60 58.7166   1
  -3   5  13 2395.38 51.2930   4
   3   2  13 2539.57 64.4596   2
   3  -5 -13 2342.00 50.2507   4
  -3  -2 -16 1970.76 64.1089   1
   2  -5  16 1625.70 57.3806   1
   3   2  16 1869.59 62.7627   2
   3  -5 -16 1621.20 56.5147   1
   5  -2  16 1719.46 60.1691   2
   5  -2  16 1714.81 60.0476   1
  -5   3  16 1830.94 53.8554   2
   2  -5  16 1563.68 55.4260   2
  -2  -3  16 1610.95 53.1999   2
  -3   5  16 1778.18 56.4322   2
  -2  -3  16 1743.84 56.3219   1
   5  -3 -19 670.803 47.5729   1
   2  -5  19 607.289 46.9147   2
   3   2  19 591.686 48.0976   2
   5  -2  19 635.262 49.0619   1
  -3  -2 -19 663.366 51.5900   1
  -2  -3  19 559.559 42.4240   2
   2  -5  19 614.137 46.7182   1
  -2  -3  19 773.177 48.1105   1
   3  -5 -19 623.397 46.6060   1
  -5   3  19 796.415 46.3573   2
  -3   5  19 746.016 47.0015   2
   5  -2  19 674.385 51.0036   2
   5  -2  22 1000.58 62.2904   2
  -5   3  22 1000.21 54.8246   2
  -3   5  22 917.862 56.1369   2
   3  -5 -22 1065.10 61.6377   1
   2  -5  22 954.231 58.3780   2
  -2  -3  22 1069.38 60.9707   1
   3   2  22 1113.43 63.6368   2
  -2  -3  22 1091.81 61.6257   2
  -3  -2 -22 1084.63 66.3948   1
   2  -5  22 1054.30 62.6376   1
   5  -3 -22 1078.71 58.8226   1
  -2  -3  25 170.803 46.3552   2
   3   2  25 187.792 52.6680   2
   2  -5  25 226.859 51.3919   1
  -5   2 -25 308.492 54.6745   1
  -3  -2 -25 231.996 54.9804   1
  -5   3  25 220.679 48.7295   2
  -3   5  25 171.668 48.9971   2
  -2  -3  25 265.797 48.0367   1
   5  -3 -25 368.297 52.9233   1
   3  -5 -25 78.2816 48.9725   1
   2  -5  25 336.416 51.3308   2
   5  -2  28 152.725 51.8099   2
   5  -3 -28 36.6202 51.7136   1
  -5   3  28 87.9467 46.9561   2
   2  -5  28 113.795 48.3986   2
   2  -5  28 12.5759 46.8304   1
  -5   2 -28 4.47692 58.1932   1
  -3  -2 -28 29.4898 56.1002   1
   3   2  28 19.3829 51.0440   2
  -2  -3  28 127.299 48.7011   2
   3  -5 -28 9.68639 54.3503   1
  -2  -3  31-6.20376 46.3959   2
  -3  -2 -31 21.7294 58.8088   1
   3  -5 -31 64.1410 52.3726   1
  -5   3  31 20.5157 43.3400   2
   5  -2  31 142.514 53.1983   2
   2  -5  31 205.378 53.6440   2
  -5   2 -31 49.1741 56.6708   1
   5  -3 -31 16.6106 48.0448   1
   3   2  31-22.1656 49.6094   2
  -3   5  31 79.6408 47.1008   2
  -5   2 -34 145.122 66.5138   1
  -5   3  34 81.5363 54.8345   2
   2   3 -34 98.8928 60.0287   1
   3   2  34-7.72507 56.2973   2
  -3   5  34 170.022 56.1476   2
   5  -2  34-6.74658 55.4361   2
  -2  -3  34 105.367 50.9057   2
   3  -5 -34-4.55041 63.9991   1
  -2   5 -34 95.9888 63.5389   1
   2  -5  34 105.605 53.1872   2
   5  -3 -34 117.203 62.0900   1
  -3  -2 -34 231.225 67.3623   1
  -2   5 -37-25.8251 64.1219   1
   2   3 -37 78.8512 64.4647   1
   2  -5  37-22.5855 53.7883   2
   5  -3 -37-28.1344 59.5576   1
  -5   2 -37-71.9843 70.2924   1
   5  -2  37 98.5712 61.6875   2
   3   2  37 102.851 57.8035   2
  -2  -3  37 71.6938 49.2806   2
  -3  -2 -37 89.7733 69.0509   1
   3  -5 -37 61.7379 57.9936   1
   4   1 -39 310.122 72.5549   1
   5  -4  39 215.155 60.5581   2
   1   4  39 288.740 65.3688   2
  -5   4 -39 298.195 74.0421   1
   1  -5 -39 445.851 79.9269   1
  -1  -4 -39 224.172 73.5768   1
   4  -5  39 337.787 66.5432   2
  -1   5  39 366.584 68.2887   2
   5  -1 -39 434.286 73.0470   1
   4  -5  36 242.215 60.4482   2
   1  -5 -36 265.039 66.3418   1
   4   1 -36 250.632 64.0319   1
  -5   4 -36 243.153 72.0686   1
  -1  -4 -36 369.158 74.3860   1
   5  -1 -36 301.218 64.4610   1
   5  -4  36 289.575 64.1892   2
  -4   5 -36 283.285 71.9761   1
   1   4  36 296.493 62.2085   2
  -4  -1  36 227.241 53.8966   2
  -1   5  36 177.894 57.6991   2
  -5   1  36 296.458 59.3558   2
  -4   5 -33 437.010 76.0662   1
   1  -5 -33 581.873 76.2146   1
  -5   4 -33 376.307 73.2002   1
   1   4  33 482.740 67.9574   2
   4   1 -33 640.853 74.3402   1
  -1   5  33 426.370 63.2681   2
  -4  -1  33 529.282 65.8947   2
  -1  -4 -33 431.174 72.5224   1
   5  -4  33 574.036 71.5329   2
   4  -5  33 454.050 67.3515   2
   1  -5 -30 92.8387 53.2790   1
  -1  -4 -30 111.470 52.6317   1
  -5   4 -30 88.2700 58.5925   1
   4   1 -30 16.0833 49.0308   1
  -5   1  30 92.4900 46.4236   2
   4  -5  30 36.5288 48.9830   2
   5  -1 -30 58.4895 48.0553   1
  -1   5  30 42.3638 47.2409   2
  -4  -1  30 24.6710 49.5939   2
   5  -4  30 54.0593 47.8885   2
   1   4  30 155.089 55.2906   2
   1   4  27 159.331 49.9150   2
   1  -5 -27 84.4906 57.0184   1
   5  -1 -27 147.062 47.7299   1
   4  -5  27 52.1858 47.9679   1
  -4  -1  27 177.807 48.1839   2
   4  -5  27 80.6134 49.8934   2
  -1   5  27 81.9103 47.2071   2
   5  -4  27 154.651 50.1374   2
  -1  -4 -27 175.205 56.1911   1
  -5   1  27 103.704 46.1116   2
  -5   1  24 414.132 52.1391   2
   5  -4  24 391.359 56.2563   2
  -1  -4 -24 376.619 60.5846   1
   4  -5  24 422.023 57.3413   2
   5  -4  24 496.141 58.8923   1
  -4  -1  24 441.491 52.0997   2
   1   4  24 390.124 54.6580   2
  -1   5  24 473.263 57.8319   2
  -4  -1  24 469.228 52.8798   1
   4  -5  24 538.097 58.6819   1
   1  -5 -24 355.419 57.4226   1
   1  -5 -21 4659.70 105.115   1
   1   4  21 4553.65 104.641   2
   5  -4  21 4815.64 106.449   2
  -1   5  21 4607.97 103.828   2
  -1  -4 -21 4637.84 106.756   1
   4  -5  21 4563.04 108.721   1
  -5   1  21 4900.18 100.593   1
  -4  -1  21 4711.14 101.375   1
  -4  -1  21 4491.54 95.2754   2
   5  -4  21 4453.92 105.791   1
  -5   1  21 4660.21 96.1089   2
   4  -5  21 4812.88 105.621   2
  -4  -1  18 198.262 33.6310   2
  -5   1  18 254.642 36.4604   2
   5  -4  18 137.719 37.4464   2
  -1   5  18 231.742 36.1012   2
   5  -4  18 141.732 36.8784   1
   4  -5  18 155.601 31.5784   1
  -4  -1  18 126.425 30.2552   1
   4  -5  18 138.026 33.4625   2
   1  -5 -18 184.389 38.6604   1
  -1  -4 -18 187.771 39.9269   1
   1   4  18 226.294 39.7176   2
  -4  -1  15 948.597 40.7977   2
   4  -5  15 908.882 46.3378   1
  -5   1  15 1096.16 42.3201   2
  -1  -4 -15 1063.86 48.8834   1
  -1   5  15 950.817 46.0661   2
   1  -5 -15 1051.37 46.9414   1
  -4  -1  15 1055.97 44.2643   1
  -5   1  15 1020.01 41.4286   1
   4  -5  15 982.508 46.3901   2
   1   4  15 991.165 47.6945   2
   5  -4  15 1113.89 49.3442   2
   5  -4  15 1015.68 49.2123   1
   1   4  12 29143.4 187.356   2
  -5   1  12 29220.9 120.086   4
   5  -4  12 29286.5 190.360   2
   1  -5 -12 29352.8 179.928   1
   4  -5  12 28722.8 185.899   2
  -1   5  12 28986.9 184.034   2
   4   1 -12 29053.3 104.970   4
  -1  -4 -12 29668.0 186.109   1
   5  -4  12 29166.0 195.246   1
  -1  -4 -12 29374.9 163.285   4
  -4  -1  12 30230.0 168.529   2
   1  -5 -12 28150.5 157.528   4
   4  -5  12 29432.5 195.302   1
  -1   5   9 3950.96 65.7447   2
   5  -4   9 3905.44 67.7590   2
  -5   1   9 3562.46 41.0657   4
  -1   5   9 3765.22 61.9849   4
   1   4   9 3544.84 62.6867   2
   4  -5   9 3571.29 62.2369   2
   1  -5  -9 3442.28 56.0468   4
  -4  -1   9 3287.60 30.9250   4
  -1  -4  -9 3312.99 55.5426   4
   1   4   6-9.44296 18.6076   2
  -1   5   6 35.6521 24.8353   4
   1  -5  -6 40.0813 24.0677   4
   5  -4   6 8.17629 17.5918   2
  -1  -4  -6 0.15515 22.8315   4
  -1   5   6 30.7686 19.4705   2
   5  -4   3 15.0987 10.2299   2
   1  -5  -3 21.8370 13.7243   4
  -1  -4  -3 6.60646 12.2239   4
  -1   5   3 10.7946 11.1027   2
   4  -5   3 4.44622 9.63821   2
   1   4   3 13.1064 11.5550   2
  -1   5   3 5.79187 14.3788   4
   1   4   3 47.2912 14.1650   4
  -1   5   0 467.700 13.1837   4
  -1  -4   3 30.2537 10.1097   2
   4   1   3 18.8574 10.8116   2
   1  -5   3 33.3447 10.0688   2
  -1  -4   6 4.44197 16.0331   2
   4  -5  -6-2.65656 20.6960   4
   5  -1   6 11.5804 19.5060   2
  -5   4   6 15.4640 19.4150   4
   1  -5   6 6.88121 16.4752   2
  -4   5   6-3.05694 21.9566   4
   4   1   6 2.14093 19.5581   2
  -1  -4   9 3760.12 58.2775   2
  -5   4   9 3768.26 52.2256   4
   5  -1   9 3798.18 66.8958   2
  -4   5   9 3664.86 55.5461   4
   4  -5  -9 3669.13 54.4448   4
   1  -5   9 3786.00 60.4319   2
   4   1   9 3817.03 66.2723   2
  -1  -4  12 16064.7 139.922   1
  -1  -4  12 16222.9 130.541   2
  -4   5  12 16532.5 131.075   2
   4   1  12 16081.4 143.628   2
   5  -1  12 16035.8 143.362   2
   1   4 -12 16044.3 75.2163   4
   4  -5 -12 16153.6 112.054   4
  -4   5  12 16077.7 116.309   4
   1  -5  12 15922.0 141.616   1
   5  -4 -12 15743.1 104.219   4
  -5   4  12 15736.0 107.427   4
  -4  -1 -12 15906.4 142.193   1
   5  -1  12 15705.5 143.830   1
   1  -5  12 15511.4 132.604   2
   4   1  15 860.522 45.9904   2
   5  -4 -15 874.825 40.7907   1
   5  -1  15 938.095 46.8931   2
  -5   4  15 809.926 34.7653   4
   1  -5  15 775.293 42.7177   1
   4  -5 -15 833.114 40.2649   1
  -5   4  15 875.445 41.1559   2
  -1  -4  15 837.335 41.4304   2
  -4   5  15 866.146 42.2158   2
  -1  -4  15 814.491 42.6597   1
   1  -5  15 868.589 43.0188   2
  -4  -1 -15 850.929 47.9478   1
   4  -5 -18 333.142 36.7303   1
   4   1  18 315.336 39.4383   2
  -4  -1 -18 481.602 46.7511   1
   1  -5  18 402.772 39.9470   2
  -4   5  18 401.069 38.3284   2
   5  -1  18 312.028 39.2337   2
  -5   4  18 419.519 39.8073   2
  -1  -4  18 370.591 39.5361   1
   5  -4 -18 300.722 36.0198   1
   1  -5  18 404.516 39.2784   1
  -1  -4  18 307.157 36.4987   2
   1  -5  21 3514.26 95.0019   1
   5  -4 -21 3458.63 87.9870   1
  -5   1 -21 3820.03 100.302   1
   1  -5  21 3610.74 91.7894   2
  -4   5  21 3493.34 87.6158   2
   5  -1  21 3700.69 96.9248   2
  -1  -4  21 3583.25 90.2179   2
   4   1  21 3426.22 93.2908   2
  -4  -1 -21 3547.68 96.5629   1
   4  -5 -21 3457.53 88.8838   1
  -5   4  21 3626.34 88.9250   2
  -1  -4  21 3615.33 93.3358   1
   5  -1  24 668.231 61.4645   2
   1  -5  24 755.821 61.0402   1
  -4  -1 -24 888.800 70.8827   1
  -4   5  24 810.674 61.8697   2
   1  -5  24 624.714 57.4820   2
  -1  -4  24 647.817 56.7341   2
   5  -4 -24 770.153 60.2988   1
  -5   4  24 770.116 58.9146   2
  -5   1 -24 614.771 66.6312   1
  -1  -4  24 645.425 56.2887   1
   4  -5 -24 734.470 61.9311   1
   4   1  24 711.955 64.2429   2
  -5   4  27 140.155 46.8174   2
  -1  -4  27 114.842 46.0971   1
  -4   5  27 157.275 50.3857   2
   5  -1  27 179.663 54.5917   2
   4   1  27 65.6069 48.6639   2
   1  -5  27 182.768 52.7162   2
   4  -5 -27 122.525 52.3281   1
   5  -4 -27 155.056 54.1517   1
  -4  -1 -27 234.095 63.6768   1
   1  -5  27 56.6520 50.5779   1
  -5   4  30 97.9102 45.7620   2
  -4   5  30-58.0667 45.6847   2
  -4  -1 -30-2.59639 57.9730   1
   5  -4 -30 22.7118 50.0120   1
   4   1  30 115.101 54.2151   2
  -1  -4  30 78.9187 48.4562   2
   5  -1  30 24.8753 48.8379   2
   1  -5  30 36.0632 44.9149   2
  -5   1 -30 78.9130 58.1042   1
   4  -5 -30-45.3501 52.0660   1
   5  -4 -33 218.060 58.7261   1
  -4  -1 -33 137.318 65.0884   1
   1  -5  33 127.952 55.5769   2
  -1   5 -33 52.0091 63.9197   1
   4   1  33 228.433 62.2681   2
  -5   4  33 206.913 53.7580   2
  -4   5  33 200.989 55.5221   2
   4  -5 -33 185.195 61.4967   1
   5  -1  36 293.138 64.0822   2
  -1   5 -36 295.430 68.8594   1
   5  -4 -36 270.430 63.3061   1
   4  -5 -36 233.227 67.0423   1
   1  -5  36 261.934 57.4577   2
   4   1  36 169.054 59.1541   2
  -5   4  36 218.344 53.9954   2
  -5   1 -36 165.561 70.9509   1
  -1  -4  36 290.352 59.9967   2
  -4  -1 -36 265.327 72.8958   1
   1   4 -36 136.322 64.6592   1
  -4   5  36 139.505 53.8390   2
   5  -1  39 556.659 74.9483   2
  -4  -1 -39 528.151 84.8510   1
  -5   1 -39 388.665 79.7221   1
   1   4 -39 529.589 80.3742   1
  -1   5 -39 541.586 80.2732   1
   5  -4 -39 634.303 80.6667   1
   4  -5 -39 491.480 75.4435   1
   1  -5  39 353.830 62.7265   2
  -5   5 -37 297.115 73.1375   1
   5  -5  37 308.828 61.8355   2
   0   5  37 331.574 61.6728   2
   0  -5 -37 240.697 70.9945   1
   5   0 -37 205.346 61.6614   1
   5   0 -34 816.250 77.7311   1
  -5   5 -34 789.767 84.6549   1
   0  -5 -34 665.590 79.1840   1
   0   5  34 628.431 69.4855   2
   5  -5  34 705.502 74.8386   2
  -5   0  34 600.661 66.5205   2
  -5   5 -31 73.1371 61.6561   1
   0  -5 -31 4.24103 52.8902   1
   5  -5  31 28.1718 52.2313   2
  -5   0  31 38.0114 41.7117   2
   5   0 -31-22.0163 50.3323   1
   5  -5  28 252.592 53.2438   2
   5   0 -28 360.263 55.1033   1
   0  -5 -28 391.133 64.8960   1
  -5   0  28 319.167 53.9888   2
   0   5  28 234.275 53.1815   2
   5  -5  25 45.1171 47.1115   1
  -5   0  25 52.5985 42.0716   2
   0  -5 -25 5.60688 48.8592   1
   0   5  25 71.0499 50.8676   2
   5  -5  25 59.6322 45.4933   2
   5  -5  22 142.267 46.6010   1
   0  -5 -22 59.6935 47.1801   1
   0   5  22 102.937 45.9391   2
   5  -5  22 131.720 46.1674   2
  -5   0  22 9.21693 37.1840   1
  -5   0  22 20.5508 40.2825   2
   0  -5 -19 176.218 40.1282   1
   5  -5  19 348.890 48.4513   2
  -5   0  19 226.739 35.7042   1
   5  -5  19 328.630 43.6677   1
   0   5  19 118.203 42.1167   2
  -5   0  19 182.456 34.2074   2
   0  -5 -16 863.788 47.9419   1
   0   5  16 763.977 44.9417   2
   5  -5  16 953.150 49.5941   1
  -5   0  16 718.232 38.3058   2
  -5   0  16 857.540 42.3684   1
   5  -5  16 885.509 46.8409   2
   5  -5  13 1469.17 52.3702   1
   0  -5 -13 1484.07 46.4873   4
   0  -5 -13 1609.36 51.6309   1
   5  -5  13 1493.63 50.9410   2
   0   5  13 1600.29 51.9082   2
   0   5  10 54.3696 25.7663   2
  -5   0  10 45.6326 15.0747   4
   5  -5  10 46.2689 24.3118   2
   0  -5 -10 17.4738 25.0364   4
   0  -5  -7 96.3539 29.6086   4
   0   5   7 72.5295 24.6034   2
   5  -5   7 102.456 23.7191   2
   0   5   7 68.3048 28.0846   4
  -5   0   7 48.8314 10.7428   2
   5  -5   4 6.40632 11.9038   2
   0   5   4 12.0140 12.9763   2
   0   5   4 5.61864 17.8936   4
   0  -5  -4-4.52499 16.3832   4
   0   5   1 395.865 16.4981   4
   5   0   2 17.6526 9.39775   2
  -5   5   5 114.742 11.1818   2
   0  -5   5 93.7776 15.0137   2
   5   0   5 72.9647 16.5601   2
   5   0   8 922.319 38.4342   2
  -5   5   8 897.691 34.9071   4
   0  -5   8 1011.08 34.6245   2
  -5   5  11 1724.47 43.4557   4
   0  -5  11 1716.08 46.7721   2
   5  -5 -11 1576.18 39.5282   4
   0  -5  14 25.7082 23.8264   1
  -5   5  14 78.3134 26.4513   2
   0  -5  14 80.0668 26.7691   2
  -5   5  14 21.8841 26.1466   4
   5  -5 -14 41.5558 25.7356   4
   5   0  14 87.0716 32.3896   2
   0   5 -14 41.4358 15.6567   4
   5  -5 -14 26.4159 26.1684   1
   5  -5 -17 119.213 31.9957   1
  -5   0 -17 177.274 36.8443   1
  -5   5  17 161.529 31.9142   2
   5   0  17 45.5653 32.7994   2
   0  -5  17 68.0890 29.4177   2
   0  -5  17 77.4735 28.1312   1
  -5   0 -20 1262.28 65.0244   1
  -5   5  20 1296.64 57.4820   2
   0  -5  20 1175.45 56.5266   2
   0  -5  20 1285.52 60.8412   1
   5   0  20 1240.33 62.2563   2
   5  -5 -20 1192.74 57.2981   1
   0  -5  23 81.5908 45.4006   1
  -5   0 -23 68.8274 50.9988   1
   0  -5  23-5.92587 43.7341   2
   5  -5 -23-12.8584 42.5122   1
  -5   5  23-63.8772 42.6108   2
   5   0  23 11.4274 44.0534   2
  -5   0 -26 145.220 54.1433   1
  -5   5  26 70.7593 42.2081   2
   5   0  26 175.099 51.4642   2
   0  -5  26 78.0300 44.5779   2
   5  -5 -26 203.152 52.9255   1
   0  -5  26 204.167 48.9296   1
   0  -5  29-45.9450 46.2876   2
  -5   5  29 66.5441 46.8209   2
   5   0  29 26.9959 48.1070   2
   0  -5  29-58.5625 48.0900   1
  -5   0 -29-8.87253 55.5590   1
   5  -5 -29 117.505 52.2614   1
  -5   5  32 404.997 56.0559   2
   0  -5  32 540.803 63.5244   2
   5   0  32 448.482 61.9782   2
   5  -5 -32 457.892 65.8198   1
  -5   0 -32 520.743 72.2931   1
  -5   0 -35 193.849 71.1615   1
  -5   5  35 199.693 57.8023   2
   0   5 -35 346.432 70.6215   1
   5  -5 -35 304.211 70.3173   1
   5   0  35 283.957 64.3625   2
   0  -5  35 235.078 56.8561   2
   5   0  38-43.8675 59.5482   2
   0  -5  38-4.53383 50.7671   2
  -5   0 -38-57.4743 71.0246   1
   0   5 -38 69.7987 64.1724   1
   3  -6   3 39.2696 11.4931   2
  -3   6   3 32.3010 14.9737   4
  -3  -3   3 31.5644 8.00646   2
   6  -3   3 29.8901 11.2723   2
   3   3   3 18.4582 13.2833   2
  -6   3   6 47.4283 12.7503   2
   3   3   6 61.0126 22.5025   2
  -3   6   6 43.4421 25.3650   4
   6  -3   6 28.7277 20.9417   2
   3  -6  -6 33.8279 25.3815   4
   3  -6   6 42.4412 20.0121   2
  -3  -3   6 70.5396 15.0502   2
  -3   6   6 55.1696 17.8217   2
   3   3   9 6272.28 81.8765   2
  -3  -3  -9 6050.87 72.1991   4
  -3  -3   9 6130.58 68.4880   2
  -3   6   9 6299.20 74.3909   4
   3  -6   9 6085.63 77.7289   2
  -6   3   9 6307.17 64.3820   2
   6  -3   9 6025.85 81.4755   2
  -3   6   9 6362.75 76.0959   2
   3  -6  -9 6416.65 73.9260   4
  -6   3   9 6063.83 58.2561   4
   3   3  12 14774.7 138.687   2
  -3  -3 -12 14500.2 134.706   1
  -3   6  12 14111.5 114.628   4
  -3  -3 -12 14802.8 118.652   4
   6  -3  12 14359.0 140.064   1
   3  -6  12 14494.1 140.088   1
  -6   3  12 14540.0 96.3026   4
  -3   6  12 14574.9 128.562   2
   3  -6  12 14753.1 133.047   2
   3  -6 -12 14571.5 114.436   4
   3   3 -12 13860.6 64.9619   4
   6  -3  12 14608.7 138.399   2
  -3  -3  12 15010.7 123.309   2
  -3   6  15 466.734 37.4746   2
  -6   3  15 503.301 29.0847   4
   6  -3  15 402.577 36.6177   2
  -3  -3 -15 477.206 40.3511   1
   3  -6  15 465.217 38.1344   1
   3  -6  15 422.582 36.3934   2
   6  -3  15 558.790 40.9422   1
  -3  -3  15 553.743 34.6821   2
   3   3  15 418.387 38.1044   2
  -3  -3  15 460.072 34.9205   1
   3  -6 -15 492.210 36.7532   1
   3  -6  18 232.999 36.0222   2
  -6   3  18 348.704 35.9656   2
  -3   6  18 310.920 38.0975   2
  -3  -3 -18 371.397 41.9298   1
  -3  -3  18 320.354 35.3057   2
   3  -6  18 346.037 39.3636   1
  -3  -3  18 345.389 37.3723   1
   3  -6 -18 338.071 38.9975   1
   3   3  18 368.587 41.5430   2
   3  -6  21 1553.30 67.6059   2
   6  -3  21 1544.72 70.4930   2
  -6   3  21 1614.15 62.6134   2
  -3  -3  21 1592.11 66.4589   1
  -3  -3  21 1588.64 64.2624   2
   3  -6 -21 1431.34 65.6499   1
  -3   6  21 1594.16 67.1681   2
   3  -6  21 1687.05 71.3134   1
   6  -3 -21 1474.44 64.3716   1
  -3  -3 -21 1566.64 72.2367   1
   3   3  21 1599.02 71.4808   2
   6  -3 -24 1271.03 68.2346   1
   3  -6  24 1481.14 75.7598   1
   6  -3  24 1230.16 74.3638   2
   3  -6 -24 1249.42 70.6558   1
   3  -6  24 1179.86 68.7104   2
   3   3  24 1185.39 71.7921   2
  -3  -3 -24 1212.24 74.8657   1
  -6   3  24 1221.67 63.4331   2
  -3  -3  24 1275.12 65.7280   2
  -3   6  24 1188.09 68.7498   2
  -3  -3  24 1391.14 70.9250   1
   6  -3  27 0.37566 47.8900   2
  -6   3  27 21.7402 44.1130   2
   6  -3 -27 24.5993 49.4434   1
   3  -6  27 96.2419 48.2714   2
   3  -6  27 42.6933 47.2115   1
  -3  -3  27-42.0107 50.0377   1
   3   3  27 62.5166 49.2520   2
  -3  -3 -27-12.4380 57.7555   1
   3  -6 -27 84.4935 56.1117   1
  -3  -3  27-39.8686 44.4828   2
  -3   6  27 6.93246 51.7465   2
  -6   3 -27-9.51441 54.6088   1
   3  -6 -30 204.527 57.5321   1
  -3   6  30 244.337 54.3597   2
   3   3  30 106.114 51.4462   2
   6  -3 -30 141.049 49.7829   1
  -6   3  30 140.810 47.0401   2
  -6   3 -30 212.606 62.6350   1
   3  -6  30 239.698 55.3462   2
   6  -3  30 166.911 50.4446   2
  -3  -3  30 137.725 47.2134   2
   3   3 -33 75.6382 57.5472   1
  -6   3 -33 354.072 73.8953   1
   3  -6 -33 408.851 68.6765   1
   6  -3  33 182.886 61.1163   2
  -6   3  33 270.394 55.5719   2
  -3  -3 -33 274.985 67.3041   1
  -3  -3  33 333.456 56.4176   2
   6  -3 -33 170.996 60.0477   1
   3   3  33 79.0347 53.2992   2
  -3   6  33 242.188 58.2482   2
   3  -6  33 147.856 55.5112   2
   3  -6  36 588.981 68.9187   2
   3   3 -36 419.791 67.3514   1
  -3   6  36 525.847 65.2579   2
  -3   6 -36 527.789 77.4854   1
   3  -6 -36 471.105 74.3584   1
   3   3  36 413.230 65.1427   2
  -3  -3  36 471.926 61.8901   2
   6  -3  36 528.289 69.9215   2
  -3  -3 -36 450.476 77.2041   1
   6  -3 -36 489.264 68.7987   1
  -6   3 -36 335.984 76.7936   1
  -3   6 -39 476.694 80.9827   1
  -3  -3 -39 128.397 69.1605   1
   3   3  39 370.720 66.8462   2
   3  -6 -39 331.630 70.2076   1
   3  -6  39 369.083 66.3374   2
   6  -3  39 297.491 67.5987   2
  -6   3 -39 353.362 77.8751   1
   3   3 -39 502.589 75.8185   1
  -2   6  37 30.7894 53.1430   2
  -4  -2  37 116.533 53.6538   2
   2   4  37 149.199 57.5824   2
   6  -4  37 133.896 55.2224   2
   6  -2 -37 149.643 63.0021   1
  -2  -4 -37-20.6614 67.2911   1
   4  -6  37 27.2923 53.4665   2
   4   2 -37 127.128 60.9308   1
  -4   6 -37 50.2279 64.3300   1
   2  -6 -37 215.663 68.6377   1
  -6   4 -37 92.7547 70.0792   1
  -4   6 -34 575.957 78.4393   1
  -2  -4 -34 852.432 82.4656   1
   4   2 -34 942.274 81.4354   1
  -6   4 -34 727.708 84.3118   1
   2   4  34 667.267 73.6973   2
   6  -4  34 737.159 73.5840   2
   2  -6 -34 645.549 74.9809   1
  -2   6  34 518.026 66.5105   2
   4  -6  34 903.753 74.3648   2
  -4  -2  34 765.174 70.4527   2
  -6   2  34 795.745 68.1137   2
   6  -2 -34 726.121 73.6762   1
   6  -2 -31 573.839 62.2900   1
  -6   2  31 390.942 55.3256   2
   2  -6 -31 304.542 59.8746   1
  -6   4 -31 673.490 73.0591   1
   4   2 -31 363.569 60.3957   1
   2   4  31 376.209 61.5566   2
  -4  -2  31 384.948 54.4099   2
   6  -4  31 480.124 62.7338   2
  -2   6  31 231.917 53.1800   2
  -2  -4 -31 440.540 69.1262   1
   4  -6  31 395.928 58.5523   2
  -6   2  28 3714.99 103.662   2
  -4  -2  28 3481.57 101.548   2
  -2   6  28 3476.85 107.679   2
  -2  -4 -28 3501.24 113.213   1
  -6   4 -28 3819.06 120.042   1
   2  -6 -28 3525.65 110.294   1
   6  -2 -28 3667.24 106.786   1
   4  -6  28 3676.72 112.709   1
   6  -4  28 3742.72 114.543   2
   4  -6  28 3555.29 109.210   2
   2   4  28 3285.28 106.708   2
  -6   2  25 314.088 46.7140   2
   4  -6  25 489.464 57.6694   2
   2  -6 -25 380.957 56.3759   1
  -4  -2  25 368.191 51.1767   2
   2   4  25 309.099 51.2027   2
   6  -4  25 235.253 49.9018   2
  -2  -4 -25 367.287 57.9893   1
   4  -6  25 315.737 53.6758   1
  -4  -2  25 258.455 46.6752   1
   6  -2 -25 307.706 49.8559   1
  -2   6  25 387.789 53.3623   2
  -6   2  22 1470.01 62.1681   2
  -2  -4 -22 1198.36 69.4192   1
   2   4  22 1378.86 68.7485   2
  -2   6  22 1056.52 62.1589   2
   2  -6 -22 1166.32 65.2260   1
   4  -6  22 1393.58 67.8830   2
   6  -4  22 1236.39 66.0208   1
  -4  -2  22 1447.10 64.7455   2
   4  -6  22 1401.78 69.6838   1
   6  -4  22 1289.76 67.1246   2
  -4  -2  22 1415.42 66.6826   1
  -6   2  19 151.988 33.6728   2
   4  -6  19 132.313 40.2649   2
   6  -4  19 43.0881 35.3101   1
  -4  -2  19 99.4858 32.8690   1
   4  -6  19 121.571 39.0811   1
   6  -4  19 146.253 40.4985   2
   2   4  19 100.736 37.4390   2
  -4  -2  19 116.893 33.1495   2
  -2  -4 -19 29.7864 38.8175   1
   4  -6  16 2222.03 65.5018   2
  -2  -4 -16 2379.65 67.6852   1
   6  -4  16 2314.60 69.1832   1
  -6   2  16 2287.82 59.7359   1
  -4  -2  16 2303.23 60.0838   2
   6  -4  16 2492.61 69.7072   2
   4  -6  16 2306.82 68.2801   1
   2  -6 -16 2330.84 65.1251   1
  -4  -2  16 2480.22 64.3045   1
   2   4  16 2380.30 69.7215   2
  -2   6  16 2224.06 65.0322   2
   2   4  13 2180.84 60.2694   2
  -4  -2  13 2017.74 50.3221   2
  -2   6  13 2018.68 51.6105   4
  -2  -4 -13 1985.42 57.8604   1
  -4  -2  13 2196.14 54.8274   1
   2  -6 -13 2051.18 54.7785   1
   4  -6  13 2002.18 56.5687   2
   6  -4  13 2061.23 59.7046   2
  -6   2  13 2007.90 39.6691   4
   4  -6  13 1983.19 57.8374   1
   4   2 -13 1973.39 29.4064   4
   2  -6 -13 2058.49 51.2886   4
  -2   6  13 2104.04 56.9915   2
   6  -4  13 2296.90 63.4472   1
  -2  -4 -13 2079.97 52.0622   4
   2  -6 -10 1497.16 43.6223   4
  -6   2  10 1539.72 32.3840   4
   2   4  10 1421.54 46.2612   2
  -2   6  10 1486.27 43.4612   4
  -2   6  10 1530.50 43.9076   2
  -4  -2  10 1490.58 37.2188   2
  -2  -4 -10 1418.59 43.2474   4
  -6   2  10 1428.96 33.7115   2
   6  -4  10 1636.66 48.1583   2
   4  -6  10 1554.32 45.3312   2
  -2   6   7 35.4950 30.4624   4
   2  -6  -7 77.5813 29.9431   4
   6  -4   7 39.6963 24.2928   2
   2   4   7 35.0353 25.0003   2
  -2  -4  -7 67.8007 28.0410   4
  -4  -2   7-5.46541 10.9402   2
   4  -6   7 23.6825 22.9594   2
  -6   2   7 79.2592 15.2361   2
  -2   6   7 77.4893 23.1376   2
   2   4   4 95.6974 15.2998   2
   4  -6   4 103.231 14.4124   2
   2  -6  -4 109.535 18.3800   4
   6  -4   4 117.664 14.6569   2
  -2  -4  -4 106.303 17.8586   4
  -2   6   4 101.617 15.1082   2
  -2   6   4 72.2479 19.3745   4
   4  -6   1 28945.6 99.5230   2
  -2   6   1 28806.6 103.008   4
   2  -6   2 1597.57 27.3322   2
   4   2   2 1655.96 27.7567   2
   6  -2   2 1681.90 25.7276   2
   6  -2   5 490.444 23.3297   2
   2  -6   5 548.531 22.6024   2
  -2  -4   5 494.895 20.3828   2
  -4   6   5 460.823 25.0870   4
   4   2   5 495.173 23.9939   2
  -2  -4   8 4162.82 56.4136   2
  -4   6   8 4009.25 59.6268   4
   6  -2   8 4047.86 64.4546   2
  -6   4   8 4142.64 51.9373   4
   4  -6  -8 3880.38 56.4494   4
   4   2   8 4039.16 65.6560   2
  -6   4   8 4135.11 50.8199   2
   2  -6   8 4077.32 60.7056   2
   4   2  11 5649.48 84.3904   2
  -6   4  11 5829.54 64.7207   4
   6  -2  11 5981.48 87.7079   2
   2  -6  11 5779.88 80.4434   2
  -2  -4  11 5540.18 74.2268   2
   2   4 -11 5442.63 37.2917   4
  -4  -2 -11 5725.84 84.6677   1
  -4   6  11 5809.41 72.6284   4
   2  -6  11 5747.32 84.9340   1
   4  -6 -11 5478.69 67.9989   4
  -4   6  11 5862.26 77.6511   2
   6  -2  11 5752.29 86.9910   1
   6  -2  14 66.0213 29.7348   2
  -4   6  14 121.564 27.1270   2
  -4  -2 -14 163.225 32.5456   1
  -2  -4  14 115.132 26.4139   2
   6  -4 -14 93.3661 23.4836   1
   6  -2  14 55.9910 26.3396   1
   2  -6  14 133.271 27.4855   1
   4  -6 -14 144.808 28.3891   4
  -2  -4  14 112.628 25.7484   1
  -6   4  14 91.9827 24.6375   4
   4  -6 -14 79.4398 27.1605   1
   2   4 -14 68.9560 15.0300   4
  -4  -2 -14 113.493 29.3446   4
  -4   6  14 120.631 27.0657   4
   4   2  14 118.147 30.6450   2
   2  -6  14 55.6169 26.6570   2
   6  -2  17 267.791 37.5876   2
   2  -6  17 234.403 32.9945   1
  -2  -4  17 252.385 33.9219   2
   2  -6  17 187.584 33.8310   2
   6  -2  17 247.050 35.0004   1
   6  -4 -17 233.791 31.5700   1
   4  -6 -17 198.595 33.2459   1
   4   2  17 153.438 37.0701   2
  -2  -4  17 347.125 35.9593   1
  -4  -2 -17 186.128 36.2119   1
  -6   4  17 257.716 29.4763   2
  -4   6  17 199.406 33.1330   2
   2  -6  20 995.612 57.2411   1
   6  -2  20 926.772 58.4022   2
   6  -4 -20 967.705 52.8593   1
   4  -6 -20 983.324 54.7804   1
  -4  -2 -20 855.023 58.6127   1
  -2  -4  20 1110.92 56.1201   1
  -4   6  20 957.141 52.7660   2
  -6   4  20 919.287 49.1668   2
   4   2  20 1039.54 60.9291   2
  -2  -4  20 1051.35 54.0960   2
   2  -6  20 1021.82 56.3173   2
  -4   6  23 119.795 43.3087   2
   2  -6  23 180.350 44.2395   1
  -2  -4  23 294.284 48.8259   1
  -6   2 -23 221.010 55.0238   1
   4  -6 -23 193.050 47.6677   1
  -2  -4  23 167.684 42.8955   2
   6  -2  23 169.197 47.2919   2
  -4  -2 -23 172.275 50.9913   1
   2  -6  23 150.351 45.9659   2
  -6   4  23 269.588 43.0216   2
   4   2  23 68.4148 45.3164   2
   6  -4 -23 214.671 46.8156   1
   2  -6  26 1037.72 68.2104   1
  -4  -2 -26 1092.46 77.6728   1
   2  -6  26 1184.24 68.7649   2
   6  -4 -26 1220.09 67.3690   1
  -4   6  26 1332.20 69.6274   2
  -2  -4  26 1229.67 68.3004   2
  -2  -4  26 1362.20 71.8250   1
   4  -6 -26 1229.39 74.6805   1
  -6   2 -26 1089.57 74.6021   1
   4   2  26 1047.14 70.5130   2
   6  -2  26 1057.86 70.6748   2
  -6   4  26 1022.39 62.9636   2
  -4   6  29-34.4545 44.6787   2
   2  -6  29 89.8262 48.2756   2
  -2  -4  29 17.9540 43.6200   1
  -4  -2 -29 78.0978 57.5944   1
   6  -2  29 75.2437 52.3335   2
   4   2  29-33.5887 48.4435   2
  -6   2 -29 15.0279 56.1640   1
  -2  -4  29-37.8991 45.0397   2
   4  -6 -29-55.9499 52.6574   1
   2  -6  29 117.015 51.2085   1
   6  -4 -29 22.8769 48.3837   1
  -6   4  29 25.5992 41.4301   2
   2  -6  32-41.8737 52.3609   2
   6  -2  32-21.3436 50.3954   2
   6  -4 -32-6.06080 52.3183   1
  -6   2 -32-61.8980 63.1778   1
   4  -6 -32-3.74004 56.5875   1
  -4  -2 -32-4.20529 61.2287   1
  -2  -4  32 48.6019 48.2925   2
  -4   6  32 58.2630 48.1460   2
   4   2  32 21.0510 50.6042   2
  -6   4  32 78.7038 49.0127   2
  -2  -4  35 62.0491 48.2056   2
   2   4 -35 109.223 62.6406   1
   6  -4 -35 18.9952 55.2926   1
   4   2  35 114.058 58.9746   2
  -6   4  35 67.3477 53.1181   2
   6  -2  35 64.6812 58.5580   2
  -2   6 -35 53.3056 66.3182   1
  -4  -2 -35 101.483 66.2600   1
  -4   6  35 26.4627 52.4658   2
   4  -6 -35 131.464 63.1764   1
   2  -6  35 84.3725 52.9592   2
  -6   2 -35 22.0936 66.6875   1
   2  -6  38 293.507 59.2065   2
   2   4 -38 141.490 61.2346   1
   6  -2  38 237.685 66.1213   2
  -4  -2 -38 82.4237 68.0771   1
   6  -4 -38 309.636 67.9213   1
  -6   2 -38 213.979 72.2876   1
   4   2  38 299.500 62.9480   2
  -2  -4  38 435.629 64.5648   2
  -2   6 -38 257.742 69.1956   1
   4  -6 -38 534.066 77.7056   1
  -5   6 -38 430.672 77.0469   1
  -6   5 -38 203.850 72.8389   1
   6  -1 -38 267.041 64.5705   1
  -1   6  38 203.448 59.4036   2
   5   1 -38 407.632 69.2084   1
   6  -5  38 190.472 60.8391   2
  -1  -5 -38 137.417 71.1640   1
   1   5  38 218.026 64.2803   2
   1  -6 -38 233.209 70.2501   1
  -6   1  35 1291.70 83.6662   2
   1   5  35 1261.06 89.5575   2
  -1   6  35 839.702 77.1040   2
   5  -6  35 1262.46 86.2777   2
   1  -6 -35 1235.62 92.4407   1
   6  -5  35 1386.48 89.9198   2
  -6   5 -35 1293.38 99.1897   1
   6  -1 -35 1280.34 87.2607   1
   5   1 -35 1149.68 86.0300   1
  -5  -1  35 1294.90 79.9033   2
  -5   6 -35 1290.51 95.4752   1
  -1  -5 -35 1177.22 91.0860   1
   6  -5  32 307.194 59.4415   2
  -5  -1  32 346.368 55.4938   2
   5   1 -32 301.480 58.1090   1
  -1  -5 -32 223.253 65.4601   1
  -1   6  32 107.532 51.9288   2
   1  -6 -32 277.273 63.8000   1
   6  -1 -32 216.740 56.9269   1
  -5   6 -32 204.217 63.5817   1
  -6   5 -32 275.126 66.8595   1
  -6   1  32 286.597 51.3838   2
   5  -6  32 155.921 54.9336   2
   1   5  29 240.954 57.5193   2
   6  -5  29 309.085 56.6178   2
  -1  -5 -29 221.509 59.4093   1
   1  -6 -29 256.313 58.5196   1
  -5  -1  29 288.231 50.2216   2
  -1   6  29 294.473 54.6215   2
   6  -1 -29 60.3121 48.6688   1
   5  -6  29 238.888 54.5991   2
  -6   1  29 205.199 45.7430   2
  -6   1  26 15.5447 38.6049   2
  -1   6  26 54.5645 46.8617   2
   5  -6  26 12.4707 46.6496   1
  -1  -5 -26 37.5447 54.0032   1
   6  -1 -26 8.83695 46.2010   1
   1  -6 -26 6.79212 53.2532   1
   5  -6  26 12.9252 45.8802   2
   6  -5  26 57.4351 48.7871   2
  -5  -1  26 74.7705 43.3787   2
   1   5  26 55.0097 48.1617   2
  -1  -5 -23 187.042 52.5174   1
   1   5  23 322.408 52.5773   2
   5  -6  23 164.836 46.9750   2
   5  -6  23 183.398 48.9280   1
  -5  -1  23 199.479 44.2048   2
   1  -6 -23 156.674 53.8402   1
   6  -5  23 202.382 50.4784   1
   6  -5  23 325.995 54.0979   2
  -5  -1  23 218.318 45.8432   1
  -6   1  23 243.021 42.7591   2
   5  -6  20 2197.18 76.7965   1
  -1  -5 -20 2033.63 74.6202   1
   1  -6 -20 2010.62 72.8466   1
   1   5  20 2340.55 79.0044   2
  -1   6  20 1933.29 73.2223   2
   6  -5  20 1936.31 72.0911   2
   5  -6  20 2130.54 74.3255   2
  -5  -1  20 2097.03 68.0540   1
  -6   1  20 2141.98 68.8103   1
  -6   1  20 2268.97 67.6175   2
  -5  -1  20 1901.59 64.0110   2
   6  -5  20 2172.83 76.3744   1
  -6   1  17 68.9486 26.1789   2
  -5  -1  17 48.6313 26.8551   1
   1   5  17 12.5989 33.6833   2
  -5  -1  17 56.1850 29.4546   2
  -1   6  17 26.5738 31.3309   2
   5  -6  17 55.9754 31.1533   2
  -6   1  17 60.7952 25.8889   1
   5  -6  17 38.4657 28.0771   1
   6  -5  17 64.6685 29.7036   1
   6  -5  17 129.144 33.9113   2
  -1  -5 -17 30.2957 33.3737   1
   1  -6 -17-25.9047 32.7846   1
  -5  -1  14 136.601 24.0964   1
   1   5  14 72.3625 28.3469   2
   6  -5  14 174.123 30.8191   1
  -1  -5 -14 172.737 33.3266   1
   5  -6  14 225.847 32.1196   2
  -1   6  14 160.306 31.4339   2
   1  -6 -14 275.830 34.6890   1
  -1  -5 -14 200.432 32.1693   4
   6  -5  14 223.572 31.4594   2
  -5  -1  14 184.394 26.3460   2
   5  -6  14 123.740 27.5877   1
   6  -5  11 3462.51 69.4677   1
  -5  -1  11 3206.12 33.7350   4
   5  -6  11 3592.43 68.7835   2
  -6   1  11 3376.50 41.9803   4
   1   5  11 3712.22 70.1664   2
   6  -5  11 3540.67 68.9764   2
  -1   6  11 3540.40 67.1234   2
  -1  -5 -11 3544.24 67.3290   1
  -1  -5 -11 3500.64 61.5220   4
  -1   6  11 3221.57 61.9120   4
   5  -6  11 3594.30 70.1005   1
   1  -6 -11 3398.37 61.5136   4
   6  -5   8 12155.7 106.392   2
  -6   1   8 11858.2 63.7541   4
  -1  -5  -8 11351.2 95.3369   4
  -6   1   8 12089.1 79.9796   2
   1   5   8 12478.2 104.638   2
  -1   6   8 12149.5 102.190   2
  -1   6   8 11717.1 98.7364   4
   1  -6  -8 11792.8 98.6552   4
   5  -6   8 12103.4 104.505   2
  -1   6   5 73.6558 18.7740   2
   5  -6   5 82.2252 17.3300   2
   1   5   5 35.0149 23.0090   4
   1   5   5 65.8951 18.9400   2
   6  -5   5 59.2799 16.3221   2
  -1  -5  -5 40.7453 22.5716   4
  -5  -1   5 65.1230 9.47715   2
  -1   6   5 19.8648 22.3245   4
   1  -6  -2 139.381 16.2474   4
   5  -6   2 128.333 11.9845   2
  -1   6   2 117.422 15.9889   4
   1   5   2 169.997 15.8767   4
   6  -5   2 132.097 11.3691   2
  -1  -5  -2 130.335 15.2170   4
   1   5  -1 44.8238 10.2253   4
   5   1   1 23.8252 9.23289   2
  -1   6  -1 36.7586 9.85199   4
   5   1   4 49.8151 14.4931   2
  -1  -5   4 85.3225 13.8288   2
   1  -6   4 80.1134 13.5451   2
  -5   6   4 98.1444 9.58655   2
   6  -1   4 46.6235 14.0715   2
  -6   5   7 408.804 21.2130   2
   5   1   7 446.146 30.5788   2
   1  -6   7 391.219 26.4012   2
   6  -1   7 402.865 30.4075   2
  -5   6   7 379.130 32.1040   4
  -6   5   7 361.193 27.0760   4
  -1  -5   7 381.875 24.9462   2
  -5   6  10 261.801 28.4056   4
  -1  -5  10 207.071 24.5414   2
  -6   5  10 177.576 25.9911   4
  -6   5  10 148.188 15.4238   2
  -5  -1 -10 187.469 29.0928   1
   6  -1  10 204.059 29.4708   2
   1  -6  10 235.178 27.5568   2
   5   1  10 255.147 30.1739   2
   5  -6 -10 219.419 27.4850   4
  -1  -5  13 1234.62 47.2612   1
   1  -6  13 1231.02 45.6289   2
   6  -1  13 1237.28 50.0646   2
  -1  -5  13 1236.64 44.3615   2
   5   1  13 1219.95 49.5772   2
  -5   6  13 1181.92 42.4472   4
  -6   5  13 1264.72 40.6896   4
   1   5 -13 1269.38 24.0107   4
   1  -6  13 1124.70 46.1351   1
   6  -5 -13 1087.05 36.6578   4
   5  -6 -13 1215.14 41.3384   4
  -5   6  13 1279.49 43.8258   2
  -5  -1 -13 1335.68 50.0510   1
  -6   5  16 2295.65 57.8620   2
  -1  -5  16 2510.75 64.4629   2
  -5  -1 -16 2574.13 73.0521   1
  -5   6  16 2570.62 58.3201   4
   5  -6 -16 2576.97 64.7775   1
   6  -1  16 2554.71 71.8968   2
  -1  -5  16 2562.89 68.9207   1
   6  -5 -16 2543.28 62.2387   1
  -6   5  16 2547.16 54.4865   4
  -5   6  16 2643.79 65.4097   2
   1  -6  16 2564.51 66.3294   2
   5   1  16 2591.69 73.2999   2
   6  -1  19 900.709 54.3559   2
  -5  -1 -19 1043.57 59.6178   1
   1  -6  19 1097.31 54.1281   2
   1  -6  19 1295.30 59.4514   1
  -6   5  19 1026.24 51.1393   2
  -6   1 -19 1006.16 58.3351   1
   5  -6 -19 951.901 51.9948   1
   6  -5 -19 921.802 49.0784   1
  -5   6  19 1147.85 54.4346   2
  -1  -5  19 981.860 50.3210   2
   5   1  19 1129.72 59.8684   2
  -1  -5  19 992.231 52.6105   1
   5  -6 -22 136.142 40.9547   1
  -5   6  22 202.006 41.4596   2
  -1  -5  22 132.596 41.7661   2
  -5  -1 -22 148.390 51.6176   1
   1   5 -22 181.034 37.0002   3
   1  -6  22 170.685 46.5720   1
   1  -6  22 175.449 44.4561   2
  -6   5  22 209.391 41.3328   2
  -6   1 -22 180.531 51.3411   1
   6  -1  22 154.440 45.7980   2
   6  -5 -22 130.437 42.2804   1
   5   1  22 115.433 43.9912   2
  -1  -5  22 243.592 44.2964   1
   5   1  25 322.340 54.7265   2
   5  -6 -25 359.775 53.8180   1
  -6   1 -25 464.985 61.9580   1
  -1  -5  25 430.165 53.2620   2
  -5  -1 -25 293.158 60.9874   1
   6  -5 -25 416.839 53.5382   1
  -5   6  25 294.723 49.6123   2
   1  -6  25 285.193 51.1158   1
   6  -1  25 449.920 58.5943   2
   1  -6  25 247.184 52.0903   2
  -6   5  25 381.154 50.0002   2
  -1  -5  25 251.256 48.1432   1
   5  -6 -28-18.4051 52.0359   1
  -1  -5  28 24.3523 44.2247   2
  -1  -5  28 85.2804 48.0758   1
   6  -1  28 139.089 54.3687   2
  -5  -1 -28-81.4065 56.2420   1
   5   1  28 206.222 56.1198   2
   1  -6  28 77.9618 49.8831   2
   6  -5 -28 3.41418 52.1012   1
  -6   1 -28 62.5347 58.0043   1
  -5   6  28 51.5185 46.8580   2
  -6   5  28 31.3127 45.4961   2
   1  -6  28 34.5281 49.4531   1
   6  -5 -31 421.686 62.2069   1
   1  -6  31 655.589 64.0814   2
   5   1  31 640.488 67.2997   2
  -5   6  31 444.477 55.2446   2
  -6   1 -31 444.504 70.5214   1
  -6   5  31 507.323 59.8779   2
  -1  -5  31 402.617 56.9483   2
  -5  -1 -31 467.714 70.1476   1
   6  -1  31 534.867 64.8203   2
   5  -6 -31 450.825 63.2284   1
  -6   1 -34-73.0766 72.3716   1
  -1  -5  34 145.688 53.6049   2
   1   5 -34 48.8347 59.6289   1
  -5   6  34 109.946 53.6108   2
   5  -6 -34 79.7832 55.9747   1
   5   1  34 76.6789 54.4903   2
  -6   5  34 75.5339 49.4793   2
  -5  -1 -34 176.519 67.3880   1
   6  -5 -34 36.9617 57.5031   1
   1  -6  34 63.4357 51.5721   2
   6  -1  34 98.5704 55.2379   2
  -5  -1 -37 361.395 74.4105   1
   6  -5 -37 290.102 69.2532   1
  -1  -5  37 236.890 58.4197   2
   6  -1  37 260.172 64.3172   2
   1  -6  37 88.9170 51.6734   2
  -6   1 -37 259.929 72.3031   1
   5  -6 -37 278.752 65.6982   1
   5   1  37 244.093 62.6260   2
   1   5 -37 206.178 67.7118   1
  -1   6 -37 272.286 68.3610   1
   0   6  39 295.986 66.2377   2
  -6   6 -39 158.276 70.4702   1
   6  -6  39 227.639 57.2514   2
   6  -6  36 99.8254 52.9554   2
   0   6  36 90.6556 54.8330   2
   0  -6 -36 122.563 64.3467   1
   6   0 -36 121.979 59.8436   1
  -6   6 -36-31.3096 67.8874   1
   6  -6  33 11244.1 199.767   2
  -6   6 -33 10843.3 214.972   1
  -6   0  33 10953.5 182.807   2
   0   6  33 10598.9 194.914   2
   6   0 -33 11420.8 194.943   1
   0  -6 -33 11873.7 206.564   1
   0  -6 -30 99.5542 58.3587   1
   6  -6  30 66.4244 51.2564   2
  -6   0  30-9.16913 43.5740   2
   6   0 -30-21.2295 48.2695   1
   0   6  30 54.1202 45.8915   2
   6  -6  27 3714.15 112.611   1
   0   6  27 3665.72 110.831   2
   6  -6  27 3677.07 108.756   2
  -6   0  27 3633.85 98.8451   2
   0  -6 -27 3782.69 113.076   1
   0   6  24 5.19395 47.9643   2
   6  -6  24 31.1629 46.9821   2
   0  -6 -24-10.4107 50.9105   1
  -6   0  24 24.5484 42.1354   2
   6  -6  24 43.9293 44.8499   1
  -6   0  24 22.0175 38.3677   1
   0   6  21 16867.1 190.898   2
  -6   0  21 17290.9 173.407   2
   6  -6  21 17305.3 192.948   2
  -6   0  21 16718.9 180.152   1
   6  -6  21 16508.7 198.081   1
   0  -6 -21 16799.8 187.938   1
  -6   0  18-6.00297 26.9960   1
   6  -6  18 75.0644 35.8089   2
  -6   0  18 16.7747 25.5952   2
   0  -6 -18-38.3251 36.4734   1
   6  -6  18 61.7292 34.2001   1
   0   6  18-4.56915 36.7732   2
   0  -6 -15 715.880 42.8539   1
   0   6  15 748.978 43.4829   2
  -6   0  15 819.339 39.4919   1
   6  -6  15 848.151 46.1333   1
   6  -6  15 828.088 46.1656   2
   0  -6 -12 32582.6 178.778   4
   6  -6  12 31339.7 198.331   2
   0   6  12 31903.5 196.990   2
  -6   0  12 31741.9 113.165   4
   6  -6  12 32243.4 209.795   1
   0  -6 -12 32596.9 192.670   1
   0   6   9 733.034 36.8747   2
   6  -6   9 881.522 39.6447   2
   0  -6  -9 826.192 40.9145   4
  -6   0   9 641.129 20.3710   4
   0   6   6-1.31040 22.2455   2
  -6   0   6 13.1705 12.5260   2
   0   6   6 66.6948 29.0625   4
   6  -6   6 5.42246 21.1448   2
   0  -6  -6-15.0728 27.8819   4
   0   6   3-6.29679 13.2596   2
   0  -6  -3-18.2624 16.4529   4
   6  -6   3 1.08480 10.7386   2
   0   6   3-19.5513 18.4102   4
   0   6   0 159788. 242.526   4
   6   0   3 0.52687 11.9636   2
   0   6  -3 5.40164 9.10581   4
   0  -6   3 0.82258 11.6507   2
  -6   6   6 1425.79 28.5497   2
   6   0   6 1441.00 38.8186   2
  -6   6   6 1347.44 36.3857   4
   0  -6   6 1477.52 34.9251   2
  -6   6   9 359.557 20.2530   2
   0  -6   9 426.760 29.4506   2
  -6   6   9 368.086 31.4479   4
   6   0   9 402.469 33.9098   2
   0  -6  12 5715.94 86.8559   1
  -6   0 -12 5513.33 88.2996   1
   0  -6  12 5402.27 79.6870   2
   6  -6 -12 5377.59 67.1808   4
   6   0  12 5492.23 87.8931   2
  -6   6  12 5557.41 71.4334   4
  -6   6  15 962.326 40.8533   4
   6  -6 -15 1027.80 43.7069   1
   0  -6  15 1139.83 49.5713   1
  -6   0 -15 1047.33 51.7160   1
   6   0  15 935.852 48.0294   2
   0  -6  15 1176.01 48.6297   2
   0  -6  18 13.4579 28.3158   2
   6   0  18 40.8091 40.2785   2
   0  -6  18 46.1116 30.3675   1
   6  -6 -18 57.6912 33.4935   1
  -6   0 -18 43.6676 39.3676   1
   6  -6 -21 11721.7 149.526   1
   6   0  21 11780.3 164.659   2
  -6   6  21 12005.4 150.848   2
   0  -6  21 12036.3 155.082   2
  -6   0 -21 12079.0 168.563   1
   0   6 -21 11484.6 115.331   3
   0  -6  21 11503.4 162.628   1
   0  -6  24 108.323 45.9342   2
  -6   6  24 15.3137 41.0075   2
   6  -6 -24 6.49630 46.3025   1
   6   0  24 63.8249 47.6081   2
   0  -6  24-9.38181 40.7108   1
  -6   0 -24 22.4457 51.2732   1
  -6   0 -27 3752.78 117.858   1
  -6   6  27 4124.62 106.226   2
   6   0  27 3984.86 114.215   2
   6  -6 -27 3833.52 105.137   1
   0  -6  27 3721.52 110.123   1
   0  -6  27 3445.47 102.698   2
   0  -6  30-41.9858 42.2589   2
  -6   6  30 4.79328 44.2895   2
   6  -6 -30-68.3757 51.3238   1
   0  -6  30 2.94307 47.0884   1
   6   0  30 48.2472 50.9596   2
  -6   0 -30 49.8595 59.8093   1
   6  -6 -33 5286.93 138.601   1
   0  -6  33 5609.10 140.889   2
  -6   0 -33 5771.38 158.054   1
  -6   6  33 5479.34 135.782   2
   6   0  33 5948.85 153.789   2
   6  -6 -36-18.2194 56.8951   1
   0   6 -36 79.6772 61.5356   1
  -6   0 -36 195.990 71.8092   1
   6   0  36 197.856 62.0261   2
   0  -6  36 83.4886 53.3775   2
   0  -6  39 201.458 58.1619   2
   0   6 -39 321.338 75.1049   1
  -6   0 -39 207.777 73.8667   1
   6  -6 -39 446.594 70.2906   1
   6   0  39 359.460 68.6870   2
  -4   7 -38 145.541 69.8001   1
   3   4  38 96.7111 61.2863   2
   7  -4  38 300.635 66.0071   2
  -3   7  38 78.9451 51.8549   2
   4   3 -38 145.717 60.9880   1
  -3  -4 -38 178.749 74.3506   1
   4  -7  38 25.3239 58.7927   2
  -7   4 -38 334.903 78.6483   1
  -7   4 -35 469.305 77.6721   1
   3  -7 -35 397.424 71.3359   1
   7  -3 -35 446.705 71.2628   1
  -3  -4 -35 443.901 75.1099   1
  -4  -3  35 365.139 59.7017   2
  -4   7 -35 265.282 73.7631   1
   4   3 -35 179.280 63.9858   1
  -3   7  35 316.953 60.9315   2
   7  -4  35 363.114 68.8749   2
   3   4  35 429.351 68.0785   2
   4  -7  35 380.927 65.5970   2
  -4  -3  32 156.535 49.5347   2
  -7   4 -32 25.5893 65.8427   1
   3  -7 -32 195.004 59.7112   1
  -7   3  32 239.054 53.3362   2
   4  -7  32 278.764 58.8456   2
  -3   7  32 210.976 55.6869   2
   3   4  32 167.352 53.8257   2
   7  -4  32 206.592 60.3264   2
   7  -3 -32 329.701 60.2243   1
  -3  -4 -32 238.164 68.9928   1
  -4  -3  29 128.636 46.4516   2
   4  -7  29 69.5253 45.0852   1
  -3   7  29 82.1654 51.2310   2
   7  -3 -29 122.858 50.4835   1
  -3  -4 -29 108.538 55.8645   1
  -7   4 -29-3.93990 56.5344   1
   3   4  29 170.657 53.9716   2
   7  -4  29 5.29196 49.9914   2
   4  -7  29 63.4482 49.7292   2
   3  -7 -29 177.735 57.7525   1
  -7   3  29 162.138 44.9167   2
  -7   3  26 89.7368 42.0139   2
  -4  -3  26 19.0942 41.9888   1
   7  -3 -26 86.4609 49.7239   1
   3   4  26 54.5319 50.1545   2
   7  -4  26 25.4782 47.8128   2
  -4  -3  26 120.941 45.9583   2
  -3   7  26 130.008 46.7422   2
   3  -7 -26 102.234 54.3426   1
  -3  -4 -26 112.180 55.8851   1
   4  -7  26 58.8427 46.6412   1
   4  -7  26 6.50847 44.4235   2
   4  -7  23 626.878 57.7575   2
   3   4  23 592.930 58.7786   2
  -4  -3  23 587.176 54.7909   1
   3  -7 -23 570.699 58.9324   1
   7  -3 -23 686.043 51.8518   1
  -7   3  23 657.991 49.3706   2
  -4  -3  23 542.475 50.6368   2
  -3  -4 -23 437.268 59.2773   1
   4  -7  23 527.050 55.0475   1
  -3   7  23 587.638 56.4170   2
   7  -4  23 489.062 56.5406   2
   4  -7  20 238.713 42.9544   2
  -4  -3  20 283.522 38.2520   1
  -3   7  20 313.517 45.0927   2
   7  -4  20 178.800 41.1247   2
  -4  -3  20 238.947 39.3613   2
   4  -7  20 225.307 42.4882   1
  -7   3  20 242.215 33.2551   2
   7  -4  20 152.445 38.4443   1
   3  -7 -20 200.820 40.5798   1
   3   4  20 251.077 42.7827   2
  -3  -4 -20 194.498 44.7723   1
  -7   3  17-21.4106 16.9403   2
  -3  -4 -17 21.1789 34.7457   1
   7  -4  17 77.6063 31.9693   2
  -4  -3  17 25.5405 26.4489   1
   3   4  17 17.2567 31.7388   2
   4  -7  17 46.9981 30.4860   2
   4  -7  17 61.6675 29.7941   1
   7  -4  17 71.0441 31.3094   1
  -4  -3  17-12.4868 27.4180   2
   3  -7 -14 356.194 32.8845   4
   3  -7 -14 324.299 31.9317   1
  -4  -3  14 353.705 31.5921   1
   7  -4  14 303.857 34.1575   2
  -3  -4 -14 328.839 36.0422   1
  -3   7  14 447.240 36.6288   2
   7  -4  14 327.562 34.3945   1
   4   3 -14 331.723 16.4826   4
   4  -7  14 309.511 32.7890   1
  -4  -3  14 356.890 29.7367   2
   4  -7  14 455.347 37.6799   2
  -3  -4 -14 371.196 34.2446   4
  -7   3  14 455.627 27.8848   4
   3   4  14 332.756 35.5239   2
  -3   7  14 349.765 36.1782   4
  -4  -3  11 5126.82 68.6335   2
  -7   3  11 5320.94 66.2459   2
  -3   7  11 5098.42 75.7394   2
  -7   3  11 4777.36 55.1447   4
  -3   7  11 4961.32 73.6880   4
  -3  -4 -11 4964.04 73.0145   4
   7  -4  11 5216.06 83.0497   1
  -3  -4 -11 5153.21 80.9349   1
   4  -7  11 5203.62 83.5992   1
   3   4  11 5005.50 81.2312   2
   3  -7 -11 5117.93 71.7879   4
   4  -7  11 5005.14 78.0858   2
   7  -4  11 4912.50 79.6550   2
   3   4   8 2423.31 54.0234   2
   3  -7  -8 2330.53 51.1871   4
  -3   7   8 2309.62 53.6144   4
  -3  -4  -8 2227.91 50.3396   4
   4  -7   8 2457.80 51.3355   2
  -7   3   8 2429.42 37.7876   2
  -3   7   8 2602.45 50.9071   2
   7  -4   8 2419.89 52.7890   2
   3  -7  -5 240.758 26.2927   4
   3   4   5 181.487 21.7481   2
   4  -7   5 216.594 22.0279   2
  -3   7   5 226.047 20.3681   2
  -3   7   5 244.926 28.3246   4
   7  -4   5 232.618 20.8431   2
  -3   7   2 18.1671 14.4219   4
   7  -4   2 21.1054 10.1065   2
   3   4   2 42.7408 13.8327   2
   4  -7   2 35.1759 11.3948   2
   4   3   1 159.434 13.7057   2
  -3  -4   4 49.6765 12.3980   2
   4   3   4 94.3259 17.1550   2
  -4   7   4 44.1541 19.2260   4
   7  -3   4 55.6878 14.2727   2
   3  -7   4 79.5932 15.1433   2
  -4   7   4 24.4771 8.58443   2
  -4   7   7 256.705 23.9785   2
   3  -7   7 304.868 26.5181   2
   4   3   7 336.259 29.0783   2
  -4   7   7 332.030 34.6820   4
  -7   4   7 273.801 17.2827   2
   4  -7  -7 312.645 33.7036   4
  -3  -4   7 314.730 23.2075   2
   7  -3   7 269.621 27.9733   2
  -7   4  10 2499.94 44.9462   2
  -4   7  10 2380.66 52.9468   4
   4  -7 -10 2417.59 50.2051   4
   4   3  10 2475.55 57.2921   2
  -3  -4  10 2546.99 49.3761   2
   7  -3  10 2462.71 57.1427   2
  -4  -3 -10 2547.75 57.8400   1
  -4   7  10 2367.12 50.5951   2
   3  -7  10 2666.48 58.3418   2
  -7   4  10 2545.37 44.2216   4
   7  -3  10 2354.37 56.6915   1
  -4  -3 -13 3463.11 73.8850   1
   4  -7 -13 3616.29 63.4911   4
  -3  -4  13 3596.80 65.3593   2
  -4   7  13 3484.17 69.1402   2
   3  -7  13 3586.92 75.7940   1
   3   4 -13 3194.67 31.3927   4
  -7   4  13 3495.15 54.5973   4
   7  -3  13 3414.56 75.0445   1
   3  -7  13 3366.13 69.2089   2
  -3  -4  13 3492.58 69.8116   1
  -4  -3 -13 3657.29 67.1783   4
   7  -3  13 3418.16 74.4394   2
  -4   7  13 3475.67 65.9996   4
   4   3  13 3775.07 77.4984   2
   4  -7 -13 3817.85 68.5125   1
  -4   7  16 2151.22 57.4169   4
  -7   4  16 2169.79 48.6729   4
   3  -7  16 2230.34 66.8614   1
   4  -7 -16 2110.62 62.4452   1
   7  -4 -16 2151.13 56.6973   1
   7  -3  16 2066.01 65.8905   2
  -3  -4  16 2054.44 58.2354   2
  -4   7  16 2044.55 60.2307   2
   3  -7  16 2060.95 63.0738   2
   7  -3  16 2348.37 69.4117   1
   4   3  16 2223.54 67.6894   2
  -3  -4  16 2241.89 63.6316   1
  -4  -3 -16 2122.73 68.3364   1
   4  -7 -19 392.952 42.4352   1
  -4   7  19 366.274 41.7416   2
  -4  -3 -19 389.021 46.9501   1
   4   3  19 395.823 44.7068   2
  -3  -4  19 326.029 38.0173   1
   7  -3  19 398.993 45.8168   2
  -7   4  19 348.738 32.1312   2
   3  -7  19 329.931 42.2593   2
  -3  -4  19 374.495 38.4898   2
   3  -7  19 304.757 42.9330   1
   7  -4 -19 297.663 37.6115   1
   7  -3  19 326.324 42.0564   1
  -4  -3 -22 157.295 51.1961   1
  -7   4  22 155.656 39.5121   2
   3  -7  22 134.726 43.6294   2
   4   3  22 28.9459 41.9488   2
   7  -3  22 188.760 46.2656   2
  -3  -4  22 85.9559 40.8183   2
   3  -7  22 108.688 44.1103   1
   7  -4 -22 130.543 41.6316   1
  -3  -4  22 175.575 41.8063   1
   4   3  25 421.968 56.3916   2
  -3  -4  25 425.736 52.7229   2
  -3  -4  25 523.770 55.3230   1
   4  -7 -25 539.136 58.3107   1
   7  -4 -25 513.120 52.5899   1
   7  -3  25 656.705 62.7726   2
   3  -7  25 535.901 57.4725   2
  -4  -3 -25 540.395 62.1731   1
  -7   4  25 504.780 52.6890   2
   3  -7  25 621.819 61.7697   1
  -4   7  25 478.837 54.0830   2
  -7   3 -25 650.970 66.5382   1
  -3  -4  28 433.386 57.6167   1
  -4   7  28 503.369 64.0307   2
  -7   3 -28 385.379 66.3386   1
  -3  -4  28 408.662 53.9825   2
   7  -4 -28 461.084 56.7627   1
   3  -7  28 403.580 57.5470   2
   4  -7 -28 433.706 58.7405   1
  -4  -3 -28 432.920 66.8890   1
   3  -7  28 422.451 57.6477   1
  -7   4  28 345.498 52.4804   2
   4   3  28 371.480 60.6161   2
   7  -3  28 425.440 63.3835   2
   4   3  31 72.2656 55.9352   2
   7  -3  31 130.080 54.3719   2
   7  -4 -31 51.6087 48.3012   1
  -3  -4  31 113.551 50.3921   2
  -4   7  31 21.8108 47.3237   2
   3  -7  31 82.0398 50.2923   2
   4  -7 -31 128.841 58.2062   1
  -7   3 -31 103.304 61.3754   1
  -4  -3 -31 31.8904 61.9479   1
  -7   4  31 107.526 48.7260   2
   4  -7 -34 1.80007 62.6588   1
   7  -4 -34 112.230 57.4829   1
  -4   7  34 111.173 53.6398   2
  -4  -3 -34 118.382 63.5204   1
   4   3  34 96.3987 55.6814   2
   3   4 -34 22.7146 59.5495   1
  -7   4  34 14.3697 51.9490   2
   3  -7  34 55.3806 54.1618   2
   7  -3  34 173.137 61.4801   2
  -7   3 -34 162.765 70.3367   1
  -3  -4  34 136.490 52.6810   2
   4  -7 -37 349.776 66.2716   1
   3   4 -37 554.698 74.0982   1
  -3   7 -37 286.611 70.7401   1
   4   3  37 490.714 68.7262   2
  -4  -3 -37 266.946 74.2465   1
  -3  -4  37 335.667 60.5822   2
   7  -4 -37 407.385 69.5955   1
  -4   7  37 440.535 65.9116   2
  -7   3 -37 210.512 69.9608   1
   7  -3  37 336.308 63.4633   2
   3  -7  37 415.178 65.1470   2
  -2   7  39 262.423 60.2524   2
  -7   5 -39 254.947 76.1858   1
  -2  -5 -39 275.525 76.4615   1
  -5   7 -39 484.078 78.5187   1
   5   2 -39 402.773 71.6827   1
   2   5  39 279.696 66.0417   2
   5  -7  39 367.379 64.0101   2
   7  -5  39 351.622 66.8451   2
  -2  -5 -36 289.575 69.4606   1
  -7   5 -36 316.077 74.8262   1
   7  -2 -36 307.838 62.6243   1
   5  -7  36 261.584 61.6127   2
   2   5  36 431.620 65.1429   2
   7  -5  36 176.643 58.7496   2
  -5   7 -36 200.861 70.0535   1
   5   2 -36 415.807 71.1657   1
  -2   7  36 367.273 61.5616   2
   2  -7 -36 299.125 70.3371   1
   5   2 -33 1393.35 86.0531   1
  -5  -2  33 1570.83 85.6954   2
   7  -2 -33 1123.59 83.1463   1
  -2  -5 -33 1311.18 93.0606   1
   2  -7 -33 1405.51 92.5740   1
  -7   5 -33 1335.10 98.3272   1
   5  -7  33 1385.12 88.3515   2
   7  -5  33 1210.55 88.3188   2
   2   5  33 1269.96 85.9857   2
  -7   2  33 1344.23 77.9912   2
  -2   7  33 1297.23 84.7501   2
   2   5  30 268.917 55.2023   2
   2  -7 -30 412.256 61.4340   1
   5  -7  30 322.819 57.3500   2
  -2  -5 -30 340.208 60.9483   1
   7  -2 -30 362.633 56.2569   1
  -7   5 -30 458.143 71.1256   1
  -7   2  30 565.610 57.9420   2
   7  -5  30 308.776 58.6419   2
  -5  -2  30 428.143 56.1283   2
  -5  -2  27 265.446 47.8763   1
   5  -7  27 158.255 52.5620   2
  -2   7  27 143.050 51.4591   2
  -2  -5 -27 123.439 59.9194   1
   2  -7 -27 153.915 54.7393   1
   5  -7  27 182.604 52.0032   1
   7  -5  27 201.236 53.1885   2
  -7   2  27 186.043 46.6981   2
   7  -2 -27 135.631 46.0186   1
   2   5  27 86.0797 52.6795   2
   7  -5  24 3641.43 105.314   2
   7  -2 -24 3592.30 95.6602   1
   7  -5  24 3689.08 106.199   1
  -2  -5 -24 3321.87 103.854   1
   5  -7  24 3593.13 101.579   2
   5  -7  24 3628.10 107.381   1
  -2   7  24 3423.17 98.5236   2
   2   5  24 3280.17 101.981   2
  -5  -2  24 3491.42 92.1580   2
  -5  -2  24 3682.13 98.5388   1
  -7   2  24 3652.42 93.3461   2
   2  -7 -24 3610.42 101.726   1
  -7   2  21 2253.03 69.3807   2
   2  -7 -21 2122.93 77.2954   1
   7  -5  21 2289.20 79.8956   2
   5  -7  21 2310.24 82.9834   1
  -2   7  21 2187.80 77.4887   2
  -5  -2  21 2200.29 71.3012   2
   2   5  21 2219.29 79.7941   2
   7  -5  21 2283.97 82.7265   1
  -2  -5 -21 2131.32 79.3735   1
  -5  -2  21 2136.64 73.3984   1
   5  -7  21 2178.46 78.4531   2
   7  -5  18 7.22235 33.6145   2
  -7   2  18 24.7906 19.8182   2
   2   5  18-23.0691 35.3583   2
   5  -7  18 27.6177 34.5849   2
  -5  -2  18 15.3575 28.7762   1
   7  -5  18-33.9988 31.6322   1
  -5  -2  18 18.4166 28.5241   2
  -7   2  18 58.6584 26.3342   1
  -5  -2  15 327.679 30.8742   1
   5  -7  15 328.240 35.8365   2
  -2   7  15 332.005 36.8474   2
   2   5  15 310.711 36.8087   2
  -2  -5 -15 332.199 39.1191   1
   2  -7 -15 323.603 36.4913   1
   7  -5  15 313.906 34.8224   1
   7  -5  15 322.296 37.1510   2
  -7   2  15 361.413 25.8239   4
  -5  -2  15 309.898 29.9638   2
   5  -7  15 318.489 34.2746   1
   2   5  12 18190.6 152.837   2
  -2   7  12 18747.3 138.985   4
  -2  -5 -12 18225.2 150.305   1
   5  -7  12 18079.9 150.289   2
   2  -7 -12 18462.5 134.437   4
   7  -5  12 18668.3 156.193   2
   7  -5  12 18071.2 157.918   1
   5  -7  12 17783.5 157.560   1
  -2  -5 -12 18320.2 138.565   4
  -2   7  12 18428.7 148.706   2
   2  -7 -12 17854.4 142.747   1
  -7   2  12 18391.0 124.637   2
  -7   2  12 18112.8 99.4025   4
  -7   2   9 2687.45 43.0672   2
   5  -7   9 2218.71 51.9897   2
   2  -7  -9 2036.66 51.0676   4
  -2   7   9 2106.19 49.0288   2
   7  -5   9 2352.04 54.3927   2
  -2   7   9 2146.11 52.7352   4
  -2  -5  -9 2044.20 49.3892   4
  -7   2   9 2578.93 37.9152   4
   2   5   9 2238.14 54.2393   2
   5  -7   6 183.343 23.3637   2
  -2   7   6 167.020 24.0442   2
   2   5   6 157.518 25.5296   2
  -7   2   6 145.274 13.0888   2
  -2   7   6 168.378 31.9319   4
   2  -7  -6 184.557 30.7159   4
   7  -5   6 159.488 23.5492   2
  -2  -5  -6 200.405 28.9317   4
   7  -5   3 9.03085 11.8206   2
  -2   7   3-1.06502 18.4680   4
  -2  -5  -3 26.7134 15.3077   4
   5  -7   3-3.43443 12.4797   2
   2   5   3 2.71891 13.5874   2
   2  -7  -3-18.0900 17.5264   4
   2   5   0 290.461 15.5153   4
  -2   7   0 206.483 14.6861   4
   5   2   3-4.22121 13.2692   2
   2  -7   3 16.1028 12.1228   2
   7  -2   3 11.3042 11.6823   2
  -5   7   6-47.4778 27.7906   4
   7  -2   6 0.20381 21.2184   2
   2  -7   6-11.6678 20.7990   2
  -7   5   6 15.3853 13.1788   2
   5   2   6 1.83591 22.2492   2
  -2  -5   6 10.6768 18.0998   2
  -2  -5   9 1687.95 41.8627   2
   5  -7  -9 1710.87 44.3645   4
   7  -2   9 1684.78 49.4080   2
   2  -7   9 1691.22 44.7540   2
  -7   5   9 1732.62 37.4869   2
   5   2   9 1645.75 48.7211   2
  -7   5   9 1601.08 39.2750   4
  -5   7   9 1749.44 46.0535   4
   7  -2  12 3766.83 74.9617   1
  -2  -5  12 3899.99 66.0527   2
  -5   7  12 3853.27 64.2482   4
   5   2  12 3878.20 75.7859   2
  -7   5  12 3603.20 57.7101   2
   2  -7  12 3807.26 69.5239   2
   2  -7  12 3824.25 74.1205   1
   2   5 -12 3228.58 28.5510   4
   5  -7 -12 3523.71 59.4722   4
  -5   7  12 3476.71 62.7875   2
  -7   5  12 3709.98 57.3002   4
   7  -2  12 3680.26 75.0577   2
  -5  -2 -12 3763.04 74.0238   1
  -2  -5  12 3550.61 68.6502   1
   5   2  15 683.569 45.3280   2
   7  -5 -15 653.130 35.8171   1
  -5  -2 -15 694.009 46.4632   1
   2  -7  15 538.289 38.8217   1
  -5   7  15 603.075 37.1138   4
  -2  -5  15 628.827 38.9502   1
   5  -7 -15 652.339 38.6494   1
  -2  -5  15 590.689 36.1080   2
   7  -2  15 591.300 43.0605   2
   7  -2  15 571.649 41.5430   1
   2  -7  15 645.065 40.0880   2
  -7   5  15 640.039 33.9508   4
  -5   7  15 662.746 39.9548   2
  -2  -5  18 35.5243 30.6194   1
   7  -2  18 121.992 36.7865   2
   5  -7 -18 68.7450 34.5794   1
   7  -5 -18 98.3846 32.3205   1
  -2  -5  18 89.1018 32.8504   2
   2  -7  18 150.690 32.9301   2
  -7   5  18 80.8255 29.5440   4
  -7   5  18 58.2072 22.8488   2
  -7   5  21 3835.46 87.6864   2
   7  -5 -21 3646.93 87.6230   1
   2  -7  21 3698.53 93.0771   2
   2  -7  21 3677.92 97.4373   1
  -2  -5  21 3713.29 90.5601   2
  -5  -2 -21 3631.72 98.1331   1
   5   2  21 3711.97 97.8413   2
  -2  -5  21 3601.59 92.8269   1
  -5   7  21 3995.34 92.5052   2
   5  -7 -21 3791.91 90.6265   1
   7  -2  21 3908.84 99.8268   2
   7  -2  24 532.743 57.7035   2
  -5  -2 -24 490.565 62.6407   1
  -7   2 -24 552.247 62.6294   1
   2  -7  24 463.677 55.2282   1
  -5   7  24 470.200 50.8556   2
  -7   5  24 360.777 47.1993   2
   5  -7 -24 532.049 55.0392   1
  -2  -5  24 351.474 49.7917   2
  -2  -5  24 460.935 52.4945   1
   2  -7  24 341.360 50.2609   2
   5   2  24 336.710 55.6805   2
   7  -5 -24 450.196 53.7234   1
   7  -5 -27-5.13255 50.2942   1
   5   2  27 158.094 51.2882   2
   2  -7  27 11.1100 46.7942   2
  -7   2 -27 67.6405 58.4310   1
  -5   7  27 83.4445 47.9450   2
  -5  -2 -27 86.1571 60.4492   1
  -2  -5  27 25.6659 44.8049   2
   2  -7  27 16.7249 45.4263   1
   7  -2  27 47.5852 47.8657   2
  -7   5  27 80.6282 45.8548   2
  -2  -5  27 108.574 46.9375   1
   5  -7 -27 80.6564 51.2918   1
   5   2  30 258.334 54.0557   2
   7  -2  30 74.5111 50.1842   2
  -7   2 -30 205.141 63.8481   1
  -5   7  30 104.074 45.3381   2
   7  -5 -30 170.561 50.3075   1
   2  -7  30 58.7500 47.6708   1
   5  -7 -30 47.9749 49.4484   1
   2  -7  30 127.454 48.3528   2
  -2  -5  30 85.0584 49.5299   1
  -7   5  30 89.2900 45.8371   2
  -2  -5  30 86.2497 48.4247   2
  -5  -2 -30 75.4000 59.5640   1
   5  -7 -33 433.142 66.4217   1
  -2  -5  33 521.680 62.2344   2
  -5   7  33 339.787 61.3254   2
   7  -5 -33 705.404 72.4802   1
  -5  -2 -33 278.235 70.4522   1
   5   2  33 325.238 65.5354   2
   2  -7  33 505.871 69.9239   2
  -7   2 -33 314.086 76.2291   1
  -7   5  33 438.484 61.3089   2
   7  -2  33 395.314 67.5639   2
   5  -7 -36 461.564 71.8584   1
  -5  -2 -36 332.569 74.5809   1
   2   5 -36 180.952 64.8164   1
  -2  -5  36 186.469 53.6811   2
   5   2  36 238.107 59.9445   2
   7  -5 -36 367.755 62.7751   1
   7  -2  36 250.863 63.1356   2
  -7   2 -36 353.829 77.7632   1
   2  -7  36 269.604 60.5070   2
  -5   7  36 211.020 57.9569   2
  -2   7 -36 243.870 68.7534   1
  -2   7 -39 149.680 72.7061   1
   7  -2  39 102.810 57.6027   2
  -2  -5  39 288.790 61.4160   2
  -5  -2 -39 148.446 68.5778   1
   2   5 -39 237.811 69.0834   1
  -7   2 -39 133.043 74.0803   1
   2  -7  39 184.825 57.0808   2
   5   2  39 110.635 60.9041   2
   7  -1 -37 414.007 67.6079   1
   6  -7  37 231.914 59.7497   2
  -1  -6 -37 173.234 69.8080   1
  -1   7  37 256.109 58.7864   2
   7  -6  37 73.2607 57.0768   2
  -6   7 -37 303.719 74.3585   1
   6   1 -37 447.154 68.7995   1
   1   6  37 303.597 63.3788   2
  -7   6 -37 224.637 75.6986   1
  -7   1  34 125.305 56.1699   2
  -1  -6 -34 204.753 67.3162   1
  -7   6 -34 226.969 74.3254   1
   7  -6  34 154.325 63.3945   2
   6  -7  34 168.919 61.8022   2
   7  -1 -34 177.547 60.4705   1
  -6  -1  34 97.1575 54.4984   2
   1  -7 -34 196.031 70.9981   1
   1   6  34 167.236 61.7132   2
  -1   7  34-2.84233 58.8060   2
   6   1 -34 229.897 62.7916   1
  -6   7 -34 13.8737 68.4681   1
   1   6  31 252.552 54.5974   2
  -1   7  31 233.443 52.6160   2
  -1  -6 -31 220.661 63.6824   1
   1  -7 -31 199.799 60.8873   1
  -6  -1  31 421.492 54.8017   2
   7  -6  31 195.296 51.5800   2
   7  -1 -31 205.765 52.3010   1
  -7   1  31 98.5117 45.0862   2
   6   1 -31 182.046 55.1457   1
  -7   6 -31 228.758 66.4701   1
   6  -7  31 358.806 62.2941   2
  -7   1  28 63.7824 43.7103   2
   1   6  28 85.1689 51.3862   2
   7  -1 -28 19.4233 48.3629   1
  -6  -1  28 19.4150 41.1552   2
   6  -7  28 17.2448 49.5599   2
   6  -7  28 34.6278 47.8207   1
   1  -7 -28 2.59329 55.3030   1
   7  -6  28 75.0226 51.5721   2
  -1   7  28-56.9942 51.6703   2
  -1  -6 -28 50.4904 58.9116   1
   6  -7  25 291.965 54.8966   1
   7  -6  25 308.040 55.0788   2
   1  -7 -25 265.407 56.1423   1
   1   6  25 172.948 53.0408   2
  -6  -1  25 242.388 46.4017   1
   7  -6  25 232.982 51.1962   1
  -1   7  25 230.309 55.1845   2
  -6  -1  25 306.819 48.9079   2
  -1  -6 -25 159.894 54.6688   1
   7  -6  22 871.558 60.4293   1
  -6  -1  22 871.992 54.0832   2
  -1  -6 -22 1087.14 69.0758   1
   6  -7  22 949.940 60.4791   2
   1  -7 -22 761.606 60.7666   1
  -7   1  22 968.997 55.6668   2
   7  -6  22 906.969 62.5738   2
  -7   1  22 917.392 53.6867   1
  -1   7  22 960.357 62.3797   2
   1   6  22 934.579 62.9143   2
   6  -7  22 887.584 62.3976   1
  -6  -1  22 810.583 52.5745   1
   1   6  19 667.610 51.3422   2
  -7   1  19 613.775 39.2872   2
   7  -6  19 694.666 50.4150   1
   7  -6  19 841.272 52.7094   2
  -6  -1  19 709.587 44.6836   1
   6  -7  19 792.139 53.1599   1
   1  -7 -19 786.247 53.9794   1
  -1   7  19 814.200 52.5128   2
   6  -7  19 627.692 51.1696   2
  -1  -6 -19 566.861 50.4433   1
  -6  -1  19 880.637 46.2509   2
  -7   1  19 771.782 44.6781   1
   1  -7 -16 967.650 48.5298   1
   6  -7  16 828.336 46.7697   2
  -1   7  16 990.882 48.6846   2
  -1  -6 -16 943.888 50.5775   1
   6  -7  16 829.542 46.0150   1
  -6  -1  16 963.995 43.7367   1
   7  -6  16 805.792 47.5972   1
  -7   1  16 803.842 40.5851   1
  -6  -1  16 924.669 40.5570   2
   1   6  16 987.586 50.1785   2
   7  -6  16 928.122 48.6533   2
  -1  -6 -13 1916.67 57.8516   1
   1  -7 -13 1952.55 54.5444   4
  -7   1  13 2107.97 37.3071   4
   1  -7 -13 2122.13 58.8640   1
   1   6  13 2274.97 61.2027   2
   7  -6  13 1993.98 59.5191   2
  -1  -6 -13 1994.69 54.8503   4
   6  -7  13 1863.13 56.1194   2
  -1   7  13 2043.68 59.1445   2
   7  -6  13 2099.11 60.3431   1
   6  -7  13 1950.90 59.4144   1
   6  -7  10 1576.08 47.2371   2
  -7   1  10 1840.18 38.6358   2
  -6  -1  10 1482.83 22.5642   4
  -7   1  10 1607.62 29.9288   4
   1  -7 -10 1609.69 45.8963   4
  -1   7  10 1664.13 47.4977   2
   6  -7  10 1746.98 51.1802   1
   7  -6  10 1692.44 50.2131   2
   1   6  10 1523.24 48.2871   2
  -1   7  10 1555.45 47.0348   4
   7  -6  10 1634.60 48.7247   1
  -1  -6 -10 1613.87 46.7451   4
  -1  -6  -7 43.8313 31.9255   4
   1   6   7 61.4269 27.9947   2
   1   6   7 51.1333 31.7300   4
   1  -7  -7 32.5820 31.7743   4
  -7   1   7 17.8971 14.2894   2
  -1   7   7 21.0508 26.2467   2
  -1   7   7 27.8491 32.4722   4
   6  -7   7 38.4244 25.1082   2
   7  -6   7-22.2346 23.3659   2
  -1  -6  -4 36.5120 21.2080   4
  -1   7   4 6.59685 22.1708   4
   1   6   4 52.6032 18.6016   2
   1  -7  -4 24.2605 21.4212   4
   6  -7   4 20.2506 14.3511   2
   1   6   4 30.7628 20.6478   4
   7  -6   4 45.0468 15.0577   2
  -1   7   4 22.3959 17.5142   2
   6  -7   1 5.16720 9.32312   2
   7  -6   1 13.7890 8.44622   2
  -1   7   1-6.96423 15.4283   4
   1   6   1 11.2096 14.5032   4
  -1   7  -2 908.425 19.8095   4
  -1  -6   2 960.806 20.0442   4
   7  -1   2 971.832 23.0162   2
   6   1   2 1018.42 24.6265   2
   1   6  -2 981.328 20.1410   4
   7  -1   5 47.6003 19.1357   2
   6   1   5 61.6891 21.1319   2
   1  -7   5 19.4584 18.4907   2
  -1  -6   5 28.3335 17.6159   2
  -7   6   8 66.4050 27.9424   4
   6   1   8 50.7568 26.6407   2
  -1  -6   8 0.51133 23.6571   2
  -7   6   8 37.7557 18.9306   2
   1  -7   8 14.3575 24.2489   2
  -6   7   8 16.0286 13.5531   2
  -6   7   8 22.9818 29.7457   4
   7  -1   8 42.9560 25.7165   2
  -6  -1 -11 1665.01 52.9956   1
  -1  -6  11 1744.99 46.9063   2
   6  -7 -11 1619.05 43.6426   4
   6   1  11 1736.63 52.2061   2
   1  -7  11 1820.34 52.5864   1
   1  -7  11 1794.56 49.0497   2
  -6   7  11 1760.35 46.7701   4
  -7   6  11 1906.22 43.0696   2
   7  -1  11 1746.04 52.6171   2
  -7   6  11 1654.24 43.0693   4
   6  -7 -14 24.4956 26.6678   1
  -6   7  14 51.2005 29.0442   4
   7  -1  14 34.4166 29.4106   2
   1   6 -14 27.1397 11.6125   4
   1  -7  14 17.4495 26.0582   1
   1  -7  14 11.7751 25.8843   2
  -1  -6  14 4.38199 24.5071   1
   6   1  14-3.04326 28.9535   2
  -6  -1 -14 58.7004 30.3362   1
  -7   6  14-8.90881 25.6750   4
  -6   7  14 11.7927 19.1270   2
  -1  -6  14-9.70008 25.2392   2
  -7   6  14-8.71273 10.7710   2
   6  -7 -14 9.41661 25.9415   4
   7  -6 -14 26.8878 24.0518   1
  -6   7  17 275.016 33.9493   2
  -1  -6  17 202.351 33.1032   2
   1  -7  17 320.450 35.5342   1
  -1  -6  17 264.350 34.8780   1
   6   1  17 259.454 39.7596   2
   7  -1  17 320.716 39.2331   2
   1  -7  17 278.830 34.2039   2
   6  -7 -17 275.504 34.4821   1
   7  -6 -17 236.492 31.9566   1
  -7   6  17 285.426 33.3789   4
  -7   1 -17 258.125 39.9420   1
  -6  -1 -17 237.917 39.5923   1
  -6   7  17 244.844 32.9213   4
  -7   6  20 749.604 46.6035   2
   1  -7  20 631.266 49.3485   2
  -1  -6  20 712.751 48.6902   2
   7  -1  20 552.470 51.6910   2
   1   6 -20 543.818 40.2022   3
   6   1  20 645.773 51.8942   2
  -1  -6  20 574.100 46.1480   1
  -7   1 -20 699.491 57.1307   1
  -6   7  20 736.780 47.5415   2
   7  -6 -20 761.450 49.4588   1
   1  -7  20 568.102 49.6271   1
  -6  -1 -20 659.184 55.0105   1
   6  -7 -20 609.175 48.5002   1
  -1   7 -20 656.291 40.1497   3
  -7   1 -23 203.838 53.5397   1
   6  -7 -23 227.424 47.6795   1
  -1  -6  23 249.278 45.7929   2
  -7   6  23 334.049 46.1250   2
  -6   7  23 305.134 48.4702   2
   1  -7  23 152.814 48.2435   2
  -6  -1 -23 300.599 55.9194   1
   6   1  23 285.873 54.4313   2
   7  -1  23 203.543 49.9213   2
   1  -7  23 250.770 51.0134   1
   7  -6 -23 238.307 48.0989   1
  -1  -6  23 302.333 48.6808   1
  -6  -1 -26-32.8513 54.1863   1
   7  -1  26 31.5351 47.6030   2
  -7   6  26-12.5007 41.7399   2
  -1  -6  26-5.42138 45.2451   2
  -1  -6  26-7.25373 47.3881   1
   6  -7 -26 78.2121 47.6650   1
   1  -7  26 28.2851 44.0612   2
   7  -6 -26 39.7638 47.2038   1
   6   1  26 64.8991 48.5840   2
  -7   1 -26-23.3598 54.2920   1
   1  -7  26 77.3192 43.4396   1
  -6   7  26-40.6476 44.2970   2
   7  -6 -29 113.971 53.0528   1
   6  -7 -29 115.381 53.9675   1
  -1  -6  29 80.0618 46.8600   2
  -6   7  29-25.8501 43.4302   2
  -6  -1 -29 130.289 60.7678   1
  -7   6  29 5.90089 41.5840   2
  -7   1 -29-49.5190 60.6958   1
   6   1  29-48.9643 50.9824   2
   7  -1  29 55.5786 48.4994   2
   1  -7  29 43.5051 46.9740   2
   1  -7  29 15.7941 47.2031   1
  -1  -6  29 12.9718 43.1228   1
   7  -6 -32 1401.13 81.8484   1
   6   1  32 1140.38 80.6299   2
  -6  -1 -32 1613.29 96.8307   1
   7  -1  32 1518.33 87.5610   2
  -7   6  32 1271.46 74.5731   2
  -6   7  32 1376.74 78.6122   2
   1  -7  32 1351.55 83.2632   1
   1  -7  32 1426.67 81.7880   2
   6  -7 -32 1291.58 81.8855   1
  -7   1 -32 1286.23 91.6640   1
  -1  -6  32 1376.78 76.8153   2
  -6  -1 -35 1144.82 95.5989   1
  -1  -6  35 1224.56 80.0640   2
   1   6 -35 1079.88 84.8696   1
   1  -7  35 952.890 75.0701   2
   6   1  35 1250.18 87.3881   2
   6  -7 -35 976.646 79.1213   1
   7  -1  35 1022.02 82.3504   2
  -6   7  35 1079.51 79.4528   2
  -7   1 -35 1133.84 95.0981   1
   7  -6 -35 1224.67 84.9120   1
   7  -1  38 58.8712 57.9725   2
   6   1  38 16.9658 58.5360   2
  -1  -6  38 96.8618 50.0829   2
   1   6 -38 118.660 63.2822   1
   6  -7 -38 125.304 66.4669   1
  -6  -1 -38-69.2816 68.8631   1
  -1   7 -38 176.512 66.0416   1
   1  -7  38 48.3388 52.8873   2
  -7   1 -38 25.2855 68.7903   1
  -7   7 -38 229.258 72.8907   1
   7  -7  38 236.352 63.0028   2
   0   7  38 139.785 60.4953   2
   0  -7 -35 327.025 74.8516   1
   7   0 -35 685.249 73.8257   1
   0   7  35 460.903 69.8156   2
   7  -7  35 602.250 74.6509   2
  -7   7 -35 488.053 83.3827   1
   0   7  32 167.680 54.5061   2
   7  -7  32 304.846 60.1288   2
   0  -7 -32 98.9936 58.9741   1
  -7   0  32 240.220 51.5813   2
   7   0 -32 163.553 57.7380   1
  -7   0  29 61.5686 44.1762   2
   7  -7  29 125.538 50.0150   2
   7   0 -29 199.869 51.9281   1
   0  -7 -29 182.755 57.3000   1
  -7   0  26 206.962 46.9126   2
   0   7  26 228.938 52.2851   2
   0  -7 -26 189.310 56.0907   1
   7  -7  26 211.728 53.2241   1
   7  -7  26 172.573 54.0096   2
   7  -7  23-28.6204 43.3316   2
  -7   0  23 94.3089 40.0799   2
   7  -7  23 47.9891 45.4228   1
  -7   0  23 56.9189 40.6640   1
   0   7  23 67.7592 48.3289   2
   0  -7 -23 89.1416 50.4154   1
   7  -7  20 1244.22 63.3295   2
  -7   0  20 1427.62 55.4398   2
  -7   0  20 1211.77 54.6271   1
   7  -7  20 1335.67 65.8820   1
   0  -7 -20 1176.09 61.6183   1
   0   7  20 1118.11 59.7782   2
   7  -7  17 23.4000 28.6718   1
   7  -7  17 56.3276 31.1889   2
  -7   0  17 3.80006 16.4778   2
   0  -7 -17-35.3027 35.2395   1
  -7   0  17 23.2515 26.8561   1
   0   7  17-37.2977 34.6534   2
   0  -7 -14 339.860 35.5105   1
   7  -7  14 357.367 35.6813   1
  -7   0  14 371.553 20.4398   4
  -7   0  14 361.769 29.9426   1
   0   7  14 337.962 34.9708   2
   7  -7  14 284.992 33.2432   2
   0  -7 -14 350.609 36.0025   4
  -7   0  11 5140.15 45.3491   4
   0  -7 -11 5191.87 75.5154   4
   7  -7  11 4967.81 83.4930   1
   0   7  11 5214.27 81.8441   2
  -7   0  11 5147.76 63.6932   2
   7  -7  11 5180.55 82.3607   2
   0   7   8 2083.42 51.2565   2
   7  -7   8 2172.66 52.3974   2
   0  -7  -8 2110.04 52.3626   4
  -7   0   8 2164.54 36.6930   2
   0   7   8 2173.02 55.2108   4
  -7   0   5 372.945 15.3302   2
   0   7   5 433.694 33.8491   4
   7  -7   5 327.144 23.2041   2
   0  -7  -5 353.434 31.6705   4
   0   7   5 386.408 27.8543   2
   0   7   2 37.3492 17.5079   4
   0  -7  -2-6.05790 18.0576   4
   0   7  -1 25.7508 14.2436   4
   7   0   1 14.3576 10.8553   2
   0   7  -4 47.2589 12.4493   4
   0  -7   4 79.8276 16.9844   2
   7   0   4 52.9844 17.8067   2
   0  -7   7 876.328 33.8450   2
   7   0   7 819.758 36.4378   2
  -7   7   7 732.516 25.2377   2
  -7   7   7 689.837 34.5191   4
  -7   0 -10 45.8234 25.6067   1
  -7   7  10 57.5171 27.2697   4
   7   0  10 30.6383 26.7927   2
   0  -7  10 27.8501 23.0685   2
  -7   7  10 58.1231 16.7487   2
   0  -7  13 646.847 35.9914   2
   7   0  13 596.582 39.4370   2
   0  -7  13 571.004 36.5719   1
  -7   0 -13 526.326 39.7150   1
   0  -7  16 7657.27 115.972   1
   0  -7  16 7593.96 107.907   2
  -7   0 -16 7874.49 119.658   1
   7   0  16 7459.71 117.172   2
   7  -7 -16 7945.94 102.836   1
  -7   7  16 7579.77 93.5314   4
   7  -7 -19 58.7634 32.3316   1
   7   0  19 149.930 41.4409   2
   0   7 -19 95.3917 33.3443   3
  -7   7  19 30.7145 30.5330   4
   0  -7  19 55.0035 34.4799   2
  -7   7  19 130.506 31.2387   2
   0  -7  19 116.733 37.3558   1
  -7   0 -19 173.964 43.8505   1
   0   7 -22 872.895 50.3199   3
   0  -7  22 1001.15 61.8648   2
   0  -7  22 871.692 61.7520   1
   7  -7 -22 731.996 54.4540   1
   7   0  22 696.401 59.8294   2
  -7   0 -22 701.373 61.4939   1
  -7   7  22 674.277 49.1249   2
  -7   7  25 110.631 45.0589   2
   0  -7  25 109.860 45.6817   1
   0  -7  25 12.0889 43.7534   2
   7  -7 -25 64.4715 47.2764   1
  -7   0 -25 73.3909 55.3614   1
   0  -7  28 184.048 51.8526   2
  -7   7  28 283.617 51.5119   2
   7   0  28 260.950 55.9539   2
  -7   0 -28 300.641 62.6209   1
   7  -7 -28 444.029 59.0529   1
   0  -7  28 330.165 58.0675   1
   7  -7 -31 346.054 58.6968   1
   0  -7  31 250.813 53.5821   2
   0  -7  31 133.076 53.5976   1
   7   0  31 239.340 58.1553   2
  -7   7  31 386.146 57.4238   2
  -7   0 -34 341.971 76.9165   1
  -7   7  34 387.286 58.2424   2
   7  -7 -34 371.618 63.4479   1
   7   0  34 384.989 64.2722   2
  -7   0 -37 154.373 71.2785   1
   0   7 -37 95.4271 63.0747   1
   7   0  37 39.1763 54.5862   2
   0  -7  37 159.100 56.5722   2
   7  -7 -37 76.6349 61.4722   1
   4   4   3 898.603 27.2740   2
   8  -4   3 794.451 23.3859   2
   4  -8   3 909.226 25.4297   2
  -4   8   3 861.478 28.9686   4
   8  -4   6 573.444 30.0971   2
   4  -8  -6 552.111 34.8849   4
   4   4   6 569.689 32.2143   2
  -4   8   6 561.008 37.0309   4
  -4  -4   6 572.824 22.8748   2
  -4   8   6 612.820 29.0078   2
   4  -8   6 678.831 31.0658   2
  -4   8   9 7861.71 87.3662   4
   8  -4   9 8174.86 95.7528   2
  -4   8   9 8008.60 84.2446   2
  -8   4   9 7927.66 67.7394   4
   4   4   9 7749.30 93.9321   2
   4  -8  -9 7547.84 82.7212   4
  -4  -4   9 8050.31 78.5701   2
  -4  -4  -9 8071.96 87.6156   4
  -8   4   9 8220.81 68.6891   2
   4  -8   9 8233.60 90.3885   2
  -4  -4 -12 3392.02 65.6269   4
  -4  -4  12 3752.26 63.8750   2
   4  -8 -12 3415.68 63.5121   4
   8  -4  12 3541.94 73.8793   1
  -4   8  12 3429.79 66.7063   4
   4  -8  12 3471.51 72.6823   1
  -4  -4 -12 3635.86 74.0542   1
  -4   8  12 3740.29 70.4204   2
   8  -4  12 3512.73 72.9187   2
  -8   4  12 3703.24 54.0687   4
   4   4  12 3616.34 73.8909   2
  -8   4  12 3682.35 57.8756   2
   4  -8  12 3758.50 71.5960   2
   4  -8  15 49.0939 28.4294   1
  -8   4  15 53.0163 19.8109   2
   8  -4  15 21.1322 28.7386   1
  -4  -4 -15 26.7572 32.0891   1
  -4  -4  15 4.06498 23.7285   2
  -4  -4  15 12.7760 24.7827   1
   4   4  15 40.7329 29.8645   2
  -4   8  15 49.2909 31.8755   4
   4  -8  15-11.9938 29.5615   2
   8  -4  15 16.7849 29.2056   2
  -4   8  15 93.4237 28.5899   2
   4  -8 -15-7.69231 28.0958   1
  -8   4  15 15.4807 23.7285   4
   4  -8  18 660.924 47.6186   2
  -8   4  18 637.556 34.4701   4
   4  -8  18 867.037 52.7062   1
  -4   8  18 787.055 49.2384   2
   4   4  18 733.328 52.3573   2
   8  -4  18 676.251 48.9946   1
  -4  -4  18 1109.46 52.5501   1
   4  -8 -18 990.019 54.3503   1
   8  -4  18 595.228 47.1694   2
  -4  -4 -18 672.703 50.7632   1
  -4  -4  18 783.414 45.6557   2
   8  -4 -18 639.767 41.9235   1
   8  -4  21 6252.69 125.030   1
   4  -8 -21 6145.25 114.704   1
   4   4  21 6511.38 125.687   2
  -4   8  21 6416.51 118.564   2
  -4  -4  21 6386.00 111.224   2
  -4  -4  21 6114.49 116.261   1
   4  -8  21 5886.96 115.375   2
   8  -4 -21 6198.19 108.351   1
   8  -4  21 6285.45 123.590   2
  -4  -4 -21 6336.38 125.002   1
   4  -8  21 6138.89 124.182   1
   8  -4 -24 12903.3 167.376   1
  -4  -4  24 13425.5 170.123   2
  -4   8  24 12858.2 175.164   2
   4  -8 -24 12985.9 173.515   1
  -8   4  24 13290.0 163.865   2
  -4  -4 -24 13079.2 186.924   1
   4  -8  24 13263.1 189.067   1
   8  -4  24 12876.4 184.453   2
   4  -8  24 13165.7 179.829   2
  -4  -4  24 12978.6 178.747   1
   4   4  24 13117.2 187.538   2
  -4  -4  27 42.9036 43.2165   2
  -4  -4  27 215.502 47.5403   1
   4   4  27 54.5917 51.2383   2
  -4  -4 -27 207.657 58.0579   1
   8  -4  27 44.9681 47.7704   2
  -8   4  27 206.316 45.5949   2
   8  -4 -27 129.721 45.3958   1
   4  -8  27 123.263 46.7083   2
  -4   8  27 59.5299 49.1046   2
  -8   4 -27 132.486 61.0924   1
   4  -8  27 138.741 48.2919   1
   4  -8 -27 103.776 51.3633   1
   8  -4  30 1837.88 88.5395   2
   8  -4 -30 2199.46 87.0735   1
   4  -8 -30 2188.06 91.2936   1
  -4  -4  30 1820.82 83.9904   1
  -8   4  30 1806.31 78.4419   2
   4  -8  30 2130.52 92.5134   2
  -4  -4  30 1921.61 82.0446   2
  -4  -4 -30 2185.59 99.9268   1
   4   4  30 2170.22 94.6739   2
  -8   4 -30 2034.44 100.588   1
  -4   8  30 1884.45 85.8897   2
   4  -8  30 2013.38 92.1143   1
   4  -8  33 2672.85 107.025   2
  -4   8  33 3177.64 110.804   2
  -8   4 -33 3176.30 127.112   1
  -8   4  33 3115.38 104.720   2
   4   4  33 2965.92 115.195   2
  -4  -4 -33 2998.10 119.423   1
  -4  -4  33 2764.88 102.664   2
   8  -4  33 3007.38 117.484   2
   4  -8 -33 3168.32 116.923   1
   8  -4 -33 2918.92 107.739   1
   4   4  36 1534.49 93.2211   2
   8  -4  36 1720.28 98.4208   2
  -8   4 -36 1634.62 106.400   1
  -4  -4 -36 1523.70 102.485   1
  -4  -4  36 1474.37 84.3134   2
   8  -4 -36 1785.96 94.4013   1
  -4   8  36 1489.22 86.5670   2
  -4   8 -36 1396.18 97.8326   1
   4  -8  36 1598.42 91.6724   2
   4   4 -36 1534.51 92.0038   1
   4  -8  39 136.344 54.6862   2
   4   4  39 225.850 64.6199   2
  -4  -4 -39 51.4292 67.7471   1
   4  -8 -39 30.5959 71.6714   1
   4   4 -39 70.5076 59.1990   1
  -4   8 -39 149.545 72.1490   1
   8  -4  39 82.7141 60.3684   2
  -8   4 -39 247.417 84.8796   1
   5   3 -37 244.775 61.3282   1
  -3  -5 -37 165.789 70.1508   1
   8  -5  37 138.923 59.9005   2
  -8   5 -37 28.7285 68.4247   1
  -3   8  37 66.5523 55.8394   2
   5  -8  37 253.217 62.1180   2
   3   5  37 58.9918 58.0512   2
   8  -3 -34 324.732 64.9299   1
   3  -8 -34 342.411 68.7694   1
   5   3 -34 150.708 61.6476   1
  -3  -5 -34 242.649 72.4523   1
   3   5  34 345.282 71.9967   2
  -8   5 -34 167.807 70.2196   1
  -5  -3  34 300.944 55.9264   2
   5  -8  34 385.440 67.0059   2
  -3   8  34 318.694 60.9901   2
   8  -5  34 465.712 72.0899   2
   8  -5  31 368.797 60.9003   2
   3  -8 -31 324.436 62.1861   1
  -8   3  31 322.335 51.6871   2
   3   5  31 262.165 58.7256   2
  -3   8  31 276.204 56.0727   2
   8  -3 -31 147.428 50.3482   1
  -3  -5 -31 275.405 61.6226   1
  -8   5 -31 226.033 62.9217   1
   5  -8  31 207.128 57.0493   2
  -5  -3  31 210.430 46.6054   2
   5  -8  31 304.342 60.9941   1
  -5  -3  28 67.9725 45.4969   2
  -3   8  28 143.989 50.2360   2
   3   5  28 88.3069 51.2612   2
   5  -8  28 104.278 48.6825   2
  -8   3  28 89.8601 46.2184   2
   3  -8 -28 72.4988 54.6607   1
  -5  -3  28 95.5090 42.6772   1
  -3  -5 -28 62.5842 56.4576   1
  -8   5 -28-91.7647 59.4364   1
   8  -5  28 166.709 55.7289   2
   5  -8  28 99.3460 51.3307   1
   8  -3 -28 128.587 53.7208   1
   5  -8  25 138.799 49.3920   1
   8  -3 -25 106.210 43.4878   1
   5  -8  25 252.135 53.3699   2
  -3   8  25 254.301 51.6932   2
  -3  -5 -25 154.250 55.3083   1
   3   5  25 171.496 50.1389   2
  -5  -3  25 231.439 46.5342   1
  -8   3  25 249.273 44.2628   2
  -5  -3  25 112.866 44.4656   2
   8  -3 -22 1481.08 64.7871   1
   3   5  22 1381.74 71.5504   2
   5  -8  22 1316.98 69.7614   1
   8  -5  22 1263.48 69.1510   1
  -3  -5 -22 1342.86 74.0368   1
  -3   8  22 1414.56 67.2248   2
  -5  -3  22 1464.34 67.6506   1
   5  -8  22 1266.55 66.1936   2
   3  -8 -22 1297.45 66.8149   1
  -5  -3  22 1510.53 64.9772   2
   8  -5  22 1401.05 71.7609   2
   3  -8 -19 361.050 43.5639   1
   5  -8  19 412.424 44.9254   2
  -3   8  19 279.365 40.8180   2
   5  -8  19 354.230 46.5574   1
  -5  -3  19 320.220 37.4599   2
   8  -5  19 329.986 42.8481   2
   3   5  19 400.933 48.1160   2
   8  -5  19 360.302 44.3528   1
  -5  -3  19 358.257 37.5142   1
   5  -8  16 1193.16 54.2710   1
   8  -5  16 1034.49 51.1036   2
   5  -8  16 1047.52 51.3368   2
  -5  -3  16 1185.19 48.5439   1
   3  -8 -16 1180.05 51.0218   1
   3   5  16 1308.02 57.5182   2
  -8   3  16 1120.03 43.7330   1
   8  -5  16 1127.55 53.7482   1
  -8   3  16 1120.82 36.1635   4
  -5  -3  16 1216.46 45.9326   2
  -3   8  16 1007.17 48.2695   2
  -3  -5 -16 1174.50 56.2594   1
  -3  -5 -13 5070.68 90.3218   1
   3   5  13 4766.42 87.3509   2
   5  -8  13 4469.94 85.5139   1
  -5  -3  13 4287.64 74.3745   1
  -8   3  13 4406.83 55.8495   4
   8  -5  13 4276.76 82.0406   2
   3  -8 -13 4188.15 75.0378   1
  -8   3  13 4348.19 65.1620   2
  -3   8  13 4193.00 75.8166   4
   8  -5  13 4583.29 86.6175   1
   5  -8  13 4516.03 81.7842   2
  -3  -5 -13 5279.40 80.4860   4
  -3   8  13 3993.63 76.6678   2
  -5  -3  13 4369.39 68.7583   2
   3  -8 -13 4385.43 74.0021   4
   5  -8  10 1164.37 43.3344   1
  -8   3  10 1111.04 30.1198   4
   5  -8  10 1122.54 41.5353   2
   3  -8 -10 1131.66 41.1839   4
  -3   8  10 1089.70 42.6921   4
   8  -5  10 1138.81 42.6530   2
  -3  -5 -10 1065.27 43.5840   1
   3   5  10 1094.31 42.8068   2
  -3  -5 -10 1137.64 43.5282   4
  -3   8  10 1254.89 41.7473   2
  -8   3  10 1100.85 30.8057   2
   8  -5  10 1031.94 41.3383   1
  -3   8   7 33.9955 32.6575   4
   5  -8   7 29.5284 22.8962   2
  -3   8   7 43.6975 23.7695   2
   3   5   7 18.5131 26.2530   2
  -8   3   7 38.8583 12.7902   2
   3  -8  -7-21.1401 31.2675   4
   8  -5   7 67.5396 24.5087   2
  -3   8   4 292.917 27.6725   4
   8  -5   4 348.800 21.2946   2
   3  -8  -4 309.292 27.4295   4
  -3   8   4 386.842 24.2033   2
   3   5   4 365.205 23.6531   2
  -3  -5  -4 350.376 26.1161   4
   5  -8   4 358.063 21.8828   2
  -3   8   1 199.351 17.9512   4
   8  -5   1 184.166 11.5457   2
   5  -8   1 190.741 14.1221   2
   5   3   2 120.807 15.3279   2
   3  -8   2 88.3827 15.0727   2
   8  -3   2 129.847 13.5329   2
  -3  -5   2 97.9630 12.4319   4
   8  -3   5 73.1353 20.1008   2
  -3  -5   5 52.1936 18.8705   2
   3  -8   5 29.2713 20.6137   2
   5   3   5 49.7275 22.1887   2
  -5   8   5 27.4619 27.2739   4
  -8   5   8 1072.69 27.1938   2
   5   3   8 1055.35 41.7653   2
  -5   8   8 1001.01 40.4430   4
   5  -8  -8 990.783 40.4862   4
   3  -8   8 1008.98 37.5236   2
   5   3  11 6312.44 90.9944   2
  -5   8  11 6487.76 82.2727   4
  -3  -5  11 6120.71 76.9074   2
   8  -3  11 6194.29 92.2718   1
  -8   5  11 6552.61 71.6946   2
  -5  -3 -11 6412.13 91.3049   1
   3  -8  11 6406.67 92.0913   1
   8  -3  11 6407.08 93.0995   2
  -8   5  11 6265.02 68.3223   4
  -5   8  11 6274.27 80.5434   2
   5  -8 -11 6067.50 76.8280   4
   3  -8  11 6213.34 85.3987   2
  -3  -5  14 74.5052 25.9214   2
  -5  -3 -14 136.150 31.5883   4
   5  -8 -14 39.2818 25.7660   1
  -5   8  14 73.9142 31.4259   4
   8  -3  14 38.2758 28.8952   1
  -3  -5  14 63.5120 26.1341   1
   5  -8 -14 75.8752 29.9565   4
   3  -8  14 0.20586 28.1846   1
  -5   8  14 112.067 27.4536   2
   8  -3  14 47.7149 29.4095   2
   5   3  14 58.1356 31.7164   2
   3   5 -14 34.6880 9.82240   4
   3  -8  14 25.2396 26.0397   2
  -8   5  14 89.4096 21.3581   2
  -8   5  14 9.01405 24.9014   4
   8  -5 -17 151.030 27.6624   1
  -8   5  17 191.672 28.0099   4
   5   3  17 99.3474 35.5789   2
   5  -8 -17 141.817 32.1898   1
   3  -8  17 159.445 32.3033   1
  -5  -3 -17 99.3186 36.1948   1
  -5   8  17 113.025 31.9141   4
  -5   8  17 137.988 31.8353   2
  -3  -5  17 159.519 31.7089   2
  -3  -5  17 145.225 30.4916   1
   3  -8  17 68.9718 29.9044   2
   3  -8  20 1071.93 61.9579   2
   5   3  20 1080.91 62.5268   2
  -3  -5  20 1055.68 55.7800   1
  -5  -3 -20 869.009 58.5319   1
   8  -5 -20 1006.69 51.3282   1
  -3  -5  20 1171.37 56.3039   2
  -5   8  20 980.077 54.0741   2
   5  -8 -20 869.194 54.2445   1
   8  -3  20 907.844 58.5031   2
   3  -8  20 1087.60 64.6110   1
   8  -3  23 434.914 56.6428   2
   3  -8  23 312.862 49.1844   2
   5   3  23 270.352 53.4580   2
  -3  -5  23 413.564 51.4890   1
  -5   8  23 392.252 52.1429   2
  -3  -5  23 344.985 47.7109   2
   3  -8  23 401.185 52.3395   1
  -5  -3 -23 323.165 58.4919   1
  -8   5  23 432.168 44.9341   2
   8  -5 -23 353.540 48.1846   1
   5  -8 -23 385.634 53.6950   1
   5  -8 -26-57.8196 51.2569   1
  -3  -5  26 25.9001 43.2831   2
   5   3  26-31.2380 50.3501   2
   8  -3  26 36.0394 47.3751   2
   8  -5 -26-64.3959 48.5047   1
  -8   5  26 20.6420 39.7491   2
  -8   3 -26 70.1409 55.9562   1
   3  -8  26 60.4510 45.8133   2
  -5  -3 -26 97.8934 55.2570   1
   3  -8  26 4.94902 47.1215   1
  -3  -5  26-16.5690 44.1228   1
  -5   8  26 52.5512 49.5491   2
  -8   5  29 52.8912 42.9561   2
   5  -8 -29 135.698 54.5817   1
   8  -5 -29 118.340 48.0506   1
   5   3  29 204.873 52.6168   2
   3  -8  29-28.6526 48.4274   2
   3  -8  29 26.8375 44.2997   1
  -8   3 -29 18.5285 59.1821   1
  -3  -5  29 85.0584 44.1014   1
  -5   8  29 142.010 52.9742   2
   8  -3  29 50.1329 50.0670   2
  -3  -5  29 31.2638 41.8151   2
  -5  -3 -29 150.915 60.8791   1
  -5   8  32 759.960 69.0181   2
   3  -8  32 626.359 67.3884   2
   3  -8  32 632.128 68.8883   1
   8  -5 -32 493.645 61.3094   1
  -3  -5  32 726.624 66.3677   2
  -8   3 -32 168.206 64.9581   1
   5   3  32 522.894 67.9781   2
   8  -3  32 408.984 64.2211   2
   5  -8 -32 758.804 70.4976   1
  -5  -3 -32 682.962 78.0301   1
  -8   5  32 576.202 61.3965   2
   5  -8 -35 705.128 73.6580   1
  -8   3 -35 665.455 81.1323   1
   3  -8  35 815.123 74.6074   2
  -5   8  35 825.025 71.1043   2
   8  -3  35 662.698 76.5459   2
  -3  -5  35 772.661 68.4977   2
   3   5 -35 720.339 75.7813   1
   8  -5 -35 683.836 71.7105   1
  -5  -3 -35 824.131 84.9805   1
   5   3  35 719.972 77.6764   2
   5   3  38 362.281 68.5635   2
  -5  -3 -38 298.893 77.0308   1
  -8   3 -38 283.705 78.5005   1
  -3   8 -38 194.368 68.1651   1
   3  -8  38 174.343 58.1031   2
  -3  -5  38 265.418 59.8671   2
  -6   8 -38 171.048 72.3720   1
   8  -6  38 421.690 70.0281   2
   2   6  38 168.111 60.0387   2
   2  -8 -38 70.5567 76.0671   1
  -2   8  38 372.919 67.7704   2
   6   2 -38 325.927 67.2958   1
  -8   6 -38 233.959 75.8198   1
   6  -8  38 418.923 68.1685   2
  -6   8 -35 1578.84 103.709   1
   8  -2 -35 1473.22 89.0848   1
  -6  -2  35 1344.82 83.8359   2
  -2  -6 -35 1439.15 99.2388   1
   2   6  35 1496.00 93.5623   2
   6  -8  35 1832.12 97.5289   2
  -2   8  35 1412.27 88.2580   2
  -8   6 -35 1496.90 99.9956   1
   8  -6  35 1656.06 95.4948   2
   6   2 -35 1558.53 88.9402   1
   2   6  32 275.768 57.7798   2
   8  -2 -32 151.809 55.0118   1
   2  -8 -32 98.4238 60.3644   1
   6   2 -32 216.890 56.0174   1
   8  -6  32 254.929 62.7081   2
   6  -8  32 161.781 60.3626   2
  -2   8  32 228.159 56.1679   2
  -8   6 -32 178.906 63.4377   1
  -2  -6 -32 142.924 62.4677   1
  -6  -2  32 121.701 48.9010   2
  -8   2  32 258.182 52.4156   2
   8  -6  29 54.5042 51.8218   2
  -2  -6 -29-58.1447 56.9682   1
   2  -8 -29 22.9942 52.6656   1
  -2   8  29 4.71263 47.5194   2
   6  -8  29 34.5691 47.9236   1
  -6  -2  29 94.6967 48.3399   2
   2   6  29-33.7533 49.4593   2
   6  -8  29-30.8632 50.5087   2
   8  -2 -29-7.32165 51.4793   1
  -8   2  29-8.53408 42.9412   2
  -2  -6 -26 1399.86 80.6086   1
   6  -8  26 1274.96 72.9232   1
   6  -8  26 1574.04 78.0028   2
   8  -2 -26 1653.45 73.1606   1
  -6  -2  26 1493.76 70.9545   2
   2  -8 -26 1752.68 80.9573   1
  -6  -2  26 1571.37 72.1048   1
   2   6  26 1504.01 76.8505   2
   8  -6  26 1486.40 77.9121   2
  -8   2  26 1509.70 67.9394   2
  -2   8  26 1547.43 78.2245   2
  -6  -2  23 8045.95 128.059   2
   2   6  23 7609.92 142.082   2
   6  -8  23 7710.55 146.725   1
   2  -8 -23 7944.78 138.949   1
  -2  -6 -23 8087.65 145.923   1
   8  -6  23 7295.88 143.508   1
   6  -8  23 8200.56 142.994   2
  -8   2  23 7525.74 121.054   2
  -6  -2  23 7944.25 134.691   1
  -2   8  23 7641.75 138.671   2
   8  -6  23 7449.64 139.085   2
   8  -6  20 3888.19 97.0438   2
  -2  -6 -20 3557.11 93.6024   1
  -6  -2  20 3584.11 86.4197   1
   2  -8 -20 3733.45 91.1172   1
   2   6  20 3542.11 93.1976   2
   8  -6  20 3465.89 94.9744   1
   6  -8  20 3478.01 94.9195   1
  -6  -2  20 3582.92 81.4736   2
  -8   2  20 3892.46 84.5096   1
  -2   8  20 3725.37 91.5569   2
   6  -8  20 3573.57 92.3562   2
   8  -6  17 64.1576 31.3147   1
  -8   2  17 2.63640 25.4680   1
  -8   2  17 6.94198 21.6678   4
  -2  -6 -17 18.2679 34.7239   1
  -2   8  17-12.9210 32.4224   2
   6  -8  17 32.0245 30.0399   1
   2   6  17-54.0377 36.2637   2
   2  -8 -17-20.6902 33.9854   1
  -6  -2  17 37.0089 26.4121   1
   8  -6  17 66.7650 34.0554   2
  -6  -2  17 9.76054 24.5423   2
   6  -8  17 22.7917 31.1971   2
   2  -8 -14 1006.75 46.7999   1
  -2   8  14 961.574 46.2073   4
   8  -6  14 1071.90 49.8391   1
  -2  -6 -14 1018.81 47.7379   1
   6  -8  14 1026.63 46.0859   2
  -6  -2  14 937.532 40.9876   1
   6  -8  14 1056.73 49.2111   1
  -2  -6 -14 1062.47 46.9468   4
  -8   2  14 966.919 31.1266   4
  -8   2  14 1165.87 38.6814   2
   8  -6  14 1146.80 49.3378   2
   2  -8 -14 984.584 45.4762   4
   2   6  14 1078.97 50.0319   2
  -2   8  14 972.122 46.1233   2
   8  -6  11 7478.92 101.745   1
   6  -8  11 7450.88 101.598   1
  -2  -6 -11 7227.71 88.5227   4
  -2   8  11 7346.44 92.3061   4
   2  -8 -11 7391.95 88.7755   4
   2  -8 -11 7658.16 92.5038   1
  -2  -6 -11 7627.90 97.5483   1
  -2   8  11 7648.44 94.3365   2
   8  -6  11 7359.83 97.3232   2
  -8   2  11 7390.76 74.2208   2
   2   6  11 7500.92 98.4139   2
  -8   2  11 7494.67 62.2994   4
   6  -8  11 7362.54 95.0788   2
  -2  -6  -8 5141.02 72.1566   4
   2  -8  -8 5206.19 72.0958   4
   8  -6   8 5540.97 76.3826   2
   2   6   8 5315.40 75.5382   2
  -2   8   8 5541.59 75.4392   4
  -8   2   8 5226.78 50.1784   2
   6  -8   8 5098.51 72.5772   2
  -2   8   8 5467.97 72.4003   2
   2  -8  -5 4433.11 60.9568   4
   6  -8   5 4325.68 57.4219   2
   8  -6   5 4194.82 57.0577   2
  -2   8   5 4412.26 56.9166   2
   2   6   5 4479.86 60.4066   2
  -2   8   5 4112.51 60.5036   4
  -2  -6  -5 4290.38 60.2969   4
  -6  -2   5 4348.17 42.3806   2
  -2  -6  -2 48.2649 16.6306   4
   2  -8  -2 18.9853 16.8973   4
   2   6   2 35.7534 17.0010   4
   6  -8   2 44.8900 12.7120   2
   8  -6   2 56.6109 11.5401   2
  -2   8   2 38.2901 19.7054   4
   6   2   1 8275.82 61.2945   2
   2   6  -1 8061.30 57.4457   4
   8  -2   1 8326.61 55.1275   2
   6   2   4 5175.93 60.2186   2
   8  -2   4 5106.49 58.0056   2
  -2  -6   4 5109.52 54.4055   2
   2  -8   4 4963.34 58.7075   2
   2   6  -4 5035.12 36.0872   4
   8  -2   7 1629.92 45.1872   2
   2  -8   7 1582.91 42.0117   2
  -2  -6   7 1645.28 39.5284   2
  -8   6   7 1649.99 30.1169   2
  -6   8   7 1581.22 45.4905   4
   6   2   7 1576.50 44.7591   2
  -8   6  10 1237.83 33.3826   2
   6   2  10 1257.80 46.7621   2
  -2  -6  10 1186.62 37.9519   2
   2  -8  10 1150.48 41.5804   1
   8  -2  10 1376.28 47.4018   2
  -6   8  10 1152.37 42.2383   4
  -8   6  10 1227.77 38.0265   4
  -6  -2 -10 1313.80 46.8067   1
   2  -8  10 1226.36 41.3673   2
   2  -8  13 2086.59 56.6462   2
  -2  -6  13 2056.26 53.2613   2
  -8   6  13 2263.48 51.3234   4
   6  -8 -13 2042.62 50.5429   4
  -6  -2 -13 2143.03 62.3084   1
   8  -2  13 2082.01 61.8487   2
   6   2  13 2096.81 61.7872   2
   6  -8 -13 2086.07 52.6802   1
  -6   8  13 1998.14 53.6667   4
   2  -8  13 2104.03 59.3941   1
  -8   6  13 2237.84 49.3531   2
  -2  -6  13 2128.73 58.1408   1
   2  -8  16 4630.72 86.9247   2
   8  -2  16 3987.25 87.5632   2
   2  -8  16 4411.18 91.6699   1
  -2  -6  16 4113.38 85.3563   1
   6   2  16 4316.62 91.5878   2
  -6   8  16 4351.49 81.2115   2
  -2  -6  16 4271.39 80.1795   2
   6  -8 -16 4194.40 78.4944   1
   8  -6 -16 4435.57 77.9461   1
  -6   8  16 4132.72 75.4457   4
  -6  -2 -16 4391.28 92.7322   1
  -8   6  16 4132.15 68.6529   4
  -6   8  19 2442.75 70.6930   2
   8  -6 -19 2796.94 72.1021   1
   8  -2  19 2530.16 81.0046   2
   2  -8  19 2499.59 73.5582   2
   2  -8  19 2462.43 78.7093   1
  -2  -6  19 2494.79 76.7744   1
   6  -8 -19 2445.46 71.5811   1
  -8   6  19 2608.26 60.3642   4
  -6  -2 -19 2730.49 83.6731   1
   6   2  19 2535.44 80.1431   2
  -2  -6  19 2606.32 72.1280   2
  -8   2 -22 581.007 57.0262   1
  -2  -6  22 523.297 47.9550   2
  -8   6  22 393.202 38.1141   2
   6  -8 -22 489.388 50.6854   1
  -6  -2 -22 520.130 57.7411   1
   2  -8  22 521.711 51.0771   1
  -6   8  22 655.059 51.6826   2
   8  -2  22 495.508 54.6531   2
   2   6 -22 430.643 44.1770   3
   8  -6 -22 430.369 46.5325   1
   2  -8  22 482.687 51.9755   2
   6   2  22 387.718 51.4487   2
  -2  -6  22 476.087 49.1548   1
   2  -8  25 2027.13 85.4873   1
   2  -8  25 1934.70 80.9315   2
  -8   6  25 2303.95 78.3137   2
  -2  -6  25 2169.91 85.1682   1
  -8   2 -25 2240.41 93.7842   1
  -6  -2 -25 2035.38 90.6551   1
  -2  -6  25 2127.86 80.7710   2
   6   2  25 2034.20 86.1826   2
   8  -6 -25 1955.24 78.6121   1
   6  -8 -25 1846.26 80.5506   1
  -6   8  25 2195.23 82.6704   2
   8  -2  25 1944.71 84.2067   2
  -8   6  28 3153.86 94.5139   2
   6  -8 -28 3111.08 100.269   1
  -2  -6  28 3022.93 97.3881   2
   2  -8  28 2941.07 99.5137   2
   8  -6 -28 2936.40 95.9683   1
  -2  -6  28 3261.50 106.717   1
   6   2  28 3110.80 107.270   2
  -8   2 -28 3154.61 111.787   1
  -6  -2 -28 2855.02 108.187   1
   2  -8  28 3041.62 105.969   1
  -6   8  28 3192.45 99.6181   2
   8  -2  28 3225.83 107.328   2
   8  -2  31 1898.67 94.4503   2
  -6  -2 -31 2221.69 104.658   1
  -2  -6  31 2268.23 92.4097   2
   2  -8  31 2360.56 96.5234   2
   6   2  31 2334.37 100.590   2
   6  -8 -31 2404.63 98.9229   1
  -6   8  31 2403.09 93.6633   2
  -8   2 -31 2416.86 106.871   1
  -2  -6  31 2333.02 98.0501   1
  -8   6  31 2251.35 87.6647   2
   8  -6 -31 2399.64 93.3190   1
   2  -8  31 2378.34 101.428   1
   8  -2  34 100.017 60.3559   2
   2  -8  34 78.8749 54.2265   2
  -8   2 -34-77.0655 71.1661   1
  -6   8  34-64.5612 48.9025   2
   8  -6 -34-18.9595 57.5018   1
   6   2  34 5.54731 56.7237   2
   6  -8 -34-41.0803 61.6549   1
  -6  -2 -34-29.8626 65.3392   1
  -2  -6  34-48.9538 47.1014   2
   2   6 -37 70.8801 56.9127   1
  -2   8 -37 121.801 65.6132   1
  -6  -2 -37 124.428 70.4780   1
   2  -8  37 104.163 54.9923   2
   6   2  37 185.777 60.1004   2
  -8   2 -37 54.3388 65.5896   1
  -2  -6  37 164.842 52.5206   2
   8  -2  37-1.65642 55.3966   2
   1  -8 -39-27.3684 63.0809   1
   1   7  39-28.0205 59.8435   2
  -1  -7 -39 51.2188 81.9752   1
   7  -8  39 20.2463 54.7201   2
  -1   8  39-48.4921 57.1607   2
   8  -7  39 59.5665 56.9650   2
  -8   7 -39-15.5269 69.8939   1
  -7   8 -39-12.2481 70.8222   1
   7  -8  36 173.023 60.8030   2
   8  -7  36 46.9954 54.8787   2
  -1   8  36 244.239 57.4388   2
  -8   7 -36 90.5204 68.4898   1
  -7   8 -36 118.276 67.7277   1
   7   1 -36 209.502 61.7160   1
   1   7  36 155.300 62.2140   2
   8  -1 -36 164.357 64.3653   1
  -7  -1  33 785.583 69.2651   2
   8  -7  33 993.382 82.0274   2
  -8   1  33 872.928 68.1349   2
   8  -1 -33 725.851 70.6934   1
   7  -8  33 820.132 75.5469   2
  -1  -7 -33 755.060 82.2947   1
   1   7  33 865.442 77.4023   2
  -1   8  33 905.467 80.0627   2
   1  -8 -33 1016.98 89.9656   1
   7   1 -33 816.759 77.2827   1
  -8   7 -33 1042.54 90.7986   1
   8  -1 -30 45.7085 51.0739   1
   7  -8  30 37.6530 51.8767   1
   1  -8 -30 118.009 57.0756   1
   7  -8  30 109.063 51.1589   2
  -8   1  30 77.8189 46.4385   2
   1   7  30 30.6203 48.2304   2
  -1  -7 -30-6.25936 55.4613   1
  -1   8  30-19.5294 49.3865   2
  -7  -1  30 94.8382 42.7860   2
   8  -7  30 48.4395 49.0033   2
  -1   8  27 0.37126 47.4642   2
   1   7  27 94.2908 52.6997   2
  -1  -7 -27 107.773 59.6512   1
   8  -1 -27-8.65611 43.2767   1
  -8   1  27 51.5461 40.7553   2
   1  -8 -27 9.32066 53.1758   1
   8  -7  27-54.6449 48.4283   1
   8  -7  27 21.1417 48.2465   2
  -7  -1  27 98.2034 43.8862   2
   7  -8  27 76.3696 48.9237   2
   7  -8  27 186.998 50.1335   1
  -7  -1  24 284.072 46.2403   2
  -1   8  24 405.714 53.9354   2
   7  -8  24 400.872 55.1932   1
   1   7  24 346.287 53.9567   2
  -7  -1  24 487.363 50.9083   1
   7  -8  24 387.006 54.1112   2
   1  -8 -24 327.875 56.5886   1
   8  -7  24 358.153 54.6105   1
  -8   1  24 396.057 45.3505   2
   8  -7  24 345.883 53.7127   2
  -1  -7 -24 557.570 62.5178   1
   8  -7  21 1219.92 66.6194   2
   1  -8 -21 1185.15 65.2944   1
   1   7  21 1471.58 70.6247   2
  -8   1  21 1256.44 59.3705   1
   7  -8  21 1188.18 65.0261   2
   7  -8  21 1434.08 71.2139   1
  -7  -1  21 1489.80 62.9345   1
  -1  -7 -21 1423.47 71.7617   1
  -1   8  21 1193.19 63.4027   2
  -7  -1  21 1442.43 59.6679   2
   8  -7  21 1413.49 71.8463   1
   8  -7  18 46.8842 38.2718   2
   1   7  18 59.7701 39.0883   2
   7  -8  18 36.4435 35.1606   1
   8  -7  18 67.6417 36.5718   1
   1  -8 -18-16.3141 36.0726   1
  -1   8  18 65.0524 35.7573   2
  -1  -7 -18 16.4123 37.8436   1
   7  -8  18 32.2705 35.6066   2
  -8   1  18 39.5360 29.8621   1
   8  -7  15 453.250 39.8024   2
  -1   8  15 432.671 38.1301   2
   7  -8  15 368.388 36.4633   1
  -8   1  15 470.843 31.3450   1
  -8   1  15 366.427 25.0363   2
  -1  -7 -15 406.469 39.0864   1
   1   7  15 478.356 40.3061   2
  -7  -1  15 477.865 32.4021   1
  -8   1  15 423.016 23.8302   4
   7  -8  15 382.627 38.9866   2
   1  -8 -15 392.367 38.2259   1
   8  -7  15 362.346 37.9172   1
   1  -8 -12 9775.79 104.893   4
   8  -7  12 9575.84 115.211   2
  -7  -1  12 8855.54 54.3905   4
   1  -8 -12 9801.36 109.003   1
  -8   1  12 9847.01 90.3729   2
   7  -8  12 9713.24 118.977   1
  -1   8  12 9819.69 113.339   2
   7  -8  12 9728.77 114.462   2
  -8   1  12 10112.3 69.3260   4
  -1  -7 -12 9372.91 103.746   4
   1   7  12 9472.35 113.740   2
  -1   8  12 9482.57 105.549   4
   8  -7  12 10140.1 121.695   1
  -8   1   9 1309.51 30.7927   2
  -1   8   9 1297.27 43.4750   2
  -7  -1   9 1304.24 31.2618   2
   7  -8   9 1256.55 42.9762   2
   1   7   9 1344.84 45.2214   2
   8  -7   9 1261.16 43.9861   2
   1  -8  -9 1381.52 45.6401   4
  -1  -7  -9 1188.66 43.3435   4
  -1   8   9 1186.81 45.5606   4
   1   7   6 13.9065 32.0384   4
   1   7   6 17.5447 27.2273   2
   1  -8  -6 15.9385 33.1973   4
   8  -7   6 0.62756 22.7696   2
  -1  -7  -6 62.2193 31.8423   4
  -1   8   6 2.22103 31.9584   4
  -1   8   6 47.4393 25.8709   2
   7  -8   6 19.0332 22.9538   2
  -7  -1   6 17.2960 15.3322   2
  -8   1   6 4.12005 12.4883   2
   8  -7   3 179.316 16.6384   2
  -1  -7  -3 97.1889 24.1446   4
  -1   8   3 164.839 24.5506   4
   1   7   3 166.081 21.1675   2
   1   7   3 146.415 25.1930   4
   7  -8   3 135.451 15.9718   2
   1  -8  -3 142.784 23.8238   4
   8  -7   0 336.376 13.6956   2
   1   7   0 304.127 19.5781   4
   7   1   0 330.573 15.7085   2
  -1   8   0 300.187 19.3434   4
   7  -8   0 335.684 15.3098   2
   7   1   3 116.610 17.7164   2
   1  -8   3 153.334 18.2909   2
   8  -1   3 113.661 16.9314   2
   8  -1   6 450.257 29.9490   2
  -8   7   6 493.229 19.5142   2
  -7   8   6 483.445 22.8270   2
  -1  -7   6 486.664 28.7385   2
   1  -8   6 440.536 28.4554   2
   7   1   6 393.706 29.9894   2
   7   1   9 686.180 37.5765   2
  -7   8   9 672.674 27.6766   2
  -7   8   9 665.370 36.7530   4
  -1  -7   9 579.434 30.2269   2
  -8   7   9 544.605 31.3257   4
   1  -8   9 548.378 31.3402   2
  -8   7   9 663.457 26.0273   2
  -7   8  12 1110.00 43.4227   4
  -8   7  12 1327.82 42.0208   4
  -7  -1 -12 1297.55 51.0444   1
   1  -8  12 1192.63 45.2025   1
   1  -8  12 1173.75 43.0948   2
  -1  -7  12 1241.03 44.5099   1
   7   1  12 1258.71 48.9107   2
  -1  -7  12 1132.11 41.3545   2
   8  -1  12 1284.15 49.6897   2
  -8   1 -12 1250.15 49.1667   1
  -8   7  12 1262.40 37.4472   2
   8  -1  15 30.6018 30.9685   2
  -7   8  15-10.9037 15.0923   2
  -8   7  15-12.9501 29.0821   4
   7  -8 -15 33.6907 25.4140   1
  -7  -1 -15 72.5218 34.2202   1
   1  -8  15 17.2758 27.2267   2
  -1  -7  15 67.3293 26.3343   2
   7   1  15 42.4262 33.2576   2
  -8   1 -15 45.3480 34.9079   1
   8  -7 -15 32.8863 24.7698   1
   1  -8  15 38.6493 27.9211   1
  -7   8  15 56.4590 31.0509   4
  -7   8  18 86.8556 29.9706   2
   8  -1  18 45.4944 34.9614   2
  -8   7  18 104.447 32.5327   4
  -7   8  18 55.9327 33.3854   4
  -1   8 -18 10.2296 31.4305   3
   1   7 -18 50.0338 33.3481   3
  -7  -1 -18 18.5745 38.4435   1
  -8   1 -18-29.1206 40.7470   1
   8  -7 -18 95.9423 32.0008   1
   7  -8 -18 24.1326 31.8098   1
   7   1  18 60.6665 36.7429   2
   1  -8  18 51.8740 33.5529   1
   1  -8  18 69.8896 35.0902   2
  -1  -7  18 32.4021 32.7349   2
  -1  -7  18 59.7549 29.8915   1
   1   7 -21 345.958 42.0801   3
  -1   8 -21 258.812 39.7814   3
   8  -1  21 251.814 48.8762   2
  -7   8  21 559.673 49.4159   2
  -8   7  21 222.237 31.9712   2
   1  -8  21 274.422 45.4016   1
  -8   1 -21 312.795 52.4573   1
  -7  -1 -21 420.187 54.6787   1
   8  -7 -21 355.249 46.0017   1
   7   1  21 291.339 47.7515   2
  -1  -7  21 393.825 48.2028   2
   7  -8 -21 188.366 43.1444   1
  -1  -7  21 324.851 49.6424   1
   1  -8  21 381.112 48.3913   2
  -7   8  24 255.492 45.3826   2
   8  -1  24 354.914 54.9014   2
   8  -7 -24 333.449 47.5334   1
  -7  -1 -24 336.765 60.4241   1
  -1  -7  24 287.113 48.9769   1
  -1  -7  24 308.155 49.7373   2
  -8   1 -24 352.929 59.0890   1
   1  -8  24 351.445 49.2395   2
   7   1  24 260.004 52.2962   2
   1  -8  24 321.911 51.3095   1
  -8   7  24 293.957 47.8349   2
   7  -8 -24 199.908 47.6736   1
   7   1  27 41.8690 47.8528   2
  -7  -1 -27 130.888 57.8029   1
  -8   1 -27 18.6496 54.3038   1
   7  -8 -27 76.9979 45.7303   1
   1  -8  27 153.121 51.1640   2
  -1  -7  27-24.2435 48.2217   2
  -7   8  27 55.7451 46.3179   2
   1  -8  27 75.3178 49.5274   1
  -1  -7  27-67.4138 51.0355   1
   8  -7 -27 74.5891 49.7909   1
   8  -1  27 25.8706 49.5883   2
  -8   7  27 151.799 46.6781   2
   8  -1  30 61.1016 50.0118   2
   7   1  30 89.4861 51.6257   2
  -7  -1 -30 97.6786 58.6702   1
  -1  -7  30-25.8669 47.3359   2
   1  -8  30-46.6125 46.7798   2
   7  -8 -30-25.2267 53.0874   1
  -1  -7  30 4.24382 46.4422   1
   8  -7 -30-39.1356 53.5092   1
   1  -8  30-40.0515 49.0483   1
  -8   1 -30-37.4882 57.8142   1
  -8   7  30 83.7110 42.1327   2
  -7  -1 -33 1358.06 96.4309   1
   8  -7 -33 1156.36 82.5079   1
   7   1  33 1321.78 90.6500   2
   1  -8  33 1110.14 78.9994   2
  -1  -7  33 1273.17 79.5721   2
   8  -1  33 1202.74 85.2635   2
  -8   7  33 1252.12 78.5370   2
  -8   1 -33 1049.47 94.2694   1
  -1  -7  33 1236.61 81.9115   1
   1  -8  33 1013.12 79.7817   1
  -7   8  33 1390.97 80.6281   2
   7  -8 -33 1156.89 79.7310   1
   8  -1  36 232.833 64.0169   2
  -1  -7  36 320.498 60.5976   2
   1  -8  36 136.205 52.7592   2
   7  -8 -36 132.721 61.2081   1
  -8   1 -36 240.310 75.4230   1
   8  -7 -36 251.110 62.9690   1
   7   1  36 275.232 64.2617   2
  -7  -1 -36 284.968 77.6074   1
  -7  -1 -39 137.433 73.9329   1
   8  -1  39 85.0147 62.4429   2
   1  -8  39 13.6745 52.5553   2
  -8   1 -39-51.5508 71.3056   1
   7   1  39 146.957 59.3515   2
  -1  -7  39-1.02869 52.0505   2
  -1   8 -39 59.4719 68.0827   1
   1   7 -39 241.331 71.9459   1
   0  -8 -37-48.9508 83.9086   1
   0   8  37 98.5577 55.3899   2
   8  -8  37 67.6878 56.5019   2
   0   8  34 4.87025 55.5463   2
  -8   8 -34 118.245 72.7100   1
   8  -8  34 39.4419 60.0600   2
   8   0 -34 54.3065 57.7250   1
   8  -8  31 4241.77 125.579   2
   0   8  31 4277.65 126.375   2
   8   0 -31 4544.16 120.858   1
  -8   0  31 4203.25 110.725   2
   0  -8 -31 4373.84 129.263   1
  -8   0  28-32.8580 41.3434   2
   0  -8 -28 85.9310 59.3567   1
   8  -8  28 47.5638 48.4705   1
   0   8  28-50.6723 53.7473   2
   8  -8  28-49.4536 50.2829   2
   0   8  25 4121.87 112.904   2
   8  -8  25 3653.65 109.608   1
   0  -8 -25 3774.13 110.589   1
  -8   0  25 3974.87 101.089   1
   8  -8  25 3560.80 106.931   2
  -8   0  25 3936.44 95.4322   2
   8  -8  22 89.9002 45.0029   1
  -8   0  22 33.5346 37.4722   1
   8  -8  22 17.0641 43.8481   2
   0  -8 -22 42.3693 48.3347   1
  -8   0  22 121.252 36.2535   2
   8  -8  19 553.651 48.4050   2
  -8   0  19 754.061 46.9768   1
   0   8  19 639.304 51.3288   2
   8  -8  19 586.002 49.7148   1
   0  -8 -19 610.831 51.1475   1
  -8   0  16 411.210 32.0687   1
   0   8  16 436.542 41.1233   2
   0  -8 -16 373.051 41.0096   1
   8  -8  16 510.298 42.1376   2
   8  -8  16 568.984 43.1958   1
   0   8  13 3401.04 73.7033   2
   8  -8  13 3330.89 73.6033   2
   0  -8 -13 3524.04 76.4787   1
   0  -8 -13 3159.80 68.3398   4
  -8   0  13 3226.26 39.7267   4
   8  -8  13 3422.27 77.1132   1
   0   8  10 22174.3 157.276   2
   8  -8  10 22732.7 161.513   2
   8  -8  10 23138.1 168.422   1
   0  -8 -10 22903.0 155.408   1
  -8   0  10 22645.7 121.007   2
  -8   0  10 22690.0 87.7067   4
   0  -8 -10 22146.0 149.695   4
   0   8  10 22572.1 154.460   4
   0   8   7 7.88971 27.0150   2
  -8   0   7 0.96552 14.8477   2
   0  -8  -7-2.22339 31.2931   4
   0   8   7 4.14291 33.0002   4
   0   8   4 7840.09 76.1567   2
   0   8   4 7318.37 77.6258   4
   0  -8  -4 7377.08 76.0694   4
   8  -8   4 7667.11 71.1992   2
   8  -8   1 19.8666 11.9798   2
   8   0  -1 23.5005 11.4649   2
   0   8   1 11.2044 19.6602   4
   0   8  -2 13304.1 74.5929   4
   8   0   2 13537.0 82.8681   2
  -8   8   5 12.1092 14.4769   2
   8   0   5-3.70451 23.0600   2
   0  -8   5-24.3309 22.4636   2
   0   8  -5-0.03516 15.1221   4
  -8   8   8 2637.22 42.9584   2
  -8   8   8 2514.91 50.2775   4
   0  -8   8 2629.77 51.9990   2
  -8   8  11 1608.10 46.5685   4
  -8   8  11 1559.42 40.7276   2
   0  -8  11 1684.91 48.2046   2
  -8   0 -11 1528.30 51.1097   1
   8   0  11 1508.47 51.4852   2
  -8   8  14 171.358 22.4862   2
   0  -8  14 151.235 28.7065   2
  -8   0 -14 106.614 33.8581   1
   8  -8 -14 133.737 26.1559   1
   8   0  14 213.500 35.2996   2
   0  -8  14 105.380 27.9902   1
   8  -8 -17 1587.66 54.2633   1
  -8   8  17 1576.40 53.9427   4
   0  -8  17 1515.86 58.9929   1
   0  -8  17 1593.95 57.0699   2
  -8   0 -17 1756.50 68.0574   1
   0   8 -17 1598.34 51.3769   3
   8   0  17 1753.49 66.4217   2
   0   8 -20 97.9995 37.2165   3
   0  -8  20 112.538 37.4418   1
   8  -8 -20 122.082 38.3792   1
   0  -8  20 63.6996 36.5167   2
  -8   8  20 123.643 36.1415   4
   8   0  20 88.7478 40.8200   2
  -8   0 -20 116.423 45.8817   1
  -8   0 -23 14113.6 195.317   1
   8  -8 -23 14391.9 170.401   1
   0  -8  23 14188.3 190.343   1
   8   0  23 14119.8 192.104   2
   0  -8  23 14934.8 179.719   2
  -8   8  23 14777.8 171.479   2
   8   0  26 3.03224 48.1795   2
  -8   0 -26-34.9685 55.0161   1
   8  -8 -26 7.80772 46.8146   1
   0  -8  26-10.7974 44.1049   1
   0  -8  26 66.5006 46.0928   2
  -8   8  26 25.5977 40.6265   2
   0  -8  29 614.464 61.2153   1
   8   0  29 714.884 67.1450   2
  -8   0 -29 414.038 69.1931   1
   0  -8  29 611.916 58.0419   2
  -8   8  29 615.971 57.7788   2
   8  -8 -29 495.287 57.2945   1
  -8   8  32 102.661 51.9984   2
  -8   0 -32-10.3328 65.5284   1
   0  -8  32-36.4639 48.7225   1
   0  -8  32 36.4793 50.3996   2
   8   0  32 30.9567 53.1644   2
   8  -8 -32-24.6070 58.3438   1
   0  -8  35 2833.96 109.087   2
  -8   0 -35 2454.34 117.995   1
   8   0  35 2593.93 112.953   2
   8  -8 -35 2726.36 106.935   1
   0  -8  38-78.2121 53.1924   2
   0   8 -38-13.9560 60.8199   1
  -8   0 -38 89.8806 72.8391   1
   8   0  38 63.9095 56.1176   2
   5  -9  38 303.788 64.5055   2
  -5   9 -38 165.946 73.0447   1
  -9   5 -38 320.882 77.6582   1
   4   5  38 242.177 65.2982   2
  -4  -5 -38 126.184 69.7401   1
   9  -5  38 240.552 62.3277   2
   5   4 -38 403.544 70.5678   1
  -4   9  35 762.127 74.9598   2
  -4  -5 -35 725.159 87.5044   1
   5   4 -35 748.870 77.6217   1
  -9   5 -35 713.743 85.8914   1
   4   5  35 809.243 79.6257   2
   9  -4 -35 763.784 77.1803   1
   5  -9  35 834.288 78.0151   2
   9  -5  35 601.805 77.3521   2
  -5  -4  35 663.825 65.9898   2
  -4  -5 -32 2584.17 113.052   1
   9  -4 -32 2439.31 97.9114   1
   4   5  32 2427.92 105.982   2
   5  -9  32 2239.55 101.561   1
  -4   9  32 2620.94 101.414   2
   4  -9 -32 2447.58 103.790   1
  -9   5 -32 2187.79 108.576   1
   9  -5  32 2077.61 99.1024   2
   5  -9  32 2340.05 98.9921   2
  -5  -4  32 2409.51 93.6692   2
  -5  -4  29 140.289 43.9068   2
  -9   4  29 20.2733 40.0085   2
  -5  -4  29-11.4573 42.9082   1
   5  -9  29 17.2175 47.6847   2
   9  -5  29 43.3738 50.7937   2
   4   5  29 31.1150 49.1391   2
   4  -9 -29 109.013 52.0517   1
  -4  -5 -29 72.8193 58.0783   1
  -9   5 -29 9.88941 56.5717   1
   5  -9  29 20.4614 48.0261   1
  -4   9  29 69.2133 45.3435   2
   9  -4 -29 109.315 46.2903   1
  -4   9  26-14.9523 45.7264   2
  -9   4  26 93.5025 32.9992   2
  -5  -4  26-11.0420 42.3195   2
   4   5  26 9.76979 47.1712   2
   5  -9  26 43.5976 44.5595   1
   9  -4 -26-19.2570 44.1386   1
   9  -5  26-11.9206 45.7062   2
   5  -9  26-3.12312 44.5357   2
  -4  -5 -26-21.6951 56.1852   1
  -5  -4  26-0.34208 41.0366   1
   4  -9 -26 26.1211 47.5472   1
  -5  -4  23 1363.72 66.9562   2
   4  -9 -23 1479.61 74.8727   1
   9  -4 -23 1485.44 65.0587   1
  -5  -4  23 1312.59 66.3792   1
   4   5  23 1566.49 77.7774   2
   5  -9  23 1449.67 72.0307   2
   9  -5  23 1488.11 76.8970   2
   5  -9  23 1733.11 79.5130   1
  -4   9  23 1663.12 73.5642   2
  -4  -5 -23 1430.85 78.5684   1
  -4  -5 -20-13.3915 46.8199   1
   4  -9 -20 38.7287 38.5443   1
   5  -9  20 4.49413 37.8087   2
   5  -9  20 42.3490 38.6602   1
   4   5  20 55.5949 42.3916   2
  -4   9  20 27.8905 36.3707   2
   9  -4 -20 1.48341 34.0411   1
  -5  -4  20 130.111 36.8719   2
   5  -9  17 164.338 34.5205   1
   9  -5  17 103.548 35.0894   2
  -4   9  17 140.578 33.5435   2
   4  -9 -17 200.014 34.7721   1
  -9   4  17 170.352 26.1690   2
  -4  -5 -17 90.9303 36.9438   1
  -9   4  17 184.731 27.6896   4
   4   5  17 117.804 36.0881   2
  -5  -4  17 114.178 29.9154   2
   9  -5  17 152.478 33.8748   1
  -5  -4  17 121.383 28.2945   1
  -4   9  17 52.4518 34.5206   4
   5  -9  17 150.431 33.5120   2
   4   5  14 291.236 36.9252   2
   5  -9  14 326.246 34.7097   2
  -5  -4  14 400.229 30.5908   2
  -4   9  14 399.673 36.7328   2
  -9   4  14 284.151 24.6806   2
   5  -9  14 259.800 34.6434   1
   4  -9 -14 324.317 34.8298   4
  -4  -5 -14 385.586 37.8559   4
  -5  -4  14 328.356 29.8924   1
  -4  -5 -14 291.426 37.5983   1
  -9   4  14 305.736 28.5682   4
   9  -5  14 370.617 36.4025   1
  -4   9  14 297.563 35.4978   4
   9  -5  14 283.940 34.4448   2
   5  -9  11 5399.88 87.3233   1
   5  -9  11 5570.07 83.8469   2
   4   5  11 5422.03 87.3099   2
  -4   9  11 5560.08 80.7408   4
   9  -5  11 5417.24 86.4571   2
  -4  -5 -11 5365.47 79.8612   4
  -9   4  11 5339.48 60.0678   4
  -4  -5 -11 5466.61 85.6961   1
  -4   9  11 5414.94 78.7225   2
   4  -9 -11 5422.87 77.4838   4
  -5  -4  11 5529.80 71.7373   2
   9  -5  11 5503.71 88.2847   1
  -9   4  11 5073.79 62.0502   2
   4   5   8 2480.51 55.6459   2
  -4   9   8 2427.99 50.7570   2
  -4  -5  -8 2181.69 51.8020   4
  -9   4   8 2293.28 33.7694   2
   5  -9   8 2443.80 52.9479   2
   9  -5   8 2437.53 55.1359   2
  -4   9   8 2469.52 56.5242   4
   4  -9  -8 2266.39 52.4886   4
  -4   9   5 487.473 36.6420   4
   9  -5   5 412.333 26.7987   2
   4   5   5 427.579 29.4080   2
   4  -9  -5 441.082 33.1876   4
   5  -9   5 419.913 26.9481   2
  -4   9   5 440.440 26.2127   2
  -4   9   2-6.90759 21.3309   4
   4   5   2 15.7794 17.4616   2
   9  -5   2 8.78283 11.1937   2
   5  -9   2 28.9730 15.3711   2
   9  -4   1 74.0626 11.2680   2
   5   4   4 591.002 30.3281   2
   9  -4   4 504.916 24.4600   2
  -5   9   4 570.228 33.5676   4
  -4  -5   4 566.588 17.4281   4
   4  -9   4 536.136 27.1570   2
   5  -9  -7 228.404 32.6217   4
   9  -4   7 203.171 26.7447   2
   4  -9   7 228.666 27.1339   2
  -9   5   7 269.576 15.7033   2
  -4  -5   7 335.136 25.5032   2
   5   4   7 262.019 29.8714   2
  -5   9   7 162.988 21.2751   2
  -5   9   7 214.687 34.5767   4
  -5   9  10 958.474 37.6844   2
   9  -4  10 914.437 41.3138   2
   5   4  10 972.362 44.0856   2
   4  -9  10 838.977 39.2004   1
  -9   5  10 852.842 27.7463   2
   4  -9  10 843.675 38.2963   2
   9  -4  10 995.533 41.8594   1
  -5  -4 -10 885.372 42.6034   1
  -4  -5  10 849.208 32.6438   2
  -5   9  10 925.484 41.0422   4
  -9   5  10 891.782 32.0861   4
   5  -9 -10 888.324 38.0574   4
  -9   5  13 5256.11 70.6131   2
  -5   9  13 5206.51 82.6222   2
   9  -4  13 4957.23 90.4124   1
  -4  -5  13 5235.61 83.9916   1
  -5  -4 -13 5124.72 82.3153   4
   5   4  13 5301.06 91.8664   2
   9  -4  13 5288.77 91.3452   2
  -5   9  13 5356.09 81.6523   4
  -5  -4 -13 5436.71 91.3890   1
   4  -9  13 5177.38 91.8969   1
  -4  -5  13 5392.57 78.5871   2
  -9   5  13 5336.71 68.1630   4
   4  -9  13 5177.69 86.2763   2
   5  -9 -13 5458.65 79.6080   4
  -9   5  16 1027.86 39.3376   2
   9  -4  16 966.159 49.8514   1
  -5   9  16 1041.80 46.9899   4
   9  -5 -16 1017.98 41.3892   1
   9  -4  16 1056.82 52.7401   2
  -9   5  16 1058.92 39.8997   4
   5  -9 -16 958.930 46.2126   1
   4  -9  16 1045.60 49.2230   2
   4  -9  16 1124.21 53.5535   1
  -4  -5  16 1098.72 49.7456   1
  -5   9  16 1196.09 49.4765   2
  -5  -4 -16 1096.31 55.0763   1
  -4  -5  16 1058.36 45.5055   2
   5   4  16 1121.13 55.3054   2
   4  -9  19 2257.64 72.4514   2
   4  -9  19 2114.01 75.2023   1
  -5  -4 -19 1984.20 77.6153   1
   9  -4  19 2210.63 75.6298   2
  -5   9  19 2016.17 67.0347   2
   5   4  19 1863.87 72.7928   2
  -9   5  19 2114.45 53.6894   4
   5  -9 -19 2207.71 70.1612   1
   9  -5 -19 2154.40 64.5661   1
   9  -4  19 2230.94 76.6655   1
  -4  -5  19 1904.50 66.9858   1
  -4  -5  19 1894.86 62.3134   2
  -5  -4 -22 408.783 57.3283   1
   4  -9  22 313.799 49.7485   1
   9  -4  22 338.162 51.5961   2
  -5   9  22 285.343 47.2444   2
   5  -9 -22 460.473 53.3666   1
   5   4  22 405.829 53.0226   2
   4  -9  22 326.520 49.4891   2
  -4  -5  22 312.107 46.1635   1
  -4  -5  22 311.368 46.3020   2
   9  -5 -22 400.553 45.8739   1
  -5  -4 -25 151.944 57.3469   1
  -5   9  25 270.145 53.3598   2
   9  -5 -25 190.706 48.9054   1
   5   4  25 208.411 52.8146   2
   4  -9  25 139.389 46.1956   1
  -4  -5  25 202.703 45.5756   2
   5  -9 -25 299.727 53.7616   1
  -4  -5  25 226.866 48.4810   1
  -9   5  25 114.562 33.8660   2
   9  -4  25 147.350 49.4813   2
   4  -9  25 183.892 49.4889   2
  -5  -4 -28 55.4692 56.8046   1
   4  -9  28 124.273 49.7485   2
  -4  -5  28 69.4207 42.8482   1
  -9   5  28 27.3479 37.8485   2
  -4  -5  28 61.3542 43.5074   2
   5   4  28-23.5646 49.0221   2
   4  -9  28-41.0041 49.3917   1
  -9   4 -28-10.7469 55.4482   1
   9  -5 -28 46.7056 48.0288   1
   9  -4  28 58.3406 49.3178   2
  -5   9  28-64.7979 50.1386   2
   5  -9 -28-14.0097 52.8099   1
   9  -5 -31 222.080 56.1397   1
   5  -9 -31 190.785 58.9187   1
  -9   5  31 221.215 50.4592   2
   9  -4  31 46.4956 50.5002   2
   4  -9  31 113.312 55.7189   2
   4  -9  31 157.759 55.4452   1
  -9   4 -31 136.043 64.4725   1
  -4  -5  31 191.522 53.0702   1
   5   4  31 252.080 60.4541   2
  -5   9  31 143.839 51.2583   2
  -4  -5  31 231.420 51.2289   2
  -5  -4 -34 340.645 74.2453   1
   4  -9  34 364.475 64.9718   2
  -9   4 -34 343.480 76.3727   1
   5   4  34 215.928 62.7303   2
   9  -4  34 240.698 65.8572   2
   9  -5 -34 225.960 59.9397   1
  -5   9  34 174.703 56.4663   2
   5   4  37 178.107 57.0531   2
  -4   9 -37 235.107 73.4248   1
   5  -9 -37 196.577 73.9077   1
  -4  -5  37 232.474 55.2809   2
   9  -4  37 347.484 66.4339   2
   4   5 -37 107.309 60.9336   1
  -5  -4 -37 101.436 71.0127   1
   4  -9  37 55.5482 55.6844   2
  -9   4 -37 264.486 73.2612   1
   6  -9  36 187.819 57.9984   2
   9  -6  36 510.980 71.3455   2
   6   3 -36 343.660 63.5643   1
  -3   9  36 395.129 62.4290   2
  -3  -6 -36 528.098 79.5582   1
  -9   6 -36 261.074 73.7848   1
   3  -9 -36 285.384 82.9374   1
  -6   9 -36 244.795 72.1565   1
   3   6  36 286.526 62.7239   2
   6  -9  33 142.465 59.3712   2
  -6  -3  33 41.9574 52.3765   2
  -9   6 -33 164.667 72.9671   1
   9  -6  33 197.542 64.3969   2
   9  -3 -33 50.7139 57.5247   1
   6   3 -33 101.992 62.5335   1
  -3   9  33 74.9486 54.9451   2
   3   6  33 299.833 66.3441   2
  -3  -6 -33 126.793 69.5248   1
  -6  -3  30 64.6475 43.6919   2
  -3   9  30 10.5373 46.0058   2
  -9   3  30 160.647 45.2187   2
  -3  -6 -30-43.5693 58.3945   1
   3   6  30 90.8202 53.1631   2
   6  -9  30 121.658 52.1104   2
   9  -3 -30 79.2360 47.4375   1
  -9   6 -30 185.070 64.6217   1
   3  -9 -30 76.4423 51.2172   1
   9  -6  30 10.3381 48.5632   2
   6  -9  30 47.0905 50.9062   1
   9  -6  27 68.2365 48.8986   2
  -9   3  27 105.818 41.6856   2
   6  -9  27 120.208 49.7986   1
   3  -9 -27 41.7480 50.5416   1
  -6  -3  27 53.6232 41.1811   1
   6  -9  27 163.965 50.7425   2
  -3  -6 -27 171.021 61.9205   1
   3   6  27 86.6905 52.2955   2
  -6  -3  27 160.771 44.5562   2
   9  -3 -27 102.012 46.8546   1
  -3   9  27 100.420 50.2551   2
   3  -9 -24 1448.46 76.1886   1
   6  -9  24 1263.33 70.7992   2
  -3  -6 -24 1267.37 77.1691   1
   9  -6  24 1122.90 69.0304   1
   3   6  24 1087.91 70.6668   2
   9  -6  24 1139.89 70.9970   2
  -6  -3  24 1174.65 64.8004   1
   6  -9  24 1163.77 70.5704   1
  -6  -3  24 1074.73 61.1311   2
  -3   9  24 1410.95 75.3427   2
   9  -3 -24 1276.29 67.0698   1
   3  -9 -21 378.102 49.4011   1
   9  -6  21 403.361 51.3156   2
   6  -9  21 376.440 50.4787   1
  -3  -6 -21 291.589 52.5720   1
   3   6  21 456.122 53.3312   2
  -6  -3  21 327.943 41.6621   1
   9  -6  21 449.953 51.2414   1
  -6  -3  21 364.755 42.3970   2
  -3   9  21 380.290 47.2308   2
   6  -9  21 369.273 48.0142   2
  -3  -6 -18 78.4543 38.1975   1
   6  -9  18 109.750 36.4947   1
   9  -6  18 68.6567 36.0056   1
  -3   9  18 62.8962 34.5705   2
  -9   3  18 50.9983 23.8890   4
   9  -6  18 98.5645 34.6182   2
   6  -9  18 38.2915 34.8579   2
   3  -9 -18 51.8526 36.3833   1
  -6  -3  18 54.4579 26.6932   1
  -9   3  18 106.024 27.6552   1
   3   6  18 65.0118 36.3344   2
  -9   3  18 115.438 22.8225   2
  -6  -3  18 67.0329 31.2694   2
   3   6  15-16.7239 30.7501   2
   9  -6  15 3.71609 31.0317   2
   6  -9  15-10.6551 31.1041   2
  -3   9  15 14.0036 33.8521   4
  -9   3  15 15.1459 20.6235   2
  -9   3  15 30.8933 22.4580   4
  -6  -3  15 9.23328 20.9593   2
  -3  -6 -15 31.9783 31.9412   1
  -6  -3  15-7.30450 21.4500   1
   6  -9  15 0.91368 28.6273   1
  -3   9  15 61.5252 29.2714   2
   3  -9 -15 0.18403 22.7309   1
  -9   3  15 36.6334 21.9054   1
   9  -6  15-14.2858 30.8014   1
  -3   9  12 9168.84 107.556   2
  -3  -6 -12 8659.00 110.229   1
   3   6  12 8758.21 111.711   2
   6  -9  12 8601.37 107.471   2
   3  -9 -12 8544.59 99.0683   4
  -9   3  12 8910.92 84.5055   2
  -3  -6 -12 8896.77 103.095   4
   3  -9 -12 9330.63 104.456   1
  -9   3  12 8654.01 73.2958   4
  -3   9  12 8645.76 102.739   4
   6  -9  12 9000.30 115.121   1
   9  -6  12 8947.25 112.172   2
   9  -6  12 8860.26 114.995   1
   9  -6   9 4109.29 71.0658   1
   6  -9   9 4311.67 72.4421   1
   6  -9   9 4194.28 69.3477   2
   3   6   9 4068.73 71.0570   2
   3  -9  -9 4100.86 66.8047   4
  -9   3   9 4056.84 47.0384   2
  -3  -6  -9 4088.38 67.3066   4
  -3   9   9 3930.04 68.8178   4
   9  -6   9 4301.90 71.5993   2
  -3   9   9 4367.47 67.7437   2
   3  -9  -6 16.3344 32.2365   4
  -3   9   6 99.5630 35.4078   4
   6  -9   6 30.2530 23.7265   2
  -6  -3   6 10.3123 7.24368   2
  -3  -6  -6 68.0563 30.5494   4
   9  -6   6 50.0557 23.6818   2
   3   6   6 70.9365 30.2840   2
   6  -9   3 136.965 18.9275   2
   9  -6   3 103.633 15.8633   2
  -3   9   3 153.526 27.1240   4
   3   6   3 149.371 22.3251   2
   3  -9  -3 134.788 24.4260   4
  -3  -6  -3 133.416 24.0374   4
  -3  -6   3 24.2171 14.9694   4
   3  -9   3 74.5064 19.2766   2
   9  -3   3 12.9948 15.7843   2
   6   3   3 40.9572 19.4273   2
   6   3   6 344.893 31.8149   2
  -6   9   6 318.490 35.2007   4
  -3  -6   6 292.917 24.6741   2
   9  -3   6 320.556 29.2430   2
  -3  -6   9 3932.46 59.7953   2
  -6  -3  -9 3806.50 68.0753   1
  -6   9   9 3869.29 63.7515   4
   3  -9   9 3840.14 64.1071   2
   6   3   9 3995.51 70.8481   2
   6   3  12 747.141 40.7581   2
  -3  -6  12 940.730 42.4922   1
  -6   9  12 780.007 39.6030   4
   6  -9 -12 811.791 40.5027   4
   3  -9  12 847.300 42.0536   1
   3  -9  12 922.385 41.9041   2
   9  -3  12 889.579 44.1920   2
  -9   6  12 808.512 34.6698   4
  -6  -3 -12 858.515 44.1883   1
  -9   6  12 779.050 32.0972   2
   9  -3  12 858.816 41.9838   1
  -3  -6  12 1008.97 38.4788   2
   6   3  15 190.680 37.1085   2
  -6  -3 -15 67.9456 34.2046   1
  -9   6  15 210.140 27.2218   2
   9  -6 -15 169.938 27.5399   1
   3  -9  15 163.015 31.0829   2
   6  -9 -15 171.325 31.2037   1
  -6   9  15 97.4366 32.3284   4
  -6   9  15 192.873 29.2412   2
   3  -9  15 106.872 28.4039   1
  -3  -6  15 161.552 29.3248   1
  -3  -6  15 146.353 27.2300   2
  -9   6  18 249.666 32.0719   4
  -6   9  18 193.536 34.8408   4
   3  -9  18 138.787 36.1376   1
   9  -3  18 192.577 40.6836   2
  -3  -6  18 157.040 33.1965   1
   3  -9  18 259.785 36.9999   2
  -3  -6  18 258.545 34.1787   2
   6  -9 -18 171.736 33.8535   1
   6   3  18 250.554 44.8337   2
  -9   6  18 203.099 26.3181   2
   9  -6 -18 179.925 31.8005   1
  -6  -3 -18 180.794 41.9648   1
  -6   9  18 187.015 36.5751   2
  -3   9 -21 715.341 45.1377   3
  -6   9  21 966.818 55.3006   2
   6   3  21 859.693 61.8182   2
  -3  -6  21 898.055 55.4102   1
   6  -9 -21 871.349 54.6286   1
   3  -9  21 722.997 56.0868   1
   3  -9  21 838.939 56.1393   2
   9  -6 -21 756.966 50.9211   1
  -3  -6  21 928.096 54.3156   2
  -6  -3 -21 1039.25 64.9416   1
   9  -3  21 764.296 60.0164   2
   9  -3  24 564.904 61.2244   2
   6   3  24 563.385 60.7131   2
  -3  -6  24 635.426 57.5266   1
   9  -6 -24 573.763 52.6455   1
   3  -9  24 452.562 54.3578   2
  -6   9  24 570.699 54.9699   2
  -3  -6  24 558.666 53.6640   2
  -9   3 -24 618.863 67.4621   1
  -6  -3 -24 623.121 66.8902   1
   3  -9  24 529.954 57.4923   1
   6  -9 -24 543.955 55.3366   1
  -6   9  27 116.590 50.0117   2
  -3  -6  27 9.34777 46.0180   2
   9  -6 -27-19.4714 42.3411   1
  -6  -3 -27-11.8330 53.7211   1
  -9   3 -27 110.257 56.7189   1
   3  -9  27 24.3662 45.7764   1
   9  -3  27-70.9929 47.9734   2
   3  -9  27-15.4579 46.3300   2
  -3  -6  27 115.845 47.2209   1
   6  -9 -27 83.9250 50.3772   1
  -9   6  27 115.448 40.8212   2
   6   3  27 125.273 53.3426   2
  -6   9  30 55.6473 46.8957   2
   6   3  30-31.3011 51.1675   2
  -9   6  30 107.804 44.7873   2
  -9   3 -30 30.6533 62.6311   1
   6  -9 -30 103.027 50.9521   1
   3  -9  30 27.2884 46.3038   2
   3  -9  30 11.1313 46.7434   1
   9  -3  30-22.8542 52.3254   2
  -6  -3 -30 52.3884 60.8503   1
   9  -6 -30 59.7891 50.3009   1
  -3  -6  30 52.9284 48.3382   1
  -3  -6  30 125.298 48.4351   2
  -6   9  33 1151.61 75.7356   2
   6   3  33 1016.14 81.1219   2
   3  -9  33 1217.27 81.5077   2
  -9   3 -33 1225.74 93.9277   1
  -3  -6  33 1421.65 83.1001   2
   9  -3  33 1158.37 85.3171   2
   3  -9  33 1160.12 86.3782   1
   6  -9 -33 1332.02 88.2023   1
   9  -6 -33 1268.27 79.0195   1
  -6  -3 -33 1410.48 97.3917   1
   9  -3  36 435.060 71.7920   2
   3  -9  36 418.030 62.8008   2
   3   6 -36 444.294 71.8482   1
  -9   3 -36 441.991 81.7357   1
  -3  -6  36 523.337 64.8420   2
  -6  -3 -36 511.430 79.9882   1
   7  -9  37 177.947 61.4285   2
  -9   7 -37 148.284 71.2307   1
   9  -7  37 97.5109 55.5522   2
  -2   9  37 258.515 59.8173   2
   2  -9 -37 120.137 65.7171   1
  -7   9 -37 229.039 72.0621   1
   7   2 -37 137.484 60.7658   1
   2   7  37 131.057 57.8286   2
   9  -7  34 532.872 73.0052   2
   7  -9  34 563.442 69.9818   2
  -9   7 -34 437.302 78.2247   1
   2   7  34 472.405 69.5134   2
  -7  -2  34 571.358 63.5291   2
   9  -2 -34 677.614 71.9023   1
   7   2 -34 464.349 69.4812   1
  -2   9  34 420.645 65.7905   2
   7  -9  31 479.970 65.2490   1
  -7  -2  31 415.389 53.0225   2
   9  -2 -31 353.028 56.1674   1
  -9   7 -31 438.422 73.0566   1
  -2   9  31 662.044 65.7299   2
   2  -9 -31 498.870 63.2091   1
  -2  -7 -31 312.624 64.7522   1
  -9   2  31 483.613 53.1511   2
   7  -9  31 371.862 61.0713   2
   2   7  31 422.999 59.9473   2
   9  -7  31 388.912 62.6311   2
  -2   9  28 462.828 57.4838   2
   9  -7  28 470.171 61.3328   2
   7  -9  28 501.812 61.8358   1
  -2  -7 -28 509.845 67.6660   1
   7  -9  28 447.085 58.8674   2
   2  -9 -28 602.759 68.3150   1
  -7  -2  28 431.296 50.5517   1
  -7  -2  28 450.654 51.2457   2
  -9   2  28 450.101 49.4244   2
   2   7  28 563.572 64.4219   2
   9  -2 -28 501.078 55.3958   1
   9  -7  25 442.837 59.3169   1
  -2   9  25 288.065 52.2734   2
   2   7  25 366.585 54.1421   2
   7  -9  25 334.601 50.7556   2
   2  -9 -25 353.800 59.0345   1
  -2  -7 -25 483.746 65.2989   1
   7  -9  25 239.690 51.4439   1
   9  -7  25 465.039 59.7728   2
  -7  -2  25 564.877 52.4786   1
  -7  -2  25 415.662 47.1852   2
  -7  -2  22 822.229 54.5908   1
  -7  -2  22 689.299 51.6690   2
   9  -7  22 753.098 60.0720   1
  -2   9  22 896.598 62.0622   2
  -2  -7 -22 669.866 61.8780   1
   7  -9  22 884.236 61.8605   2
   7  -9  22 796.934 63.5684   1
   9  -7  22 737.036 59.1029   2
   2  -9 -22 833.983 63.3372   1
   2   7  22 742.635 60.9795   2
  -7  -2  19 274.759 35.0238   1
   9  -7  19 206.241 41.5764   2
   2  -9 -19 181.810 41.8798   1
  -2  -7 -19 302.364 47.5506   1
   9  -7  19 238.280 39.5902   1
  -9   2  19 276.999 34.6588   1
  -7  -2  19 371.181 35.4348   2
  -9   2  19 178.111 24.0510   2
  -2   9  19 265.724 40.1906   2
   7  -9  19 509.986 51.9843   1
   2   7  19 223.061 42.6611   2
   7  -9  19 352.535 46.6467   2
   9  -7  16 699.044 45.1129   1
  -2  -7 -16 948.038 53.6625   1
   7  -9  16 689.886 45.9064   1
  -9   2  16 763.482 38.0586   1
  -2   9  16 854.181 48.0737   2
   2   7  16 897.672 50.9145   2
   9  -7  16 759.691 48.2344   2
   7  -9  16 653.264 45.0455   2
  -9   2  16 853.482 37.6469   2
  -9   2  16 847.639 30.8215   4
  -7  -2  16 844.160 41.2859   1
   2   7  13 3780.55 79.0731   2
   2  -9 -13 3730.70 71.1165   4
  -2  -7 -13 3791.60 77.8619   1
  -9   2  13 3740.77 60.1027   2
  -2  -7 -13 3609.02 72.0541   4
   9  -7  13 3966.82 81.6943   2
  -2   9  13 3890.64 76.8170   2
  -2   9  13 3572.01 73.5874   4
  -9   2  13 3716.23 49.1629   4
   9  -7  13 3956.20 82.4465   1
   7  -9  13 3707.36 80.2575   1
   7  -9  13 3780.17 76.9207   2
   2  -9 -13 3887.15 74.5470   1
   9  -7  10 10539.5 115.273   1
   7  -9  10 10442.3 115.225   1
  -2  -7 -10 10044.9 107.975   1
  -7  -2  10 9623.19 82.7598   2
   2   7  10 10890.6 114.268   2
  -2  -7 -10 10377.8 104.971   4
   7  -9  10 10509.6 110.952   2
  -2   9  10 10439.7 108.186   4
  -9   2  10 10482.0 79.9659   2
   2  -9 -10 10392.9 104.539   4
   9  -7  10 10023.2 110.081   2
  -2   9  10 10653.1 108.861   2
   2  -9  -7 26.1876 32.6354   4
  -7  -2   7 135.429 17.2185   2
  -2   9   7 113.595 26.6521   2
   7  -9   7 87.4694 24.2094   2
  -9   2   7 121.369 14.0615   2
  -2   9   7 58.0479 34.0071   4
   2   7   7 63.8234 28.1933   2
   9  -7   7 120.255 26.7174   2
   2   7   4 1616.45 42.5350   2
   9  -7   4 1458.48 35.2769   2
  -2  -7  -4 1505.60 43.1955   4
   7  -9   4 1559.43 37.5026   2
  -2   9   4 1639.53 44.7380   4
   2  -9  -4 1574.22 43.1197   4
   2   7   4 1432.52 41.7635   4
  -2   9   1 240.234 23.9690   4
   2  -9  -1 202.726 22.1057   4
   9  -7   1 221.236 14.0525   2
   7  -9   1 202.682 16.8922   2
   2   7   1 200.353 21.2272   4
   9  -2   2 62.5961 14.7756   2
   7   2   2 57.1123 17.5005   2
   2   7  -2 78.1742 16.5100   4
  -2  -7   2 62.4139 17.0545   4
   2   7  -5 152.642 15.2326   4
   7   2   5 152.312 25.8073   2
  -2  -7   5 133.418 22.4327   2
   9  -2   5 131.655 23.6916   2
   2  -9   5 133.686 24.7974   2
  -7   9   8 512.394 36.2104   4
  -7   9   8 525.939 24.3188   2
  -9   7   8 580.486 23.6027   2
   2  -9   8 502.506 31.8978   2
   7   2   8 638.367 36.8587   2
   9  -2   8 529.172 33.8944   2
  -2  -7   8 557.430 30.6777   2
  -2  -7  11 5007.30 73.8372   2
  -2  -7  11 4842.37 78.8498   1
  -7  -2 -11 4815.23 82.8844   1
   9  -2  11 5141.67 85.5657   2
   2  -9  11 5131.76 78.9229   2
  -9   7  11 5109.21 64.3679   2
  -9   7  11 5108.92 69.5978   4
   2  -9  11 5142.08 83.8004   1
   7   2  11 5157.22 85.9074   2
  -7   9  11 5133.82 75.2167   4
  -9   7  14 314.351 28.4627   2
  -9   7  14 307.770 31.9440   4
  -2  -7  14 402.606 31.8710   2
   9  -2  14 414.451 38.6828   2
  -7  -2 -14 305.213 36.6863   1
   7  -9 -14 343.804 32.3253   1
   2  -9  14 316.965 32.6293   1
   2  -9  14 339.105 34.2389   2
  -7   9  14 408.752 39.2927   4
   7   2  14 287.697 36.7071   2
  -2  -7  14 344.641 31.4281   1
  -9   7  17 807.504 39.5127   2
  -2  -7  17 716.841 42.2662   2
  -7   9  17 592.264 37.6466   2
   2  -9  17 697.758 46.4603   1
   2  -9  17 677.401 43.2661   2
  -2  -7  17 678.226 43.5140   1
  -7  -2 -17 704.490 52.4786   1
   7  -9 -17 643.455 42.0123   1
   9  -7 -17 668.097 39.6231   1
  -9   7  17 746.188 40.6914   4
  -7   9  17 740.811 43.0767   4
   7   2  17 692.343 47.7404   2
   9  -2  17 741.662 49.3415   2
  -2   9 -20 877.384 47.6327   3
  -2  -7  20 796.049 50.7577   2
   7   2  20 734.055 57.9082   2
   7  -9 -20 750.681 52.5285   1
   2  -9  20 817.051 55.1866   1
  -7  -2 -20 787.522 58.3684   1
  -7   9  20 753.333 48.3683   4
  -7   9  20 697.426 47.7824   2
  -9   7  20 708.944 42.4651   4
  -9   2 -20 925.282 63.7450   1
   2   7 -20 715.934 46.6654   3
   9  -7 -20 722.929 47.1178   1
   9  -2  20 899.661 59.0348   2
   2  -9  20 836.040 53.5779   2
  -2  -7  20 704.799 50.6490   1
  -7  -2 -23 2415.47 92.1854   1
  -9   2 -23 2404.22 91.2193   1
   7  -9 -23 2416.68 81.2154   1
   9  -2  23 2515.38 90.2706   2
   2   7 -23 2391.11 69.4349   3
   2  -9  23 2333.56 86.5931   1
  -2  -7  23 2226.06 79.5369   2
   7   2  23 2315.47 89.6256   2
   2  -9  23 2144.05 79.2047   2
   9  -7 -23 2491.00 79.6144   1
  -7   9  23 2596.97 82.2588   2
  -2  -7  23 2237.62 83.4652   1
   7   2  26 46.7341 48.7303   2
   9  -7 -26 90.7947 44.6179   1
  -9   2 -26 38.9893 53.0342   1
   7  -9 -26 90.4772 46.3135   1
  -2  -7  26-33.5687 45.6623   2
  -2  -7  26 151.855 51.5764   1
  -7  -2 -26 111.881 58.2038   1
   2  -9  26 127.467 48.2667   2
   9  -2  26 144.887 52.2267   2
   2  -9  26 16.7834 46.1685   1
  -9   7  26 189.466 39.9939   2
  -7   9  26-0.63253 45.6213   2
   7   2  29-53.7510 50.4225   2
   9  -7 -29-15.5491 46.1715   1
   7  -9 -29 20.1008 46.8350   1
  -7   9  29-3.22823 46.1573   2
   2  -9  29 20.5625 46.6919   1
  -2  -7  29 3.20008 45.3451   2
   9  -2  29 151.400 53.5797   2
   2  -9  29-54.3804 48.1425   2
  -9   2 -29 8.47123 58.2522   1
  -7  -2 -29 51.1253 58.3506   1
  -9   7  29-32.1861 40.4433   2
  -2  -7  29-47.2760 45.7569   1
  -9   7  32 1039.39 70.4283   2
  -7   9  32 820.775 67.8462   2
  -2  -7  32 919.242 71.7885   1
  -2  -7  32 957.963 71.4626   2
   2  -9  32 804.609 75.7454   1
   9  -7 -32 860.559 70.3145   1
   7  -9 -32 843.527 74.7313   1
   7   2  32 1004.49 79.1473   2
   2  -9  32 927.847 74.1427   2
   9  -2  32 959.300 77.0299   2
  -9   2 -32 758.674 82.2554   1
  -7  -2 -32 801.694 84.3398   1
   2  -9  35 557.445 67.8799   2
  -9   2 -35 662.280 87.5930   1
   7   2  35 446.069 70.5228   2
   9  -7 -35 469.525 66.4063   1
   9  -2  35 506.482 71.0897   2
  -7  -2 -35 375.025 76.4304   1
  -2  -7  35 656.148 68.4580   2
   9  -2  38 159.005 62.9177   2
   2  -9  38 77.2999 52.1300   2
  -2  -7  38 177.913 56.2956   2
   7   2  38 119.879 56.2208   2
  -7  -2 -38 244.628 78.8998   1
   2   7 -38 62.5982 57.3524   1
   7  -9 -38 126.716 62.8047   1
  -9   2 -38 75.2877 70.9834   1
  -2   9 -38 76.0569 63.7254   1
  -9   8 -38 440.179 84.5683   1
   9  -8  38 460.582 66.3732   2
   1  -9 -38 330.757 73.9995   1
   1   8  38 475.253 70.0268   2
  -8   9 -38 393.984 80.7039   1
  -1  -8 -38 311.448 75.4197   1
  -1   9  38 619.129 74.9668   2
  -1   9  35 746.261 73.6427   2
   9  -8  35 971.131 82.0353   2
   1   8  35 705.626 75.8196   2
   8  -9  35 980.558 83.2552   2
   8   1 -35 941.839 78.7847   1
  -8   9 -35 1052.81 94.7554   1
  -9   8 -35 800.805 91.2463   1
  -1  -8 -32 63.2645 58.5994   1
   9  -8  32 175.723 62.0588   2
   8   1 -32 183.346 52.2369   1
   1  -9 -32-0.43999 44.2323   1
  -1   9  32 209.030 58.2862   2
   8  -9  32 220.775 57.3751   2
   9  -1 -32 130.979 54.0993   1
  -8  -1  32-5.50056 46.2476   2
   1   8  32 196.242 54.3289   2
   1  -9 -29 567.389 69.2236   1
   9  -8  29 547.011 62.3786   2
   8  -9  29 435.308 62.2303   1
   1   8  29 343.542 57.6938   2
   8  -9  29 452.973 60.5515   2
  -1   9  29 371.124 57.4873   2
  -9   1  29 463.457 50.8471   2
  -8  -1  29 350.831 47.6058   2
   9  -1 -29 469.557 55.6847   1
  -1  -8 -29 614.885 66.8628   1
   9  -8  26-8.68373 49.2693   1
  -9   1  26 168.603 37.0154   2
  -1  -8 -26-92.0973 56.5156   1
   9  -8  26 108.524 49.2764   2
   1   8  26 36.9950 46.4781   2
   1  -9 -26 118.751 60.3782   1
   8  -9  26 26.6832 47.9411   2
  -8  -1  26 52.2675 38.6962   2
  -8  -1  26-0.31762 36.8401   1
  -1   9  26 31.0828 50.6810   2
   8  -9  26 23.4043 45.3583   1
  -1   9  23 813.473 62.4936   2
   9  -8  23 774.961 63.7695   2
  -1  -8 -23 963.712 69.9301   1
   9  -8  23 800.567 66.1534   1
   8  -9  23 930.883 66.0714   2
  -8  -1  23 942.351 58.9441   1
  -8  -1  23 909.284 55.7053   2
  -9   1  23 846.846 55.6153   1
   8  -9  23 855.489 65.4097   1
   1   8  23 1007.51 67.2435   2
   1  -9 -23 939.588 68.2887   1
   8  -9  20 390.140 49.7521   2
   8  -9  20 350.393 47.1816   1
   9  -8  20 454.340 51.3924   1
   9  -8  20 403.791 47.4876   2
  -8  -1  20 56.9499 24.2926   2
  -1   9  20 505.054 52.1128   2
  -9   1  20-16.0742 15.3992   2
   1  -9 -20 289.648 47.3334   1
   1   8  20 362.512 47.5200   2
  -9   1  20 375.505 37.4581   1
  -1  -8 -20 408.808 52.5000   1
  -8  -1  20 316.891 37.4382   1
  -9   1  17 0.55663 18.6117   4
  -1  -8 -17-31.3776 36.6951   1
  -9   1  17 79.5479 21.4357   2
   8  -9  17-8.31298 29.2038   1
   9  -8  17 30.4947 31.2846   2
   8  -9  17-3.81570 31.7942   2
  -1   9  17-26.4437 33.8480   2
  -9   1  17 67.1644 25.6727   1
   1   8  17-2.65231 33.2709   2
  -8  -1  17 48.2122 25.1902   1
   9  -8  17-9.43686 32.8121   1
  -1  -8 -14 1317.20 53.5442   4
   9  -8  14 1208.58 51.7436   2
   8  -9  14 1402.13 52.7302   2
  -1   9  14 1397.72 54.2870   2
   9  -8  14 1359.46 54.5677   1
   1   8  14 1351.56 55.1586   2
  -9   1  14 1468.21 41.3781   2
   1  -9 -14 1223.55 50.4292   1
  -8  -1  14 1233.21 38.6479   2
  -8  -1  14 1207.20 24.1600   4
  -8  -1  14 1235.43 43.2232   1
  -9   1  14 1365.24 32.0455   4
   1  -9 -14 1423.14 52.1179   4
   8  -9  14 1323.80 52.6631   1
   1   8  11 6827.33 95.2395   2
   8  -9  11 7019.56 100.124   1
  -8  -1  11 6512.99 45.5102   4
  -1  -8 -11 6711.87 92.0144   4
  -1   9  11 7280.31 95.8028   4
   9  -8  11 7083.21 98.1691   2
  -1  -8 -11 7343.08 96.5177   1
   8  -9  11 7078.49 96.6229   2
   1  -9 -11 7412.06 94.6505   1
  -9   1  11 7087.54 57.0306   4
   1  -9 -11 7310.39 93.5453   4
  -1   9  11 7154.96 95.9394   2
  -8  -1  11 7016.97 73.6291   2
  -9   1  11 7134.25 71.4898   2
   9  -8  11 7192.99 101.195   1
   8  -9   8 1958.62 49.4403   2
  -1   9   8 1962.69 53.7484   4
  -8  -1   8 2025.08 36.0141   2
   1   8   8 1927.65 52.7391   4
  -1   9   8 1865.67 49.0746   2
   9  -8   8 1812.50 47.8246   2
  -1  -8  -8 1946.17 50.7554   4
   1  -9  -8 1914.31 51.0420   4
  -9   1   8 1867.51 31.7590   2
   8  -9   5 103.519 23.1268   2
  -1   9   5 78.4629 34.5318   4
   1   8   5 81.0778 28.4618   2
   9  -8   5 83.6016 23.6084   2
   1   8   5 134.525 33.1348   4
   1  -9  -5 148.006 34.2303   4
  -1   9   5 114.695 27.3385   2
  -1  -8  -5 97.9468 32.3075   4
  -1  -8  -2 123.445 25.2945   4
   8  -9   2 122.646 17.5504   2
   9  -8   2 122.873 16.2245   2
   1   8   2 97.1486 24.6859   4
   1  -9  -2 116.529 25.4616   4
  -1   9   2 105.872 26.7381   4
  -1   9  -1 158.305 21.8353   4
   9  -8  -1 129.002 12.4710   2
   8   1   1 127.627 16.0586   2
   9  -1   1 148.169 15.1900   2
   1   8  -1 148.527 20.3838   4
   1   8  -4 915.513 24.2364   4
   1  -9   4 907.916 32.3326   2
   8   1   4 984.205 33.8627   2
   9  -1   4 960.980 32.7332   2
   1  -9   7 288.088 28.5373   2
  -8   9   7 281.435 22.9122   2
  -8   9   7 231.156 32.3504   4
  -1  -8   7 200.931 26.6154   2
   8   1   7 221.076 30.9039   2
  -9   8   7 222.540 18.1089   2
  -1  -8  10 148.664 24.7210   2
  -8  -1 -10 93.6347 29.7437   1
   1  -9  10 69.4588 24.8774   2
  -9   8  10 66.9085 27.9172   4
  -9   8  10 36.6739 17.8555   2
   8   1  10 82.2331 29.9137   2
  -8   9  10 125.454 29.1796   4
  -8   9  10 139.476 20.7914   2
   9  -1  10 74.0795 27.5530   2
  -9   1 -10 30.6407 25.6420   1
   1  -9  10 91.6659 24.4959   1
  -9   8  13 2481.23 52.6216   2
   1  -9  13 2426.16 63.5712   1
  -9   1 -13 2527.83 67.7942   1
  -8   9  13 2306.67 56.4953   4
  -1  -8  13 2477.28 58.9119   2
  -1  -8  13 2515.67 62.9393   1
   9  -1  13 2620.76 69.8619   2
   1  -9  13 2398.48 59.7213   2
  -9   8  13 2461.45 55.5828   4
  -8  -1 -13 2417.08 66.4901   1
   8   1  13 2434.07 66.8115   2
  -9   1 -16 4279.93 93.2199   1
  -8  -1 -16 4723.80 97.9194   1
  -1  -8  16 4686.40 93.1416   1
   8  -9 -16 4203.96 77.3638   1
   1   8 -16 4557.33 76.3697   3
  -9   8  16 4167.65 74.2175   4
   9  -8 -16 4278.28 75.1665   1
  -1  -8  16 4459.40 84.1632   2
   8   1  16 4346.61 93.2086   2
  -8   9  16 4284.92 77.1572   4
   1  -9  16 4117.68 83.1435   2
  -1   9 -16 4549.72 74.2241   3
   1  -9  16 4565.19 93.3145   1
   9  -1  16 4254.92 92.0910   2
  -9   8  16 4489.11 76.9833   2
   8  -9 -19 403.583 38.4728   1
  -1  -8  19 355.904 41.1816   1
   1  -9  19 417.033 44.8652   1
   9  -8 -19 416.754 40.6783   1
   9  -1  19 394.624 46.1974   2
  -9   8  19 22.5249 18.3717   2
   8   1  19 423.966 49.3324   2
  -8  -1 -19 402.452 49.5043   1
  -9   1 -19 439.023 48.0560   1
  -8   9  19 74.2288 22.8888   2
  -1   9 -19 410.783 39.5669   3
   1  -9  19 448.061 43.8924   2
  -8   9  19 356.777 40.5029   4
   1   8 -19 395.115 41.9472   3
  -9   8  19 382.079 39.0634   4
  -1  -8  19 390.064 41.1823   2
   9  -1  22 50.1774 42.7058   2
   1  -9  22 121.005 40.4918   2
   8   1  22 175.513 47.9571   2
   1  -9  22 117.067 44.6478   1
   9  -8 -22 169.084 39.1202   1
   8  -9 -22 184.357 44.0821   1
  -8   9  22 205.365 40.7373   2
  -1   9 -22 134.736 38.8242   3
  -9   1 -22 151.215 51.3255   1
   1   8 -22 76.6680 40.0471   3
  -1  -8  22 119.894 42.7107   1
  -8  -1 -22 223.127 55.1242   1
  -1  -8  22 148.319 42.0726   2
  -1  -8  25 123.157 46.1704   1
   9  -8 -25 101.182 47.5053   1
  -9   1 -25 162.667 59.9298   1
  -1  -8  25 258.922 50.7918   2
  -8  -1 -25-11.5340 55.0744   1
   8   1  25 369.471 58.3400   2
   1  -9  25 85.8973 48.3463   1
   9  -1  25 142.503 52.4779   2
  -9   8  25 105.318 36.0147   2
   8  -9 -25 3.44350 45.1604   1
  -8   9  25 129.214 42.7444   2
   1  -9  25 52.4791 44.2003   2
   8  -9 -28 9.92243 46.7335   1
  -1  -8  28 45.5632 47.6620   1
   1  -9  28 22.5194 48.5816   1
  -1  -8  28 68.2878 46.0381   2
   1  -9  28 86.8530 47.8424   2
  -8  -1 -28 126.849 59.4224   1
   8   1  28 37.5695 49.9096   2
  -8   9  28 65.6502 46.9868   2
  -9   1 -28 106.101 58.0329   1
   9  -1  28 18.1969 49.9700   2
  -8   9  31 1602.25 79.6317   2
   1  -9  31 1636.81 84.0665   2
   8   1  31 1743.97 92.2681   2
   8  -9 -31 1658.28 84.0674   1
  -1  -8  31 1778.17 86.1955   2
  -8  -1 -31 1577.84 95.1411   1
  -1  -8  31 1363.05 80.7365   1
   1  -9  31 1325.40 82.4511   1
   9  -1  31 1483.63 88.7183   2
  -9   1 -31 1420.00 92.5292   1
   9  -8 -31 1600.43 82.0326   1
  -9   8  31 1734.82 80.2669   2
   8  -9 -34 52.9448 54.8448   1
  -9   1 -34 157.196 73.6220   1
  -1  -8  34 86.5992 54.4346   1
  -1  -8  34 32.6832 55.5320   2
   8   1  34 31.3399 55.0108   2
   1  -9  34 61.5428 54.9948   1
   1  -9  34 25.8196 52.9011   2
   9  -1  34 18.5030 60.1062   2
   9  -8 -34 32.0354 56.5031   1
  -8  -1 -34 36.4445 66.9781   1
   9  -1  37 81.9767 58.9468   2
  -1  -8  37 85.5048 51.3434   2
   8   1  37 138.295 62.9122   2
  -9   1 -37 38.6631 71.0028   1
   1  -9  37 69.7916 51.4209   2
   0   9  36 329.038 62.8101   2
   9  -9  36 511.056 67.2859   2
   0  -9 -36 593.330 80.1536   1
  -9   9 -36 521.242 83.3515   1
   9   0 -33 15.9525 56.6883   1
   0  -9 -33 77.8646 78.1117   1
   0   9  33 67.3909 56.5542   2
   9  -9  33 166.573 63.4564   2
  -9   0  30 124.992 39.5965   2
   0   9  30 106.212 51.6610   2
   9  -9  30 76.3539 47.2630   1
   9   0 -30 130.611 49.0981   1
   9  -9  30 259.361 54.7705   2
   0  -9 -27 151.406 61.2036   1
   9  -9  27 24.3987 48.1522   2
  -9   0  27 60.2725 38.3836   2
   0   9  27 9.57541 47.4711   2
   9  -9  27 36.0322 48.8757   1
   0   9  24 1685.21 78.5955   2
   9  -9  24 1706.81 82.8394   1
   0  -9 -24 1582.10 80.0318   1
  -9   0  24 1623.74 69.4018   1
   0   9  21 372.560 50.2023   2
  -9   0  21 559.687 45.9700   1
   9  -9  21 529.236 54.0888   2
   9  -9  21 483.994 51.3438   1
   0  -9 -21 302.685 49.6208   1
   0   9  18 53.8422 37.3041   2
  -9   0  18-22.8932 28.8057   1
   9  -9  18 22.2164 32.1772   1
  -9   0  18 2.28931 16.2891   2
   9  -9  15 90.4287 32.5915   2
   9  -9  15 81.0943 29.9514   1
   0  -9 -15 170.288 34.6785   1
  -9   0  15 176.755 24.7393   2
  -9   0  15 93.0858 23.1348   1
   0   9  15 207.143 36.4781   2
  -9   0  15 127.964 17.1642   4
  -9   0  12 1075.80 33.9334   2
   9  -9  12 1104.05 47.0732   2
   0   9  12 1190.19 48.4955   2
  -9   0  12 1066.36 25.1501   4
   9  -9  12 1164.85 50.0148   1
   0  -9 -12 985.326 45.5266   4
   0  -9 -12 1011.20 44.7526   1
  -9   0   9 3608.64 46.6607   2
   0   9   9 3546.04 66.5813   2
   0  -9  -9 3441.16 65.3798   4
   0   9   9 3517.10 69.2330   4
   9  -9   9 3685.63 69.0922   1
   9  -9   9 3384.67 64.7623   2
  -9   0   6 16.8255 13.6665   2
   0  -9  -6 82.0558 34.2187   4
   0   9   6 60.8617 28.2991   2
   9  -9   6 50.3654 24.6649   2
   0   9   6 28.3418 34.2459   4
   0  -9  -3 1690.03 44.2805   4
   9  -9   3 1685.00 36.1283   2
   0   9   3 1756.54 47.5948   4
   9   0   0 26.9817 13.9815   2
   9  -9   0 26.7911 13.9445   2
   0   9  -3 253.217 22.0600   4
   9   0   3 278.279 24.2466   2
   9   0   6 252.512 29.0551   2
  -9   9   6 217.249 18.6327   2
   0  -9   6 225.397 27.4553   2
  -9   9   9 366.653 31.1377   4
   9   0   9 400.117 33.6013   2
  -9   9   9 395.429 24.2124   2
   0  -9   9 437.083 29.7247   2
   9   0  12 822.615 43.7691   2
  -9   9  12 993.097 40.4029   4
  -9   0 -12 856.049 45.1029   1
   0  -9  12 903.087 41.1248   1
   0  -9  12 879.287 39.8582   2
  -9   9  12 917.006 35.1127   2
   9  -9 -15 519.223 35.5239   1
  -9   0 -15 499.668 44.1746   1
  -9   9  15 454.964 39.5038   4
   9   0  15 430.206 41.5663   2
   0   9 -15 505.482 38.6717   3
   0  -9  15 392.428 35.8255   2
   0  -9  15 437.464 36.4972   1
   9  -9 -18 113.106 32.5811   1
   0  -9  18 165.748 37.0841   2
  -9   0 -18 217.848 41.8489   1
  -9   9  18 88.9406 35.7444   4
   9   0  18 93.1352 40.2909   2
  -9   9  18 13.9905 16.4416   2
   0   9 -18 173.940 37.2608   3
   0   9 -21-41.1811 39.4423   3
  -9   9  21-33.9929 36.9014   4
  -9   0 -21-17.0268 47.2476   1
   9   0  21 7.16725 45.2449   2
   0  -9  21 60.0786 38.4099   2
   9  -9 -21-4.06768 37.1449   1
   0  -9  21-26.2030 40.0306   1
   9  -9 -24 35.9889 43.4835   1
   9   0  24 67.2969 48.6369   2
   0  -9  24 32.3592 44.1656   1
  -9   9  24 115.156 37.2048   2
   0  -9  24 8.29611 42.9389   2
  -9   0 -24 193.859 57.5065   1
   0  -9  27 101.222 46.8911   2
  -9   9  27 68.4069 42.5789   2
  -9   0 -27 14.7735 56.6660   1
   0  -9  27-45.0169 42.8247   1
   9   0  27 31.5532 50.3596   2
   9  -9 -27 54.4633 48.2229   1
   9   0  30 71.8906 51.9138   2
   0  -9  30 38.9852 45.7770   1
  -9   9  30-31.3588 41.6274   2
   0  -9  30 18.2562 48.4967   2
   9  -9 -30 4.61419 46.5522   1
  -9   0 -30 47.1061 59.1134   1
   0  -9  33 88.5497 55.1239   1
   9   0  33 326.794 65.7463   2
  -9   0 -33 225.403 70.4601   1
   9  -9 -33 288.345 62.9802   1
   9   0  36 157.681 67.6262   2
  -9   0 -36 197.866 71.1082   1
   0  -9  36 255.026 54.7110   2
  -5  10   3 1322.63 40.7067   4
   5   5   3 1454.77 38.8353   2
  10  -5   3 1410.55 32.4108   2
   5 -10   3 1495.18 36.9873   2
  10  -5   6 307.101 27.8009   2
  -5  -5   6 336.318 23.9289   2
   5   5   6 295.705 31.5480   2
  -5  10   6 318.619 35.9078   4
  -5  10   6 366.246 29.9524   2
   5 -10   6 293.130 28.8246   2
  -5  10   9 2966.31 55.9470   2
   5 -10   9 3032.27 60.0172   2
  -5  -5   9 2953.20 49.8216   2
  10  -5   9 2769.88 60.4217   1
   5 -10   9 2847.73 61.1691   1
 -10   5   9 2856.86 38.8965   2
  -5  10   9 2682.88 58.4260   4
  10  -5   9 2770.24 60.0590   2
   5 -10  -9 2658.30 57.4956   4
   5   5   9 2947.06 63.6373   2
  -5  -5  -9 2861.82 58.4975   4
  -5  10  12 3990.11 71.3431   2
  -5  -5 -12 3915.02 78.3030   1
 -10   5  12 4096.62 57.5055   4
  10  -5  12 3911.69 78.5122   2
  10  -5  12 3941.39 79.7269   1
   5 -10  12 4084.28 80.1877   1
  -5  -5  12 4143.22 73.0569   1
  -5  -5 -12 3938.49 72.4556   4
   5 -10  12 4353.82 78.6822   2
   5 -10 -12 4068.81 70.9055   4
   5   5  12 4101.01 81.3278   2
   5 -10 -12 3883.91 68.3051   1
  -5  -5  12 4163.40 66.6123   2
  -5  10  12 3975.05 73.4660   4
 -10   5  12 4021.55 57.6553   2
   5 -10 -15 53.0753 30.9647   1
  10  -5  15 55.3820 31.8463   1
   5 -10  15 45.6033 29.7811   1
  -5  -5 -15-13.4414 34.3359   1
  -5  10  15 28.0517 27.1150   2
  -5  10  15 81.0034 35.4729   4
  -5  -5  15-3.87942 27.3127   2
 -10   5  15 25.2790 22.2130   2
   5 -10  15 127.418 33.5596   2
  10  -5  15 11.8181 31.8594   2
   5   5  15 4.03846 32.5313   2
  -5  -5  15 32.8784 27.0181   1
 -10   5  15 2.53665 25.3813   4
   5 -10  18 329.033 39.0068   1
  -5  10  18 313.345 39.6614   2
  10  -5 -18 325.804 34.1694   1
  10  -5  18 377.903 41.7636   1
   5 -10  18 343.489 41.1904   2
 -10   5  18 273.878 32.7503   2
  10  -5  18 512.744 48.7859   2
 -10   5  18 267.495 30.6823   4
  -5  10  18 283.542 41.1558   4
   5   5  18 293.174 43.6907   2
  -5  -5  18 320.236 35.0990   1
  -5  -5  18 264.315 33.4254   2
  -5  -5 -18 463.548 48.2804   1
  -5  -5 -21 2821.63 93.3142   1
  10  -5  21 2392.57 83.8544   1
   5 -10  21 2416.62 84.9928   1
 -10   5  21 2706.78 70.7806   2
  10  -5  21 2476.67 85.7660   2
  -5  -5  21 2661.09 75.7735   2
  10  -5 -21 2585.27 73.3357   1
   5 -10  21 2428.64 81.3927   2
   5 -10 -21 2759.46 82.3176   1
  -5  10  21 2727.99 81.5046   2
   5   5  21 2833.08 91.1488   2
  -5  -5  21 2917.01 83.5289   1
   5 -10  24 1839.48 82.8915   1
   5 -10 -24 2055.67 82.4661   1
   5 -10  24 1775.16 78.2827   2
  10  -5 -24 1915.04 72.4944   1
  -5  -5  24 1955.89 74.3264   2
  -5  10  24 2070.36 80.7550   2
  10  -5  24 1865.16 83.0905   2
  -5  -5 -24 1849.77 84.4123   1
   5   5  24 2054.62 86.0231   2
  -5  -5  24 2195.29 82.3682   1
 -10   5 -27 53.5943 57.3922   1
   5 -10  27 34.6889 44.1026   2
  -5  10  27 36.8833 48.9694   2
  -5  -5  27 104.411 46.4450   2
  -5  -5  27 49.4007 42.5674   1
   5 -10  27-23.2758 42.3498   1
  10  -5 -27 15.8333 44.5524   1
  -5  -5 -27-15.5906 57.3159   1
  10  -5  27 3.53574 47.2025   2
   5 -10 -27 14.1505 52.2159   1
   5   5  27-40.4889 52.6925   2
 -10   5  27-14.6944 22.9451   2
  -5  -5  30 186.208 49.7183   1
   5 -10  30 159.341 53.5595   1
  -5  -5  30 178.520 46.7244   2
  10  -5 -30 209.638 51.5095   1
 -10   5 -30 186.112 62.5387   1
  10  -5  30 113.536 52.3573   2
   5   5  30 195.958 56.6609   2
   5 -10  30 123.453 51.3213   2
  -5  10  30 73.3557 45.6272   2
 -10   5  30 108.794 35.3372   2
   5 -10  33 564.295 72.5608   1
 -10   5 -33 231.886 77.1221   1
  -5  -5  33 361.800 61.2103   2
   5   5  33 364.478 72.9178   2
   5 -10 -33 373.911 78.3646   1
  10  -5 -33 421.521 67.5510   1
   5 -10  33 415.845 67.3830   2
  -5  10  33 297.525 57.5707   2
  10  -5  33 270.153 66.7716   2
  10  -5  36 140.497 64.3270   2
  -5  -5  36-56.0122 49.0354   2
   5 -10 -36-18.1251 61.4398   1
   5   5  36 138.466 60.6124   2
   5   5 -36 29.9887 58.6809   1
  -5  -5 -36 223.736 73.9599   1
  -5  10  36 151.897 55.3621   2
 -10   5 -36 54.8208 70.8172   1
  -6  10 -37-32.1569 68.7000   1
   6 -10  37 12.4981 53.7965   2
  10  -6  37 124.839 61.1564   2
   4   6  37-41.9470 58.4550   2
 -10   6 -37 73.5691 71.2784   1
   4 -10 -37 37.5754 55.2453   1
  -4  10  37 29.5186 46.7847   2
   6   4 -37 84.0152 61.1271   1
   6 -10  34 3037.95 116.497   2
  -4  10  34 3117.52 115.600   2
   4   6  34 2911.97 118.733   2
  -4  -6 -34 2841.41 120.356   1
  -6  -4  34 2951.92 105.978   2
 -10   6 -34 3225.47 131.771   1
  10  -6  34 3048.29 119.553   2
  10  -4 -31 2041.58 86.4291   1
   6 -10  31 2043.43 92.9479   2
  -4  10  31 2097.63 91.7641   2
  -4  -6 -31 2127.77 102.103   1
  -6  -4  31 2005.71 87.1482   1
  -6  -4  31 1926.21 82.2856   2
 -10   6 -31 1866.24 100.673   1
   6 -10  31 1706.97 91.1092   1
  10  -6  31 1880.01 92.9317   2
   4   6  31 1923.70 93.2351   2
  -6  -4  28 2154.49 85.4698   1
  10  -4 -28 1962.15 79.1880   1
  10  -6  28 1946.79 88.3756   2
   6 -10  28 1812.98 83.7106   2
  -4  -6 -28 2058.70 95.4579   1
  -6  -4  28 2072.47 80.8063   2
   4   6  28 2029.51 92.0751   2
   6 -10  28 1927.74 89.9851   1
  -4  10  28 1976.10 86.4693   2
  -4  10  25 1037.78 68.0700   2
  -4  -6 -25 1181.36 77.7246   1
   6 -10  25 941.725 66.9564   1
  -6  -4  25 1061.22 60.5415   2
   4 -10 -25 1039.57 70.5045   1
  10  -4 -25 1351.74 67.0183   1
   4   6  25 1263.48 73.8587   2
  10  -6  25 1087.70 69.7117   2
   6 -10  25 1189.45 69.7680   2
  -6  -4  25 1176.60 67.0719   1
   4   6  22 9224.40 153.170   2
  -6  -4  22 9100.47 131.685   2
   6 -10  22 9116.40 155.835   1
  -4  10  22 9435.47 145.982   2
  -4  -6 -22 9076.12 152.403   1
   6 -10  22 9112.09 147.774   2
  10  -4 -22 8983.69 130.219   1
  10  -6  22 9598.26 156.781   2
  10  -6  22 9004.19 154.953   1
  -6  -4  22 9062.25 143.108   1
   4 -10 -22 9234.29 144.988   1
  -6  -4  19 2292.88 70.3155   1
  -4  10  19 2248.76 71.8583   2
  10  -6  19 2097.99 75.5840   1
   6 -10  19 2253.34 73.0349   2
  -4  -6 -19 2211.34 77.1459   1
 -10   4  19 2081.12 50.3351   4
 -10   4  19 2472.52 63.3322   2
   6 -10  19 2194.89 75.7575   1
   4   6  19 2343.28 78.9624   2
  10  -6  19 2177.21 75.9991   2
  -6  -4  19 2339.88 66.0461   2
  10  -6  16 669.359 45.5043   1
  -4  -6 -16 656.898 46.4541   1
   4 -10 -16 693.501 44.4172   1
   6 -10  16 715.596 45.2940   2
 -10   4  16 671.841 33.3929   2
  10  -6  16 540.722 43.2853   2
  -6  -4  16 648.856 39.0302   1
  -6  -4  16 638.241 37.0720   2
   4   6  16 727.020 47.4446   2
  -4  10  16 624.215 41.7105   2
 -10   4  16 640.189 32.3561   4
  -4  10  16 627.773 45.9183   4
   4   6  13 3878.77 80.6805   2
  -4  -6 -13 4049.69 77.1869   4
  -4  10  13 4046.90 76.7249   2
   4 -10 -13 4162.72 74.4821   1
   4 -10 -13 4156.80 75.2144   4
  -4  -6 -13 3830.62 79.5907   1
 -10   4  13 3984.92 59.7794   2
  -6  -4  13 4213.34 74.1027   1
   6 -10  13 3783.85 80.4225   1
  -4  10  13 4170.81 77.7145   4
  10  -6  13 3996.11 83.2212   1
 -10   4  13 3966.06 55.9036   4
   6 -10  13 3799.64 76.3771   2
  -6  -4  13 3755.03 63.7753   2
  10  -6  13 4121.21 82.5679   2
   4   6  10 2706.83 62.5080   2
  -4  -6 -10 2596.05 58.5481   4
   6 -10  10 2797.37 63.3101   1
   6 -10  10 2742.56 59.6564   2
 -10   4  10 2709.28 41.4838   2
  10  -6  10 2757.22 61.6587   2
  -4  -6 -10 2584.63 59.9634   1
  -4  10  10 2696.63 56.5574   2
  -4  10  10 2741.92 61.0445   4
   4 -10 -10 2706.60 59.0844   4
  10  -6  10 2764.05 63.2404   1
   4   6   7 143.778 29.3975   2
  -4  -6  -7 289.497 32.0505   4
  -4  10   7 205.954 27.5294   2
  10  -6   7 211.180 27.8050   2
  -4  10   7 263.664 37.5815   4
   6 -10   7 136.837 25.0783   2
  -4  10   4 11389.8 93.9665   4
   4 -10  -4 11537.6 94.4574   4
   6 -10   4 11538.1 90.5800   2
  10  -6   4 11443.0 87.6819   2
  -4  -6  -4 11250.3 93.0314   4
  10  -6   1 54472.7 144.032   2
  -4  -6   2 20.3196 17.8793   4
   6   4   2-7.71925 19.0969   2
  -6  10   5 2424.42 52.0390   4
   4 -10   5 2451.22 49.2193   2
   6   4   5 2412.13 52.6121   2
  10  -4   5 2291.34 46.7899   2
  -4  -6   5 2232.10 27.0298   4
  -4  -6   8 578.262 28.2738   2
 -10   6   8 557.428 19.3155   2
   6   4   8 541.883 35.0781   2
  -6  10   8 487.463 35.8115   4
   4 -10   8 543.582 32.1070   2
  10  -4   8 582.805 35.4823   2
   4 -10  11 7519.60 102.342   1
  -4  -6  11 7705.90 87.2191   2
  -6  -4 -11 7352.20 99.6288   1
   6   4  11 7638.02 103.304   2
 -10   6  11 7285.23 76.2215   4
   4 -10  11 7659.98 96.8539   2
  10  -4  11 7584.65 103.627   1
   6 -10 -11 7416.61 88.9735   4
  -6  10  11 7380.72 92.0905   4
  10  -4  11 7666.16 102.802   2
 -10   6  11 7606.26 73.2877   2
  -4  -6  14 373.901 31.8402   1
   4 -10  14 400.543 36.6866   1
   6 -10 -14 424.721 33.2930   1
   6   4  14 392.885 39.3849   2
  -6  -4 -14 389.433 41.9251   1
 -10   6  14 453.573 33.4846   4
  10  -4  14 447.148 40.2550   1
   4 -10  14 435.995 35.1825   2
  -6  -4 -14 397.228 37.1074   4
  10  -4  14 423.639 40.2125   2
  -6  10  14 516.507 34.0199   2
  -4  -6  14 420.747 32.6335   2
  -6  10  14 434.461 40.3097   4
 -10   6  14 424.696 28.9909   2
  10  -4  17 89.2195 33.8815   1
  10  -6 -17 236.552 29.5588   1
  -4  -6  17 187.659 31.4921   2
  -4  -6  17 298.746 33.8519   1
 -10   6  17 207.227 28.7560   2
  -6  10  17 232.965 35.1088   2
   4 -10  17 104.309 31.4764   1
  -6  10  17 182.587 37.3276   4
 -10   6  17 208.899 31.1567   4
   4 -10  17 179.037 36.0973   2
  10  -4  17 126.317 34.2682   2
  -6  -4 -17 204.637 42.4246   1
   6   4  17 203.906 38.5495   2
   6 -10 -17-0.19456 25.2326   1
  -4  10 -20 2106.55 57.9097   3
  -4  -6  20 2103.28 72.3955   1
   6   4  20 2272.57 81.9444   2
  -4  -6  20 2283.17 69.8143   2
  -6  -4 -20 2114.08 82.9364   1
   4 -10  20 2157.25 74.3242   2
 -10   6  20 2060.28 55.6118   4
   6 -10 -20 2079.90 71.3935   1
  -6  10  20 2103.96 71.6665   2
  10  -6 -20 2261.30 67.2087   1
   4 -10  20 2090.47 77.8507   1
  10  -4  20 2030.56 77.7120   2
 -10   6  20 2191.08 63.6958   2
  -4  -6  23 12060.2 170.578   1
  -6  10  23 12429.6 167.113   2
   4 -10  23 11805.1 178.158   1
  -6  -4 -23 12133.5 180.394   1
   6   4  23 11790.1 179.061   2
   4 -10  23 12481.8 170.648   2
   6 -10 -23 12564.7 165.321   1
  -4  -6  23 12309.2 159.356   2
  10  -4  23 12356.1 180.834   2
  10  -6 -23 12502.7 155.538   1
  10  -6 -26 55.2371 43.1482   1
 -10   4 -26 28.8177 53.7595   1
  -4  -6  26 69.9684 44.3425   2
   4 -10  26 77.5304 45.3861   2
   6   4  26 119.960 49.4504   2
   4 -10  26 57.3638 46.3297   1
  -6  -4 -26 111.688 57.8779   1
  -4  -6  26 90.6139 49.1761   1
  10  -4  26 96.8779 50.5766   2
  10  -4  29 213.194 53.7307   2
 -10   6  29 38.8450 31.9498   2
  -6  10  29 252.309 50.0696   2
   6 -10 -29 428.564 56.8128   1
   4 -10  29 379.446 55.1746   2
  10  -6 -29 217.957 49.2063   1
  -4  -6  29 258.333 48.1896   2
  -6  -4 -29 309.441 62.6418   1
   4 -10  29 166.851 50.4737   1
  -4  -6  29 314.725 52.0854   1
 -10   4 -29 430.368 65.9335   1
   6   4  29 304.535 58.0724   2
  -4  -6  32 1616.67 81.2066   2
   4 -10  32 1514.05 89.1803   1
  -4  -6  32 1932.39 89.9452   1
 -10   4 -32 1568.34 99.0576   1
  -6  -4 -32 1700.12 98.8112   1
   4 -10  32 1779.10 90.9717   2
  10  -6 -32 1664.43 85.0962   1
   6   4  32 1807.43 95.3110   2
  10  -4  32 1678.26 94.4732   2
  -6  10  32 1682.35 85.5358   2
  -4  -6  35 2089.69 96.8291   2
   4 -10  35 1929.30 97.7809   2
 -10   4 -35 2533.16 121.958   1
  -6  -4 -35 2374.21 115.899   1
  10  -4  35 1822.40 101.320   2
   6   4  35 1953.68 103.618   2
  -6  10  35 1919.86 94.6133   2
   6 -10 -35 2160.48 103.362   1
  10  -4  38 346.180 63.6934   2
   6   4  38 374.675 67.7339   2
   4   6 -38 455.910 69.1973   1
  -4  10 -38 247.065 73.2416   1
   4 -10  38 209.643 56.0418   2
 -10   4 -38 396.678 84.0706   1
   6 -10 -38 375.164 71.3158   1
  -6  -4 -38 259.420 79.3821   1
  -3  10  38 449.673 67.5605   2
   7 -10  38 351.301 64.3243   2
  10  -7  38 258.907 63.7617   2
  -3  -7 -38 248.024 88.9496   1
   3 -10 -38 383.326 73.9468   1
   3   7  38 388.869 69.4973   2
  -7  10 -38 307.522 73.5445   1
 -10   7 -38 136.401 72.1562   1
  -3  10  35 476.808 66.7731   2
   7 -10  35 288.792 68.1726   2
   3 -10 -35 241.328 70.7689   1
   7   3 -35 239.687 63.1003   1
   3   7  35 343.486 70.3905   2
  10  -7  35 357.649 68.3330   2
 -10   7 -35 309.994 76.0089   1
 -10   7 -32 19.5652 62.7185   1
   3   7  32 238.913 57.8759   2
  -3  10  32 154.198 51.6721   2
  -7  -3  32 155.430 49.9571   2
  -3  -7 -32 163.400 65.2468   1
  10  -3 -32 193.772 58.3567   1
   3 -10 -32 270.225 74.3658   1
   7 -10  32 230.668 62.4905   1
  10  -7  32 247.830 61.7479   2
   7 -10  32 114.389 52.8598   2
   3   7  29 273.739 54.5774   2
  10  -7  29 335.689 61.4132   2
   7 -10  29 305.337 56.1506   1
  10  -3 -29 201.696 48.7550   1
  -7  -3  29 341.859 47.4380   2
  -3  10  29 292.060 51.3812   2
  -3  -7 -29 234.670 58.8340   1
   7 -10  29 339.342 56.0333   2
 -10   3  29 86.4189 31.0288   2
  -7  -3  29 245.631 43.8940   1
   3 -10 -29 0.38027 43.0861   1
  -7  -3  26 109.397 44.0795   2
   7 -10  26 118.140 48.8515   1
  10  -3 -26 151.311 46.6480   1
  -7  -3  26 93.1394 39.1887   1
  -3  10  26 156.311 48.9740   2
  10  -7  26 74.4065 49.4939   2
  10  -7  26 183.074 52.3697   1
   7 -10  26 80.1473 45.7254   2
  -3  -7 -26 151.609 58.7477   1
   3   7  26 286.228 54.4776   2
   7 -10  23 649.862 60.6115   1
  -3  -7 -23 447.231 60.5411   1
  -7  -3  23 600.317 52.1729   1
  10  -7  23 628.621 59.9832   1
  10  -7  23 588.150 59.0431   2
  -7  -3  23 513.675 46.8170   2
   7 -10  23 625.575 58.7543   2
   3   7  23 484.485 56.7607   2
  -3  10  23 506.965 53.1764   2
   7 -10  20 686.454 54.8357   2
  -7  -3  20 691.277 44.6890   2
  10  -7  20 764.662 55.9849   1
  -3  10  20 686.091 50.9885   2
   3   7  20 743.462 55.6344   2
  -3  -7 -20 629.332 55.9537   1
 -10   3  20 744.477 41.8532   2
  10  -7  20 663.431 53.3996   2
   7 -10  20 655.990 53.9650   1
  -7  -3  20 679.903 46.2367   1
   3 -10 -17 13.0977 33.7863   1
  10  -7  17 26.3476 33.2017   1
  -3  -7 -17 65.8333 40.8427   1
   7 -10  17 47.7788 32.5941   2
 -10   3  17 22.5639 23.1484   2
 -10   3  17 19.8099 22.5549   4
  -7  -3  17 5.14691 25.5309   1
  -7  -3  17 94.8760 24.0923   2
   7 -10  17 79.8691 31.7773   1
 -10   3  17 11.3702 24.0681   1
  10  -7  17 28.9709 31.5654   2
  -3  10  17-23.8237 35.0065   2
   3   7  17-37.0507 34.4776   2
  -3  10  14 962.126 47.2142   2
  -3  10  14 831.445 47.8775   4
  10  -7  14 925.766 47.4003   2
  -3  -7 -14 1020.49 47.7705   4
 -10   3  14 857.690 31.5548   4
   3   7  14 978.055 49.7359   2
  -3  -7 -14 1062.09 50.6694   1
   7 -10  14 793.363 46.7839   1
   3 -10 -14 1074.16 48.4347   1
 -10   3  14 998.557 35.7266   2
  10  -7  14 949.678 49.1586   1
  -7  -3  14 947.673 41.3503   1
   7 -10  14 994.608 47.9388   2
   3 -10 -14 871.406 46.8980   4
  -3  -7 -11 12513.1 125.525   1
  -3  10  11 13037.8 125.414   4
   3 -10 -11 12599.6 118.109   1
  10  -7  11 12927.6 131.570   2
   3   7  11 12679.6 129.816   2
 -10   3  11 12833.7 84.8609   4
   7 -10  11 12638.1 132.831   1
  -3  10  11 12835.4 124.195   2
  10  -7  11 12683.2 133.185   1
   3 -10 -11 12914.7 120.772   4
   7 -10  11 12960.0 128.371   2
 -10   3  11 12822.9 91.7350   2
  -3  -7 -11 12749.2 121.280   4
   3 -10  -8 1236.89 44.9049   4
   7 -10   8 1410.46 44.5157   2
  -3  -7  -8 1248.18 44.2860   4
   3   7   8 1367.42 46.3746   2
  10  -7   8 1315.78 43.4767   2
 -10   3   8 1257.84 24.6430   2
  -3  10   8 1412.43 43.9465   2
  -3  10   8 1432.02 48.7950   4
  -7  -3   8 1122.48 28.2842   2
  -3  10   5 188.825 36.1661   4
   3   7   5 183.243 30.9248   2
  -3  -7  -5 231.552 31.4388   4
  10  -7   5 157.824 23.8578   2
   7 -10   2 734.060 29.2890   2
  -3  10   2 781.896 33.1772   4
  -3  -7  -2 760.420 32.4857   4
  10  -7   2 748.192 23.5404   2
   3   7  -1 34.9529 19.0614   4
   7   3   1 35.1001 18.3700   2
   3 -10   4 435.737 29.1733   2
   7   3   4 415.629 28.8342   2
   3   7  -4 417.597 19.8485   4
  10  -3   4 398.293 26.0066   2
  -3  -7   4 437.246 21.4626   4
  -3  -7   7 1383.38 38.4665   2
  -7  10   7 1290.22 44.8385   4
 -10   7   7 1349.91 25.4714   2
  10  -3   7 1374.53 43.2901   2
   3 -10   7 1477.18 45.0355   2
   7   3   7 1319.88 43.7319   2
  -7  10  10 784.436 41.9296   4
   7   3  10 658.395 38.5484   2
 -10   7  10 563.488 31.3862   4
  10  -3  10 674.927 38.0255   2
   3 -10  10 565.514 33.9846   2
  -3  -7  10 534.500 31.0570   2
   3 -10  10 630.800 35.1145   1
 -10   7  10 550.673 24.0709   2
  10  -3  10 642.760 37.1454   1
  -7  -3 -10 650.057 37.8661   1
   3 -10  13 4367.80 84.6628   1
   3 -10  13 4454.47 79.9712   2
   7   3  13 4373.65 85.9967   2
  -3  -7  13 4466.63 74.3991   2
   7 -10 -13 4612.84 73.2465   1
  -7  -3 -13 4253.11 83.8476   1
  10  -3  13 4755.07 89.1525   2
  -3  -7  13 4496.83 80.9712   1
 -10   7  13 4588.83 68.1195   4
  -7  10  13 4227.00 74.2292   4
 -10   7  13 4447.88 66.0826   2
   7   3  16 2996.69 80.8265   2
  -7  10  16 2511.75 63.5087   2
   3 -10  16 2572.35 73.5784   1
   3 -10  16 2761.41 71.2076   2
  -3  -7  16 2678.23 71.7648   1
  -7  -3 -16 2660.23 76.4240   1
  -3  -7  16 2891.91 67.8418   2
 -10   7  16 2769.61 60.3515   2
 -10   7  16 2796.13 59.2618   4
  10  -3  16 2887.90 78.1355   2
  -7  10  16 2791.29 69.2434   4
  10  -7 -16 2966.00 62.9783   1
   3 -10  19 530.575 46.8713   2
  -3  -7  19 593.140 45.3474   2
 -10   7  19 534.956 38.3548   2
  10  -7 -19 519.040 39.4976   1
  -3  10 -19 575.952 41.2396   3
  10  -3  19 493.056 48.6330   2
 -10   7  19 485.630 37.8423   4
  -7  -3 -19 474.337 49.9639   1
   3 -10  19 375.088 41.7648   1
  -7  10  19 535.999 45.8031   4
   7 -10 -19 578.647 44.6645   1
  -3  -7  19 630.557 46.6303   1
  -7  10  19 653.082 46.2296   2
   7   3  19 588.810 52.4075   2
   3   7 -22 31.8294 41.1283   3
  -3  -7  22 139.333 41.3449   1
  -3  -7  22 62.9616 39.1037   2
  -7  10  22 145.616 40.5041   2
 -10   3 -22 5.01417 52.7656   1
   3 -10  22 85.8724 41.9153   1
   7   3  22 94.2065 49.3783   2
  -7  -3 -22 152.991 51.3028   1
   3 -10  22 63.5297 40.3084   2
 -10   7  22 11.4725 23.0633   2
   7 -10 -22 54.8541 42.1470   1
  10  -3  22 116.709 47.6671   2
  10  -7 -22 96.9518 41.7223   1
  -3  -7  25 46.6370 45.8133   1
  -3  -7  25 92.5227 43.7683   2
 -10   3 -25 42.8534 53.9703   1
  -7  10  25-49.5413 43.1636   2
  -7  -3 -25 47.4956 58.6431   1
   7   3  25 94.4295 49.5927   2
  10  -3  25-51.3998 47.4439   2
   3 -10  25-26.8309 44.0078   1
   3 -10  25-30.7013 46.9816   2
  10  -7 -25-0.82443 43.2173   1
   7 -10 -25 62.0925 47.8582   1
  10  -3  28 202.123 56.0156   2
 -10   7  28-9.71804 27.3786   2
  -3  -7  28 145.364 48.5401   1
   7 -10 -28 90.8779 47.9277   1
  -3  -7  28 76.7650 48.1843   2
 -10   3 -28 147.932 59.4196   1
  -7  10  28 93.5901 46.9925   2
   3 -10  28-9.22081 51.3407   1
  10  -7 -28 37.4769 46.5870   1
   3 -10  28 13.1637 48.6698   2
  -7  10  31 227.211 52.6262   2
 -10   3 -31 139.250 65.7300   1
   7   3  31 129.387 53.7539   2
  -3  -7  31 66.1976 49.1849   1
   3 -10  31 195.186 56.3963   2
  10  -3  31 153.279 56.5660   2
  -7  -3 -31 268.717 71.9061   1
  -3  -7  31 146.643 45.5620   2
   3 -10  31 32.5829 55.6861   1
  10  -7 -31 146.113 52.7563   1
   3 -10  34 80.3396 55.0755   2
  -7  -3 -34 38.5168 69.7489   1
  10  -3  34-7.12971 65.6171   2
   7   3  34 198.599 66.2865   2
  -7  10  34 43.9323 50.2380   2
   7 -10 -34 53.5281 70.8055   1
  -3  -7  34 55.7964 51.1446   2
 -10   3 -34-80.0762 72.6948   1
   3 -10  34-83.1798 57.0093   1
  -7  -3 -37 73.7754 72.9361   1
   3   7 -37-26.9736 56.7014   1
  -3  -7  37 66.0924 48.7239   2
   7 -10 -37 108.152 57.2909   1
   3 -10  37 144.432 56.3343   2
 -10   3 -37-64.7358 72.1285   1
   7   3  37 97.4622 55.1211   2
  -8  10 -36 593.854 82.5385   1
   2 -10 -36 429.716 70.2017   1
  10  -8  36 384.301 66.0327   2
 -10   8 -36 401.698 80.8228   1
   8 -10  36 359.276 63.8991   2
   2   8  36 311.442 64.7322   2
  -2  10  36 403.144 65.3410   2
 -10   8 -33 1964.62 109.904   1
   2   8  33 1782.28 94.5347   2
   8   2 -33 2050.24 93.0141   1
   8 -10  33 1721.22 93.6412   2
  -2  10  33 1731.03 94.6246   2
   2 -10 -33 1905.88 100.076   1
  10  -8  33 1710.38 94.6633   2
  10  -2 -33 2241.74 97.4622   1
   2   8  30 529.791 62.3336   2
  -2  -8 -30 528.370 68.4110   1
  -2  10  30 588.785 62.0974   2
  -8  -2  30 579.858 56.5829   2
   8 -10  30 536.816 65.0458   1
   8 -10  30 598.837 63.6027   2
  10  -8  30 620.326 65.0810   2
 -10   2  30 328.057 41.6585   2
  10  -2 -30 616.416 57.7801   1
  -2  -8 -27-21.8953 57.3013   1
   8 -10  27 43.6910 46.7533   1
  10  -8  27 82.0340 49.7896   1
   8 -10  27 68.2488 46.5192   2
   2   8  27 55.9806 48.5793   2
  -2  10  27 185.567 53.0356   2
  10  -8  27 137.082 52.0697   2
  -8  -2  27 2.02058 38.9057   1
  10  -2 -27 97.8107 46.9529   1
  -8  -2  27 56.1259 43.7172   2
  -8  -2  24 3633.45 98.2297   1
   8 -10  24 3767.62 105.743   2
  -2  10  24 3572.63 103.239   2
  10  -8  24 3770.61 108.288   2
   2   8  24 3805.28 108.374   2
  -2  -8 -24 3620.48 107.049   1
  10  -8  24 3596.35 108.840   1
   8 -10  24 3725.98 108.470   1
  -8  -2  24 3857.00 92.9066   2
  -8  -2  21 1846.47 61.6709   2
  -8  -2  21 2225.67 72.3798   1
 -10   2  21 2057.37 68.3977   1
   8 -10  21 1960.57 79.8992   1
  -2  10  21 2235.98 80.9147   2
  10  -8  21 1996.46 81.2079   1
   2   8  21 2137.93 82.9325   2
  10  -8  21 2029.86 78.2153   2
  -2  -8 -21 2259.32 82.6713   1
   8 -10  21 2217.04 80.4818   2
 -10   2  21 2074.06 61.4325   2
  10  -8  18 68.1186 40.1222   1
   8 -10  18 11.0904 31.3934   1
   8 -10  18-13.5598 34.9763   2
 -10   2  18 68.0158 27.7341   1
  -8  -2  18-4.88626 28.8777   1
   2 -10 -18 0.23056 47.1521   1
 -10   2  18 54.7137 27.2554   2
  -2  -8 -18-16.3688 41.1761   1
 -10   2  18 4.33731 21.6457   4
  -2  10  18 32.5171 38.9857   2
   8 -10  15 121.012 31.5154   2
  10  -8  15 53.3826 29.3372   1
 -10   2  15 99.9815 23.7945   1
  -8  -2  15 79.0268 24.2495   1
   8 -10  15 74.9642 29.9439   1
 -10   2  15 85.5901 22.4503   2
  -8  -2  15-11.1687 11.2874   2
   2   8  15 104.272 33.0959   2
   2 -10 -15 83.0126 31.8919   1
  -2  10  15 78.5414 34.3666   2
 -10   2  15 78.3384 21.2797   4
  -2  10  15 91.3367 36.8792   4
  10  -8  15 172.731 34.2713   2
   2 -10 -12 6894.06 93.6848   1
   8 -10  12 6639.72 96.6482   2
   8 -10  12 7037.11 105.827   1
  10  -8  12 7112.61 102.309   2
  -2  10  12 7030.72 97.5519   4
 -10   2  12 6678.37 71.7149   2
  -2  -8 -12 6737.83 97.0107   1
  -2  10  12 6965.14 97.0602   2
   2   8  12 6494.08 97.6613   2
  10  -8  12 6807.40 102.503   1
  -8  -2  12 6679.34 76.5945   2
  -2  -8 -12 7012.47 94.4562   4
   2 -10 -12 7069.45 94.5732   4
 -10   2  12 6897.78 62.1703   4
  -2  -8  -9 12780.0 118.478   1
   2   8   9 12739.8 121.723   2
   8 -10   9 12762.2 123.967   1
  10  -8   9 12691.1 119.608   2
  10  -8   9 12937.9 124.288   1
   8 -10   9 12735.0 117.840   2
   2 -10  -9 12573.5 115.574   4
 -10   2   9 12764.6 78.2531   2
  -2  -8  -9 12466.5 114.482   4
  -2  10   9 12438.6 115.656   2
  -8  -2   9 12756.7 89.8169   2
   8 -10   6 89.0722 24.4998   2
  -2  -8  -6 94.3985 32.5142   4
   2   8   6 94.0815 29.6093   2
  -8  -2   6 120.150 18.4391   2
   2   8   6 65.3444 34.3820   4
  10  -8   6 30.3488 23.7193   2
  -2  -8  -3 13116.3 99.1901   4
   8 -10   3 13601.0 95.7125   2
  10  -8   3 13099.1 88.2273   2
  -2  10   3 14096.5 102.548   4
   2 -10  -3 13848.2 102.649   4
   2   8   3 13288.8 102.469   4
   8   2   0 25952.8 114.757   2
  -2  10   0 26623.4 122.759   4
  10  -2   0 26030.2 96.8666   2
   2   8   0 26218.8 122.992   4
   8   2   3 6390.93 68.5551   2
  10  -2   3 6480.30 64.7951   2
   2   8  -3 6485.14 54.0578   4
  -2  -8   3 6335.15 53.2895   4
   8   2   6 310.032 29.8813   2
   2   8  -6 315.457 16.1039   4
 -10   8   6 377.903 17.2023   2
   2 -10   6 288.010 29.7315   2
  10  -2   6 358.729 29.3998   2
  -8  10   6 423.399 23.8760   2
  -2  -8   6 331.749 28.1433   2
   2 -10   9 5585.31 77.4336   2
   2 -10   9 5832.50 82.6211   1
   8   2   9 5368.84 82.4756   2
  -8  10   9 5728.49 76.0008   4
  -8  -2  -9 5780.49 84.0317   1
  -8  10   9 5757.72 68.0094   2
  10  -2   9 5551.65 82.5592   2
  -2  -8   9 5891.23 74.9308   2
 -10   2  -9 5903.66 84.6268   1
 -10   8   9 5852.90 59.0100   2
  10  -2  12 787.295 42.9465   2
  -2  -8  12 886.530 40.7419   1
  -2  -8  12 707.146 36.5351   2
 -10   2 -12 828.129 45.5131   1
  -8  10  12 752.104 41.8900   4
   2 -10  12 816.287 39.8978   2
 -10   8  12 784.182 36.4066   4
  -8  -2 -12 837.593 45.6901   1
  -8  10  12 666.914 29.6076   2
 -10   8  12 805.654 31.6719   2
   2 -10  12 809.081 41.4599   1
   8   2  12 772.383 42.8802   2
  10  -2  15 440.956 42.1091   2
  -2  -8  15 444.358 35.5354   2
 -10   2 -15 409.748 42.2757   1
  -8  10  15 390.178 41.4899   4
  10  -8 -15 423.180 32.2114   1
  -8  -2 -15 493.172 43.8051   1
   2 -10  15 510.768 40.4590   1
 -10   8  15 413.924 31.3659   2
 -10   8  15 410.953 35.7010   4
   8   2  15 411.287 41.8250   2
   2 -10  15 472.339 37.7525   2
  -2  -8  15 476.377 37.5606   1
  -8  10  18 134.336 36.2345   4
  -8  10  18-18.2987 21.7443   2
 -10   2 -18 125.099 41.7856   1
   2   8 -18 101.591 36.1810   3
   2 -10  18 103.211 36.7187   1
  -8  -2 -18 103.453 41.3585   1
  10  -8 -18 144.267 29.8297   1
  -2  -8  18 152.413 35.3771   1
   2 -10  18 90.8876 36.2806   2
 -10   8  18 196.856 28.9942   2
  -2  10 -18 114.686 34.4367   3
  -2  -8  18 92.1006 32.7565   2
   8   2  18 107.937 39.1706   2
   8 -10 -18 107.577 33.2644   1
  10  -2  18 113.149 38.0409   2
 -10   8  18 102.991 34.1418   4
 -10   2 -21 800.022 63.0807   1
  10  -2  21 1000.43 62.9678   2
  10  -8 -21 1030.53 51.7505   1
  -8  10  21 906.625 51.9741   4
   2 -10  21 896.807 59.2193   1
   8 -10 -21 958.608 55.6688   1
  -8  10  21 954.889 51.8664   2
 -10   8  21 917.010 47.8450   4
  -2  -8  21 927.982 58.6850   1
   2 -10  21 924.057 57.5074   2
   8   2  21 851.397 60.6402   2
   2   8 -21 744.056 50.6335   3
  -8  -2 -21 1068.62 69.3553   1
  -2  10 -21 994.778 50.7165   3
  -2  -8  21 901.128 55.5429   2
 -10   8  21 778.089 42.2894   2
   8   2  24 668.279 62.0000   2
  -2  -8  24 799.372 57.2527   2
   2 -10  24 800.076 61.8149   1
   8 -10 -24 537.292 52.9736   1
   2 -10  24 626.502 55.6985   2
  10  -8 -24 686.174 53.9729   1
  -8  10  24 526.270 50.5530   2
  10  -2  24 498.516 59.4938   2
  -2  -8  24 702.229 57.3519   1
 -10   2 -24 801.982 69.8060   1
  -8  -2 -24 651.974 67.4313   1
 -10   2 -27 144.874 62.3322   1
   8   2  27 13.6241 49.7477   2
   2 -10  27 78.6013 45.3521   1
  -8  10  27 151.819 46.9331   2
   8 -10 -27 47.0954 46.8824   1
  -2  -8  27-34.4580 43.9937   2
  10  -8 -27 62.4005 45.8718   1
  10  -2  27 85.6890 49.8419   2
   2 -10  27 91.2680 47.4312   2
  -2  -8  27 66.0475 41.6764   1
  -8  -2 -27 113.158 60.0674   1
 -10   8  27 19.1261 23.6503   2
  10  -8 -30 304.835 50.0694   1
   2 -10  30 318.665 57.9972   1
  -8  10  30 174.093 49.3534   2
  -2  -8  30 190.318 48.6432   1
   8 -10 -30 186.362 52.8432   1
  -8  -2 -30 236.654 62.2324   1
 -10   8  30 307.277 43.3686   2
  10  -2  30 229.882 54.4502   2
   2 -10  30 303.869 55.7581   2
 -10   2 -30 77.8795 58.1544   1
   8   2  30 254.744 56.9699   2
  -2  -8  30 215.311 50.1717   2
   2 -10  33 465.283 67.0732   1
  -2  -8  33 383.204 60.4016   2
  10  -8 -33 513.286 66.5386   1
   8   2  33 453.444 72.5591   2
   2 -10  33 438.639 65.3051   2
  10  -2  33 344.997 66.0065   2
  -8  10  33 350.102 59.6958   2
 -10   2 -33 376.381 76.0878   1
  -8  -2 -33 442.054 80.6761   1
  -2  -8  33 353.850 62.3527   1
 -10   2 -36 518.591 82.0354   1
   2 -10  36 730.880 71.3003   2
  -2  -8  36 531.504 63.0765   2
  -8  -2 -36 475.100 80.8438   1
   8   2  36 425.384 70.0609   2
   8 -10 -36 586.709 71.7420   1
  10  -2  36 566.147 72.7076   2
   1 -10 -37 4.19740 65.6953   1
   1   9  37 71.7725 55.7786   2
  -1  -9 -37-21.5239 67.9517   1
  -1  10  37 50.6771 57.2617   2
  -9  10 -37-1.24502 65.8390   1
  10  -9  37 175.729 59.8354   2
 -10   9 -37 168.758 71.8265   1
  10  -9  34 806.091 79.3492   2
   9   1 -34 456.249 73.3213   1
  -1  -9 -34 720.676 85.2607   1
   9 -10  34 915.486 81.0483   2
   1 -10 -34 766.427 79.3809   1
   1   9  34 600.830 73.9793   2
 -10   9 -34 569.726 83.6356   1
  -1  10  34 769.871 80.8038   2
  -9  -1  31 127.674 46.3910   2
  10  -9  31 0.44667 48.9940   2
   1 -10 -31 50.1949 65.1401   1
  10  -1 -31 189.798 50.1528   1
   9 -10  31 107.436 58.3243   1
  -1  10  31 24.2581 48.2296   2
   9   1 -31 62.8642 51.3781   1
   1   9  31 99.6253 49.5453   2
   1   9  28 1.62144 47.9823   2
  10  -1 -28 155.767 51.7010   1
 -10   1  28 48.4824 27.9546   2
  10  -9  28 54.5434 51.9725   1
  -9  -1  28 101.077 40.9636   2
   9 -10  28 99.2348 53.1303   2
   9 -10  28 106.144 50.8214   1
  10  -9  28 155.268 54.0679   2
  -1  10  28 143.538 49.2785   2
   1   9  25 131.493 50.5978   2
  -9  -1  25 114.805 35.0021   2
  -1  -9 -25 8.22529 53.8170   1
   9 -10  25 33.2441 48.6839   2
   9 -10  25 191.163 51.4461   1
  -1  10  25 22.9496 50.0133   2
  -9  -1  25-8.17322 38.8736   1
  10  -9  25 92.6168 49.4029   2
  10  -9  25 97.2920 49.2225   1
  -1  -9 -22 951.340 68.2433   1
  10  -9  22 820.464 62.3886   1
 -10   1  22 904.467 54.3298   1
  10  -9  22 823.790 64.0124   2
   1   9  22 996.239 68.9575   2
   9 -10  22 770.140 62.0456   1
  -9  -1  22 853.556 54.5904   1
   9 -10  22 846.794 63.9263   2
  -1  10  22 958.616 65.6049   2
   9 -10  19 18.5422 36.0777   2
 -10   1  19 39.0890 27.9025   2
  10  -9  19 49.7581 36.8652   1
   1   9  19 92.4220 40.2000   2
  10  -9  19 0.54405 35.6082   2
  -9  -1  19 56.6402 32.8634   1
  -9  -1  19-15.5790 15.0130   2
   9 -10  19 64.1066 36.7700   1
   1 -10 -19 0.24955 48.2007   1
  -1  10  19 42.0795 36.9988   2
 -10   1  19-29.0155 28.3966   1
 -10   1  16 160.588 20.7921   4
   1   9  16 162.032 37.0051   2
  -1  10  16 178.339 35.9508   2
  -9  -1  16 229.256 29.0740   1
  10  -9  16 170.116 33.7643   1
  -1  -9 -16 192.953 37.6917   1
   1 -10 -16 91.9728 35.1210   1
 -10   1  16 221.712 26.9859   2
 -10   1  16 236.838 27.5247   1
  -9  -1  16 202.303 23.3978   2
  10  -9  16 197.575 35.5676   2
  -1  -9 -13 4294.20 82.3897   1
 -10   1  13 4315.40 62.4197   2
  -1  -9 -13 4147.61 79.8305   4
   9 -10  13 4399.66 84.6968   2
  10  -9  13 4328.12 87.0939   1
  10  -9  13 4128.47 83.9044   2
  -1  10  13 4521.09 82.3297   4
 -10   1  13 4240.99 48.1301   4
  -9  -1  13 4061.17 39.2137   4
  -1  10  13 4416.31 83.2675   2
   1 -10 -13 4322.14 80.9660   1
   9 -10  13 4316.50 86.6591   1
   1 -10 -13 4247.18 78.3123   4
  -9  -1  13 4557.68 65.5529   2
   1   9  13 4403.34 85.8152   2
 -10   1  10 7223.47 66.6405   2
  10  -9  10 6981.49 98.0179   1
   9 -10  10 7315.54 99.1226   1
  -9  -1  10 6841.66 69.0423   2
   9 -10  10 7213.57 95.7171   2
  -1  -9 -10 6730.37 89.8195   4
   1 -10 -10 7162.92 91.9566   1
   1   9  10 7048.49 95.3455   2
  10  -9  10 6977.51 94.8388   2
  -1  10  10 6983.74 95.3587   4
   1 -10 -10 6961.17 91.0432   4
  -1  10  10 6850.85 93.0498   2
 -10   1   7 340.547 17.3517   2
  -1  10   7 219.700 32.1838   2
   1   9   7 203.831 32.9966   2
   1   9   7 251.671 37.9132   4
   9 -10   7 253.446 28.6939   2
  10  -9   7 205.043 25.9088   2
  -1  10   7 282.714 37.9086   4
   1 -10  -7 211.885 35.1665   4
  -9  -1   7 178.737 17.0884   2
   1 -10  -4 27.6479 34.8971   4
   1   9   4 6.64998 25.9927   2
  -1  -9  -4 96.1649 33.1795   4
   9 -10   4 10.5210 22.5254   2
  -1  10   4 10.8128 33.3076   4
   1   9   4 32.2690 32.5913   4
  10  -9   4 25.8229 21.5656   2
  10  -1  -1 10.0531 13.5082   2
  -1  10   1 6.49082 28.6916   4
   1   9   1-14.3036 26.8685   4
   9 -10   1 13.2549 16.6650   2
   1 -10  -1 31.2463 27.5518   4
  10  -9   1 14.2626 15.6698   2
   1   9  -2 1128.74 32.6157   4
  -1  -9   2 1176.21 33.1607   4
   9   1   2 1251.05 33.4892   2
  10  -1   2 1189.91 30.6621   2
  -1  10  -2 1166.76 32.2366   4
  -9  10   5 289.793 20.4803   2
 -10   9   5 295.224 17.2971   2
  -1  -9   5 258.743 27.2721   2
   1   9  -5 235.037 19.6728   4
   9   1   5 313.749 29.3154   2
   1 -10   5 278.651 29.9279   2
  10  -1   5 278.115 27.8905   2
 -10   9   8 611.210 24.3589   2
  -9  10   8 497.449 35.2695   4
   1   9  -8 408.185 12.8980   4
   9   1   8 556.528 34.8579   2
  10  -1   8 520.188 33.6448   2
   1 -10   8 489.565 30.3882   2
  -1  -9   8 517.007 30.3878   2
  -9  10   8 591.951 26.1493   2
  -1  -9  11 7740.20 93.7003   2
   9   1  11 8000.53 106.839   2
  -9  -1 -11 8006.53 106.721   1
 -10   9  11 7612.49 87.4915   4
 -10   1 -11 7927.18 106.154   1
  -9  10  11 7884.33 91.6545   4
  -9  10  11 7871.98 84.4983   2
  -1  -9  11 7875.40 101.451   1
 -10   9  11 7997.95 80.8817   2
   1 -10  11 7955.56 103.324   1
  10  -1  11 7687.43 105.102   2
   1 -10  11 7902.28 97.1206   2
  10  -1  14 786.606 46.6533   2
   9 -10 -14 726.151 36.9059   1
   1   9 -14 704.382 41.1065   3
  -9  10  14 731.302 43.1335   4
  -9  10  14 879.240 37.6383   2
  -1  10 -14 763.732 40.6297   3
   1 -10  14 778.192 43.0429   1
  -1  -9  14 775.918 41.9523   2
  -1  -9  14 771.476 43.0117   1
   9   1  14 756.575 47.1723   2
 -10   9  14 709.576 35.6180   2
   1 -10  14 784.953 40.9268   2
  -9  -1 -14 716.081 44.8416   1
 -10   9  14 645.278 40.4690   4
 -10   1 -14 784.087 48.3838   1
  10  -1  17 678.339 50.6435   2
  -9  -1 -17 906.462 55.8080   1
 -10   9  17 778.270 42.0891   2
   1 -10  17 782.701 47.6478   1
   1   9 -17 804.403 45.2029   3
 -10   9  17 765.940 45.1272   4
   1 -10  17 701.035 45.5945   2
  -1  10 -17 714.672 43.9507   3
   9 -10 -17 695.374 43.1396   1
  -1  -9  17 675.178 45.1678   1
   9   1  17 700.237 48.8968   2
  10  -9 -17 745.890 39.9092   1
  -1  -9  17 745.557 44.3282   2
 -10   1 -17 697.845 51.6677   1
  -9  10  17 755.821 46.8460   4
   9 -10 -20 1136.26 54.4073   1
 -10   9  20 1263.46 54.5984   4
 -10   9  20 1208.93 50.3132   2
   1   9 -20 1246.03 55.1241   3
  10  -9 -20 1263.48 56.3726   1
  -1  -9  20 1268.38 63.9509   1
   9   1  20 1051.77 63.7695   2
  -9  10  20 1150.74 54.0805   4
  10  -1  20 1598.36 73.0286   2
  -1  -9  20 1205.46 58.5260   2
  -1  10 -20 1110.78 52.1920   3
   1 -10  20 1040.91 56.3949   2
   1 -10  20 1228.32 63.9723   1
  -9  -1 -20 1266.34 68.2402   1
 -10   1 -20 1535.14 75.0185   1
   1 -10  23 1896.37 75.1483   2
   1 -10  23 1991.79 82.4274   1
  -1  -9  23 1981.25 75.4886   2
  10  -1  23 2005.22 83.3765   2
 -10   1 -23 1863.41 85.4238   1
   9 -10 -23 1945.97 74.9533   1
  10  -9 -23 2018.65 73.6207   1
   9   1  23 2081.71 85.9102   2
  -9  -1 -23 1994.01 85.6923   1
   1   9 -23 2183.64 69.0559   3
  -1  -9  23 2081.18 80.9962   1
   1 -10  26 141.594 47.7116   1
  -9  10  26 87.1001 37.5132   2
 -10   9  26-3.23480 21.8360   2
  -9  -1 -26-86.6434 62.3292   1
  10  -9 -26 93.8047 49.4907   1
   1 -10  26 97.0292 46.6773   2
   9   1  26 115.404 53.6280   2
   9 -10 -26-16.0630 44.8905   1
  -1  -9  26-4.15268 47.5127   2
 -10   1 -26-42.7273 56.9699   1
  10  -1  26 96.9632 48.1754   2
  -1  -9  26 126.047 46.3975   1
  -9  10  29 22.5752 39.9527   2
  -1  -9  29 38.7664 45.5971   2
   9   1  29 109.204 50.6567   2
 -10   1 -29 89.6459 59.3345   1
  10  -1  29 80.1064 51.5144   2
  10  -9 -29 100.896 48.0522   1
 -10   9  29 184.430 38.0547   2
   9 -10 -29 142.952 52.3312   1
  -1  -9  29 30.5944 45.1771   1
  -9  -1 -29-37.7845 57.8148   1
   1 -10  29 30.4869 46.2115   1
   1 -10  29 15.2191 45.3587   2
  -9  10  32 359.994 60.4215   2
  -1  -9  32 332.649 59.7943   2
  10  -9 -32 236.882 60.6895   1
 -10   1 -32 167.009 75.7011   1
   1 -10  32 298.991 63.0729   2
  -1  -9  32 233.827 60.7773   1
   1 -10  32 167.770 57.6740   1
  -9  -1 -32 218.966 72.4779   1
  10  -1  32 86.3190 60.4265   2
   9   1  35 292.830 67.4791   2
  -9  -1 -35 256.773 73.5933   1
 -10   1 -35 361.367 75.9594   1
   1 -10  35 358.258 66.1767   1
   1 -10  35 283.995 59.2814   2
  -1  -9  35 137.899 56.7623   1
  10  -1  35 446.599 71.5082   2
  -1  -9  38 156.770 53.6429   2
  10  -1  38 176.775 64.6770   2
   9   1  38 169.019 59.4193   2
  -9  -1 -38 250.057 74.4173   1
   1 -10  38 280.218 61.1538   2
 -10   1 -38 198.843 75.2553   1
   0 -10 -38 360.775 74.7594   1
   0  10  38 299.368 64.8553   2
 -10  10 -38 200.904 74.0847   1
  10 -10  35 3368.87 126.455   2
   0 -10 -35 3721.27 131.760   1
   0  10  35 3274.72 126.462   2
 -10  10 -35 3894.48 144.231   1
  10 -10  32-52.2532 50.7510   2
   0 -10 -32 83.1473 63.3867   1
   0  10  32 105.355 55.4313   2
  10   0 -32 28.6838 47.8406   1
  10 -10  29 148.598 51.8590   2
  10 -10  29 152.033 54.7623   1
 -10   0  29 131.162 33.6198   2
   0  10  29 5.86962 47.9615   2
   0 -10 -29 14.7972 66.5457   1
 -10   0  26-28.9662 22.4776   2
 -10   0  26 66.3436 41.4536   1
  10 -10  26 14.1757 48.5492   1
  10 -10  26-35.4381 45.7382   2
   0  10  26 13.1223 47.3202   2
 -10   0  23 20062.9 201.909   1
   0  10  23 20064.5 224.799   2
  10 -10  23 20401.0 226.356   2
  10 -10  23 19527.3 231.987   1
  10 -10  20 36.9362 39.8714   2
   0 -10 -20 116.787 46.4001   1
  10 -10  20 25.6971 37.0365   1
 -10   0  20 34.2279 31.5931   1
   0  10  20 73.3256 41.9265   2
 -10   0  17 366.516 31.3690   2
   0 -10 -17 458.114 44.3773   1
  10 -10  17 413.176 41.3649   2
  10 -10  17 380.309 40.8687   1
 -10   0  17 371.397 19.7930   4
 -10   0  17 353.557 32.2958   1
   0  10  17 501.975 43.7244   2
   0 -10 -14-1.35348 31.2464   1
   0 -10 -14 21.6726 35.8738   4
  10 -10  14 6.77678 28.0681   1
 -10   0  14-22.2029 20.3875   2
 -10   0  14 15.3048 15.7489   4
  10 -10  14 35.1866 31.2787   2
   0  10  14 42.9680 32.0647   2
   0  10  11 3942.67 76.9303   2
   0  10  11 3766.75 75.6461   4
 -10   0  11 4100.61 55.3308   2
  10 -10  11 4276.27 80.1813   2
   0 -10 -11 3898.85 75.0041   4
   0 -10 -11 4430.37 78.4883   1
  10 -10  11 3823.58 78.1183   1
 -10   0   8 11239.4 73.6507   2
   0  10   8 11719.0 115.968   4
  10 -10   8 11895.5 112.093   2
  10 -10   8 11607.6 115.363   1
   0  10   8 11696.5 112.894   2
   0 -10  -8 12152.7 114.359   4
  10 -10   5-11.3299 23.3346   2
   0  10   5-3.20501 28.0638   2
   0  10   5-6.74049 33.4050   4
   0 -10  -5-15.3251 34.2633   4
  10 -10   2 303.868 22.1368   2
   0 -10  -2 337.384 34.7797   4
   0  10   2 273.543 33.0369   4
  10   0   1 38.0171 19.6127   2
   0  10  -1 29.2735 25.4867   4
  10   0   4 9240.07 85.0144   2
  10   0   7 227.207 28.7714   2
 -10  10   7 260.696 20.3999   2
   0 -10   7 277.100 27.7202   2
   0  10  -7 212.301 15.5273   4
   0 -10  10 209.837 29.0357   2
   0 -10  10 237.366 29.8002   1
 -10   0 -10 243.550 32.5258   1
 -10  10  10 231.362 32.6583   4
 -10  10  10 217.626 21.9120   2
  10   0  10 227.214 31.5063   2
   0 -10  13 2107.82 61.3276   1
 -10  10  13 2353.59 58.9936   4
   0  10 -13 2412.25 59.4146   3
 -10   0 -13 2349.54 68.3628   1
 -10  10  13 2657.87 55.6760   2
   0 -10  13 2429.46 61.1052   2
  10   0  13 2337.43 66.9723   2
   0  10 -16 1832.52 57.0488   3
  10   0  16 1758.32 65.1801   2
 -10  10  16 1902.84 53.6739   2
 -10   0 -16 1835.83 66.8904   1
 -10  10  16 1739.36 55.7043   4
   0 -10  16 1684.70 57.4130   2
   0  10 -19 7443.92 102.471   3
 -10  10  19 7888.67 111.959   2
   0 -10  19 7629.92 129.870   1
  10 -10 -19 7842.93 111.254   1
 -10   0 -19 7984.90 137.103   1
  10   0  19 7708.37 133.990   2
   0 -10  19 7878.60 121.203   2
 -10  10  19 7588.37 106.667   4
   0  10 -22 17.1349 42.3714   3
   0 -10  22-9.60682 39.7198   1
   0 -10  22-9.79212 40.4882   2
  10   0  22 74.9576 47.9579   2
 -10  10  22-15.4402 18.4407   2
 -10   0 -22 117.544 54.4609   1
 -10  10  22 64.6327 39.3762   4
  10 -10 -22 11.1010 36.9137   1
  10 -10 -25 3630.05 97.4269   1
   0 -10  25 3542.79 98.9747   2
   0 -10  25 3479.51 104.940   1
  10   0  25 3483.51 108.001   2
  10   0  28 25.2542 51.7407   2
 -10   0 -28-23.3696 55.1494   1
   0 -10  28-37.8421 44.4166   1
  10 -10 -28 63.7198 51.3961   1
 -10  10  28 124.441 35.7124   2
  10   0  31 5057.21 142.229   2
   0 -10  31 4618.98 134.247   1
   0 -10  31 4729.19 126.280   2
 -10   0 -31 4559.58 140.006   1
  10 -10 -31 4979.63 125.168   1
 -10   0 -34 57.3708 70.2623   1
   0 -10  34-8.42332 52.5572   2
   0 -10  34 53.6376 58.1198   1
   0 -10  37 69.7588 55.8846   2
 -10   0 -37 166.865 73.3372   1
  10   0  37 74.0209 60.5552   2
   6   5 -38 126.654 61.2692   1
 -11   6 -38 178.998 72.6379   1
   6 -11  38 175.415 59.5431   2
   5 -11 -38 155.586 65.4417   1
  11  -6  38 200.343 63.5861   2
  -6  11 -38 115.137 69.5108   1
   5   6  38 169.803 64.0132   2
   6 -11  35 699.759 74.7442   2
   5 -11 -35 735.039 80.6927   1
  -5  -6 -35 878.400 89.2899   1
   5   6  35 713.028 80.5125   2
  -6  -5  35 778.045 71.7822   2
 -11   6 -35 829.547 94.7183   1
  11  -6  35 609.039 77.6304   2
  -5  11  35 641.838 73.6761   2
   6 -11  32 153.068 57.4592   2
  -5  11  32 296.301 56.4590   2
 -11   6 -32-23.2660 67.7812   1
   5 -11 -32 175.762 61.9501   1
  -5  -6 -32 149.195 64.5061   1
  -6  -5  32 95.0286 49.3303   2
   5   6  32 188.684 59.4965   2
   6 -11  32 196.157 61.5484   1
  -6  -5  32 111.880 52.3119   1
   6 -11  29 292.900 55.2776   1
   6 -11  29 117.536 51.3344   2
   5 -11 -29 125.460 62.2780   1
  11  -6  29 257.950 56.8540   2
 -11   6 -29 106.040 58.9625   1
  11  -5 -29 159.210 49.5852   1
  -6  -5  29 152.645 43.4908   2
  -5  11  29 187.127 50.1255   2
  -5  -6 -29 183.261 58.3951   1
   5   6  29 269.227 56.1044   2
  -6  -5  29 95.7519 43.3273   1
 -11   5  29-34.2352 22.8408   2
 -11   5  26 42.2890 27.4164   2
  11  -5 -26 164.052 47.3503   1
   6 -11  26 8.06572 46.0028   2
  -6  -5  26 133.525 45.3976   2
   5 -11 -26 170.284 62.0639   1
   6 -11  26 90.1271 47.0208   1
  -6  -5  26 82.5965 44.5463   1
   5   6  26 117.223 52.3273   2
  11  -6  26 120.764 51.3739   2
  -5  11  26 115.790 49.7881   2
  -5  -6 -26 45.4070 60.6193   1
  11  -6  23 97.1827 48.8419   2
  -5  11  23 180.970 45.6340   2
   6 -11  23 253.358 52.0242   2
   6 -11  23 272.327 52.0141   1
 -11   5  23 272.756 40.1032   2
  -6  -5  23 215.614 46.2109   1
  11  -5 -23 188.098 44.0707   1
   5 -11 -23 155.641 59.3879   1
  -5  -6 -23 143.129 54.7915   1
   5   6  23 144.589 52.5443   2
  -6  -5  23 175.203 44.4760   2
  11  -5 -20 531.364 41.4691   1
  -6  -5  20 464.334 42.7311   2
   5 -11 -20 643.870 52.5344   1
  -6  -5  20 473.272 42.0913   1
  -5  11  20 629.209 50.7521   2
   6 -11  20 529.375 50.6712   2
  11  -6  20 536.171 49.8171   1
  11  -6  20 452.149 48.5629   2
 -11   5  20 564.029 40.4807   2
 -11   5  20 495.171 35.1641   4
  -5  -6 -20 571.575 56.7559   1
   6 -11  20 677.386 55.0136   1
   5   6  20 538.589 53.7060   2
 -11   5  17 89.9772 27.0033   4
   5 -11 -17 52.0768 34.0420   1
  11  -5 -17 25.7921 23.6764   1
  11  -6  17-9.79847 34.7844   1
  -6  -5  17-25.0346 26.8820   2
   6 -11  17 76.8944 33.2468   1
  -5  11  17-2.15300 38.7983   4
  -5  -6 -17-41.5062 38.1278   1
   6 -11  17 29.6439 30.6156   2
  11  -6  17 19.2324 32.7401   2
  -6  -5  17 48.4136 29.2300   1
   5   6  17-22.1630 37.6508   2
  -5  11  17 39.3138 33.8368   2
 -11   5  17 36.6385 22.9234   2
   6 -11  14 534.437 40.0492   2
  -5  11  14 652.466 42.1419   2
  -6  -5  14 687.602 36.4887   2
  -5  -6 -14 604.905 44.6796   1
   6 -11  14 684.898 43.0042   1
   5 -11 -14 727.484 39.7590   1
   5   6  14 619.852 42.6754   2
 -11   5  14 628.819 31.8549   4
  -5  -6 -14 673.931 44.2409   4
 -11   5  14 674.553 31.0700   2
  11  -6  14 636.210 42.0318   2
  11  -6  14 628.586 42.5442   1
  -6  -5  14 711.770 37.7298   1
  11  -6  11 6724.05 97.6716   2
   6 -11  11 6966.00 94.7936   2
  -5  -6 -11 6621.97 91.3506   4
  11  -6  11 6611.28 97.7768   1
   6 -11  11 6562.16 98.5384   1
 -11   5  11 6632.31 65.5352   2
  -6  -5  11 6381.28 77.1506   2
  -5  11  11 6517.62 87.8400   2
   5 -11 -11 6472.85 87.7387   4
   5 -11 -11 6748.12 86.3771   1
   5   6  11 6592.99 97.9110   2
  -5  11  11 6427.21 90.1549   4
  -5  11   8 1244.72 46.7951   4
   5   6   8 1232.32 45.1172   2
  -5  -6  -8 1203.69 43.4343   4
  11  -6   8 1201.45 42.4210   2
  -5  -6  -8 1161.69 43.7660   1
 -11   5   8 1201.70 22.9458   2
   6 -11   8 1219.52 41.6963   2
  -5  11   8 1288.66 40.9565   2
   5 -11  -8 1268.34 44.6815   4
   6 -11   8 1175.01 41.7285   1
  -5  11   5 112.083 35.8702   4
   5   6   5 63.8094 27.2074   2
  11  -6   5 102.385 24.2303   2
   6 -11   2 13.6934 20.5549   2
   5   6   2 55.8680 24.3809   2
  11  -6   2 30.0743 14.7115   2
  11  -5   1 1041.80 24.6426   2
   6   5   4 1190.59 40.8939   2
   5 -11   4 1137.45 38.9395   2
  -5  -6   4 1134.40 26.0531   4
  11  -5   4 1049.92 33.6579   2
  -6  11   4 1076.43 43.7309   4
  -5  -6   7 326.330 25.4215   2
  -6  11   7 293.672 34.8776   4
  11  -5   7 267.741 27.5048   2
   6   5   7 363.803 34.1332   2
   5 -11   7 252.904 28.6325   2
  -6  11   7 236.656 21.7941   2
   6 -11 -10 139.381 31.2940   4
  -6  11  10 138.333 33.4369   4
 -11   6  10 227.391 18.6916   2
  -6  11  10 158.871 23.9832   2
   6   5  10 120.313 31.7686   2
  11  -5  10 128.219 29.4181   2
  11  -5  10 156.741 26.2450   1
   5 -11  13 2532.55 64.3189   2
  -5  -6  13 2814.70 59.7107   2
  -5  -6  13 2661.69 62.8301   1
   6   5  13 2753.50 70.8886   2
  11  -5  13 2645.44 69.7449   2
 -11   6  13 2800.04 50.7104   2
  -6  -5 -13 2835.53 66.9815   4
  -6  11  13 2709.57 66.1323   4
  -6  11  13 2633.87 61.2846   2
 -11   6  13 2589.70 51.5847   4
   6 -11 -13 2630.10 60.9976   4
  11  -5  13 2938.28 73.9839   1
   5 -11  13 2656.48 69.4240   1
  -6  -5 -13 2683.33 70.2952   1
   6   5  16 958.661 53.2048   2
  11  -5  16 1089.37 53.9301   2
  11  -6 -16 997.455 40.6408   1
  -5  -6  16 921.846 45.9750   1
   5 -11  16 1065.94 52.4866   1
 -11   6  16 963.773 39.6251   4
  -6  11  16 1079.52 51.6385   4
   5 -11  16 1074.12 50.4763   2
   6 -11 -16 896.996 45.8651   1
  -6  11  16 867.258 45.6882   2
  11  -5  16 1061.33 52.5120   1
  -6  -5 -16 1022.63 54.9566   1
 -11   6  16 1016.90 39.9965   2
  -5  -6  16 959.329 44.6437   2
  11  -6 -19 792.812 43.8620   1
 -11   6  19 877.758 41.9381   4
 -11   6  19 866.578 43.5299   2
  11  -5  19 861.990 56.8873   2
  11  -5  19 826.297 55.0395   1
  -6  11  19 779.195 49.5353   4
  -5  11 -19 876.509 45.8553   3
  -5  -6  19 840.190 46.7434   2
   6 -11 -19 826.183 51.3408   1
   5 -11  19 790.101 51.3609   2
   6   5  19 890.933 58.6948   2
   5 -11  19 806.604 54.2694   1
  -5  -6  19 856.236 48.7382   1
  -6  -5 -19 1072.80 63.6875   1
  -6  11  19 806.238 48.4444   2
  -6  11  22 666.605 55.4706   2
  -5  -6  22 445.717 48.1317   2
  -5  -6  22 475.752 49.0247   1
  11  -6 -22 562.570 48.4546   1
  11  -5  22 512.917 55.5541   2
   6   5  22 660.392 60.6762   2
 -11   6  22 438.570 42.7754   2
   5 -11  22 541.571 54.5399   2
  -6  -5 -22 675.132 63.6216   1
   5 -11  22 651.906 57.4153   1
  -5  -6  25 270.486 45.8662   1
   6   5  25 373.366 61.1027   2
   5 -11  25 364.798 55.5820   2
  -6  -5 -25 190.515 61.6900   1
  -6  11  25 470.428 53.8641   2
 -11   6  25 447.120 42.6542   2
  11  -5  25 433.153 58.3789   2
 -11   5 -25 397.681 63.2106   1
  -5  -6  25 319.066 47.1328   2
  11  -6 -25 467.084 53.7395   1
   5 -11  25 339.939 52.9794   1
  11  -5  28 463.677 62.7953   2
 -11   5 -28 594.775 73.1160   1
  -6  11  28 567.616 58.0622   2
   6 -11 -28 470.587 68.8260   1
  -5  -6  28 551.976 59.0908   2
   5 -11  28 540.952 60.7406   2
   6   5  28 450.932 61.7520   2
  -5  -6  28 491.529 57.7362   1
  11  -6 -28 434.805 52.2045   1
  -6  -5 -28 569.919 72.3164   1
   5 -11  28 446.231 59.0049   1
  -5  -6  31 798.909 66.9872   1
  11  -5  31 732.993 71.3621   2
   5 -11  31 604.621 68.6950   1
   6 -11 -31 879.500 71.6245   1
 -11   5 -31 716.671 78.8329   1
  11  -6 -31 821.407 65.9627   1
  -6  11  31 827.887 66.4699   2
  -5  -6  31 776.361 62.4361   2
   5 -11  31 675.978 67.4867   2
   6   5  31 567.208 68.1722   2
  -6  -5 -31 782.608 80.7950   1
   6   5  34 531.977 75.8899   2
 -11   5 -34 699.137 90.3984   1
  -6  -5 -34 711.612 85.4176   1
  -6  11  34 714.232 72.8088   2
  11  -5  34 867.406 84.2581   2
   6 -11 -34 737.240 75.6968   1
   5 -11  34 579.081 71.5473   1
   5 -11  34 766.485 74.1920   2
  -5  -6  34 911.102 73.4805   2
 -11   5 -37 265.038 78.0451   1
   6   5  37 138.957 57.8835   2
   6 -11 -37 90.1796 58.5999   1
   5 -11  37 126.098 54.5317   2
   5   6 -37-31.8392 56.6950   1
  11  -5  37 92.4415 61.2873   2
  -6  -5 -37 25.2793 69.0589   1
   7   4 -36 1.93373 54.1190   1
 -11   7 -36 42.0409 68.6494   1
  11  -7  36-36.6396 57.6914   2
   4 -11 -36 85.0532 61.7640   1
  -4  11  36 97.1096 54.9246   2
   4   7  36 3.29160 56.1052   2
   7 -11  36 46.3638 57.5829   2
  -7  -4  33 350.936 60.6726   2
   4 -11 -33 322.244 70.0494   1
   7 -11  33 411.854 71.5603   1
  -4  11  33 381.893 64.6031   2
  11  -7  33 203.533 64.7565   2
   7 -11  33 357.472 64.6699   2
   4   7  33 277.424 65.4889   2
 -11   7 -33 340.033 80.0089   1
  -4  -7 -33 366.302 72.2678   1
  -4  11  30 245.605 53.1505   2
   7 -11  30 90.1295 50.4153   1
 -11   7 -30-10.1070 58.2300   1
   4   7  30 117.909 52.2098   2
  11  -4 -30 68.1016 49.1759   1
  -7  -4  30 29.5511 41.3635   1
   7 -11  30-50.5622 48.7554   2
  11  -7  30-7.03189 45.9883   2
  -7  -4  30 30.6823 43.2152   2
  -4  -7 -30 119.772 61.2360   1
   4 -11 -30 27.2738 54.0717   1
 -11   4  27-15.9758 25.2524   2
   7 -11  27-0.41703 46.7635   1
   4 -11 -27 151.602 64.7556   1
  -7  -4  27 17.2502 39.1801   2
  -7  -4  27 138.089 44.1853   1
   4   7  27-15.9833 51.3559   2
  11  -4 -27-18.3005 41.7164   1
  11  -7  27 137.149 54.2765   2
   7 -11  27 135.078 50.1083   2
  -4  -7 -27 142.059 60.1454   1
  -4  11  27 148.813 52.3905   2
  -7  -4  24 1549.90 67.8117   2
  11  -4 -24 1305.53 62.6266   1
  -7  -4  24 1270.69 64.2715   1
  11  -7  24 1863.88 83.2320   1
  -4  -7 -24 1450.51 81.5208   1
 -11   4  24 1724.76 62.8757   2
   7 -11  24 1386.98 73.9757   2
  -4  11  24 1551.16 75.1070   2
   7 -11  24 1335.27 74.4418   1
   4   7  24 1756.50 82.8397   2
  11  -7  24 1356.28 75.1555   2
  -7  -4  21 2005.14 70.0275   1
  11  -7  21 2153.03 83.4472   1
   4 -11 -21 1872.16 73.1135   1
 -11   4  21 2034.43 63.8632   2
  -7  -4  21 1866.48 65.5831   2
  11  -4 -21 1923.11 64.8431   1
   4   7  21 1955.80 80.6295   2
   7 -11  21 2194.98 80.2821   2
   7 -11  21 2082.93 81.1935   1
  -4  11  21 1950.04 75.7704   2
  -4  -7 -21 1695.37 76.7684   1
  11  -7  21 1983.14 79.3051   2
  -4  11  18 56.4986 39.0459   4
   4   7  18-12.5514 36.6611   2
 -11   4  18 38.3059 27.3475   2
 -11   4  18 43.3846 26.8873   4
  11  -7  18 101.708 40.2001   1
   7 -11  18 44.0780 31.3060   1
  11  -7  18 93.7909 40.6396   2
   7 -11  18 22.3362 32.3100   2
   4 -11 -18 81.8725 40.3906   1
  -4  11  18 5.26060 37.0396   2
  -7  -4  18 6.38353 27.5346   2
  -4  -7 -18-16.9580 39.9275   1
 -11   4  15-0.50143 25.0562   4
  11  -7  15-4.76797 30.8953   1
 -11   4  15 81.0862 23.0463   2
   4   7  15-9.26555 32.6071   2
  -4  11  15 19.5727 36.7161   4
   4 -11 -15 7.41312 31.0020   1
  -4  11  15 4.40749 32.0133   2
  -4  -7 -15 15.7001 34.1198   1
  -7  -4  15 63.0128 18.4720   2
  -7  -4  15 46.2248 23.1928   1
  11  -7  15 75.3300 32.9482   2
   7 -11  15 20.4564 29.2720   1
   7 -11  15-15.2131 31.7464   2
 -11   4  12 10060.0 82.2955   4
  -4  -7 -12 10196.8 113.822   4
  -4  -7 -12 10382.8 121.831   1
  11  -7  12 10170.3 125.121   1
   4   7  12 9978.56 123.487   2
   7 -11  12 9722.29 123.020   1
   7 -11  12 9824.85 115.685   2
  -4  11  12 10168.6 115.226   4
  -4  11  12 10264.8 114.524   2
   4 -11 -12 9981.87 111.091   4
   4 -11 -12 10518.7 111.655   1
 -11   4  12 9890.41 84.6695   2
  11  -7  12 9950.22 121.347   2
   7 -11   9 8015.37 96.3473   2
  11  -7   9 7846.73 98.5517   1
  -4  -7  -9 7618.61 93.3818   4
  11  -7   9 7553.85 95.1087   2
 -11   4   9 7560.71 58.4223   2
   4 -11  -9 7662.72 91.8513   4
   7 -11   9 7842.85 99.0484   1
   4   7   9 7714.77 98.7431   2
  -4  11   9 7612.22 95.0045   4
  -4  11   9 7898.55 91.2709   2
  -4  -7  -9 8000.62 97.8296   1
   7 -11   6 331.810 29.0365   2
  11  -7   6 296.629 28.0572   2
   4 -11  -6 290.378 35.5929   4
  -4  -7  -6 305.252 32.7483   4
  -4  11   6 326.840 36.4294   4
  -4  11   6 361.472 30.6316   2
   4   7   6 402.703 34.6277   2
   7 -11   3 1324.19 37.0438   2
  -4  11   3 1342.81 45.9038   4
  -4  -7  -3 1256.37 41.5705   4
  11  -7   3 1386.94 34.1786   2
  11  -7   0 220.941 14.2940   2
  11  -4   0 248.542 14.8480   2
  11  -4   3 219.716 22.5635   2
   4 -11   3 221.953 26.3748   2
   7   4   3 224.547 28.1851   2
  -4  -7   3 190.694 21.7977   4
  -4  -7   6 175.807 12.8608   4
  -4  -7   6 160.073 23.9672   2
  -7  11   6 114.098 33.2797   4
   7   4   6 198.382 30.9066   2
   4 -11   9 3308.83 63.0058   2
 -11   7   9 3119.52 40.8519   2
  11  -4   9 3178.96 64.3230   2
  -4  -7   9 3369.85 57.2285   2
   7   4   9 3015.22 64.5847   2
  11  -4   9 3142.51 64.0527   1
  -7  11   9 3227.17 62.3819   4
  -7  -4  -9 3478.01 68.2322   1
   4 -11   9 3354.90 67.5496   1
  -7  -4 -12 2959.46 71.4961   1
  11  -4  12 2781.92 70.9005   1
   4 -11  12 2974.24 69.6019   1
   7   4  12 2799.81 69.8491   2
 -11   7  12 2763.92 53.5582   4
   4 -11  12 2978.71 66.3819   2
 -11   7  12 2955.69 50.2892   2
  -7  11  12 2608.12 61.6481   4
  -4  -7  12 2713.68 63.3149   1
  11  -4  12 2816.71 70.0080   2
  -4  -7  12 2587.07 56.9801   2
  -7  11  15 245.928 31.2705   2
 -11   7  15 254.459 27.6613   2
  -4  -7  15 255.723 32.6987   1
 -11   7  15 206.549 31.6572   4
  -7  -4 -15 215.583 39.3211   1
  -4  -7  15 249.745 30.7529   2
  11  -4  15 148.823 37.0133   2
  -7  11  15 213.888 37.4704   4
   7   4  15 210.968 35.4598   2
   4 -11  15 287.102 34.7552   2
   7 -11 -15 276.168 32.7189   1
  11  -4  15 175.381 32.5363   1
   4 -11  15 228.666 34.2266   1
  11  -4  18 600.205 49.5284   2
  -4  -7  18 495.138 41.9725   1
  -4  11 -18 515.013 40.2637   3
   7   4  18 583.169 49.8877   2
  -7  11  18 442.178 43.9874   4
  -7  11  18 629.430 44.7686   2
  -4  -7  18 482.733 40.6712   2
  -7  -4 -18 558.415 50.3162   1
 -11   7  18 500.518 36.0127   2
   4 -11  18 550.607 44.9380   2
   4 -11  18 411.685 45.3464   1
 -11   7  18 520.849 38.4387   4
  11  -7 -18 556.777 37.3217   1
   7 -11 -18 562.322 42.9169   1
  11  -4  21 1881.95 78.9270   2
  -7  -4 -21 2097.66 83.3776   1
 -11   7  21 2364.26 69.0645   2
  -4  -7  21 2338.74 77.7891   1
   4 -11  21 2073.97 75.8162   2
  -7  11  21 2290.58 71.2121   4
  11  -7 -21 2303.50 68.9958   1
  -4  11 -21 2049.21 61.3043   3
   7   4  21 2215.93 83.1588   2
   4 -11  21 2309.54 83.7677   1
  -4  -7  21 2002.19 69.7001   2
 -11   7  21 2226.78 61.2482   4
  -7  11  21 2378.66 77.8874   2
  -7  11  24 71.3203 45.6990   2
  11  -7 -24 104.632 43.2386   1
   4 -11  24 172.868 47.1623   1
  -4  -7  24 71.3420 41.0153   2
 -11   4 -24 181.483 57.9042   1
   7   4  24 1.43518 49.2136   2
   4 -11  24 118.498 48.8696   2
   4   7 -24 70.5063 46.4029   3
  -7  -4 -24 120.795 57.6866   1
   7 -11 -24 30.6318 35.8259   1
  -4  -7  24 38.1834 41.0495   1
  11  -4  24 34.4537 47.6247   2
 -11   4 -27 5.90983 58.4042   1
   4 -11  27 70.8277 48.7946   2
  -7  -4 -27 186.644 61.9466   1
  11  -7 -27 122.028 43.4822   1
   4 -11  27-9.43067 44.0721   1
   7   4  27 90.2917 53.4684   2
 -11   7  27 43.4152 23.0685   2
  -4  -7  27 79.2280 44.7011   2
  11  -4  27 132.985 51.5205   2
  -7  11  27 157.948 48.4050   2
  -4  -7  27 156.688 46.8576   1
  -7  -4 -30-29.7195 56.9156   1
  -4  -7  30 69.3325 48.8243   1
 -11   4 -30-11.9089 57.4890   1
  -4  -7  30 52.5217 45.2799   2
   4 -11  30 109.189 52.6080   1
  11  -7 -30 42.9168 46.3826   1
   7   4  30-1.35520 51.9729   2
   7 -11 -30 115.296 62.4168   1
   4 -11  30-11.2073 46.4841   2
  -7  11  30 24.4679 43.4297   2
  11  -4  30-24.1959 48.7420   2
   4 -11  33 561.674 68.3482   2
   4 -11  33 411.120 70.3315   1
  -7  11  33 579.937 67.5564   2
 -11   4 -33 359.963 80.5284   1
  -4  -7  33 523.604 64.6247   2
   7 -11 -33 629.584 73.9705   1
  11  -4  33 634.028 79.0627   2
  -4  -7  33 480.651 65.8947   1
  -7  -4 -33 322.444 76.7443   1
   7   4  33 566.111 79.4373   2
  -4  -7  36 27.5626 49.6445   2
   7   4  36 84.3583 65.6586   2
 -11   4 -36 1.77664 67.6653   1
   4 -11  36 134.486 57.2755   2
  11  -4  36 69.6327 56.5814   2
  -7  -4 -36 190.420 74.1593   1
   7 -11 -36 85.2247 56.3140   1
   3 -11 -37 71.0624 59.8620   1
  -3  11  37 165.227 56.4650   2
   3   8  37 179.103 63.0616   2
  -3  -8 -37 59.6812 69.1644   1
  -8  11 -37 155.500 68.0205   1
 -11   8 -37 93.0542 65.7514   1
   8 -11  37 28.1587 52.6428   2
  11  -8  37 304.591 64.6512   2
  11  -8  34 508.730 73.6500   2
  -3  -8 -34 320.981 88.2667   1
   8 -11  34 428.310 68.7484   2
   3 -11 -34 352.264 70.3284   1
 -11   8 -34 375.846 79.3130   1
   3   8  34 435.373 71.4287   2
  -3  11  34 416.835 66.2292   2
   8   3 -34 317.902 64.5133   1
  -8  -3  31 90.0946 46.2223   2
  11  -3 -31-7.57220 50.0275   1
   3   8  31 16.5904 49.4747   2
   8 -11  31-40.6095 54.2773   1
   3 -11 -31 14.8151 54.1650   1
 -11   8 -31-37.7289 63.0888   1
   8 -11  31 29.6295 50.4846   2
  -3  11  31 144.279 51.8215   2
  11  -8  31-10.0075 49.5236   2
  11  -3 -28 165.189 48.6310   1
   3   8  28 167.991 57.4594   2
   8 -11  28 41.0067 51.5188   1
  -8  -3  28 124.044 44.1549   2
  -3  11  28 30.9734 47.0621   2
  -3  -8 -28 236.147 61.8273   1
   8 -11  28 184.031 54.0899   2
 -11   3  28-28.5458 23.6598   2
  11  -8  28 106.976 52.6759   2
  -8  -3  28 53.2649 41.7134   1
  -3  11  25 65.4614 47.1650   2
   3   8  25 167.559 52.7294   2
  -3  -8 -25 240.467 59.6453   1
  11  -3 -25 215.990 46.3957   1
   8 -11  25 142.290 50.2418   2
   8 -11  25 163.855 51.2607   1
  11  -8  25 138.264 51.3060   1
  -8  -3  25 163.117 43.1287   2
  -8  -3  25 150.247 44.5359   1
  11  -8  25 102.816 49.0218   2
 -11   3  25 123.217 34.5000   2
   3 -11 -25 162.640 50.5995   1
   3   8  22 4724.55 115.493   2
   8 -11  22 4710.72 116.290   1
  -8  -3  22 4480.22 93.2145   2
  -8  -3  22 4554.09 101.471   1
 -11   3  22 5057.56 95.6647   2
  11  -8  22 4505.02 115.581   1
  -3  11  22 4754.95 111.498   2
  11  -8  22 4662.62 113.981   2
   3 -11 -22 4784.13 110.956   1
  -3  -8 -22 4876.89 116.168   1
   8 -11  22 4692.95 111.490   2
  -3  -8 -19 197.388 45.5067   1
 -11   3  19 97.1238 27.5318   1
   8 -11  19 124.668 41.5022   2
 -11   3  19 64.1221 25.1866   4
  -8  -3  19 126.921 33.7276   1
   3   8  19 97.8217 40.1896   2
  11  -8  19 79.7235 37.3873   1
  11  -8  19 114.555 39.2560   2
   8 -11  19 120.179 39.2203   1
 -11   3  19 98.6741 29.5671   2
  11  -8  16 338.187 39.2928   1
  -3  11  16 372.099 42.6372   4
   8 -11  16 380.803 37.8167   2
 -11   3  16 413.551 29.9743   1
   8 -11  16 347.390 39.1414   1
  -3  11  16 383.596 39.7156   2
   3   8  16 367.133 40.5976   2
   3 -11 -16 413.962 39.1101   1
 -11   3  16 349.761 27.7051   4
 -11   3  16 334.106 27.8734   2
  11  -8  16 285.207 36.7045   2
  -8  -3  16 428.508 34.4643   1
   8 -11  13 4494.11 85.0390   2
  -3  -8 -13 4539.53 81.7180   4
   3   8  13 4396.80 87.0476   2
 -11   3  13 4489.83 56.2960   4
 -11   3  13 4590.18 62.6230   2
  -3  11  13 4253.48 80.2062   2
   8 -11  13 4532.58 88.6733   1
   3 -11 -13 4593.82 82.0672   4
  11  -8  13 4607.57 89.8857   1
  -3  11  13 4669.88 84.4712   4
  -3  -8 -13 4735.53 87.7347   1
  11  -8  13 4718.20 88.1753   2
  -3  -8 -10 4211.77 74.5016   4
  -3  11  10 4331.20 74.1868   2
  -3  11  10 4114.64 75.1192   4
   8 -11  10 4174.93 76.9093   1
   3 -11 -10 4123.05 72.9042   4
  -8  -3  10 4418.77 58.4134   2
   8 -11  10 4102.54 73.7852   2
  11  -8  10 4085.52 76.1077   1
  -3  -8 -10 4438.68 78.0334   1
  11  -8  10 3999.47 75.2423   2
 -11   3  10 4329.66 49.2466   2
   3   8  10 4151.51 77.7740   2
  -3  -8  -7 248.681 33.6811   4
  -3  11   7 288.518 35.5935   4
 -11   3   7 205.060 12.5670   2
  -3  11   7 255.383 29.6120   2
  -8  -3   7 237.938 20.1129   2
   8 -11   7 297.855 31.3050   2
   3 -11  -7 213.394 34.0046   4
   3   8   7 204.121 30.6962   2
  11  -8   7 176.113 26.6994   2
  -3  -8  -4 88.0105 32.8438   4
  -3  11   4 79.4999 35.8428   4
  11  -8   4 56.7171 20.7485   2
   3   8   4 108.378 30.9670   2
   8 -11   1 18.3430 18.8375   2
   3   8   1 22.0260 26.5145   4
  11  -8   1 27.9058 15.2166   2
  -3  11   1 42.1381 28.7027   4
   3   8  -2 227.611 22.7174   4
  11  -3   2 270.257 21.5287   2
  -3  -8   2 242.971 24.3222   4
   8   3   2 273.068 25.7485   2
   3 -11   5 491.357 31.1073   2
  -3  -8   5 513.528 21.0957   4
  11  -3   5 531.652 31.6290   2
   8   3   5 562.220 34.5778   2
   3   8  -5 500.593 20.5891   4
 -11   8   8 168.387 16.0148   2
  -8  11   8 181.520 19.4350   2
  -3  -8   8 215.383 25.2402   2
  11  -3   8 182.509 28.0204   2
   8   3   8 177.630 26.5512   2
  -8  11   8 196.939 31.9680   4
   3 -11   8 182.036 26.4577   2
  -8  -3  -8 150.890 27.8020   1
  11  -3  11 10985.4 123.112   2
   3 -11  11 10704.7 121.763   1
 -11   8  11 10706.1 86.7084   2
 -11   8  11 10678.2 96.8650   4
  -3  -8  11 10922.5 107.863   2
  -3  -8  11 10531.7 115.384   1
  -8  11  11 10914.2 111.591   4
   3 -11  11 10972.7 115.944   2
   8   3  11 11047.4 125.075   2
  -8  -3 -11 11087.2 124.353   1
   8 -11 -14 638.824 37.3027   1
  11  -3  14 712.886 46.4165   2
  -3  -8  14 700.792 40.0804   1
   8   3  14 723.227 45.3944   2
  -8  11  14 596.620 42.0964   4
   3 -11  14 792.804 43.0449   2
 -11   8  14 810.679 35.3833   2
 -11   8  14 665.624 38.5877   4
  -3  -8  14 739.023 39.7813   2
   3 -11  14 803.489 46.7183   1
  -8  -3 -14 787.398 47.9196   1
   8 -11 -17 880.310 44.6108   1
  -8  -3 -17 1092.94 58.1164   1
  11  -8 -17 925.058 41.3767   1
   3 -11  17 966.080 49.4120   2
 -11   8  17 859.966 39.8696   2
  11  -3  17 866.556 52.6036   2
 -11   8  17 967.403 43.8801   4
   8   3  17 1011.24 56.4408   2
  -3  11 -17 972.753 46.9814   3
   3 -11  17 1033.35 54.1575   1
  -8  11  17 1191.65 55.8098   4
  -3  -8  17 952.044 45.5317   2
  -3  -8  17 879.431 47.6052   1
  -3  -8  20 2546.34 76.0199   2
  -3  11 -20 2627.72 65.7327   3
 -11   8  20 2628.79 66.1714   4
   8   3  20 2581.67 85.2571   2
  -8  -3 -20 2672.19 88.4341   1
   3 -11  20 2698.99 87.3279   1
  11  -3  20 2766.01 88.7541   2
 -11   8  20 2604.97 69.5758   2
 -11   3 -20 2653.69 89.4813   1
  -8  11  20 2519.30 73.3794   4
   3   8 -20 2814.48 72.5765   3
  11  -8 -20 2813.78 71.8312   1
  -8  11  20 2616.36 73.4535   2
  -3  -8  20 2605.36 81.9160   1
   3 -11  20 2628.79 79.2008   2
   3 -11  23 1306.92 67.6001   2
   8   3  23 1349.10 74.8104   2
 -11   8  23 1388.73 58.8150   2
 -11   3 -23 1441.17 78.1610   1
  11  -8 -23 1276.17 61.6392   1
   3 -11  23 1328.18 70.9103   1
   3   8 -23 1243.75 60.1112   3
  -3  -8  23 1142.32 61.4387   2
  11  -3  23 1276.47 71.8637   2
  -8  -3 -23 1314.49 75.2427   1
  -8  11  23 1331.74 66.2010   2
  -3  -8  23 1313.02 66.3007   1
 -11   8  26 29.6427 27.5648   2
  -8  11  26-62.4220 48.2082   2
  -8  -3 -26 41.2915 58.5081   1
   8 -11 -26 0.30559 40.0627   1
  11  -3  26 10.4664 46.0602   2
   3 -11  26 89.1662 47.7507   2
  -3  -8  26 35.2052 44.5908   2
  11  -8 -26 89.0992 43.7763   1
   3 -11  26 66.9583 43.3595   1
 -11   3 -26 48.5362 55.1479   1
   8   3  26 7.03892 48.2524   2
  -3  -8  26 30.6133 39.3690   1
  11  -8 -29 98.4267 48.8049   1
  -3  -8  29 20.5047 45.8311   2
  -8  11  29 119.399 43.4051   2
   3 -11  29 25.8887 46.3184   2
   8   3  29-20.5413 52.4338   2
 -11   3 -29 37.5103 57.8709   1
  -8  -3 -29 88.2061 61.4048   1
  11  -3  29-24.3326 47.9214   2
   3 -11  29 89.1342 53.5973   1
  -3  -8  29-10.2179 44.6330   1
  -3  -8  32 488.875 61.5637   2
   3 -11  32 517.380 70.8246   1
   8   3  32 369.219 66.8206   2
   8 -11 -32 431.460 66.2749   1
   3 -11  32 487.334 67.0666   2
  -8  -3 -32 435.098 78.7721   1
  11  -8 -32 602.714 65.7370   1
 -11   3 -32 474.496 81.5050   1
  -8  11  32 652.805 63.3028   2
  -3  -8  32 467.742 63.9783   1
  11  -3  32 500.282 70.4711   2
   3 -11  35 62.9721 55.6933   1
   3 -11  35 353.366 65.1065   2
  -8  -3 -35 147.956 76.1504   1
  11  -3  35 199.303 61.9526   2
  -3  -8  35 101.333 51.0221   2
   8   3  35 180.678 60.7898   2
 -11   3 -35 99.7703 72.7323   1
   8 -11 -35 205.109 64.1106   1
   3   8 -38 314.133 61.8385   1
  -3  -8  38 606.853 70.6174   2
   8   3  38 566.875 75.7300   2
  -8  -3 -38 473.891 84.2740   1
  11  -3  38 743.138 81.2147   2
 -11   3 -38 622.406 86.9501   1
   3 -11  38 343.719 60.5021   2
 -11   9 -38 271.662 75.2837   1
  -2  -9 -38 288.525 76.8496   1
  -9  11 -38 378.637 79.0985   1
  11  -9  38 422.417 68.8337   2
   2 -11 -38 351.446 70.9703   1
  -2  11  38 429.629 69.1803   2
   2   9  38 454.998 72.6821   2
   9 -11  38 480.000 71.0513   2
  11  -9  35 259.581 66.2166   2
  -2  -9 -35 340.997 77.6311   1
 -11   9 -35 275.978 79.6834   1
   2 -11 -35 274.051 65.6027   1
   9 -11  35 304.276 66.2901   2
   2   9  35 242.712 66.0004   2
  -2  11  35 226.853 63.5972   2
   9 -11  32 210.729 59.2145   1
   2   9  32 450.788 64.2046   2
   2 -11 -32 421.033 65.9251   1
   9 -11  32 289.980 58.7694   2
  11  -9  32 393.411 66.2716   2
  -2  11  32 400.698 62.7731   2
  11  -2 -29 52.1657 46.0565   1
  11  -9  29-7.59527 48.8312   2
   2 -11 -29-49.5453 55.1869   1
  -9  -2  29 38.5729 40.5890   1
  -2  11  29 11.8937 44.8428   2
  -9  -2  29 83.3062 42.5929   2
   9 -11  29 67.0927 47.6602   1
   9 -11  29 32.3248 48.4379   2
   2   9  29 122.856 50.2190   2
   9 -11  26 51.5815 46.5891   1
   9 -11  26 64.5661 48.2230   2
  11  -9  26 21.7613 46.5901   1
  -2  11  26 50.5740 47.0822   2
 -11   2  26 73.9995 28.8128   2
  11  -9  26 21.0142 46.1662   2
   2   9  26 72.4072 48.3861   2
  -9  -2  26 15.0525 39.5688   1
   2 -11 -26 83.1764 53.6777   1
  -9  -2  26 116.383 38.0961   2
   2 -11 -23 1186.05 71.7400   1
   9 -11  23 1087.16 73.2235   1
  11  -9  23 1303.49 73.3153   2
  11  -9  23 1138.34 73.0235   1
   9 -11  23 1257.42 72.1612   2
  -9  -2  23 1220.10 59.9302   1
   2   9  23 1276.83 73.0999   2
  -2  11  23 1267.28 72.6577   2
 -11   2  23 1225.64 54.4006   2
  -2  11  20 1045.10 60.0654   2
  -9  -2  20 1155.49 53.5330   1
   9 -11  20 1080.90 61.9259   2
   2 -11 -20 1116.07 60.9867   1
  11  -9  20 1006.56 60.9171   2
   9 -11  20 1099.83 62.3563   1
  11  -9  20 1148.40 64.2483   1
   2   9  20 1090.50 62.3276   2
   2 -11 -17 49.2266 34.6973   1
  -2  -9 -17 118.351 39.0073   1
   9 -11  17 169.199 37.8569   2
   2   9  17 115.226 37.5988   2
  11  -9  17 82.8736 34.8783   2
  -2  11  17 82.8438 35.4080   2
 -11   2  17 126.841 22.8571   4
   9 -11  17 111.910 35.3410   1
  11  -9  17 112.000 34.4289   1
 -11   2  17 114.460 27.2479   2
  11  -9  14 413.071 38.5995   1
 -11   2  14 458.435 27.9358   2
  -9  -2  14 422.990 29.9712   1
  -9  -2  14 313.334 13.2310   4
  -2  -9 -14 433.816 41.0432   1
 -11   2  14 448.269 27.0762   4
  11  -9  14 448.326 38.0807   2
   2   9  14 474.995 40.5183   2
  -2  11  14 449.848 42.1103   4
   2 -11 -14 408.070 39.6788   4
   9 -11  14 396.503 39.0130   2
  -2  11  14 463.164 38.0640   2
   9 -11  14 453.092 41.4374   1
  -9  -2  14 501.445 29.4785   2
   2 -11 -14 463.360 38.3504   1
  -2  -9 -14 419.225 40.4160   4
  -9  -2  11 9539.20 86.6101   2
   9 -11  11 10061.5 121.711   1
   2 -11 -11 9323.32 109.103   4
   9 -11  11 9695.67 115.484   2
  -2  11  11 9949.45 114.735   2
 -11   2  11 9588.58 78.0213   2
  11  -9  11 9747.36 115.915   2
   2   9  11 9649.96 116.609   2
  -2  -9 -11 9676.96 110.741   4
  11  -9  11 9553.38 118.264   1
   2 -11 -11 9781.00 109.318   1
  -9  -2  11 8888.52 49.1417   4
  -2  11  11 9510.87 112.662   4
  -2  11   8 2932.33 59.4211   2
  11  -9   8 3112.70 61.6000   2
   2   9   8 3149.49 64.3124   2
   9 -11   8 3164.86 61.3461   2
 -11   2   8 3035.22 35.8446   2
   2 -11  -8 3009.05 63.0344   4
  -9  -2   8 3043.72 44.1967   2
  -2  -9  -8 2807.69 61.1170   4
   9 -11   8 3195.10 64.6791   1
  -2  11   8 3139.39 66.6813   4
   9 -11   5 488.813 30.4601   2
  -2  -9  -5 554.867 39.6593   4
   2   9   5 500.557 35.2650   2
   2   9   5 483.760 38.0874   4
  11  -9   5 530.623 32.2947   2
  -2  11   5 536.439 41.5616   4
  -2  11   5 588.689 37.2966   2
  11  -9   2 57.1972 17.4692   2
   2   9   2 103.535 32.3147   4
   9 -11   2 65.7863 21.3196   2
   2 -11  -2 87.0055 32.8726   4
  -2  11   2 56.4248 32.2678   4
  -2  -9  -2 86.9469 30.6322   4
  11  -2   1-5.24102 17.2533   2
   9   2   1 27.8116 21.2064   2
  11  -9  -1 10.0072 13.3210   2
   2   9  -1 31.6838 24.5245   4
  -2  11  -1 12.4784 26.8924   4
   9   2   4 364.162 32.3294   2
  -2  -9   4 295.551 23.0236   4
  11  -2   4 258.489 26.1903   2
   2 -11   4 327.528 30.9476   2
   2   9  -4 281.197 22.5057   4
  -9  11   7 647.984 26.5466   2
  -2  -9   7 681.707 32.7317   2
   9   2   7 581.562 34.4795   2
 -11   9   7 600.676 20.2729   2
  11  -2   7 585.130 33.7196   2
   2   9  -7 602.728 17.5428   4
  -2  -9  10 368.710 29.1422   2
   9   2  10 402.512 34.8178   2
  -9  11  10 323.005 25.2323   2
 -11   9  10 384.849 22.1530   2
  -9  -2 -10 353.835 35.5130   1
  -9  11  10 322.442 33.7141   4
 -11   2 -10 337.939 33.4502   1
  11  -2  10 369.569 34.1350   2
   2 -11  10 372.151 31.6032   2
  -2  -9  10 365.855 29.9482   1
   2 -11  10 338.326 31.4392   1
 -11   9  13 3711.51 67.5115   4
  -2  11 -13 3913.62 70.2416   3
  -9  11  13 3469.99 71.6258   4
   2 -11  13 3858.79 80.9098   1
  -9  11  13 3831.28 66.9447   2
   9   2  13 3670.86 81.4048   2
   2 -11  13 3984.52 76.9620   2
  -9  -2 -13 3694.07 81.5691   1
 -11   9  13 3680.53 60.9574   2
  11  -2  13 3799.26 81.8901   2
  -2  -9  13 3859.74 72.3199   2
 -11   2 -13 3974.17 84.5920   1
   2   9 -13 3704.25 71.1246   3
  -2  -9  13 3790.09 76.7794   1
 -11   9  16 4841.21 79.6100   4
   2 -11  16 4942.41 91.0427   2
  -9  -2 -16 5031.73 101.160   1
  11  -9 -16 5295.80 81.4007   1
 -11   2 -16 5011.52 101.854   1
  -2  -9  16 4898.88 87.8697   2
   9 -11 -16 5221.23 85.8456   1
  11  -2  16 5006.90 101.108   2
   9   2  16 5452.62 106.179   2
  -2  -9  16 4976.18 95.7855   1
 -11   9  16 5117.74 80.6985   2
  -9  11  16 5123.69 87.5472   4
   2   9 -16 5107.41 83.5286   3
   2 -11  16 4978.51 98.5871   1
  -2  11 -16 5277.33 82.5876   3
  -9  11  19 2064.48 65.2365   4
 -11   9  19 2069.66 61.4535   2
   9   2  19 1964.78 75.3775   2
   2   9 -19 1952.51 62.3351   3
  -2  11 -19 2048.23 61.5697   3
 -11   2 -19 1850.02 75.8610   1
  11  -2  19 1842.90 73.9324   2
  -2  -9  19 1917.68 65.0339   2
   9 -11 -19 2194.54 68.8004   1
   2 -11  19 2008.08 68.6455   2
 -11   9  19 1997.19 60.6202   4
  -9  -2 -19 2173.84 79.7651   1
   2 -11  19 1999.96 73.1409   1
  -2  -9  19 1942.07 70.9478   1
  11  -9 -19 1971.31 60.6204   1
   2 -11  22 606.550 52.7560   2
  -2  -9  22 664.932 54.2601   1
   2   9 -22 579.781 49.6041   3
  -2  -9  22 656.514 51.9101   2
  -2  11 -22 662.809 51.0663   3
   2 -11  22 609.175 54.2499   1
 -11   9  22 761.242 49.5194   4
 -11   2 -22 656.000 64.1007   1
  -9  11  22 579.530 50.5450   4
  11  -2  22 654.323 59.7852   2
  11  -9 -22 698.596 50.2982   1
 -11   9  22 649.675 45.4610   2
  -9  -2 -22 681.496 64.1244   1
   9   2  22 641.659 60.3303   2
  11  -9 -25 254.516 47.8994   1
   2 -11  25 365.483 52.3350   2
  11  -2  25 268.231 53.1904   2
  -2  -9  25 403.191 52.2360   1
 -11   2 -25 267.789 57.9866   1
   9   2  25 355.642 57.1365   2
  -2  -9  25 339.437 54.0501   2
  -9  -2 -25 238.698 59.6405   1
 -11   9  25 241.883 32.1666   2
  -9  11  25 341.783 48.1424   2
   2 -11  25 433.326 56.2022   1
   2 -11  28 276.769 53.2528   2
  -9  11  28 338.037 49.4507   2
  11  -2  28 338.670 57.5683   2
 -11   2 -28 264.811 63.8688   1
   9 -11 -28 105.623 45.9320   1
  -2  -9  28 435.662 57.9926   1
  -9  -2 -28 310.946 63.1819   1
  11  -9 -28 490.167 57.0620   1
  -2  -9  28 248.390 48.4271   2
   9   2  28 284.150 61.3881   2
   2 -11  28 240.753 51.8771   1
   2 -11  31 151.773 54.3872   2
   9 -11 -31 110.982 62.3911   1
  -9  11  31 109.604 45.3156   2
  -9  -2 -31 31.1539 62.9955   1
   9   2  31 71.7670 55.7012   2
   2 -11  31 21.1194 53.0268   1
  11  -9 -31 225.578 55.5582   1
 -11   2 -31 45.3015 62.3481   1
  -2  -9  31 46.9631 46.6789   2
  -2  -9  31 178.887 52.8903   1
  11  -2  31 98.8089 55.1773   2
   2 -11  34 74.9202 53.0777   2
  -9  -2 -34-25.0946 71.0282   1
   9 -11 -34-1.25019 58.2047   1
   9   2  34 76.3061 60.1766   2
 -11   2 -34 78.5781 68.5334   1
  11  -2  34 56.9917 59.5270   2
  -2  -9  34 74.9430 49.9592   2
   2 -11  34 118.813 58.4184   1
  11  -2  37 93.5940 60.5400   2
 -11   2 -37 148.597 72.0937   1
  -9  -2 -37 29.0835 68.0702   1
   9   2  37-44.3576 54.7021   2
   2 -11  37 115.337 54.7624   2
  -1  11  36-52.2110 57.1835   2
   1  10  36 2.15568 52.6047   2
 -11  10 -36 232.755 77.1490   1
  10 -11  36 39.9839 57.4023   2
 -10  11 -36-17.0864 65.5977   1
  11 -10  36 21.3841 57.0260   2
  -1 -10 -36 29.7777 66.9544   1
   1 -11 -36 44.8298 62.2918   1
  11 -10  33 171.708 59.4318   2
  -1  11  33 207.643 64.0146   2
  10 -11  33 277.827 65.6572   2
   1  10  33 206.247 63.5016   2
   1 -11 -33 204.647 68.7295   1
  10   1 -33 249.873 60.4009   1
  -1 -10 -33 196.871 74.5928   1
  11  -1 -30 80.4044 45.1041   1
   1  10  30-3.09811 46.4544   2
  10 -11  30 34.3703 46.7291   2
  -1  11  30-48.9674 48.4590   2
 -10  -1  30 75.9803 35.6140   2
  11 -10  30 18.6410 46.3752   1
  10 -11  30 115.380 52.3929   1
   1 -11 -30 71.1704 56.0174   1
  -1 -10 -30-5.47694 55.5417   1
  11 -10  30 23.0485 46.8632   2
 -10  -1  27-48.8944 39.2350   1
   1 -11 -27-11.6217 58.0856   1
  11 -10  27 13.2551 46.6381   2
  11 -10  27-57.4708 49.3234   1
  -1 -10 -27 2.25342 65.8530   1
   1  10  27 8.33481 49.2299   2
 -10  -1  27-14.0370 24.6969   2
  -1  11  27 114.995 52.5447   2
  10 -11  27-43.3474 47.0747   2
  10 -11  27-5.51958 48.9737   1
  11 -10  24 579.535 62.7684   1
 -10  -1  24 799.730 55.9978   1
  -1  11  24 685.374 63.8870   2
 -11   1  24 725.345 46.0519   2
   1  10  24 635.378 64.3074   2
  10 -11  24 555.479 58.6641   1
  10 -11  24 657.826 62.1573   2
  11 -10  24 509.916 57.9027   2
 -11   1  24 704.364 52.9706   1
   1 -11 -24 554.115 64.1920   1
  -1 -10 -21 1833.95 78.4332   1
  11 -10  21 2040.09 82.3454   1
  11 -10  21 2001.31 79.4845   2
   1 -11 -21 2079.79 80.4209   1
   1  10  21 1975.31 79.6196   2
 -11   1  21 2097.45 63.0070   2
 -10  -1  21 1966.08 68.8232   1
  -1  11  21 2225.73 81.9422   2
  10 -11  21 1975.38 78.3134   2
 -11   1  21 2163.57 68.8907   1
  10 -11  21 1993.05 81.6182   1
  11 -10  18 56.0668 32.7956   1
  -1 -10 -18 8.16212 38.9450   1
  -1  11  18 67.3857 37.7230   2
 -11   1  18 113.926 28.4390   1
  11 -10  18 120.939 37.0595   2
   1  10  18 46.8673 36.3572   2
 -11   1  18 75.5357 27.4880   2
   1 -11 -18 42.8242 38.8416   1
 -10  -1  18 53.7236 26.8004   1
 -11   1  18 98.1759 20.4285   4
  10 -11  18-0.77829 35.2200   2
  10 -11  18 128.439 35.4978   1
 -11   1  15 107.421 24.4628   1
  11 -10  15 117.087 32.3439   2
 -10  -1  15 71.9550 21.5227   2
  10 -11  15 19.5008 32.6796   2
 -11   1  15 101.081 19.5322   4
  10 -11  15 16.7750 29.4448   1
  11 -10  15 93.6117 31.3455   1
  -1 -10 -15 107.462 36.4056   1
 -10  -1  15 74.9063 13.5066   4
 -10  -1  15 38.5258 21.5301   1
  -1  11  15-0.43562 32.2393   2
   1  10  15 93.1016 33.8009   2
 -11   1  15 46.2600 21.8131   2
   1 -11 -15 40.5875 31.9189   1
 -10  -1  12 1310.22 25.0948   4
 -10  -1  12 1438.44 38.2391   2
   1 -11 -12 1400.82 52.0403   1
  10 -11  12 1354.49 51.1781   2
  10 -11  12 1359.19 53.0010   1
  11 -10  12 1431.91 53.0986   2
  -1  11  12 1491.02 56.8291   4
  -1 -10 -12 1374.24 52.5033   4
   1 -11 -12 1375.97 51.4641   4
  11 -10  12 1446.88 53.7273   1
  -1  11  12 1408.24 52.5319   2
   1  10  12 1465.27 54.0211   2
 -10  -1   9 4179.43 51.6305   2
  -1 -10  -9 4126.36 73.1869   4
   1  10   9 4279.08 77.6956   4
  -1  11   9 4222.53 75.7600   4
   1 -11  -9 4189.19 73.0379   4
   1 -11  -9 4359.80 72.9044   1
  10 -11   9 4232.28 75.3399   1
  -1  11   9 4098.91 72.7119   2
  11 -10   9 4014.63 72.0268   2
  10 -11   9 4292.23 73.6170   2
  11 -10   9 4154.57 74.5440   1
 -11   1   9 4224.57 47.5231   2
   1  10   9 4254.36 75.0840   2
  11 -10   6 587.654 32.7892   2
  10 -11   6 563.597 31.5586   2
  -1  11   6 632.418 37.8043   2
  -1  11   6 608.752 40.9787   4
   1 -11  -6 534.438 39.4793   4
  -1 -10  -6 521.750 40.0752   4
   1  10   6 527.298 37.0244   2
   1  10   6 539.761 41.5906   4
   1  10   3 28.7161 32.2585   4
  11 -10   3 9.44890 20.8280   2
   1 -11  -3-0.95836 33.5378   4
  -1  11   3 46.1416 34.5085   4
  10 -11   3 11.1625 22.1147   2
  -1 -10  -3 21.3176 34.1921   4
  10 -11   0 280.629 21.4555   2
   1  10   0 298.807 31.6663   4
  11 -10   0 306.918 19.9266   2
  -1  11   0 276.343 33.8328   4
  11  -1   0 287.661 20.3977   2
  10   1   0 275.973 21.6923   2
  11  -1   3 119.801 22.5665   2
  10   1   3 126.044 24.7844   2
  -1  11  -3 148.861 26.3091   4
   1  10  -3 151.498 23.7418   4
  -1 -10   6 887.630 36.3599   2
  10   1   6 860.572 38.6597   2
   1  10  -6 877.435 23.6217   4
 -11  10   6 864.528 23.4505   2
  11  -1   6 807.658 36.1301   2
   1 -11   6 935.934 36.5184   2
 -10  11   6 902.717 27.3071   2
  10   1   9 3674.47 70.6933   2
  -1 -10   9 3723.58 68.3587   1
 -10  11   9 3671.50 54.1690   2
   1 -11   9 3719.87 69.2804   1
 -10  -1  -9 3730.35 70.9710   1
 -10  11   9 3583.45 65.2146   4
 -11  10   9 3633.60 48.7756   2
  11  -1   9 3566.75 69.7953   2
 -11   1  -9 3580.31 70.4593   1
  -1 -10   9 3704.46 64.1039   2
   1 -11   9 3666.36 65.9603   2
  -1 -10  12 704.077 38.8927   1
  -1 -10  12 690.104 37.8437   2
   1 -11  12 655.734 39.8030   1
 -10  11  12 622.044 41.1148   4
 -11  10  12 651.892 37.7736   4
 -10  11  12 713.565 33.8862   2
  -1  11 -12 701.038 39.6616   3
 -11  10  12 715.040 31.9740   2
   1 -11  12 680.495 38.5988   2
  11  -1  12 683.346 44.1893   2
  10   1  12 680.583 42.3753   2
   1  10 -12 659.060 38.8151   3
 -11   1 -12 546.051 42.2739   1
 -10  -1 -12 691.158 43.3750   1
 -10  11  15 143.379 28.5801   2
  -1 -10  15 143.507 32.8812   2
  11  -1  15 74.6279 33.7758   2
 -11   1 -15 66.1363 37.1629   1
 -11  10  15 72.9413 26.3018   2
 -10  -1 -15 61.8120 38.4593   1
  -1  11 -15 30.3380 35.0387   3
   1 -11  15 165.902 33.4211   2
   1  10 -15 95.6339 36.7336   3
   1 -11  15 83.5170 32.3719   1
  10   1  15 61.0903 35.4812   2
 -11  10  15 18.1311 31.4247   4
  10 -11 -15 42.5155 25.1803   1
  -1 -10  15 138.443 33.0034   1
   1 -11  18 139.203 34.6215   1
 -10  11  18 253.293 39.8314   4
  -1  11 -18 261.486 39.1788   3
 -11   1 -18 211.621 45.9980   1
 -10  11  18 297.013 31.5301   2
  11  -1  18 299.378 43.2174   2
   1  10 -18 174.460 39.7342   3
  11 -10 -18 183.109 34.2176   1
  10 -11 -18 175.618 40.0687   1
 -11  10  18 220.211 31.8278   2
  -1 -10  18 180.361 36.7317   2
  10   1  18 307.674 46.2718   2
  -1 -10  18 190.960 35.8463   1
 -11  10  18 226.537 36.8006   4
 -10  -1 -18 212.452 44.0460   1
   1 -11  18 211.625 37.8549   2
 -11   1 -21 978.916 67.7576   1
 -10  11  21 1189.48 58.9674   4
 -11  10  21 989.068 53.4310   4
 -11  10  21 1093.78 52.8726   2
  -1 -10  21 992.014 59.4965   1
 -10  -1 -21 1127.17 71.8857   1
  -1 -10  21 927.679 56.0404   2
  -1  11 -21 994.170 54.7851   3
   1 -11  21 1055.56 62.1482   1
   1 -11  21 971.013 58.9860   2
  11 -10 -21 977.701 54.8459   1
   1  10 -21 944.279 54.4110   3
  11  -1  21 1013.18 65.5668   2
  10   1  21 900.765 61.0605   2
 -10  -1 -24 586.642 68.1288   1
   1 -11  24 595.127 56.5664   1
  -1 -10  24 617.140 56.7581   1
  10   1  24 791.407 66.1630   2
   1 -11  24 587.471 56.3106   2
 -11   1 -24 610.503 67.8551   1
  11 -10 -24 592.938 53.4283   1
  11  -1  24 606.155 59.4149   2
 -11  10  24 490.700 40.1778   2
  -1 -10  24 560.503 54.7407   2
  -1 -10  27-10.2184 42.0892   1
  11 -10 -27 18.5595 45.0555   1
 -10  11  27 129.097 37.4205   2
  -1 -10  27-61.4956 47.6712   2
 -11   1 -27 21.4968 56.2510   1
   1 -11  27-16.9035 41.8773   1
   1 -11  27 118.792 50.0381   2
 -10  -1 -27-6.24444 59.4977   1
  10   1  27 89.4715 54.6195   2
  11  -1  27-20.7760 49.4864   2
 -11  10  27-13.6934 20.9255   2
  11  -1  30 100.318 52.3390   2
 -11   1 -30 187.118 68.3368   1
   1 -11  30 111.956 49.8800   1
  11 -10 -30 224.985 52.3567   1
   1 -11  30 239.840 51.7966   2
 -10  -1 -30 63.6604 57.6641   1
 -10  11  30 99.4832 40.3392   2
  -1 -10  30 171.763 47.9143   1
  -1 -10  30 156.126 50.3568   2
  10   1  30 146.835 52.5948   2
 -11   1 -33 256.349 75.2442   1
  10 -11 -33 342.243 63.4840   1
  -1 -10  33 435.753 63.8182   2
[truncated: 3,528,343 more chars]
