# Supplementary material for: Arene guest selectivity and pore flexibility in a metal–organic framework with semi-fluorinated channel walls
Source: Philos Trans A Math Phys Eng Sci. 2017 Jan 13;375(2084):20160031. doi: 10.1098/rsta.2016.0031 (PMC5179934; doi:10.1098/rsta.2016.0031)
Supplement: 1.cif [file rsta20160031supp3.cif]

data_ilb1928

# start Validation Reply Form
_vrf_PLAT602_ilb1928
;
PROBLEM: VERY LARGE Solvent Accessible VOID(S) in Structure        ! Info 
RESPONSE: 
No sensible chemical spicies could be assigned to the residual
electrondensity.  
;
# end Validation Reply Form


_audit_creation_date              2015-08-20
_audit_creation_method
;
Olex2 1.2
(compiled 2014.05.21 svn.r2940 for OlexSys, GUI svn.r4846)
;
_shelxl_version_number            2014/6
_publ_contact_author_address      ?
_publ_contact_author_email        ?
_publ_contact_author_name         ''
_publ_contact_author_phone        ?
_publ_section_references
;
Dolomanov, O.V., Bourhis, L.J., Gildea, R.J, Howard, J.A.K. & Puschmann, H.
 (2009), J. Appl. Cryst. 42, 339-341.

Sheldrick, G.M. (2008). Acta Cryst. A64, 112-122.
;
_chemical_name_common             ?
_chemical_name_systematic         ?
_chemical_formula_moiety          'C12 H12 Ag2 F4 N2 O4'
_chemical_formula_sum             'C12 H12 Ag2 F4 N2 O4'
_chemical_formula_weight          539.98
_chemical_melting_point           ?
loop_
  _atom_type_symbol
  _atom_type_description
  _atom_type_scat_dispersion_real
  _atom_type_scat_dispersion_imag
  _atom_type_scat_source
 'C' 'C' 0.0033 0.0016 'International Tables Vol C Tables 4.2.6.8 and 6.1.1.4'
 'H' 'H' 0.0000 0.0000 'International Tables Vol C Tables 4.2.6.8 and 6.1.1.4'
 'Ag' 'Ag' -0.8971 1.1015
 'International Tables Vol C Tables 4.2.6.8 and 6.1.1.4'
 'F' 'F' 0.0171 0.0103 'International Tables Vol C Tables 4.2.6.8 and 6.1.1.4'
 'N' 'N' 0.0061 0.0033 'International Tables Vol C Tables 4.2.6.8 and 6.1.1.4'
 'O' 'O' 0.0106 0.0060 'International Tables Vol C Tables 4.2.6.8 and 6.1.1.4'

_shelx_space_group_comment
;
The symmetry employed for this shelxl refinement is uniquely defined
by the following loop, which should always be used as a source of
symmetry information in preference to the above space-group names.
They are only intended as comments.
;
_space_group_crystal_system       'Rombohedral'
_space_group_IT_number            167
_space_group_name_H-M_alt         'R -3 c'
_space_group_name_Hall            '-R 3 2"c'
loop_
  _space_group_symop_operation_xyz
 'x, y, z'
 '-y, x-y, z'
 '-x+y, -x, z'
 'x-y, -y, -z+1/2'
 '-x, -x+y, -z+1/2'
 'y, x, -z+1/2'
 'x+2/3, y+1/3, z+1/3'
 '-y+2/3, x-y+1/3, z+1/3'
 '-x+y+2/3, -x+1/3, z+1/3'
 'x-y+2/3, -y+1/3, -z+5/6'
 '-x+2/3, -x+y+1/3, -z+5/6'
 'y+2/3, x+1/3, -z+5/6'
 'x+1/3, y+2/3, z+2/3'
 '-y+1/3, x-y+2/3, z+2/3'
 '-x+y+1/3, -x+2/3, z+2/3'
 'x-y+1/3, -y+2/3, -z+7/6'
 '-x+1/3, -x+y+2/3, -z+7/6'
 'y+1/3, x+2/3, -z+7/6'
 '-x, -y, -z'
 'y, -x+y, -z'
 'x-y, x, -z'
 '-x+y, y, z-1/2'
 'x, x-y, z-1/2'
 '-y, -x, z-1/2'
 '-x+2/3, -y+1/3, -z+1/3'
 'y+2/3, -x+y+1/3, -z+1/3'
 'x-y+2/3, x+1/3, -z+1/3'
 '-x+y+2/3, y+1/3, z-1/6'
 'x+2/3, x-y+1/3, z-1/6'
 '-y+2/3, -x+1/3, z-1/6'
 '-x+1/3, -y+2/3, -z+2/3'
 'y+1/3, -x+y+2/3, -z+2/3'
 'x-y+1/3, x+2/3, -z+2/3'
 '-x+y+1/3, y+2/3, z+1/6'
 'x+1/3, x-y+2/3, z+1/6'
 '-y+1/3, -x+2/3, z+1/6'

_cell_length_a                    25.1849(4)
_cell_length_b                    25.1849(4)
_cell_length_c                    33.2733(7)
_cell_angle_alpha                 90
_cell_angle_beta                  90
_cell_angle_gamma                 120
_cell_volume                      18277.0(7)
_cell_formula_units_Z             36
_cell_measurement_reflns_used     48925
_cell_measurement_temperature     298(2)
_cell_measurement_theta_max       25.4300
_cell_measurement_theta_min       1.7870
_shelx_estimated_absorpt_T_max    ?
_shelx_estimated_absorpt_T_min    ?
_exptl_absorpt_coefficient_mu     1.978
_exptl_absorpt_correction_T_max   1.00000
_exptl_absorpt_correction_T_min   0.70314
_exptl_absorpt_correction_type    multi-scan
_exptl_absorpt_process_details
;
CrysAlisPro, Agilent Technologies,
Version 1.171.37.33 (release 27-03-2014 CrysAlis171 .NET)
(compiled Mar 27 2014,17:12:48)
Empirical absorption correction using spherical harmonics,
 implemented in SCALE3 ABSPACK scaling algorithm.
;
_exptl_absorpt_special_details    ?
_exptl_crystal_colour             'clear light colourless'
_exptl_crystal_colour_lustre      clear
_exptl_crystal_colour_modifier    light
_exptl_crystal_colour_primary     colourless
_exptl_crystal_density_diffrn     1.766
_exptl_crystal_density_meas       ?
_exptl_crystal_density_method     ?
_exptl_crystal_description        needle
_exptl_crystal_F_000              9360
_exptl_crystal_size_max           0.7
_exptl_crystal_size_mid           0.07
_exptl_crystal_size_min           0.07
_exptl_transmission_factor_max    ?
_exptl_transmission_factor_min    ?
_diffrn_reflns_av_R_equivalents   0.0477
_diffrn_reflns_av_unetI/netI      0.0109
_diffrn_reflns_Laue_measured_fraction_full 0.999
_diffrn_reflns_Laue_measured_fraction_max 0.999
_diffrn_reflns_limit_h_max        30
_diffrn_reflns_limit_h_min        -30
_diffrn_reflns_limit_k_max        29
_diffrn_reflns_limit_k_min        -30
_diffrn_reflns_limit_l_max        40
_diffrn_reflns_limit_l_min        -40
_diffrn_reflns_number             98053
_diffrn_reflns_point_group_measured_fraction_full 0.999
_diffrn_reflns_point_group_measured_fraction_max 0.999
_diffrn_reflns_theta_full         25.242
_diffrn_reflns_theta_max          25.349
_diffrn_reflns_theta_min          2.233
_diffrn_ambient_temperature       298
_diffrn_detector                  'CCD plate'
_diffrn_detector_area_resol_mean  ?
_diffrn_measured_fraction_theta_full 0.999
_diffrn_measured_fraction_theta_max 0.999
_diffrn_measurement_details
;
#__ type_ start__ end____ width___ exp.time_
  1 omega  -15.74  208.76   0.5000   19.9980
omega____ theta____ kappa____ phi______ frames
    -       32.5000   73.7540   54.2540 449

#__ type_ start__ end____ width___ exp.time_
  2 omega    0.06  199.56   0.5000   19.9980
omega____ theta____ kappa____ phi______ frames
    -       37.5000   73.7537 -123.2450 399

#__ type_ start__ end____ width___ exp.time_
  3 phi    -23.87  -15.37   0.5000   20.0000
omega____ theta____ kappa____ phi______ frames
 116.7560   35.0000   73.7540     -     17

#__ type_ start__ end____ width___ exp.time_
  4 phi    106.60  227.60   0.5000   20.0000
omega____ theta____ kappa____ phi______ frames
 116.7556   12.5000   73.7537     -     242

#__ type_ start__ end____ width___ exp.time_
  5 omega   79.76  216.76   0.5000   19.9980
omega____ theta____ kappa____ phi______ frames
    -       40.0000   73.7537  -40.7444 274

#__ type_ start__ end____ width___ exp.time_
  6 omega  -20.64  133.86   0.5000   19.9980
omega____ theta____ kappa____ phi______ frames
    -      -32.5000   73.7537 -148.2456 309

#__ type_ start__ end____ width___ exp.time_
  7 omega  -57.64  139.36   0.5000   19.9980
omega____ theta____ kappa____ phi______ frames
    -      -12.5000   73.7537  -38.2437 394

#__ type_ start__ end____ width___ exp.time_
  8 omega   -4.24  208.76   0.5000   19.9980
omega____ theta____ kappa____ phi______ frames
    -       35.0000   73.7537   41.7556 426

#__ type_ start__ end____ width___ exp.time_
  9 omega   93.26  139.26   0.5000   19.9980
omega____ theta____ kappa____ phi______ frames
    -      -37.5000   73.7537  116.7556 92
;
_diffrn_measurement_device        'abstract diffractometer'
_diffrn_measurement_device_type
'Saxi-CrysAlisPro-abstract goniometer imported SAXI images'
_diffrn_measurement_method        '\w and \p scans'
_diffrn_orient_matrix_UB_11       -0.0137326000
_diffrn_orient_matrix_UB_12       0.0168771000
_diffrn_orient_matrix_UB_13       0.0071001000
_diffrn_orient_matrix_UB_21       -0.0279955000
_diffrn_orient_matrix_UB_22       -0.0277639000
_diffrn_orient_matrix_UB_23       0.0030761000
_diffrn_orient_matrix_UB_31       0.0092479000
_diffrn_orient_matrix_UB_32       -0.0017103000
_diffrn_orient_matrix_UB_33       0.0198602000
_diffrn_radiation_monochromator   graphite
_diffrn_radiation_probe           x-ray
_diffrn_radiation_type            MoK\a
_diffrn_radiation_wavelength      0.71073
_diffrn_source                    'Enhance (Mo) X-ray Source'
_reflns_Friedel_coverage          0.000
_reflns_Friedel_fraction_full     .
_reflns_Friedel_fraction_max      .
_reflns_number_gt                 3383
_reflns_number_total              3728
_reflns_odcompleteness_completeness 99.95
_reflns_odcompleteness_iscentric  1
_reflns_odcompleteness_theta      25.29
_reflns_special_details
;
 Reflections were merged by SHELXL according to the crystal
 class for the calculation of statistics and refinement.
 
 _reflns_Friedel_fraction is defined as the number of unique
 Friedel pairs measured divided by the number that would be
 possible theoretically, ignoring centric projections and
 systematic absences.
;
_reflns_threshold_expression      'I > 2\s(I)'
_computing_cell_refinement
;
CrysAlisPro, Agilent Technologies,
Version 1.171.37.33 (release 27-03-2014 CrysAlis171 .NET)
(compiled Mar 27 2014,17:12:48)
;
_computing_data_collection
;
CrysAlisPro, Agilent Technologies,
Version 1.171.37.33 (release 27-03-2014 CrysAlis171 .NET)
(compiled Mar 27 2014,17:12:48)
;
_computing_data_reduction
;
CrysAlisPro, Agilent Technologies,
Version 1.171.37.33 (release 27-03-2014 CrysAlis171 .NET)
(compiled Mar 27 2014,17:12:48)
;
_computing_molecular_graphics     'Olex2 (Dolomanov et al., 2009)'
_computing_publication_material   'Olex2 (Dolomanov et al., 2009)'
_computing_structure_refinement   'ShelXL (Sheldrick, 2008)'
_computing_structure_solution     'ShelXS (Sheldrick, 2008)'
_refine_diff_density_max          0.336
_refine_diff_density_min          -0.365
_refine_diff_density_rms          0.055
_refine_ls_extinction_coef        .
_refine_ls_extinction_method      none
_refine_ls_goodness_of_fit_ref    1.070
_refine_ls_hydrogen_treatment     constr
_refine_ls_matrix_type            full
_refine_ls_number_parameters      223
_refine_ls_number_reflns          3728
_refine_ls_number_restraints      14
_refine_ls_R_factor_all           0.0317
_refine_ls_R_factor_gt            0.0276
_refine_ls_restrained_S_all       1.229
_refine_ls_shift/su_max           0.001
_refine_ls_shift/su_mean          0.000
_refine_ls_structure_factor_coef  Fsqd
_refine_ls_weighting_details
'w=1/[\s^2^(Fo^2^)+(0.0376P)^2^+39.0121P] where P=(Fo^2^+2Fc^2^)/3'
_refine_ls_weighting_scheme       calc
_refine_ls_wR_factor_gt           0.0734
_refine_ls_wR_factor_ref          0.0757
_refine_special_details           ?
_olex2_refinement_description
;
1. Fixed Uiso
 At 1.5 times of:
  All C(H,H,H) groups
2.a Idealised Me refined as rotating group:
 C29(H29A,H29B,H29C), C1(H1A,H1B,H1C), C2(H2A,H2B,H2C), C8(H8A,H8B,H8C)
;
_atom_sites_solution_hydrogens    geom
_atom_sites_solution_primary      direct
_atom_sites_solution_secondary    ?
loop_
  _atom_site_label
  _atom_site_type_symbol
  _atom_site_fract_x
  _atom_site_fract_y
  _atom_site_fract_z
  _atom_site_U_iso_or_equiv
  _atom_site_adp_type
  _atom_site_occupancy
  _atom_site_site_symmetry_order
  _atom_site_calc_flag
  _atom_site_refinement_flags_posn
  _atom_site_refinement_flags_adp
  _atom_site_refinement_flags_occupancy
  _atom_site_disorder_assembly
  _atom_site_disorder_group
 Ag1 Ag 0.36075(2) 0.02742(2) 0.0833 0.06012(12) Uani 1 2 d S T P . .
 Ag2 Ag 0.37722(2) 0.03329(2) -0.00683(2) 0.06348(11) Uani 1 1 d . . . . .
 Ag3 Ag 0.3333 0.07489(2) -0.0833 0.06819(13) Uani 1 2 d S T P . .
 N1 N 0.27229(14) -0.06105(14) 0.0833 0.0493(8) Uani 1 2 d S T P . .
 F5 F 0.38497(10) 0.22711(9) 0.00144(6) 0.0689(5) Uani 1 1 d . . . . .
 F6 F 0.40283(9) 0.23747(9) 0.06543(6) 0.0685(5) Uani 1 1 d . . . . .
 F8 F 0.26333(9) 0.15044(9) 0.01580(6) 0.0733(6) Uani 1 1 d . . . . .
 F9 F 0.28102(10) 0.15074(9) 0.07932(6) 0.0735(6) Uani 1 1 d . . . . .
 C10 C 0.36548(15) 0.19758(13) 0.03714(9) 0.0516(7) Uani 1 1 d . . . . .
 N13 N 0.45223(11) 0.01136(12) 0.00044(8) 0.0523(6) Uani 1 1 d . . . . .
 O16 O 0.36177(14) 0.11333(12) 0.00402(8) 0.0774(7) Uani 1 1 d . . . . .
 O18 O 0.38355(12) 0.12482(11) 0.06917(8) 0.0710(7) Uani 1 1 d . . . . .
 C21 C 0.30101(15) 0.18565(14) 0.04579(9) 0.0525(7) Uani 1 1 d . . . . .
 C25 C 0.37131(14) 0.13939(14) 0.03684(10) 0.0539(7) Uani 1 1 d . . . . .
 C29 C 0.22283(17) -0.00186(16) 0.06688(12) 0.0686(9) Uani 1 1 d . . . . .
 H29A H 0.2619 0.0314 0.0752 0.103 Uiso 1 1 calc GR . . . .
 H29B H 0.1908 0.0006 0.0809 0.103 Uiso 1 1 calc GR . . . .
 H29C H 0.2180 0.0008 0.0385 0.103 Uiso 1 1 calc GR . . . .
 C1 C 0.37619(16) -0.09534(16) -0.01034(12) 0.0696(9) Uani 1 1 d . . . . .
 H1A H 0.3493 -0.0804 -0.0026 0.104 Uiso 1 1 calc GR . . . .
 H1B H 0.3682 -0.1300 0.0060 0.104 Uiso 1 1 calc GR . . . .
 H1C H 0.3693 -0.1075 -0.0381 0.104 Uiso 1 1 calc GR . . . .
 O1 O 0.27726(15) 0.25166(14) 0.08274(8) 0.0848(8) Uani 1 1 d . . . . .
 C4 C 0.29506(15) 0.24375(15) 0.05020(11) 0.0584(8) Uani 1 1 d . . . . .
 O2 O 0.30772(14) 0.27460(12) 0.01936(9) 0.0837(8) Uani 1 1 d . . . . .
 C5 C 0.21940(14) -0.06193(14) 0.07643(9) 0.0516(7) Uani 1 1 d . . . . .
 C3 C 0.44142(14) -0.04562(14) -0.00475(9) 0.0516(7) Uani 1 1 d . . . . .
 C6 C 0.50969(15) 0.05744(14) 0.00542(9) 0.0544(7) Uani 1 1 d . . . . .
 C2 C 0.51923(18) 0.12080(17) 0.01107(13) 0.0773(11) Uani 1 1 d . . . . .
 H2A H 0.5218 0.1391 -0.0147 0.116 Uiso 1 1 calc GR . . . .
 H2B H 0.5566 0.1454 0.0257 0.116 Uiso 1 1 calc GR . . . .
 H2C H 0.4854 0.1185 0.0258 0.116 Uiso 1 1 calc GR . . . .
 C7 C 0.16405(14) -0.11691(15) 0.07775(9) 0.0526(7) Uani 1 1 d . . . . .
 C8 C 0.10314(16) -0.12008(19) 0.07329(13) 0.0778(11) Uani 1 1 d . . . . .
 H8A H 0.0908 -0.1119 0.0988 0.117 Uiso 1 1 calc GR . . . .
 H8B H 0.0731 -0.1603 0.0643 0.117 Uiso 1 1 calc GR . . . .
 H8C H 0.1067 -0.0901 0.0540 0.117 Uiso 1 1 calc GR . . . .
 N2 N 0.16336(14) -0.16998(14) 0.0833 0.0506(8) Uani 1 2 d S T P . .

loop_
  _atom_site_aniso_label
  _atom_site_aniso_U_11
  _atom_site_aniso_U_22
  _atom_site_aniso_U_33
  _atom_site_aniso_U_23
  _atom_site_aniso_U_13
  _atom_site_aniso_U_12
 Ag1 0.05172(16) 0.05172(16) 0.0728(2) 0.00754(8) -0.00754(8) 0.02278(16)
 Ag2 0.05951(17) 0.06363(17) 0.07368(19) -0.01214(12) -0.00862(12) 0.03556(14)
 Ag3 0.0721(3) 0.05161(16) 0.0877(3) 0.00208(10) 0.0042(2) 0.03603(13)
 N1 0.0479(14) 0.0479(14) 0.0515(19) 0.0021(8) -0.0021(8) 0.0234(16)
 F5 0.0855(14) 0.0575(11) 0.0685(11) 0.0159(9) 0.0149(10) 0.0393(11)
 F6 0.0730(12) 0.0498(10) 0.0795(12) -0.0152(9) -0.0196(10) 0.0282(10)
 F8 0.0667(12) 0.0581(11) 0.0897(14) -0.0170(10) -0.0187(11) 0.0272(10)
 F9 0.0891(15) 0.0649(12) 0.0751(12) 0.0197(10) 0.0209(11) 0.0450(11)
 C10 0.0608(19) 0.0405(15) 0.0525(16) -0.0004(13) -0.0040(14) 0.0245(14)
 N13 0.0482(14) 0.0502(15) 0.0561(14) -0.0073(11) -0.0029(12) 0.0228(12)
 O16 0.108(2) 0.0681(16) 0.0772(16) -0.0193(13) -0.0224(15) 0.0600(16)
 O18 0.0881(18) 0.0568(14) 0.0768(16) 0.0050(12) -0.0146(13) 0.0427(14)
 C21 0.0612(19) 0.0426(16) 0.0540(17) -0.0011(13) -0.0038(14) 0.0262(14)
 C25 0.0500(17) 0.0423(16) 0.070(2) -0.0009(15) -0.0057(15) 0.0239(14)
 C29 0.062(2) 0.055(2) 0.091(2) 0.0087(18) -0.0015(18) 0.0317(17)
 C1 0.0516(19) 0.060(2) 0.086(2) -0.0101(18) -0.0005(18) 0.0193(17)
 O1 0.114(2) 0.093(2) 0.0821(18) -0.0168(15) -0.0101(16) 0.0780(19)
 C4 0.0570(19) 0.0503(18) 0.071(2) -0.0067(16) -0.0144(16) 0.0294(16)
 O2 0.108(2) 0.0619(16) 0.096(2) 0.0147(14) 0.0041(16) 0.0536(16)
 C5 0.0542(18) 0.0516(17) 0.0508(16) 0.0019(13) -0.0026(14) 0.0276(15)
 C3 0.0478(16) 0.0506(17) 0.0508(16) -0.0063(13) -0.0017(13) 0.0205(14)
 C6 0.0549(18) 0.0494(17) 0.0564(17) -0.0057(14) -0.0016(14) 0.0244(15)
 C2 0.068(2) 0.054(2) 0.108(3) -0.010(2) -0.001(2) 0.0297(19)
 C7 0.0499(17) 0.0567(18) 0.0531(16) 0.0042(14) 0.0007(13) 0.0281(15)
 C8 0.052(2) 0.078(3) 0.106(3) 0.016(2) 0.004(2) 0.0341(19)
 N2 0.0495(14) 0.0495(14) 0.0478(18) 0.0012(8) -0.0012(8) 0.0211(17)

_geom_special_details
;
 All esds (except the esd in the dihedral angle between two l.s. planes)
 are estimated using the full covariance matrix.  The cell esds are taken
 into account individually in the estimation of esds in distances, angles
 and torsion angles; correlations between esds in cell parameters are only
 used when they are defined by crystal symmetry.  An approximate (isotropic)
 treatment of cell esds is used for estimating esds involving l.s. planes.
;
loop_
  _geom_bond_atom_site_label_1
  _geom_bond_atom_site_label_2
  _geom_bond_distance
  _geom_bond_site_symmetry_2
  _geom_bond_publ_flag
 Ag1 Ag2 3.0220(3) . ?
 Ag1 Ag2 3.0219(3) 18_544 ?
 Ag1 N1 2.228(4) . ?
 Ag1 O18 2.272(2) . ?
 Ag1 O18 2.272(2) 18_544 ?
 Ag2 Ag3 3.1554(3) . ?
 Ag2 N13 2.230(3) . ?
 Ag2 O16 2.265(2) . ?
 Ag2 O2 2.308(3) 20 ?
 Ag3 Ag2 3.1554(3) 11_554 ?
 Ag3 O1 2.330(3) 30 ?
 Ag3 O1 2.330(3) 20 ?
 Ag3 N2 2.228(4) 21 ?
 N1 C5 1.341(4) 18_544 ?
 N1 C5 1.341(4) . ?
 F5 C10 1.357(3) . ?
 F6 C10 1.355(3) . ?
 F8 C21 1.357(3) . ?
 F9 C21 1.352(3) . ?
 C10 C21 1.524(4) . ?
 C10 C25 1.544(4) . ?
 N13 C3 1.331(4) . ?
 N13 C6 1.338(4) . ?
 O16 C25 1.234(4) . ?
 O18 C25 1.225(4) . ?
 C21 C4 1.550(4) . ?
 C29 C5 1.506(4) . ?
 C1 C3 1.498(4) . ?
 O1 Ag3 2.330(3) 21 ?
 O1 C4 1.226(4) . ?
 C4 O2 1.229(4) . ?
 O2 Ag2 2.308(3) 21 ?
 C5 C7 1.390(4) . ?
 C3 C6 1.404(5) 19_655 ?
 C6 C3 1.404(5) 19_655 ?
 C6 C2 1.502(5) . ?
 C7 C8 1.503(4) . ?
 C7 N2 1.341(4) . ?
 N2 Ag3 2.228(4) 20 ?
 N2 C7 1.341(4) 18_544 ?

loop_
  _geom_angle_atom_site_label_1
  _geom_angle_atom_site_label_2
  _geom_angle_atom_site_label_3
  _geom_angle
  _geom_angle_site_symmetry_1
  _geom_angle_site_symmetry_3
  _geom_angle_publ_flag
 Ag2 Ag1 Ag2 169.315(17) . 18_544 ?
 N1 Ag1 Ag2 95.342(8) . 18_544 ?
 N1 Ag1 Ag2 95.343(8) . . ?
 N1 Ag1 O18 131.78(7) . 18_544 ?
 N1 Ag1 O18 131.78(7) . . ?
 O18 Ag1 Ag2 77.69(7) . . ?
 O18 Ag1 Ag2 77.69(7) 18_544 18_544 ?
 O18 Ag1 Ag2 95.11(6) . 18_544 ?
 O18 Ag1 Ag2 95.11(6) 18_544 . ?
 O18 Ag1 O18 96.43(14) . 18_544 ?
 Ag1 Ag2 Ag3 139.005(10) . . ?
 N13 Ag2 Ag1 89.58(7) . . ?
 N13 Ag2 Ag3 130.57(7) . . ?
 N13 Ag2 O16 138.31(10) . . ?
 N13 Ag2 O2 128.33(10) . 20 ?
 O16 Ag2 Ag1 78.75(7) . . ?
 O16 Ag2 Ag3 65.70(6) . . ?
 O16 Ag2 O2 92.59(11) . 20 ?
 O2 Ag2 Ag1 93.86(8) 20 . ?
 O2 Ag2 Ag3 69.12(8) 20 . ?
 Ag2 Ag3 Ag2 119.053(15) . 11_554 ?
 O1 Ag3 Ag2 56.49(7) 20 11_554 ?
 O1 Ag3 Ag2 84.15(8) 20 . ?
 O1 Ag3 Ag2 56.49(7) 30 . ?
 O1 Ag3 Ag2 84.16(8) 30 11_554 ?
 O1 Ag3 O1 99.72(16) 20 30 ?
 N2 Ag3 Ag2 120.475(8) 21 11_554 ?
 N2 Ag3 Ag2 120.471(8) 21 . ?
 N2 Ag3 O1 130.14(8) 21 30 ?
 N2 Ag3 O1 130.14(8) 21 20 ?
 C5 N1 Ag1 120.32(19) 18_544 . ?
 C5 N1 Ag1 120.33(19) . . ?
 C5 N1 C5 119.3(4) 18_544 . ?
 F5 C10 C21 109.3(2) . . ?
 F5 C10 C25 109.6(3) . . ?
 F6 C10 F5 106.0(2) . . ?
 F6 C10 C21 106.9(2) . . ?
 F6 C10 C25 110.4(3) . . ?
 C21 C10 C25 114.3(2) . . ?
 C3 N13 Ag2 120.7(2) . . ?
 C3 N13 C6 120.0(3) . . ?
 C6 N13 Ag2 118.8(2) . . ?
 C25 O16 Ag2 122.7(2) . . ?
 C25 O18 Ag1 122.7(2) . . ?
 F8 C21 C10 108.5(3) . . ?
 F8 C21 C4 108.7(2) . . ?
 F9 C21 F8 105.7(2) . . ?
 F9 C21 C10 107.3(2) . . ?
 F9 C21 C4 110.8(3) . . ?
 C10 C21 C4 115.3(3) . . ?
 O16 C25 C10 115.1(3) . . ?
 O18 C25 C10 115.9(3) . . ?
 O18 C25 O16 129.0(3) . . ?
 C4 O1 Ag3 113.8(2) . 21 ?
 O1 C4 C21 116.9(3) . . ?
 O1 C4 O2 129.4(3) . . ?
 O2 C4 C21 113.6(3) . . ?
 C4 O2 Ag2 133.7(3) . 21 ?
 N1 C5 C29 117.5(3) . . ?
 N1 C5 C7 120.3(3) . . ?
 C7 C5 C29 122.2(3) . . ?
 N13 C3 C1 117.7(3) . . ?
 N13 C3 C6 120.1(3) . 19_655 ?
 C6 C3 C1 122.1(3) 19_655 . ?
 N13 C6 C3 119.8(3) . 19_655 ?
 N13 C6 C2 117.8(3) . . ?
 C3 C6 C2 122.4(3) 19_655 . ?
 C5 C7 C8 122.6(3) . . ?
 N2 C7 C5 120.3(3) . . ?
 N2 C7 C8 117.2(3) . . ?
 C7 N2 Ag3 120.33(19) . 20 ?
 C7 N2 Ag3 120.32(19) 18_544 20 ?
 C7 N2 C7 119.4(4) 18_544 . ?

loop_
  _geom_torsion_atom_site_label_1
  _geom_torsion_atom_site_label_2
  _geom_torsion_atom_site_label_3
  _geom_torsion_atom_site_label_4
  _geom_torsion
  _geom_torsion_site_symmetry_1
  _geom_torsion_site_symmetry_2
  _geom_torsion_site_symmetry_3
  _geom_torsion_site_symmetry_4
  _geom_torsion_publ_flag
 Ag1 N1 C5 C29 2.9(3) . . . . ?
 Ag1 N1 C5 C7 -177.9(2) . . . . ?
 Ag1 O18 C25 C10 156.6(2) . . . . ?
 Ag1 O18 C25 O16 -21.8(5) . . . . ?
 Ag2 N13 C3 C1 -7.7(4) . . . . ?
 Ag2 N13 C3 C6 171.5(2) . . . 19_655 ?
 Ag2 N13 C6 C3 -171.6(2) . . . 19_655 ?
 Ag2 N13 C6 C2 7.6(4) . . . . ?
 Ag2 O16 C25 C10 173.1(2) . . . . ?
 Ag2 O16 C25 O18 -8.4(5) . . . . ?
 Ag3 O1 C4 C21 -172.8(2) 21 . . . ?
 Ag3 O1 C4 O2 5.0(5) 21 . . . ?
 N1 C5 C7 C8 175.4(3) . . . . ?
 N1 C5 C7 N2 -4.3(4) . . . . ?
 F5 C10 C21 F8 60.0(3) . . . . ?
 F5 C10 C21 F9 173.7(2) . . . . ?
 F5 C10 C21 C4 -62.2(3) . . . . ?
 F5 C10 C25 O16 -34.3(4) . . . . ?
 F5 C10 C25 O18 147.0(3) . . . . ?
 F6 C10 C21 F8 174.3(2) . . . . ?
 F6 C10 C21 F9 -71.9(3) . . . . ?
 F6 C10 C21 C4 52.1(3) . . . . ?
 F6 C10 C25 O16 -150.6(3) . . . . ?
 F6 C10 C25 O18 30.7(4) . . . . ?
 F8 C21 C4 O1 119.7(3) . . . . ?
 F8 C21 C4 O2 -58.5(4) . . . . ?
 F9 C21 C4 O1 3.9(4) . . . . ?
 F9 C21 C4 O2 -174.2(3) . . . . ?
 C10 C21 C4 O1 -118.2(3) . . . . ?
 C10 C21 C4 O2 63.6(4) . . . . ?
 C21 C10 C25 O16 88.8(4) . . . . ?
 C21 C10 C25 O18 -89.9(3) . . . . ?
 C21 C4 O2 Ag2 -153.4(2) . . . 21 ?
 C25 C10 C21 F8 -63.3(3) . . . . ?
 C25 C10 C21 F9 50.5(3) . . . . ?
 C25 C10 C21 C4 174.6(3) . . . . ?
 C29 C5 C7 C8 -5.4(5) . . . . ?
 C29 C5 C7 N2 174.9(3) . . . . ?
 O1 C4 O2 Ag2 28.8(6) . . . 21 ?
 C5 N1 C5 C29 -177.1(3) 18_544 . . . ?
 C5 N1 C5 C7 2.1(2) 18_544 . . . ?
 C5 C7 N2 Ag3 -177.9(2) . . . 20 ?
 C5 C7 N2 C7 2.1(2) . . . 18_544 ?
 C3 N13 C6 C3 0.7(5) . . . 19_655 ?
 C3 N13 C6 C2 179.9(3) . . . . ?
 C6 N13 C3 C1 -179.8(3) . . . . ?
 C6 N13 C3 C6 -0.7(5) . . . 19_655 ?
 C8 C7 N2 Ag3 2.4(3) . . . 20 ?
 C8 C7 N2 C7 -177.6(3) . . . 18_544 ?

_shelx_res_file
;
TITL ilb1928 in R-3c #167
CELL 0.71073 25.184883 25.184883 33.273259 90 90 120
ZERR 36 0.000441 0.000441 0.000711 0 0 0
LATT 3
SYMM -Y,+X-Y,+Z
SYMM +Y-X,-X,+Z
SYMM -Y+X,-Y,0.5-Z
SYMM -X,-X+Y,0.5-Z
SYMM +Y,+X,0.5-Z

SFAC C H Ag F N O
UNIT 432 432 72 144 72 144

L.S. 25
PLAN  20
TEMP 295
bump 0.1
REM reset to R-3c #167
BOND
MORE -1
CONF
fmap 2
acta
OMIT -1 2 0
OMIT 0 1 2
OMIT -5 6 4
REM <HKL>C:/Papers/Silver%20channel%20paper/ilb1928/struct/tmp/ilb1928.hkl</HKL>

WGHT    0.037600   39.012096
FVAR       0.11350
AG1   3    0.360750    0.027416    0.083333    10.50000    0.05172    0.05172 =
         0.07282    0.00754   -0.00754    0.02278
AG2   3    0.377223    0.033289   -0.006830    11.00000    0.05951    0.06363 =
         0.07368   -0.01214   -0.00862    0.03556
AG3   3    0.333333    0.074885   -0.083333    10.50000    0.07206    0.05161 =
         0.08772    0.00208    0.00416    0.03603
N1    5    0.272287   -0.061046    0.083333    10.50000    0.04788    0.04788 =
         0.05150    0.00210   -0.00210    0.02340
F5    4    0.384967    0.227112    0.001439    11.00000    0.08547    0.05753 =
         0.06849    0.01588    0.01493    0.03928
F6    4    0.402825    0.237470    0.065430    11.00000    0.07295    0.04980 =
         0.07951   -0.01518   -0.01963    0.02818
F8    4    0.263333    0.150436    0.015795    11.00000    0.06672    0.05809 =
         0.08968   -0.01704   -0.01867    0.02719
F9    4    0.281016    0.150740    0.079324    11.00000    0.08914    0.06493 =
         0.07508    0.01969    0.02094    0.04504
C10   1    0.365478    0.197576    0.037140    11.00000    0.06078    0.04045 =
         0.05247   -0.00041   -0.00396    0.02453
N13   5    0.452228    0.011361    0.000442    11.00000    0.04825    0.05015 =
         0.05615   -0.00730   -0.00287    0.02275
O16   6    0.361769    0.113328    0.004020    11.00000    0.10818    0.06806 =
         0.07722   -0.01934   -0.02244    0.06000
O18   6    0.383554    0.124822    0.069168    11.00000    0.08810    0.05679 =
         0.07682    0.00503   -0.01458    0.04274
C21   1    0.301011    0.185652    0.045794    11.00000    0.06125    0.04257 =
         0.05399   -0.00111   -0.00379    0.02624
C25   1    0.371306    0.139386    0.036835    11.00000    0.05000    0.04230 =
         0.07047   -0.00095   -0.00565    0.02393
C29   1    0.222827   -0.001856    0.066877    11.00000    0.06198    0.05533 =
         0.09146    0.00869   -0.00150    0.03167
AFIX 137
H29A  2    0.261919    0.031355    0.075174    11.00000   -1.50000
H29B  2    0.190789    0.000562    0.080899    11.00000   -1.50000
H29C  2    0.217962    0.000820    0.038463    11.00000   -1.50000
AFIX   0
C1    1    0.376195   -0.095336   -0.010336    11.00000    0.05157    0.05978 =
         0.08597   -0.01010   -0.00054    0.01931
AFIX 137
H1A   2    0.349277   -0.080440   -0.002558    11.00000   -1.50000
H1B   2    0.368189   -0.129956    0.006030    11.00000   -1.50000
H1C   2    0.369319   -0.107475   -0.038062    11.00000   -1.50000
AFIX   0
O1    6    0.277263    0.251664    0.082739    11.00000    0.11373    0.09343 =
         0.08205   -0.01675   -0.01011    0.07795
C4    1    0.295061    0.243747    0.050202    11.00000    0.05701    0.05031 =
         0.07137   -0.00669   -0.01440    0.02936
O2    6    0.307721    0.274595    0.019359    11.00000    0.10786    0.06188 =
         0.09617    0.01470    0.00415    0.05358
C5    1    0.219398   -0.061925    0.076433    11.00000    0.05416    0.05156 =
         0.05084    0.00192   -0.00263    0.02764
C3    1    0.441418   -0.045616   -0.004746    11.00000    0.04783    0.05063 =
         0.05075   -0.00632   -0.00175    0.02046
C6    1    0.509692    0.057441    0.005423    11.00000    0.05495    0.04945 =
         0.05637   -0.00573   -0.00159    0.02439
C2    1    0.519227    0.120804    0.011068    11.00000    0.06845    0.05430 =
         0.10786   -0.00996   -0.00057    0.02970
AFIX 137
H2A   2    0.521843    0.139061   -0.014718    11.00000   -1.50000
H2B   2    0.556555    0.145387    0.025685    11.00000   -1.50000
H2C   2    0.485379    0.118459    0.025844    11.00000   -1.50000
AFIX   0
C7    1    0.164050   -0.116912    0.077748    11.00000    0.04990    0.05667 =
         0.05312    0.00417    0.00067    0.02808
C8    1    0.103140   -0.120080    0.073295    11.00000    0.05205    0.07801 =
         0.10562    0.01563    0.00368    0.03414
AFIX 137
H8A   2    0.090805   -0.111853    0.098758    11.00000   -1.50000
H8B   2    0.073055   -0.160268    0.064279    11.00000   -1.50000
H8C   2    0.106655   -0.090142    0.054003    11.00000   -1.50000
AFIX   0
N2    5    0.163356   -0.169977    0.083333    10.50000    0.04949    0.04949 =
         0.04783    0.00125   -0.00125    0.02111
HKLF 4

REM  ilb1928 in R-3c #167
REM R1 =  0.0276 for    3383 Fo > 4sig(Fo)  and  0.0317 for all    3728 data
REM    223 parameters refined using     14 restraints

END

WGHT      0.0376     39.0118

REM Highest difference peak  0.336,  deepest hole -0.365,  1-sigma level  0.055
Q1    1   0.3216  0.0811 -0.0624  11.00000  0.05    0.34
Q2    1   0.3761 -0.0053 -0.0074  11.00000  0.05    0.31
Q3    1   0.3789  0.0306 -0.0337  11.00000  0.05    0.30
Q4    1   0.3627 -0.0086 -0.0035  11.00000  0.05    0.29
Q5    1   0.1213  0.0722  0.0610  11.00000  0.05    0.28
Q6    1   0.2769 -0.2717 -0.0266  11.00000  0.05    0.28
Q7    1   0.3333  0.0493 -0.0833  10.50000  0.05    0.28
Q8    1   0.0739 -0.1567  0.0946  11.00000  0.05    0.25
Q9    1   0.3001  0.0731 -0.0718  11.00000  0.05    0.25
Q10   1   0.3639  0.1669  0.0337  11.00000  0.05    0.22
Q11   1   0.1722 -0.1422  0.0757  11.00000  0.05    0.22
Q12   1   0.3680 -0.0719 -0.0355  11.00000  0.05    0.22
Q13   1   0.1335 -0.1998  0.0833  10.50000  0.05    0.21
Q14   1   0.5925  0.2890  0.0425  11.00000  0.05    0.21
Q15   1   0.3406  0.2920  0.0366  11.00000  0.05    0.21
Q16   1   0.4600 -0.0518 -0.0018  11.00000  0.05    0.21
Q17   1   0.6923  0.2904  0.0388  11.00000  0.05    0.21
Q18   1   0.2501  0.0168  0.0487  11.00000  0.05    0.21
Q19   1   0.5613  0.2883  0.0476  11.00000  0.05    0.21
Q20   1  -0.0100 -0.0773  0.0512  11.00000  0.05    0.21
;
_shelx_res_checksum               75549
_shelx_hkl_file
;
   0   0  -6 105.373 5.92962   7
   0   0  -6 115.450 6.14625   1
   0   0   6 99.6007 5.70213   1
   0   0  -9 0.54318 4.20220   8
   0   0   9 0.06025 3.74617   1
   0   0  -9-6.47193 4.34867   1
   0   0   9-1.15045 4.32614   8
   0   0  -9 5.97782 3.48666   6
   0   0  -9 1.50576 3.65523   7
   0   0   9-2.28118 2.40388   7
   0   0 -12 169864. 315.109   8
   0   0  12 171878. 312.969   1
   0   0 -12 176015. 270.566   6
   0   0  12 170358. 313.289   8
   0   0 -12 170946. 310.208   9
   0   0 -12 180069. 292.072   7
   0   0 -12 176595. 322.853   1
   0   0 -15 17.6833 7.73394   8
   0   0 -15-3.56375 5.79475   7
   0   0  15 4.20994 4.06435   2
   0   0  15-4.23446 3.94404   7
   0   0  15-0.60466 5.96490   1
   0   0  15 4.85361 6.75782   8
   0   0 -15 3.01367 6.43046   9
   0   0 -15-2.12228 4.64223   6
   0   0 -15 10.9559 6.89029   1
   0   0 -18 327.800 17.5720   9
   0   0 -18 320.500 18.0096   8
   0   0 -18 300.221 17.4123   1
   0   0 -18 277.317 14.1936   6
   0   0  18 270.686 16.5164   8
   0   0  18 302.342 15.6264   5
   0   0  18 272.250 12.5262   2
   0   0  18 289.897 15.4463   7
   0   0  18 271.475 16.3922   1
   0   0 -21 4.58126 7.54573   1
   0   0  21 4.68996 7.18741   1
   0   0 -21-4.10297 7.58195   9
   0   0  21 9.40203 6.66107   5
   0   0 -21 7.47591 8.37650   8
   0   0  21 10.9517 6.98432   7
   0   0  21 5.65652 8.01564   8
   0   0 -21 1.14668 5.82780   6
   0   0  21 17.4489 6.13490   2
   0   0 -24 14848.6 128.650   9
   0   0 -24 14985.4 133.891   8
   0   0  24 14660.1 101.981   2
   0   0  24 15150.5 133.781   8
   0   0 -24 14660.1 114.166   6
   0   0 -24 14547.7 130.823   1
   0   0  24 15461.9 125.109   7
   0   0  24 14267.8 130.399   1
   0   0  24 15356.9 121.550   5
   0   0 -27-11.1269 10.9967   1
   0   0  27 10.9763 10.2147   7
   0   0  27 18.1676 9.68752   5
   0   0 -27 16.6800 9.12026   6
   0   0  27 17.6018 10.8269   1
   0   0  27-3.69522 10.4007   8
   0   0 -27-3.00129 10.4746   8
   0   0 -27-2.47983 8.91860   9
   0   0 -30 249.564 22.3781   8
   0   0  30 288.600 23.3664   8
   0   0 -30 243.970 18.3194   6
   0   0  30 202.402 19.9994   1
   0   0 -30 265.754 21.7825   1
   0   0 -30 251.759 20.2594   9
   0   0 -33 4.91364 11.2562   1
   0   0 -33-5.48012 10.4121   9
   0   0  33-11.2865 13.1091   8
   0   0  33 0.45750 10.5595   1
   0   0 -33 0.93774 12.6133   8
   0   0 -36 341.634 27.3513   9
   0   0  36 413.933 30.3745   1
   0   0 -36 382.478 29.0521   8
   0   0  36 298.657 25.7166   8
   0   0 -36 407.737 30.2088   1
   0   0 -39 34.6783 14.0131   8
   0   0 -39 36.8227 15.3560   9
   0   0 -39-14.8595 12.4122   1
   0   0  39-0.56300 11.7371   8
   0   0  39 3.07504 12.0316   1
   0  -1 -38-1.77541 10.8719   9
  -1   1 -38 1.91065 12.0834   1
   1   0 -38 2.34451 12.8812   9
   0   1  38-3.87608 10.0671   8
  -1   0  38-7.31350 11.5701   8
   1  -1  38 28.3325 14.3480   1
   0  -1 -38 12.7189 11.7241   8
   0   1  38-1.37049 10.9890   1
  -1   1 -38 29.1448 12.2220   8
   1   0 -38-7.22864 12.8205   8
   1  -1  38 0.53576 11.3512   8
  -1   0  38-3.24515 11.7491   1
   0  -1 -38-4.49847 9.59189   1
   1   0 -38 11.4181 11.5775   1
  -1   1 -38 7.49176 9.28609   9
   0  -1 -35 13.6024 11.1706   9
  -1   1 -35-6.19135 13.5075   8
   1   0 -35-5.02686 12.8129   8
  -1   0  35 0.73643 11.9076   1
   0  -1 -35 11.6938 12.6676   1
   1   0 -35-10.7953 12.0583   1
   1  -1  35-2.17461 11.7139   1
  -1   0  35 23.6937 14.1375   8
   0   1  35 0.99338 11.8682   1
   0   1  35 7.59164 12.9997   8
  -1   1 -35 15.2065 12.9995   9
   1  -1  35-4.38354 12.7028   8
  -1   1 -35-6.43208 11.6046   1
   0  -1 -35 7.70851 12.6485   8
   1   0 -35-2.86188 10.3857   9
   1  -1  32 76.6282 14.2662   1
   1  -1  32 126.800 17.4811   8
   0   1  32 105.014 16.5138   8
  -1   1 -32 120.414 16.1088   1
   1   0 -32 128.109 16.6989   1
   0  -1 -32 101.616 16.6895   8
   1   0 -32 101.656 16.4672   9
  -1   0  32 131.317 16.4066   1
  -1   0  32 115.905 16.9388   8
   1   0 -32 86.0667 15.7029   8
   0  -1 -32 121.541 16.2346   1
  -1   1 -32 116.945 17.1399   8
   0  -1 -32 129.460 17.8371   9
   0   1  32 108.083 16.4514   1
  -1   1 -32 73.3682 14.4197   9
   0  -1 -29 4.49439 9.27844   1
   1  -1  29 1.57328 7.99887   8
  -1   1 -29-8.68579 9.01678   1
   1  -1  29-4.08338 7.28044   1
   1   0 -29 21.6292 11.2194   9
   0  -1 -29 21.5504 11.0105   8
   0   1  29 5.26300 9.82829   1
   0   1  29 10.8212 8.82689   7
   1   0 -29 14.4197 9.33468   6
  -1   1 -29-0.37932 9.84916   9
  -1   1 -29-1.71522 8.16656   6
  -1   0  29 3.35692 9.61057   1
   0  -1 -29 8.87936 8.65226   9
   1   0 -29 13.1355 10.7672   1
   0   1  29 0.81817 10.2050   8
   1   0 -29-12.7388 10.7227   8
  -1   0  29 8.73665 9.82109   8
  -1   1 -29 0.39828 8.61619   8
   0  -1 -26 22.2450 8.99740   1
   1  -1  26 22.3540 8.65563   7
   1  -1  26 38.8956 10.0744   5
  -1   1 -26 27.6838 10.7134   8
   0  -1 -26 44.6706 12.5362   8
  -1   0  26 25.6292 8.63453   5
   0   1  26 36.4390 10.6365   5
   0  -1 -26 15.8994 7.09038   6
  -1   0  26 21.1657 8.78512   7
  -1   0  26 21.5690 9.59245   8
   1   0 -26 17.9877 9.61191   8
  -1   0  26 31.3072 9.79228   1
  -1   1 -26 42.3257 11.0383   9
   0   1  26 35.9278 10.0483   1
   0  -1 -26 27.6389 10.8796   9
   0   1  26 1.67574 5.55199   7
   1   0 -26 0.66577 7.68409   6
   1  -1  26 10.1852 6.53261   2
   1   0 -26 20.6502 10.6087   9
  -1   1 -26 46.5275 10.7866   1
   0   1  26 7.07323 9.63206   8
   1  -1  26 25.2122 10.7286   8
  -1   1 -26 53.8806 10.7825   6
   1   0 -26 23.0890 9.38389   1
   1  -1  26 25.5041 8.97064   1
   0  -1 -23-4.69299 6.14998   6
  -1   1 -23 9.35394 7.82240   6
   0   1  23-2.64116 5.70306   2
   1  -1  23-10.1946 10.5389   8
   1   0 -23 0.63372 9.57672   8
  -1   1 -23-3.11910 9.75717   9
  -1   0  23 5.59681 8.72200   7
  -1   0  23-4.69044 7.15677   5
  -1   1 -23-3.99076 9.40749   1
   1   0 -23-10.7089 10.4570   9
   1  -1  23-0.26012 7.48316   5
   1   0 -23 5.47538 7.87751   6
   0   1  23-8.31578 9.23338   5
  -1   0  23-7.00253 8.53021   8
   1  -1  23-2.49709 7.88110   7
   0   1  23-3.99744 8.92952   8
   0  -1 -23 9.54179 9.86461   8
   0   1  23-1.49023 4.94948   7
   0   1  23-5.41797 9.29975   1
   1  -1  23 9.58311 6.47508   2
   1   0 -23-2.36301 8.64788   1
   0  -1 -23 9.51547 10.4660   9
   1  -1  23 5.93797 8.43291   1
  -1   0  23-3.94921 6.18245   2
   1   0 -20 1060.79 32.3530   9
   0  -1 -20 1120.80 32.5328   9
   0  -1 -20 967.030 32.0911   8
  -1   0  20 1076.25 32.3323   8
   1  -1  20 1063.22 30.3759   7
   1   0 -20 1093.25 32.6320   1
  -1   0  20 1102.28 25.4474   2
   1  -1  20 1127.91 30.7686   5
   0   1  20 1036.63 24.5050   2
   1  -1  20 1018.21 26.5654   2
   0   1  20 1154.74 34.4500   1
  -1   0  20 941.740 30.5674   1
   0   1  20 1096.22 34.0532   8
  -1   1 -20 1088.81 32.4007   8
  -1   0  20 1119.44 28.7893   5
   1   0 -20 1065.73 32.7723   8
   1  -1  20 1096.13 32.0973   8
  -1   1 -20 1113.69 32.8174   9
  -1   0  20 1000.74 28.8590   7
   0  -1 -20 1002.52 25.9233   6
   1  -1  20 1159.19 33.3033   1
  -1   1 -20 1145.85 33.4805   1
   0   1  20 1037.36 29.7709   5
  -1   1 -20 1102.53 29.5788   6
   1   0 -20 1044.90 28.6831   6
   0  -1 -20 1046.92 33.1731   1
  -1   1 -17 3.50146 5.13956   6
  -1   0  17 0.57095 6.32189   8
  -1   1 -17 5.85959 6.12000   1
   0  -1 -17 6.42018 4.87920   6
   1   0 -17-2.16245 4.95522   7
  -1   1 -17 6.81126 6.71762   8
   0   1  17 6.63566 6.56745   5
   1   0 -17 11.5315 7.45368   8
   0  -1 -17-1.30722 6.56507   1
   0  -1 -17 7.25818 7.46543   8
   0   1  17-0.12724 3.46891   2
   0   1  17-7.47603 7.16431   8
   0  -1 -17 2.80959 1.58043   4
   1  -1  17 1.70646 4.09480   7
   1  -1  17-4.43534 6.25512   8
   0  -1 -17-4.06164 7.30647   9
   1   0 -17 1.58544 6.34829   9
  -1   1 -17-1.19143 7.08458   9
  -1   0  17 2.77700 4.03235   2
   0   1  17 10.0121 5.49132   7
   1  -1  17-4.12099 5.96817   5
   1  -1  17-2.56492 5.94729   1
  -1   0  17 8.35420 6.15656   7
   1   0 -17 1.50186 6.02184   1
   1   0 -17 6.00417 5.16501   6
   1  -1  17 0.78846 4.21206   2
  -1   0  17 1.00878 5.20879   5
   0   1  17 0.58647 6.41144   1
  -1   0  17 5.46710 5.69516   1
   1   0 -14 22.5484 6.89738   8
  -1   0  14 46.0804 7.87364   8
   0   1  14 27.0949 7.04577   1
  -1   1 -14 43.6089 6.92367   7
   1   0 -14 26.4429 6.83015   1
   0   1  14 13.7964 5.69773   8
   0  -1 -14 42.3982 7.97129   1
   0  -1 -14 44.1054 7.61858   7
   1   0 -14 50.3240 9.02789   9
  -1   1 -14 33.3454 7.51904   1
  -1   1 -14 31.1100 6.51027   8
   1  -1  14-2.38108 3.96606   7
   0  -1 -14 44.5626 6.09342   6
  -1   0  14 45.3666 7.29265   7
   1  -1  14 43.1289 7.14410   8
  -1   1 -14 28.6081 6.58197   6
  -1   0  14 43.4578 7.68859   1
   0   1  14 42.6612 7.35962   7
   1  -1  14 34.2279 6.72174   1
   0  -1 -14 38.1363 7.65122   9
   1   0 -14 55.9049 7.10599   7
   1   0 -14 46.4233 7.15785   6
   1  -1  14 44.6507 6.09877   2
  -1   1 -11 1.78452 4.67070   7
   1   0 -11 10.2777 4.64895   7
   1  -1  11-1.41486 5.13627   1
   1  -1  11-5.60958 4.60344   8
   1   0 -11-1.92462 4.30050   9
   1  -1  11-3.41177 2.97841   7
  -1   0  11 1.67508 4.54747   7
   0   1  11-0.68178 4.85211   1
   1   0 -11 10.8679 5.24576   1
   0   1  11-0.70703 5.22735   7
   1   0 -11 0.82435 1.80223   4
   0  -1 -11 1.83104 6.36540   9
  -1   1 -11 2.88726 4.11358   6
   0  -1 -11-5.88443 5.57342   1
   0  -1 -11 0.90306 4.86745   7
  -1   0  11 1.39905 5.42078   8
   0   1  11 2.19053 5.65910   8
   0  -1 -11-6.39926 4.19001   6
  -1   1 -11-1.57655 5.58503   1
   1   0 -11 0.16781 4.49838   6
   1   0 -11-4.79709 6.01059   8
   1   0  -8 15192.6 77.1633   1
  -1   0   8 14370.0 62.4200   7
  -1   1  -8 16356.4 75.5940   1
   0  -1  -8 14394.2 74.5366   7
  -1   0   8 15853.1 78.2201   1
   1   0  -8 15007.5 63.3120   7
   1  -1   8 15332.9 74.3088   1
  -1   1  -8 15053.4 73.1070   7
   0   1   8 15327.0 77.8464   1
   1   0  -8 15059.4 66.7290   6
   1  -1   8 14661.2 72.8391   8
   0   1   8 15408.1 78.4072   8
   1   0  -8 13892.9 73.6831   8
  -1   0   8 14758.4 75.0721   8
   0   1   8 14609.1 73.7137   7
  -1   0   5-0.99259 2.34209   7
  -1   0   5 0.80713 2.19262   1
   0   1   5-2.00782 2.46792   1
   1   0  -5 2.44280 2.27711   1
   1  -1   5-1.93333 1.85497   7
   0  -1  -5 2.67100 3.26231   7
  -1   1  -5 10.1577 3.24595   7
   1   0  -5 0.98104 2.15421   7
   0   1   5 0.78602 3.18005   7
   0   1   2 5.81840 1.76177   7
   1   0   4 517.890 11.0465   7
  -1   0  -4 505.003 11.1560   7
   1  -1  -4 472.634 9.07810   7
   1   0   7 1.99076 4.56409   7
  -1   1   7-2.01834 3.26748   8
   0   1  -7 6.29707 3.77214   1
  -1   0  -7 3.65512 3.74084   7
   1  -1  -7 2.27710 3.22094   7
   1   0   7-4.56731 3.49342   1
   0   1  -7 1.68380 2.89226   7
   0  -1   7 2.68558 3.27677   1
   1  -1  -7 2.47900 3.22875   8
  -1   1   7 12.0754 4.22256   1
   1  -1  -7 1.36599 3.57223   1
   0  -1   7 0.95493 3.17163   7
   0   1  -7 5.99751 3.61078   6
   0   1 -10 313.922 11.0092   7
   1  -1 -10 287.533 11.4257   7
   1  -1 -10 293.812 13.1254   1
  -1   0 -10 330.950 12.7425   7
   0   1 -10 291.257 11.2982   6
   1   0  10 299.406 12.4874   8
  -1   1  10 296.881 13.1036   8
  -1   0 -10 282.961 12.3804   1
   1   0  10 280.773 12.4809   7
   0  -1  10 314.428 11.2666   7
  -1   0 -10 326.922 11.0352   6
   0  -1  10 274.952 11.9838   1
   0   1 -10 277.618 11.9556   8
   1   0  10 282.067 12.2294   1
   1  -1 -10 277.538 12.7208   8
   1  -1 -10 338.399 13.7674   9
   1  -1 -10 288.647 6.41440   4
   0   1 -10 250.536 11.7167   1
  -1   1  10 312.089 13.3017   1
   1  -1 -10 321.783 10.5171   6
   0  -1  10 283.892 11.9563   8
  -1   0 -13-6.71545 5.97880   7
   0   1 -13-5.29141 6.35240   6
  -1   0 -13 0.61180 6.58988   1
   0  -1  13-5.84009 7.10655   8
   1   0  13 3.54606 5.82129   8
   1  -1 -13 6.23190 5.79050   1
   0   1 -13-0.16983 7.10447   8
   1  -1 -13 2.16293 7.41734   9
  -1   1  13 7.52855 7.47468   8
  -1   1  13-2.43733 4.64323   1
   1  -1 -13-7.67571 7.28655   8
   1   0  13-1.46829 6.63555   1
  -1   0 -13-0.48799 5.49696   9
   0  -1  13-1.51763 4.90914   1
   1  -1 -13 6.27164 5.73964   7
  -1   1  13-2.25059 3.35535   7
   1   0  13-0.08471 6.76529   7
   0   1 -13-1.18221 5.55845   7
  -1   0 -13-9.09933 5.50740   6
   0  -1  13-6.61318 6.21687   7
   1  -1 -16 584.469 18.5474   6
  -1   1  16 654.041 23.4781   1
  -1   1  16 553.714 21.9113   8
  -1   0 -16 597.016 18.9514   6
  -1   1  16 577.795 19.8688   5
  -1   0 -16 549.297 21.5724   1
   0   1 -16 552.568 19.2139   6
   1  -1 -16 575.217 22.6878   8
  -1   0 -16 655.437 22.3865   9
   0   1 -16 654.075 22.9678   1
   0   1 -16 575.849 21.7607   8
   1   0  16 539.025 20.3701   7
   1  -1 -16 559.164 21.9326   9
   0  -1  16 612.563 22.0200   1
   1   0  16 616.115 17.8029   2
   1   0  16 605.967 21.6529   5
   1   0  16 550.650 21.1315   1
   0  -1  16 622.932 18.5238   2
   1  -1 -16 617.078 23.1633   1
   0   1 -16 551.103 18.8258   7
   1   0  16 525.209 21.1953   8
   0  -1  16 566.471 21.4812   8
   0  -1  16 550.186 19.1441   7
  -1   0 -19 5.46924 6.38205   1
   1  -1 -19 1.13165 5.95090   9
  -1   1  19 10.2206 6.48447   5
   1   0  19 0.51686 7.01217   8
   0  -1  19 3.61073 4.92064   1
   1   0  19-7.16877 6.61087   1
   1   0  19-4.13177 4.62099   7
  -1   1  19-0.91771 5.67285   8
   0  -1  19 6.64424 6.14809   7
  -1   1  19 3.62084 3.81936   2
  -1   0 -19 8.32747 8.02289   9
   0  -1  19 9.59650 5.40108   5
  -1   1  19 2.03833 4.63101   7
   1   0  19-1.02309 5.62116   5
   1  -1 -19 1.46796 5.85108   8
   0  -1  19 9.45361 5.14375   2
   1  -1 -19 6.92086 6.99315   1
   1  -1 -19-1.13885 5.13001   6
   0   1 -19 2.78298 5.67462   8
  -1   1  19-6.57968 6.56530   1
   0   1 -19 6.68526 5.30369   1
  -1   0 -19 1.10853 5.17541   6
   0   1 -19 2.73986 5.44947   6
   0   1 -19-4.61315 7.50512   9
   0  -1  19 4.59204 5.83012   8
   1   0  19 0.73005 4.39993   2
  -1   0 -19-6.21348 6.39111   8
  -1   0 -22 47.5322 10.5886   1
  -1   1  22 45.2187 10.6344   8
  -1   1  22 69.5681 10.9189   1
   0  -1  22 71.6224 10.8297   1
   1  -1 -22 49.0397 9.79776   1
  -1   1  22 48.3041 8.85474   5
  -1   1  22 74.1947 10.8794   7
   0  -1  22 51.2853 7.96637   2
   1  -1 -22 50.4339 8.71582   6
   0   1 -22 47.3645 10.3597   8
   0  -1  22 49.8305 10.3944   8
  -1   0 -22 48.6969 10.3371   9
   1   0  22 77.8101 12.2945   8
   1   0  22 39.4418 7.44848   2
   1  -1 -22 72.4025 11.2850   9
   0   1 -22 90.7338 13.0684   9
   0  -1  22 48.2236 8.71342   5
  -1   1  22 59.2167 7.08949   2
   0  -1  22 41.6298 9.11176   7
  -1   0 -22 45.7530 8.29626   6
   0   1 -22 75.2899 11.5073   1
   1  -1 -22 41.9296 10.9341   8
   1   0  22 34.9239 10.1677   1
  -1   0 -22 60.2618 11.3770   8
   1   0  22 76.2799 10.8653   5
   1   0  22-0.14008 4.72914   7
   0   1 -22 43.6392 8.61270   6
  -1   0 -25 3.59973 9.43176   1
  -1   1  25-2.06590 9.34195   1
  -1   1  25 0.30773 9.22072   7
   0   1 -25-5.74763 11.0315   8
   0  -1  25 3.14194 8.86510   1
   1   0  25-3.92480 10.1402   1
   0  -1  25-0.65907 8.39464   5
   0   1 -25-4.95612 10.9245   9
   1  -1 -25-9.16014 8.81628   6
   0  -1  25-7.38968 7.01260   2
  -1   1  25-2.43753 10.4482   8
  -1   1  25 11.2530 9.16500   5
   1  -1 -25 12.1814 9.89070   1
   1   0  25-8.51630 11.3731   8
   1   0  25-0.63723 5.15979   2
   0  -1  25 3.40687 8.32940   7
   0   1 -25 16.4865 9.31243   1
   0   1 -25-1.07270 8.66461   6
  -1   0 -25 2.76293 10.7144   8
   0  -1  25-11.1465 12.2384   8
   1  -1 -25 9.55454 10.7695   8
   1   0  25 5.12014 8.95179   5
   1   0  25-5.40667 6.75292   7
   1  -1 -25 8.73019 11.2834   9
  -1   0 -25 5.78098 10.5156   9
  -1   0 -25-0.49842 7.64442   6
   1  -1 -28 81.1777 13.7845   1
   1   0  28 34.6122 10.2341   7
   0   1 -28 52.8930 10.8825   6
  -1   0 -28 101.539 14.6982   9
   1  -1 -28 42.7742 11.6660   8
   0  -1  28 52.1112 11.7269   8
  -1   0 -28 102.948 12.7292   6
   1  -1 -28 75.3479 11.1283   6
  -1   1  28 108.781 14.7242   8
   1   0  28 59.0652 12.1648   5
   0   1 -28 43.1324 10.8303   9
  -1   1  28 73.9340 13.5615   1
  -1   1  28 56.1953 11.7145   7
   1   0  28 67.8024 13.2954   8
   0  -1  28 75.6726 14.0206   1
  -1   0 -28 23.8113 10.0337   1
   0   1 -28 46.9717 11.4612   8
  -1   0 -28 33.4010 11.8816   8
   1   0  28 37.3448 11.5196   1
   1  -1 -28 35.8855 12.2879   9
   0   1 -28 55.4303 12.6514   1
  -1   1  31 3.44355 10.1834   1
  -1   0 -31-3.41834 10.3153   9
   1  -1 -31-2.00419 8.91555   8
   1   0  31 1.07406 9.91213   1
   0   1 -31 5.92173 9.04689   6
  -1   1  31-1.75388 8.96651   8
   1  -1 -31-10.5792 11.5733   1
   0   1 -31-12.4412 12.0104   9
   0  -1  31 18.7529 11.1513   8
   1  -1 -31 7.20622 10.5108   9
  -1   0 -31 16.5028 12.0446   1
  -1   0 -31 19.5118 10.8263   8
   0  -1  31-1.04690 8.82402   1
   1   0  31-1.73168 10.3991   8
   0   1 -31-9.00025 10.8430   8
   0   1 -31 28.3038 11.8458   1
  -1   0 -34 8.96783 10.6187   1
   1  -1 -34 12.6469 10.6964   8
   0  -1  34 9.15718 13.2500   8
  -1   1  34 0.47908 11.3474   1
   0   1 -34-1.43608 12.2053   1
   0  -1  34-5.60192 12.1314   1
   0   1 -34-19.1422 12.9512   8
   1   0  34-6.20184 10.9648   1
  -1   0 -34 6.25511 10.9925   9
   1  -1 -34-9.05211 11.3765   9
  -1   0 -34-2.20162 11.1024   8
   1  -1 -34-6.39031 11.6934   1
  -1   1  34-3.16328 10.3547   8
   0   1 -34 3.21219 12.0689   9
  -1   0 -37-5.39128 12.5310   8
   0   1 -37-7.61993 11.8797   9
  -1   0 -37-3.21656 11.9337   1
   0   1 -37 3.95722 12.2010   8
   1  -1 -37-1.90937 10.5291   8
   1   0  37 2.35428 11.9006   1
  -1   1  37 0.80286 10.5860   8
  -1   1  37-1.85682 11.1865   1
   1  -1 -37 1.99764 12.7007   9
   1   0  37 12.1827 12.9211   8
   0  -1  37 10.0600 12.9592   1
   0  -1  37 2.57360 11.4625   8
   1  -1 -37 1.36108 11.9359   1
   0   1 -37-6.89917 11.5852   1
  -1   0 -37 20.8212 13.2490   9
   0  -1  40 9.61969 13.5008   8
   1   0  40-3.78415 11.9527   8
   1   0  40-0.86252 11.0154   1
  -1   0 -40 3.56092 12.6534   8
   1  -1 -40 1.19375 8.92332   1
  -1   0 -40-1.61403 12.6020   9
  -1   1  40 14.0322 13.1541   8
   0  -1  40 1.12908 11.4268   1
   0   1 -40 12.8471 12.8047   1
   0   1 -40 10.5196 12.5646   9
  -1   0 -40-1.76683 11.4949   1
   1  -1 -40-16.5179 13.3381   8
   1  -1 -40-1.64165 13.9214   9
  -1   1  40 11.0122 11.1147   1
   0   1 -40-11.3439 13.6864   8
  -2   1   0 0.35085 1.05562   7
   1  -2   0 0.32266 0.79239   7
   2  -1  -3 37.6917 2.84394   4
  -2   1   3 42.9045 2.97189   4
   2  -1  -3 33.8690 2.43611   7
   1  -2   3 36.4518 2.46225   7
  -1  -1  -3 33.9117 3.81497   7
  -1   2   3 30.8933 3.55504   7
  -2   1  -3 46.0391 3.99128   7
   1   1   3 41.5563 4.26602   7
  -1  -1   3 40.6929 2.57126   4
   1  -2  -3 35.3071 3.19584   7
  -2   1  -3 31.5466 3.53064   7
   2  -1   3 36.6297 3.76939   7
   1   1  -3 36.3106 2.71493   4
  -1   2  -6-0.43787 3.05118   7
   1   1   6 1.62419 2.48739   1
   1  -2   6 6.81422 2.91296   1
  -1   2  -6 2.40706 2.60011   1
   1   1   6 9.54629 4.95030   7
   1  -2   6 3.43839 2.67643   7
   2  -1   6 6.64579 4.43907   7
  -1   2   6 2.12332 4.24323   7
  -1   2   6 1.23727 3.16078   1
  -1  -1  -6 5.19852 3.86008   7
   2  -1   6 6.50211 3.16453   1
   1  -2  -6 9.52645 3.86835   7
   2  -1  -6 4.77754 3.30091   1
  -2   1   6 8.60044 3.67884   1
   1   1  -6 3.87620 3.26978   6
   2  -1  -6 7.90865 2.55609   4
  -1  -1   6 7.82199 3.17515   1
   1  -2  -6-0.94559 2.00015   4
   2  -1  -6 11.1191 2.82745   7
   1   1  -6 8.25482 2.08911   4
  -1   2  -6 10.9965 3.19941   7
  -2   1   6 2.15884 2.10884   4
  -2   1  -6 6.47711 4.08351   7
  -2   1   6 4.98896 2.58931   7
   1   1  -6 0.07988 2.94429   1
   1  -2  -9 8711.24 60.1761   7
   2  -1  -9 8260.08 62.1320   8
   1   1   9 8324.42 63.8025   8
   1   1  -9 8725.71 57.5412   6
   1   1   9 8557.86 62.9088   1
   1  -2   9 8539.49 57.1478   8
   1  -2  -9 8476.40 63.2474   1
  -1   2  -9 8410.38 57.2988   1
  -1   2   9 8341.17 59.5987   7
  -1  -1   9 8610.62 59.3954   1
   2  -1   9 8250.07 59.5898   8
  -2   1   9 8653.90 62.8096   1
   2  -1   9 8849.86 62.1717   7
   2  -1  -9 8480.79 51.8685   7
  -2   1   9 8521.15 62.6810   8
   1   1  -9 8337.63 59.5264   1
  -1  -1   9 8098.24 57.5572   8
  -1   2   9 8456.04 62.7972   1
   2  -1  -9 8374.98 41.0065   4
  -2   1   9 8761.04 53.4906   7
   1   1  -9 8360.76 34.3532   4
   2  -1   9 8522.58 58.7225   1
  -1   2  -9 8542.48 56.7201   8
   1   1  -9 8419.32 59.5475   8
  -1   2  -9 9076.79 55.4676   7
  -1   2  -9 7848.02 58.1521   6
   2  -1  -9 8696.19 63.0200   1
   1   1   9 8230.93 63.9772   7
  -1  -1  -9 8641.51 63.9466   7
   2  -1  -9 8850.78 51.3340   6
  -2   1  -9 8866.17 63.3912   7
   1  -2  -9 8427.52 36.9923   4
   1  -2   9 8335.72 57.8852   1
  -1   2   9 8891.20 64.9389   8
  -1  -1   9 8501.29 46.8095   7
   1  -2   9 8606.82 53.8763   7
   1   1  -9 8588.17 46.7564   7
  -1  -1 -12 25215.5 94.9503   6
   1   1 -12 25439.6 96.8222   7
   2  -1  12 25129.4 115.780   1
   1  -2 -12 25311.2 90.4187   6
  -1  -1  12 25401.3 117.200   1
   2  -1  12 24386.1 118.797   8
   1  -2 -12 25230.6 119.390   9
  -2   1  12 24415.7 104.471   7
   1   1  12 25675.4 124.029   7
  -1  -1  12 24974.9 97.7331   7
   1   1 -12 23757.9 62.7554   4
   1   1  12 25313.4 124.965   8
   2  -1 -12 25055.3 122.779   1
   2  -1 -12 25331.2 124.861   8
   2  -1 -12 24990.2 100.587   6
   2  -1  12 24609.1 117.982   7
  -1  -1 -12 26032.3 116.840   9
  -1   2  12 24078.5 117.375   7
   1  -2  12 24099.7 104.306   2
  -2   1 -12 24099.1 114.739   1
  -1   2 -12 24909.9 113.318   8
   1   1 -12 25895.7 119.380   8
   1   1  12 24315.9 122.041   1
  -1  -1  12 25642.2 116.708   8
   1  -2  12 25315.1 116.340   1
  -1   2 -12 25876.5 114.473   6
   2  -1 -12 26729.3 122.265   9
   1  -2  12 25073.6 114.293   8
  -2   1 -12 26818.7 122.529   7
   1   1 -12 25004.0 110.980   6
  -1   2  12 24672.2 123.352   1
   1   1 -12 26332.5 120.457   1
  -2   1  12 24481.3 123.354   1
   1  -2  12 25698.6 108.667   7
  -1   2 -12 25372.1 117.091   1
  -1  -1 -12 26802.8 123.987   7
   2  -1 -12 26620.9 104.528   7
   1  -2 -12 25754.2 69.1872   4
   1  -2 -12 25016.3 125.512   1
  -2   1  12 25277.6 123.320   8
  -1   2  12 25273.6 126.709   8
  -1   2 -12 27156.4 109.978   7
   1  -2 -12 26792.7 118.066   7
   2  -1  12 24730.7 102.538   2
  -1  -1 -15 1936.17 30.8523   6
   1  -2 -15 2008.70 38.0724   9
   2  -1  15 1890.42 36.1305   5
   2  -1 -15 1826.01 37.7778   8
  -2   1  15 2078.07 39.7954   8
  -1   2 -15 1842.47 35.9015   1
  -1  -1  15 1881.41 31.5132   7
  -1   2  15 1906.72 35.1653   5
   2  -1 -15 1916.57 38.3977   9
   1   1 -15 1974.81 31.5524   7
  -1   2  15 1891.98 37.7601   1
   1   1 -15 1923.89 37.4792   1
   1  -2  15 1902.50 36.4953   8
  -1   2 -15 1837.01 36.2211   8
   1  -2  15 1957.70 33.7318   7
   2  -1 -15 1993.62 32.8327   7
   1  -2 -15 1904.17 28.9807   6
  -1   2  15 1890.85 38.8708   8
   1  -2 -15 1950.10 38.9583   1
  -1   2 -15 1939.86 33.8191   7
   1  -2  15 1671.83 34.6617   1
  -1  -1  15 1975.78 37.5168   8
   2  -1  15 1956.52 37.3516   7
  -1  -1 -15 1907.30 36.3161   9
  -2   1 -15 1966.03 36.9792   1
  -2   1  15 1937.66 37.6144   1
   2  -1  15 1819.16 31.8619   2
   2  -1  15 1881.54 35.8561   1
   1   1 -15 1814.22 34.2342   6
  -1   2 -15 1829.49 34.8276   6
  -2   1  15 1892.45 33.0905   7
  -1  -1  15 1985.47 37.2144   1
   1  -2  15 1801.06 31.9946   2
   1   1  15 1980.07 38.8055   7
   2  -1  15 2003.15 38.3768   8
  -1  -1  15 1785.53 30.0591   2
  -2   1 -15 1896.72 36.1210   9
  -1   2  15 1886.23 36.7063   7
   1   1  15 1885.01 37.1899   1
  -1  -1 -15 2027.19 38.7123   1
   2  -1 -15 1933.38 37.5811   1
   1  -2 -15 1713.77 37.7601   8
  -2   1 -15 2067.23 33.9199   6
   1   1  15 1845.98 39.1325   8
   1   1 -15 1922.60 37.4773   8
   1   1  15 1954.88 37.1498   5
   2  -1 -15 1866.36 31.5104   6
  -2   1  18 96.2135 10.3692   1
   1   1  18 79.6213 10.5486   8
   2  -1 -18 79.8588 9.63309   1
   1   1  18 75.1244 7.23449   2
   2  -1  18 100.640 10.5584   5
  -2   1 -18 90.7752 10.2171   8
  -2   1 -18 85.7804 9.31946   6
  -1   2  18 101.853 10.9081   1
  -2   1 -18 100.364 11.1767   9
   1   1  18 103.298 11.3850   7
  -1  -1 -18 76.4968 7.98228   6
   2  -1 -18 105.327 11.8375   8
  -1   2  18 77.4565 9.36654   7
   1   1 -18 104.699 10.9494   9
   1  -2 -18 88.3092 10.3331   1
   2  -1 -18 56.9781 10.2061   9
   1   1  18 81.2498 9.58829   5
   1  -2  18 82.6483 9.74912   7
  -1  -1  18 115.416 11.0291   1
  -1   2 -18 92.2643 10.3390   1
  -2   1  18 78.4625 8.92458   5
  -1  -1 -18 102.721 11.0515   9
  -1   2 -18 107.085 10.1395   6
   2  -1  18 83.2716 8.28742   2
  -1  -1  18 64.8457 8.39690   7
   1  -2  18 107.019 11.1733   8
  -1  -1  18 74.4714 7.72465   2
   1  -2 -18 100.076 11.1094   9
  -2   1  18 82.1900 10.8481   8
   1   1 -18 109.896 10.4309   6
   1  -2 -18 94.4195 11.3824   8
   2  -1  18 87.1328 10.1389   8
   1  -2  18 75.0424 8.93959   5
  -2   1 -18 98.1726 10.1550   1
  -1  -1 -18 95.4357 10.7522   1
  -2   1  18 60.4572 6.36798   2
   1  -2  18 82.1141 9.87602   1
   2  -1 -18 103.935 9.76559   6
   2  -1  18 81.4101 9.28225   1
   1   1  18 90.3534 10.8564   1
   1   1 -18 67.0995 9.11964   1
   1   1 -18 79.3735 10.2176   8
   1   1 -18 106.577 9.27436   7
   2  -1  18 78.4213 9.32365   7
  -2   1  18 88.3225 9.38321   7
   1  -2  18 102.449 9.21117   2
  -1   2  18 76.7380 10.3245   8
  -1  -1  18 97.5271 10.6954   8
   1  -2 -18 73.4958 7.86006   6
  -1   2  18 64.8051 9.04925   5
   2  -1  21 3434.36 58.7275   1
  -1  -1  21 3339.23 48.5029   5
   1  -2 -21 3303.86 60.3349   8
  -2   1 -21 3650.55 53.1760   6
  -1   2 -21 3596.55 59.1801   1
   2  -1  21 3240.85 56.3838   8
   2  -1 -21 3562.74 61.8262   8
   1  -2 -21 3327.54 46.0698   6
   2  -1 -21 3236.68 57.9673   9
  -2   1  21 3200.91 58.0700   1
  -1  -1 -21 3449.24 60.5839   8
  -1   2  21 3212.92 40.4169   2
   2  -1 -21 3300.93 59.0751   1
  -1   2 -21 3306.29 53.2652   6
  -1  -1  21 3258.35 57.1220   8
  -1  -1 -21 3358.90 48.0692   6
  -2   1 -21 3387.67 58.7728   1
  -1   2 -21 3553.67 59.3380   8
   1   1  21 3341.68 56.2801   5
   1   1  21 3394.23 59.4918   7
  -2   1  21 3316.04 53.1104   7
   1   1 -21 3446.37 59.2487   8
   1   1 -21 3490.91 60.1048   1
   1   1  21 3243.83 58.5825   8
   1  -2  21 3532.27 53.7919   5
   2  -1 -21 3229.11 48.7193   6
   1  -2  21 3098.24 54.3760   1
   1   1 -21 3484.80 53.4068   6
  -2   1 -21 3312.15 58.0864   8
  -1  -1 -21 3356.04 59.8781   1
   1   1  21 3464.30 60.3653   1
   1  -2  21 3244.34 56.2416   8
   2  -1  21 3255.10 48.0823   2
   1  -2  21 3091.52 48.3864   2
  -1  -1 -21 3357.86 56.4771   9
   1   1  21 3146.64 43.0880   2
  -1   2  21 3163.03 58.7676   8
  -1  -1  21 3391.10 57.9867   1
   1  -2 -21 3367.62 60.0743   1
  -2   1 -21 3316.16 56.2446   9
  -2   1  21 3308.78 59.3094   8
  -2   1  21 3436.08 50.3788   5
   1  -2  21 3439.40 54.4344   7
   1   1 -21 3339.92 58.7373   9
  -1   2  21 3474.35 60.6156   1
  -2   1  21 3275.92 42.4487   2
  -1  -1  21 3331.59 50.8393   7
  -1  -1  21 3123.16 45.8289   2
  -1   2 -21 3314.67 56.6891   9
   2  -1  21 3363.23 55.9785   5
   1  -2 -21 3145.99 56.3108   9
  -1   2  21 3434.69 55.3103   5
   1   1 -24 2548.32 55.4826   1
  -2   1  24 2533.45 56.1006   8
   1   1  24 2478.65 54.8680   7
  -1  -1 -24 2443.23 52.8385   9
  -1  -1  24 2629.41 46.8536   5
   2  -1 -24 2540.98 46.5266   6
   2  -1 -24 2655.39 57.8484   8
  -1   2 -24 2560.28 54.4248   9
   1  -2  24 2436.53 48.8490   7
  -2   1 -24 2560.18 55.5112   8
   2  -1  24 2541.04 55.0262   1
  -1  -1  24 2552.27 54.3055   1
  -2   1 -24 2758.60 50.2668   6
  -2   1  24 2499.24 47.3951   5
   1  -2  24 2392.04 51.9932   1
   1   1 -24 2710.76 56.9057   8
   1  -2 -24 2623.10 55.2003   9
  -1  -1  24 2581.99 49.0952   7
  -1   2  24 2527.70 51.3020   5
   1  -2  24 2376.03 52.0374   8
   1  -2  24 2656.36 50.1201   5
  -2   1 -24 2673.44 56.6341   1
   2  -1  24 2551.67 55.5827   8
   1  -2 -24 2732.20 45.7614   6
  -1  -1 -24 2613.23 57.4018   8
  -2   1  24 2731.05 51.8987   7
   1   1  24 2492.26 55.8320   1
  -1   2  24-4.54523 5.21586   7
   2  -1 -24 2611.87 55.1916   9
   1   1 -24 2544.06 55.1581   9
  -1   2 -24 2665.68 50.4990   6
  -1  -1  24 2736.06 56.1398   8
   1  -2 -24 2602.97 57.7790   8
  -1  -1  24 2405.15 42.7217   2
   2  -1  24 2620.13 54.2711   5
  -1  -1 -24 2700.34 46.2531   6
  -1   2  24 2600.86 57.2563   8
  -2   1 -24 2608.56 54.2614   9
   1  -2 -24 2658.27 58.2139   1
   1   1  24 2551.48 53.7457   5
   1   1 -24 2666.42 50.4767   6
  -1   2 -24 2628.10 54.3383   1
   1  -2  24 2564.24 46.9080   2
  -2   1  24 2409.22 54.1878   1
   2  -1  24-3.10637 6.24106   7
  -1  -1 -24 2655.84 57.6169   1
   1   1  24 2603.79 57.2466   8
  -1   2  24 2596.33 57.3750   1
   2  -1 -24 2607.77 56.7541   1
  -1   2 -24 2591.16 54.5954   8
   2  -1  24 2484.54 45.8461   2
  -2   1  27 841.419 35.0115   8
  -1   2  27 924.833 36.1450   8
  -1  -1 -27 945.053 29.7221   6
   1   1 -27 889.506 35.4801   8
  -1   2 -27 840.971 31.5407   6
   1  -2 -27 886.332 34.1300   9
  -1   2 -27 928.531 35.7010   1
  -1  -1 -27 872.012 34.2296   9
   1  -2 -27 823.401 27.0222   6
  -2   1  27 845.742 32.1367   7
   2  -1 -27 877.581 29.9095   6
   1  -2 -27 984.551 37.4533   1
  -1  -1  27 749.584 32.4195   1
   1   1  27 809.907 33.3262   7
   1   1 -27 931.850 35.6201   1
  -1   2  27 819.381 34.1411   1
   2  -1 -27 860.906 35.8512   8
   2  -1 -27 859.592 34.8837   9
   2  -1  27 890.773 33.3581   5
   2  -1  27 815.551 33.8428   1
   1   1 -27 861.700 34.9969   9
   2  -1 -27 798.822 34.2819   1
   1  -2  27 894.626 34.6183   1
  -1   2 -27 902.151 35.1804   8
   1   1  27 807.894 34.1850   8
  -2   1 -27 932.217 34.3577   9
   1   1  27 880.511 33.9268   5
   1   1 -27 903.818 31.9288   6
  -2   1 -27 875.339 35.3697   8
  -2   1 -27 824.767 29.8969   6
   1  -2 -27 946.140 37.3555   8
  -1   2 -27 825.740 32.9328   9
  -2   1 -27 821.479 33.7530   1
   1  -2  27 868.056 33.7851   8
  -1  -1 -27 955.613 37.3234   1
   1   1  27 847.485 34.7842   1
  -1  -1  27 819.432 33.8957   8
  -1  -1 -27 905.582 36.1871   8
  -2   1  27 807.413 34.7189   1
   2  -1  27 832.469 33.9652   8
  -1   2  27 807.789 31.4061   5
  -1  -1  30 99.0879 14.1377   1
   1   1  30 67.1670 12.9927   5
   1   1 -30 70.5924 12.0542   6
   2  -1 -30 82.9909 14.9263   1
  -1  -1 -30 46.3514 12.5956   8
  -1   2 -30 95.7973 15.2451   8
  -1   2  30 66.3933 14.5495   8
   1   1  30 69.5226 14.3949   8
  -1   2 -30 72.5738 13.0361   1
   1   1 -30 89.8633 13.7433   1
  -1  -1 -30 28.7622 11.2020   1
   1  -2 -30 75.9799 15.0423   8
   1  -2 -30 61.2365 14.3175   1
   2  -1  30 48.3944 12.0966   8
  -2   1 -30 85.7955 14.3076   9
   1  -2 -30 119.096 15.3355   9
  -2   1 -30 49.3936 10.6112   6
  -1  -1  30 58.3328 13.6831   8
   1   1  30 73.4591 14.2308   1
  -2   1  30 62.3134 14.3596   8
  -2   1 -30 84.5656 13.0442   1
   1   1 -30 92.2615 15.3683   9
   1   1 -30 91.2777 15.4835   8
   2  -1 -30 73.9448 13.6321   9
  -1  -1 -30 82.9011 14.6183   9
   2  -1 -30 85.1882 15.8346   8
  -2   1 -30 62.1676 13.9699   8
  -2   1  30 81.0471 14.2762   1
   1  -2  30 90.5851 13.9276   1
   2  -1  30 65.8166 12.9203   1
  -1   2  30 53.3230 13.4248   1
   1  -2  30 101.038 15.9423   8
  -1   2 -30 83.1970 12.3680   6
   1   1  30-2.02744 6.17512   7
  -1   2 -30 50.8228 13.2137   9
  -1   2  33 371.648 27.8412   8
   1   1 -33 404.857 27.1109   9
   2  -1  33 322.355 24.9378   1
  -1   2 -33 345.915 26.5377   8
   1  -2 -33 374.918 26.6494   9
   2  -1 -33 351.540 25.4549   9
  -2   1 -33 343.212 25.4748   9
  -2   1  33 348.565 25.6432   8
   2  -1  33 406.857 28.8187   8
  -1  -1 -33 363.251 25.5130   9
   1   1  33 315.800 25.9342   8
  -1  -1  33 346.736 25.8850   1
  -2   1 -33 316.882 26.2033   8
   1  -2 -33 327.603 27.3302   8
  -1   2 -33 325.364 25.4080   9
  -2   1  33 296.591 25.3107   1
   1  -2  33 309.003 24.6997   1
   1   1 -33 426.156 28.0734   1
  -1  -1 -33 395.995 27.8315   1
   1   1 -33 415.844 28.8122   8
  -1  -1  33 395.191 27.9166   8
   2  -1 -33 321.501 25.7035   8
  -1   2 -33 370.659 26.9349   1
   1  -2  33 328.491 25.4112   8
  -2   1 -33 395.276 27.4302   1
   1   1  33 380.064 27.1449   1
   2  -1 -33 342.082 26.3711   1
  -1   2  33 396.394 27.7610   1
  -1  -1 -33 227.103 22.7297   8
   1  -2 -33 310.623 25.0644   1
  -1  -1  36 74.5066 16.3323   1
   1  -2 -36 52.4744 15.5193   9
  -1   2 -36 62.8020 14.0663   9
   2  -1 -36 77.6567 15.8901   1
   1  -2  36 67.6327 15.6585   1
  -1   2  36 68.0155 16.5051   8
  -1  -1 -36 79.5432 16.4592   8
  -2   1 -36 58.6453 16.1933   1
  -1  -1 -36 113.999 18.1797   9
   1  -2 -36 69.7821 16.1452   1
   1   1 -36 54.7971 14.3490   8
   2  -1  36 80.6531 17.1244   8
   1  -2 -36 126.606 19.7690   8
   1   1  36 78.2018 17.1996   8
   2  -1 -36 93.3018 17.3540   9
  -2   1 -36 88.1701 16.0178   9
  -1  -1  36 84.6296 15.5044   8
   2  -1  36 59.9199 15.8150   1
  -1   2 -36 115.943 19.1107   8
  -2   1  36 58.3045 14.3156   1
   1   1 -36 84.3542 16.9935   1
  -1  -1 -36 119.338 18.5908   1
  -1   2 -36 109.974 18.5151   1
   1   1  36 86.0060 16.3312   1
   1  -2  36 64.4643 16.7110   8
   2  -1 -36 58.9974 17.0950   8
  -2   1 -36 52.1665 15.3999   8
  -1   2  36 70.4452 16.7622   1
  -2   1  36 67.7209 16.9039   8
   2  -1 -39 28.4724 14.1519   1
   2  -1  39 32.2203 11.9686   1
   1  -2 -39 66.4977 16.9974   1
  -2   1 -39 57.2052 14.4588   1
  -1  -1 -39 43.6456 14.0382   9
  -1   2  39 75.0529 17.3987   8
  -1  -1  39 12.2912 10.0623   1
   1  -2 -39 41.9188 15.3509   8
  -1   2 -39 55.6016 15.5705   8
  -1   2  39 43.0933 15.0670   1
   1   1  39 43.0615 13.8907   8
   1   1 -39 49.1068 15.5920   9
  -2   1 -39 54.8174 15.2926   8
  -1   2 -39 65.6256 16.0700   1
  -2   1 -39 16.2898 13.2704   9
   1  -2  39 81.0918 16.4754   8
   2  -1  39 34.9685 14.1824   8
   1   1 -39 31.6725 14.9802   8
   1   1 -39 59.2185 13.8272   1
  -1  -1  39 17.4908 14.0145   8
  -1  -1 -39 67.9631 17.0489   1
   2  -1 -39 30.0452 14.3698   8
  -1   2 -39 19.7716 11.6040   9
  -2   1  39 43.8617 15.3667   8
   1   1  39 86.0494 17.2534   1
   1  -2 -39 42.1035 13.2754   9
  -1  -1 -39 60.8303 14.8704   8
  -2   1  39 81.8352 16.8055   1
   2  -1 -39 25.0910 13.1058   9
  -2   0  37 1.29972 11.2176   8
  -2   0  37 0.52313 12.6684   1
   0  -2 -37-3.87251 12.4968   1
   2   0 -37-2.96270 13.1191   8
   0  -2 -37-10.7374 12.4714   9
   2  -2  37-0.76493 10.9025   1
   2   0 -37-20.6032 13.6905   1
   2  -2  37 2.04715 11.0802   8
  -2   2 -37-5.75056 11.9402   9
   0   2  37 7.70356 14.4479   8
  -2   2 -37 10.1539 12.0656   8
   2   0 -37 12.0649 13.1061   9
  -2   2 -37-2.34949 10.7573   1
   0   2  37 9.14864 12.7019   1
   0  -2 -37-3.07583 11.8259   8
   0  -2 -34 14.6073 12.6125   9
  -2   2 -34-13.6303 12.0487   1
  -2   0  34 22.3242 10.5550   1
   2   0 -34 14.7560 12.6345   9
  -2   0  34 5.70601 12.0577   8
   2  -2  34 2.98739 10.5168   1
   0  -2 -34-5.59368 10.9584   8
   0  -2 -34-13.2505 12.9098   1
   2   0 -34 1.95712 9.79588   1
   0   2  34 9.38052 12.7727   1
  -2   2 -34-9.06506 12.4190   9
   2   0 -34-14.3980 13.3421   8
   0   2  34-9.51837 11.2734   8
   2  -2  34 0.92322 12.2921   8
   0   2  31-0.22352 9.60905   1
   0  -2 -31-7.60381 12.0926   9
   2   0 -31 6.27517 9.71859   6
   0  -2 -31-12.8375 12.2443   1
  -2   0  31-8.60023 12.0646   8
   2   0 -31 11.8262 10.7967   8
  -2   2 -31 3.86431 8.98713   9
   2   0 -31-0.21086 10.0679   9
   2  -2  31 10.2153 10.1047   8
  -2   0  31-3.21075 8.60256   1
   0   2  31 2.70233 10.7519   8
  -2   2 -31 2.29078 8.90768   6
   2   0 -31 4.81822 8.93423   1
  -2   2 -31-10.1159 10.3663   8
  -2   2 -31 4.40870 8.23775   1
   0  -2 -31 24.8873 12.1025   8
   2  -2  31-2.67454 8.74114   1
   2   0 -28 208.493 18.4367   1
  -2   0  28 137.942 15.6113   1
   0  -2 -28 152.488 18.0364   8
   0  -2 -28 143.263 17.1526   9
   2   0 -28 181.771 15.8045   6
   0   2  28 113.711 15.7850   8
  -2   2 -28 187.435 16.5084   6
   0   2  28 124.574 15.5378   5
  -2   2 -28 146.082 16.1590   1
   2   0 -28 213.834 19.9035   8
   0   2  28 159.395 16.6275   7
   2  -2  28 142.389 16.3821   8
   0   2  28 141.779 16.5889   1
  -2   2 -28 134.166 16.1825   8
  -2   0  28 204.006 19.2601   8
   0  -2 -28 207.515 19.3994   1
   2  -2  28 118.089 14.5220   7
  -2   2 -28 160.104 16.2342   9
   2   0 -28 200.638 19.5539   9
   2  -2  28 141.325 15.8374   1
   0  -2 -25-9.76516 9.89874   8
   2  -2  25-4.72677 8.48530   8
   2   0 -25 8.32010 9.85921   8
   2   0 -25 35.4585 11.5747   1
   0   2  25-6.71149 9.42903   5
   0   2  25 22.8765 10.9925   8
  -2   2 -25-5.91581 8.72422   1
   0   2  25-3.44451 8.27742   7
   0  -2 -25-3.13190 6.22354   6
   0  -2 -25-17.7153 12.0818   1
   0   2  25 4.44082 10.2161   1
  -2   0  25-5.89497 9.42245   1
   0  -2 -25 17.8267 8.41938   9
  -2   0  25 6.26566 9.27325   8
  -2   0  25-4.82968 7.35074   7
  -2   2 -25-6.73413 7.99632   6
   2  -2  25-3.24578 8.67991   7
   2   0 -25-6.44892 10.2944   9
  -2   2 -25 4.45701 8.73522   8
   2  -2  25 0.16300 9.43451   1
   2   0 -25 0.13082 8.18913   6
   2  -2  25 2.92433 7.92275   5
  -2   2 -25-3.55274 9.45704   9
   2  -2  25-2.22606 6.58529   2
  -2   2 -22 42.6619 10.0437   1
  -2   2 -22 28.5485 9.90967   8
  -2   0  22 65.6744 11.4365   8
   0   2  22 40.6128 9.97320   1
   2  -2  22 54.0300 8.56061   2
  -2   2 -22 51.5629 8.84074   6
   2  -2  22 25.8372 8.97333   8
  -2   2 -22 32.8288 10.0435   9
   0   2  22 48.2075 9.89070   8
   0   2  22 64.1614 10.5575   5
   0  -2 -22 58.2515 10.1651   9
   0  -2 -22 37.8079 9.70036   1
   2  -2  22 85.2841 11.2877   7
  -2   0  22 42.5089 8.56130   7
   2   0 -22 25.0965 9.75172   8
   2   0 -22 79.3740 10.3980   6
  -2   0  22 49.3011 7.41381   2
   2   0 -22 45.5374 9.74695   9
   2  -2  22 53.3307 9.82059   5
  -2   0  22 41.2875 7.95522   5
   0   2  22 64.2379 10.7822   7
   2  -2  22 58.9261 10.0266   1
   0  -2 -22 78.5125 12.3925   8
   2   0 -22 41.5865 10.2428   1
   0  -2 -22 62.3525 8.25206   6
   2  -2  19-4.88846 7.01747   1
  -2   2 -19-2.46932 6.41901   1
   2   0 -19-4.57362 7.49911   1
   0   2  19-1.23500 7.14698   8
  -2   0  19 0.64308 7.03453   8
  -2   2 -19-0.85982 5.89698   6
   0  -2 -19-0.55041 2.00489   4
  -2   2 -19 10.2603 6.93737   8
   0  -2 -19-6.31366 7.43071   9
  -2   2 -19 7.69223 7.71536   9
   2   0 -19 12.2024 6.95621   6
   0   2  19 3.12054 6.22113   7
   2  -2  19-2.68956 5.80996   5
   0   2  19 1.07409 6.57183   1
   0   2  19 3.83547 3.93617   2
   0  -2 -19-2.86750 4.62217   6
   2  -2  19 1.83289 4.71635   2
  -2   0  19-4.30363 4.59129   2
   0  -2 -19-4.65053 7.53672   8
   2  -2  19-2.79341 4.62364   7
   0   2  19-3.48782 6.64017   5
  -2   0  19-5.46224 5.32630   7
   2  -2  19 1.82031 6.13633   8
  -2   0  19 1.96725 5.36525   5
  -2   0  19 0.12711 6.39828   1
   2   0 -19-4.86260 7.28825   8
   0  -2 -19-11.2768 7.70411   1
  -2   0  16 3547.47 52.5000   8
   2  -2  16 3388.42 49.5687   8
   0  -2 -16 3436.92 50.1523   9
   2   0 -16 3540.48 46.1746   6
  -2   0  16 3379.68 44.1439   7
   0   2  16 3426.38 53.7948   8
  -2   0  16 3338.95 50.1461   1
   0   2  16 3328.55 51.5869   1
   2   0 -16 3543.77 42.7767   7
  -2   2 -16 3275.75 48.8455   8
   2  -2  16 3616.25 49.1926   5
  -2   0  16 3393.66 40.0754   2
  -2   2 -16 3354.32 49.8858   1
   2   0 -16 3553.11 53.2077   8
   0  -2 -16 3535.79 40.0686   6
   2   0 -16 3416.44 51.5663   1
   2  -2  16 3305.45 49.3549   1
   2  -2  16 3543.92 45.3813   2
   0   2  16 3327.17 51.8670   7
  -2   2 -16 3387.02 47.8170   6
   0   2  16 3561.99 50.4286   5
   0  -2 -16 3547.65 53.6078   1
   0  -2 -16 3224.00 25.6049   4
   2   0 -16 3432.65 51.5319   9
   0   2  13 6.84970 6.78150   8
   2   0 -13 3.57845 6.35649   8
   0  -2 -13-6.73094 6.78629   9
   2   0 -13-2.28570 6.17379   6
   0   2  13 9.11405 6.67263   7
  -2   0  13-6.10415 6.69737   8
   0  -2 -13 3.45017 2.10549   4
   2  -2  13 1.94779 4.75272   1
  -2   2 -13 4.96858 5.56457   6
   2  -2  13-4.70916 5.09488   2
   0  -2 -13 3.88790 3.85312   6
  -2   0  13 2.14995 4.88307   7
   0   2  13-9.58239 7.07496   5
   2   0 -13 7.73615 6.65900   9
  -2   2 -13-2.14840 4.87374   1
   0   2  13 15.5952 6.97910   1
  -2   2 -13 9.00317 5.62753   7
   2  -2  13-6.66302 6.22426   8
   2  -2  13-2.21943 3.64576   7
  -2   0  13-6.18278 6.84343   1
   2   0 -13 7.62065 6.63276   1
   2   0 -13 0.33504 4.31402   7
   0   2  10 306.774 13.2753   1
  -2   0  10 266.053 12.2112   8
  -2   0  10 301.170 12.6558   1
   2  -2  10 327.553 12.6188   8
  -2   2 -10 301.874 12.2207   1
   0  -2 -10 295.653 6.30486   4
   0  -2 -10 311.093 13.1595   7
  -2   0  10 291.855 9.93771   7
   0   2  10 297.594 13.7669   7
   0   2  10 307.163 13.9101   8
   2   0 -10 268.053 9.27558   7
   2  -2  10 299.187 12.0427   1
   0  -2 -10 287.738 12.3743   9
  -2   2 -10 285.493 11.9209   7
   2   0 -10 279.298 12.6443   1
   2   0 -10 273.365 11.2600   6
   0  -2 -10 292.072 6.50121   4
   2   0 -10 285.519 12.9084   8
   2   0 -10 280.389 8.05807   4
   2   0  -7 4.40592 4.50668   6
   2   0  -7-0.60087 2.23009   7
   2  -2   7-1.87351 2.98706   1
   0  -2  -7-2.87970 3.75892   7
  -2   0   7 4.27004 4.05304   8
  -2   0   7 2.17781 2.10923   4
   0   2   7 1.26478 5.11037   7
   2   0  -7-6.21410 3.68866   1
   0   2   7-0.10979 4.15258   8
  -2   0   7 0.14284 3.13066   1
   2   0  -7 8.66137 4.48099   8
   2  -2   7 3.38344 2.68613   7
  -2   0   7 0.58450 2.84745   7
   0  -2  -7 1.45910 1.97589   4
   0  -2  -7 2.76105 1.69286   4
  -2   2  -7 2.05726 2.99038   1
   2   0  -4 1597.47 16.3748   4
   0   2   4 1655.06 21.6190   7
  -2   2  -4 1671.39 18.3438   7
  -2   0   4 1667.67 16.0334   4
  -2   2  -4 1745.18 19.9613   7
   2   0  -4 1546.39 18.8458   1
   0  -2  -4 1599.88 14.7966   4
   0  -2  -4 1691.85 21.6536   7
   0   2   4 1600.80 19.8421   1
  -2   0   4 1620.82 18.5343   1
   2  -2   4 1719.64 19.4077   7
   2   0  -1-1.14770 0.72592   4
   2  -2   1 2.37872 1.26065   7
  -2   2  -1 1.31254 1.77372   7
   0  -2  -1-0.09361 1.22425   4
   0   2   1 3.82177 2.27934   7
   0  -2  -1-1.17593 1.24919   7
   2  -2  -2 28.8997 2.41811   7
  -2   0  -2 22.5912 2.63020   7
   2   0   2 24.1263 2.88352   7
   0  -2   2 27.0650 2.08678   4
   0   2  -2 28.4419 2.41890   4
   2  -2  -5-1.41286 3.13851   7
   0  -2   5 7.34427 2.29495   1
  -2   2   5 3.47591 2.40199   1
   0   2  -5-1.28919 2.34033   1
   2   0   5 1.49696 4.28465   7
   2   0   5 0.99461 2.14469   1
   0   2  -5 2.32783 3.69005   6
  -2   2   5 1.67788 2.13926   4
   2  -2  -5-2.78023 2.69482   1
   2  -2  -5 6.47542 2.32424   4
  -2   2   5 4.52445 3.05705   7
  -2   0  -5-3.68336 3.62985   7
   0   2  -8 48796.8 129.401   8
   0   2  -8 48349.2 105.520   7
   2  -2  -8 46270.2 142.167   8
  -2   2   8 45706.7 79.4646   4
   2  -2  -8 47769.4 97.1682   4
   2   0   8 46733.5 133.536   1
   0  -2   8 43672.8 124.235   1
   0   2  -8 47396.3 134.055   6
   2  -2  -8 47898.5 125.851   7
  -2   2   8 50131.5 142.598   1
  -2   2   8 47363.6 143.610   8
   0  -2   8 46557.6 124.437   8
  -2   0  -8 48317.5 148.650   7
   0  -2   8 49121.3 104.642   7
   2   0   8 49128.1 147.481   7
  -2   2   8 45013.3 125.697   7
   2  -2  -8 49656.3 143.565   1
   2   0   8 49688.5 139.096   8
  -2   2   8 47027.2 80.3971   4
   0   2  -8 47904.4 129.043   1
   2   0  11 10.1837 7.30440   7
  -2   0 -11-4.84326 4.97237   9
   2  -2 -11-0.32439 5.66078   1
   2  -2 -11 2.79112 4.85635   7
   0  -2  11-1.40305 5.09714   8
  -2   2  11-5.29098 3.48900   7
  -2   2  11-0.23959 6.18229   1
   2  -2 -11 0.39994 2.86310   4
   0   2 -11 0.06859 5.18364   8
   2   0  11-2.98036 5.73759   8
   0   2 -11 2.03920 4.52311   6
   0   2 -11 15.8041 4.41320   7
   2  -2 -11 1.51381 3.73051   6
   0  -2  11 6.04574 4.93256   2
   2  -2 -11-2.03574 5.36186   8
  -2   0 -11 2.68046 5.55615   7
  -2   2  11-0.72235 5.17156   8
   0  -2  11 6.02238 4.16264   7
   0   2 -11-6.40820 5.54051   1
   0  -2  11 3.04678 5.27211   1
   2  -2 -11 8.56971 6.57561   9
   2   0  11 13.5039 5.53629   1
   2   0  14 319.139 12.8921   2
   2  -2 -14 342.288 14.9481   7
   2   0  14 413.423 17.5719   8
   0   2 -14 353.313 15.8486   8
   2  -2 -14 344.365 16.9163   1
   0   2 -14 304.546 14.5678   1
   2  -2 -14 324.285 12.4526   6
   0   2 -14 354.869 15.3570   6
   0  -2  14 341.358 14.1909   2
   2   0  14 281.870 14.4492   1
  -2   2  14 322.866 16.5208   1
   0  -2  14 344.735 15.6828   1
   2  -2 -14 334.322 17.0610   8
   0  -2  14 330.118 13.3133   7
   0   2 -14 338.345 13.1636   7
   2  -2 -14 371.391 17.0849   9
   2   0  14 322.851 15.7682   5
   2   0  14 312.363 15.9198   7
  -2   0 -14 317.785 14.9596   9
  -2   2  14 298.990 15.8684   8
   0  -2  14 327.655 15.0335   8
  -2   2  17-0.20314 3.36472   7
   0   2 -17-5.26688 6.01402   8
   2  -2 -17 0.12343 7.13387   8
   2  -2 -17 8.56576 7.82002   9
   0   2 -17 0.22080 4.77171   1
   2   0  17 3.72974 4.18400   2
  -2   0 -17-4.48477 5.62516   1
  -2   0 -17-7.75131 6.73936   9
   0  -2  17 3.64957 4.98291   2
  -2   2  17 0.96920 6.69129   8
   2   0  17 16.0425 7.41801   8
   2  -2 -17 8.44443 7.06926   1
   0   2 -17 2.76993 4.84204   7
  -2   2  17 1.81312 5.62325   1
   2   0  17 14.8974 6.04921   1
   0  -2  17 8.69757 5.95799   7
   2   0  17 5.27780 6.73541   7
  -2   2  17 1.75065 5.65576   5
   2   0  17 15.9392 8.05678   5
  -2   0 -17 5.49002 5.15512   6
   2  -2 -17-6.99213 5.60769   6
   0   2 -17-3.55499 5.27922   6
   0  -2  17 0.10752 5.53696   8
   0  -2  17 7.30017 5.19788   1
  -2   2  20 2707.42 34.1493   2
  -2   2  20 2363.91 50.1268   1
   2   0  20 2556.11 51.4286   8
   2   0  20 2589.82 50.6380   7
  -2   2  20 2724.65 46.6729   5
  -2   2  20 2469.86 50.6193   8
   2   0  20 2522.08 49.4045   1
   0  -2  20 2298.34 46.1965   1
   0  -2  20 2713.16 44.9746   7
   0  -2  20 2595.61 48.8160   8
   0  -2  20 2745.04 42.9093   5
   2   0  20 2876.32 52.2833   5
  -2   0 -20 2573.89 42.6654   6
   0   2 -20 2802.31 51.1582   1
   2  -2 -20 2580.78 51.8954   1
   2  -2 -20 2512.64 40.0895   6
   0  -2  20 2556.95 42.7092   2
  -2   0 -20 2716.89 51.1615   1
   2   0  20 2614.81 40.8170   2
   0   2 -20 2622.42 46.5951   6
   0   2 -20 2767.81 51.0351   8
   2  -2 -20 2732.03 50.8794   9
   2  -2 -20 2780.11 54.1247   8
  -2   0 -20 2429.83 46.7785   9
   2  -2 -23-0.49066 8.66098   1
   2  -2 -23 12.3323 8.50756   6
   2  -2 -23 10.4738 10.8582   8
   2   0  23-3.76452 8.60744   1
   0  -2  23-3.89644 6.38826   2
  -2   0 -23-5.21850 6.71496   6
   2   0  23-0.50468 6.36096   2
  -2   2  23 7.64894 8.59143   5
  -2   2  23 6.85910 9.77192   8
   2   0  23-0.47643 9.20724   8
   0  -2  23-5.94758 7.74765   8
   0  -2  23-5.32399 6.59041   7
   0   2 -23 7.99418 8.34572   6
  -2   0 -23 5.56994 8.01090   1
  -2   0 -23-3.80827 9.04603   8
   0   2 -23-3.02972 8.89429   8
  -2   0 -23 4.91387 9.32164   9
   2   0  23 3.09343 8.05232   5
   2  -2 -23-4.14267 10.3508   9
  -2   2  23-0.16186 8.87846   1
   0   2 -23-12.5759 10.8055   9
   2   0  23 1.70500 8.71559   7
   0  -2  23-5.72359 6.95571   5
  -2   2  23 11.1715 7.90860   7
   0   2 -23 1.97416 8.02512   1
   0  -2  23-8.13542 7.99201   1
  -2   2  26 168.734 14.8408   5
   2  -2 -26 167.854 13.6653   6
   0  -2  26 158.578 14.5518   7
   0  -2  26 141.538 15.7009   1
   2  -2 -26 157.775 16.9016   8
   0   2 -26 151.436 16.5934   8
   2  -2 -26 165.715 17.2241   1
   2   0  26 193.207 17.3719   7
   2  -2 -26 169.733 16.2941   9
   0  -2  26 161.059 16.4728   8
  -2   2  26 146.339 16.2455   8
  -2   0 -26 175.158 16.8685   1
   0  -2  26 146.724 13.0797   2
  -2   2  26 141.720 15.9032   1
  -2   2  26 140.632 14.7509   7
  -2   0 -26 162.248 13.9492   6
   2   0  26 129.358 15.6928   8
   0   2 -26 160.932 15.4890   6
  -2   0 -26 172.971 16.4161   9
  -2   0 -26 184.349 18.1565   8
   0   2 -26 172.360 17.5934   9
   0   2 -26 143.348 16.0749   1
   2   0  26 213.050 18.4389   1
   2   0  26 143.725 16.0436   5
  -2   2  29-2.48375 9.55448   8
   0   2 -29 7.06560 9.34866   1
  -2   0 -29 9.31916 8.33445   1
   2   0  29-3.95219 7.92103   7
   2   0  29-2.62710 8.57796   1
   2  -2 -29 3.08489 8.69629   9
   2   0  29-4.84203 9.27650   8
   0   2 -29-6.61674 8.44275   6
   0   2 -29-6.07034 10.3940   9
   2  -2 -29 16.0004 10.8991   8
  -2   0 -29 6.72509 9.45106   8
   0  -2  29-8.03851 9.65647   8
   0  -2  29 0.38358 9.40345   1
  -2   0 -29 11.5846 8.06460   6
  -2   0 -29 8.83989 10.2920   9
   2  -2 -29-4.16394 10.6082   1
   0   2 -29 24.3757 11.9904   8
  -2   2  29 6.53771 10.0720   1
   2  -2 -32 189.309 20.2392   9
   2   0  32 181.738 20.6422   8
  -2   0 -32 222.344 22.3755   8
   2  -2 -32 165.368 20.4258   1
  -2   0 -32 197.183 20.2971   1
  -2   2  32 189.473 21.3944   1
   0   2 -32 208.751 21.2960   9
   0  -2  32 174.068 19.4457   8
  -2   2  32 178.419 20.8217   8
   2   0  32 182.729 20.2366   1
   0   2 -32 225.138 21.5518   1
   0   2 -32 151.521 17.2439   6
  -2   0 -32 182.331 18.9133   9
   0   2 -32 283.601 23.3920   8
   2  -2 -32 248.378 24.1631   8
   2  -2 -35-9.92145 14.3141   8
  -2   0 -35-0.76276 12.5068   8
   0  -2  35-8.77791 11.6757   1
  -2   0 -35-11.5791 12.1040   1
   0  -2  35 3.79978 11.0518   8
  -2   2  35 8.06492 12.3011   1
  -2   2  35 12.5163 13.3306   8
   0   2 -35-8.18767 11.3083   9
   2   0  35-1.75705 13.0016   8
   2  -2 -35-16.0401 14.7129   9
   2  -2 -35-9.57840 12.9363   1
   0   2 -35-2.45335 11.3992   1
  -2   0 -35-0.68294 10.1537   9
   2   0  35 18.6813 12.6841   1
   0   2 -35 12.8929 11.9850   8
   0   2 -38 12.0853 11.9673   8
   2   0  38-14.0583 11.1310   8
  -2   2  38 8.60941 12.5217   1
   0   2 -38 13.5706 12.7004   9
   2   0  38 19.0061 13.0160   1
   2  -2 -38 12.9409 12.3851   9
   2  -2 -38-0.85346 12.3554   1
   0  -2  38 9.92379 10.9272   1
  -2   2  38 3.09821 12.4081   8
   0  -2  38 24.6871 10.6868   8
   0   2 -38 0.27195 9.88362   1
  -2   0 -38 23.6678 11.2129   9
   2  -2 -38 6.32274 12.7214   8
  -2   0 -38 16.4916 11.6992   8
   2  -3  38-18.3358 12.4921   1
  -2  -1  38 18.8430 10.5609   1
  -2   3 -38 11.1940 11.8405   1
  -1   3  38-12.1158 13.4120   1
  -2   3 -38 15.2258 13.4914   9
   2   1 -38-11.0225 13.1347   9
   1  -3 -38-3.80944 13.2358   8
  -3   1  38 3.55862 12.8785   8
  -2  -1  38 16.1567 10.4074   8
  -3   1  38-2.71409 12.9679   1
  -1  -2 -38 2.28201 9.05877   1
   3  -1 -38-6.23688 13.8590   1
   3  -2  38 2.65908 10.5279   8
   1  -3 -38-0.28887 11.6021   1
  -3   2 -38 16.1966 10.6781   8
   1   2  38 5.88695 10.5332   1
   2  -3  38 0.51607 9.17644   8
  -3   2 -38-2.15285 10.3166   1
   3  -2  38 6.58294 9.13984   1
   2   1 -38-1.11367 9.16408   1
  -2   3 -38 11.0805 9.74585   8
   1   2  38-5.43336 11.8793   8
  -1  -2 -38-1.23929 8.81565   9
   1  -3 -38 10.9998 11.3205   9
   3  -1 -38-0.85178 12.1059   8
   3  -1 -38-1.85996 10.7103   9
  -1   3  38-4.01877 12.2919   8
  -3   2 -38-9.16376 11.5313   9
  -1  -2 -38-9.86465 11.4924   8
   3  -1 -35 166.903 22.3977   8
   3  -1 -35 93.6437 16.5747   9
  -3   1  35 106.683 18.3023   1
  -1  -2 -35 114.712 17.8053   9
  -2   3 -35 133.884 18.2743   1
  -3   2 -35 145.554 18.6653   8
  -1  -2 -35 159.671 19.6728   1
   2  -3  35 103.069 16.9916   1
   2   1 -35 170.605 20.6320   1
   3  -2  35 107.171 17.6166   8
  -3   2 -35 96.6993 16.5296   1
   1  -3 -35 172.469 22.0853   8
   1   2  35 166.643 20.4193   1
   1  -3 -35 99.8194 17.1712   9
  -1   3  35 82.3827 17.6593   8
   2   1 -35 105.707 17.9532   8
  -2   3 -35 106.496 17.8992   8
  -2  -1  35 203.159 20.9610   1
  -3   1  35 120.737 19.0324   8
  -1  -2 -35 146.475 20.6395   8
   2   1 -35 134.376 19.8688   9
  -1   3  35 173.092 21.0190   1
  -3   2 -35 124.677 18.6003   9
  -2  -1  35 159.420 18.8873   8
   3  -1 -35 107.181 18.3155   1
   1   2  35 108.064 18.2651   8
  -2   3 -35 121.189 18.6369   9
   2  -3  35 140.995 19.2925   8
   3  -2  35 137.301 19.1772   1
   1  -3 -35 149.392 20.9560   1
  -2   3 -32 43.6521 12.5772   9
  -1  -2 -32 24.0586 12.2181   9
   2  -3  32 27.8533 12.1040   8
   2   1 -32 11.2094 9.93117   8
  -2  -1  32 28.6140 11.7020   1
  -1   3  32 2.80894 10.1719   1
  -3   1  32 2.70516 12.7423   8
   3  -1 -32 12.9256 12.1851   9
  -2   3 -32 30.5458 11.7973   6
   2  -3  32 3.36994 9.02639   1
   3  -2  32 4.99688 10.7720   8
  -2  -1  32-0.65374 9.01490   8
  -2   3 -32-4.06948 11.0616   8
   1   2  32 16.4208 12.2778   8
   1  -3 -32 18.8115 12.4807   8
   1  -3 -32 24.3760 13.0048   1
   3  -1 -32 4.85892 9.33235   1
  -1  -2 -32 35.7428 13.8751   1
  -3   2 -32 54.9072 13.6641   8
  -2   3 -32 17.4326 11.5519   1
   2   1 -32 21.7149 10.8420   1
   2   1 -32 6.69042 10.5856   6
  -1   3  32 15.6616 12.3816   8
   2   1 -32 28.1082 11.4660   9
   1   2  32 17.3597 11.3980   5
  -1  -2 -32 14.5156 12.5031   8
   3  -1 -32 14.8285 12.7619   8
   1  -3 -32 25.3245 11.6129   9
  -3   2 -32 12.8659 10.7365   9
   3  -2  32 39.1615 13.0750   1
  -3   1  32 24.1719 10.8191   1
   1   2  32 15.2166 11.3618   1
  -3   2 -32 39.2659 13.3697   1
  -2  -1  29 11.7796 10.1132   1
   1   2  29 16.7106 9.96632   7
   2  -3  29 13.1701 10.5283   8
   2   1 -29 12.6458 11.2430   6
  -1   3  29 14.7030 10.9397   8
   3  -1 -29 10.1585 10.8223   8
   1   2  29 17.9583 9.97994   5
  -2   3 -29 14.7331 9.68126   1
  -3   2 -29 0.16357 8.16382   6
  -3   1  29-7.25633 9.17117   1
   3  -1 -29 4.36567 10.8114   9
   2  -3  29 0.74919 9.25150   1
   1  -3 -29 16.8457 12.4831   8
  -3   1  29 8.73943 11.0505   8
   1  -3 -29 2.98790 8.61188   1
  -1   3  29-0.63627 8.52543   1
  -1  -2 -29-2.57586 8.32749   9
  -2   3 -29 27.4575 10.5788   8
  -2   3 -29-10.7594 10.7734   9
   3  -2  29 5.23298 8.64944   8
  -2   3 -29 9.28928 9.22359   6
   2   1 -29 14.5783 10.7863   9
   3  -2  29 12.1736 9.12675   1
  -3   2 -29 1.12073 7.99914   9
  -3   2 -29-0.19558 8.70141   8
  -1   3  29 4.06049 7.62678   7
   3  -2  29 18.1601 9.34182   7
   3  -2  29-3.11858 8.28143   5
   1  -3 -29-6.18646 10.0704   9
   3  -1 -29 9.73167 9.15274   1
   3  -1 -29 7.57807 9.01064   6
   1   2  29 15.5358 10.3459   1
   2   1 -29 19.2297 11.3842   8
   2   1 -29-7.88203 9.71172   1
  -2  -1  29 8.14745 9.63304   8
  -1  -2 -29 37.3803 12.1639   1
  -1   3  29 1.08198 8.76233   5
   1   2  29 11.1707 9.68237   8
  -3   2 -26-6.22675 8.84582   8
   2  -3  26-7.12586 7.84738   7
   3  -2  26 8.97428 9.29662   5
  -1   3  26 8.47006 8.79004   1
  -2  -1  26 7.51596 8.78567   1
  -2  -1  26 5.00963 9.22273   8
   1  -3 -26 9.42692 9.46058   8
   1   2  26-1.13472 8.90177   8
   3  -2  26-4.48388 6.74796   1
  -1   3  26-0.56852 9.45489   8
   2   1 -26 4.34889 8.39822   6
  -2   3 -26-0.68241 9.66530   9
  -3   2 -26-3.62856 7.36337   1
  -1   3  26-4.15904 8.33436   7
  -2   3 -26 1.51941 7.63628   1
   1   2  26-11.5397 9.43147   1
   3  -1 -26-14.5306 11.6509   1
   3  -1 -26 1.95756 10.3246   9
   2  -3  26-3.49147 7.38211   5
  -3   2 -26 10.6296 7.30498   6
   1   2  26-6.03660 8.66612   5
   2   1 -26 4.64777 9.78528   9
  -1  -2 -26 3.42321 8.44179   9
  -3   1  26 3.98360 8.38005   8
   2  -3  26-4.79447 7.01693   1
   3  -2  26 5.49142 8.83019   8
   2  -3  26 10.2991 8.72073   8
  -2   3 -26 9.78060 9.03662   8
  -1  -2 -26 14.5307 9.93175   1
  -1   3  26-1.60806 7.92456   5
   2   1 -26 6.57293 8.80269   8
  -1  -2 -26 18.5518 10.8519   8
   3  -1 -26 2.78026 8.01959   8
  -1  -2 -26 10.2359 6.79402   6
   1  -3 -26-4.74862 8.64777   1
   2   1 -26-0.89401 8.77302   1
   3  -1 -26 1.31699 8.29797   6
   1  -3 -26 1.01071 9.19707   9
   2  -3  26-0.54336 6.84981   2
   3  -2  26-3.42798 6.19374   7
   3  -2  26-2.09331 6.94166   2
  -3   1  26 1.78240 8.98669   1
  -3   2 -26 3.30343 8.03692   9
  -2   3 -26-0.15372 7.36122   6
   1   2  26 15.6638 10.6707   7
  -1  -2 -23 1026.25 26.9242   6
  -2   3 -23 1040.55 34.3297   9
  -1   3  23 958.328 34.9051   8
  -3   1  23 1069.33 31.9381   7
  -2   3 -23 1038.47 33.8651   8
  -3   2 -23 1073.03 31.8255   6
  -1  -2 -23 1101.07 37.3165   8
   1   2  23 956.947 34.8203   1
   2  -3  23 1001.53 33.1277   1
  -2   3 -23 917.963 30.8900   6
  -1  -2 -23 1015.58 35.8748   1
   1  -3 -23 1120.11 37.7495   8
   3  -2  23 1005.44 33.6762   1
   2   1 -23 1106.81 36.0916   1
  -1  -2 -23 1085.58 34.3163   9
  -2  -1  23 1030.43 29.1602   7
   1  -3 -23 1100.34 35.4008   9
   2   1 -23 1009.81 34.7612   8
  -1   3  23 1061.77 36.3495   1
  -3   2 -23 1000.02 33.4935   1
   3  -2  23 1068.38 30.8273   2
  -2  -1  23 1041.33 34.5860   1
  -3   1  23 988.207 34.5748   1
  -3   2 -23 993.263 33.6771   8
   1   2  23 1009.75 36.2352   8
   1   2  23 1023.92 35.6728   7
   2  -3  23 1205.62 34.0141   5
  -2  -1  23 1054.96 34.8288   8
   3  -1 -23 1027.27 35.6997   8
   1  -3 -23 1094.25 36.8328   1
   2   1 -23 1008.59 35.0991   9
   3  -1 -23 1138.90 31.3734   6
  -3   2 -23 1010.40 32.8990   9
   3  -1 -23 1094.14 35.9481   9
   2   1 -23 997.965 31.9749   6
  -2  -1  23 914.574 26.5625   2
   3  -1 -23 1048.10 35.8314   1
  -3   1  23 1072.77 29.2240   5
  -3   1  23 772.940 21.8376   2
   3  -2  23 984.132 33.0072   5
   2  -3  23 1063.54 33.7429   8
   2  -3  23 1026.58 31.5528   7
  -1   3  23 978.368 34.8588   7
   2  -3  23 1032.60 30.6242   2
   1   2  23 1189.42 36.8889   5
   3  -2  23 925.555 32.7362   8
  -2   3 -23 1026.80 34.0784   1
  -3   1  23 1040.93 34.8051   8
   1  -3 -23 1078.23 26.8715   6
  -1   3  23 1066.24 34.3628   5
   2   1 -20 21.0125 7.42999   6
   2   1 -20-9.76816 7.30579   9
   1  -3 -20 6.99933 7.34914   9
  -1   3  20 3.10848 3.87741   2
  -2   3 -20 5.57326 6.74789   1
  -1   3  20 1.18207 6.20855   8
  -2  -1  20 7.23023 5.46319   2
  -1  -2 -20 19.2157 8.27452   9
   2  -3  20 1.48632 6.17593   8
  -3   1  20 14.1570 6.36561   7
  -3   2 -20-7.34008 7.80757   9
   1   2  20-0.87869 6.39840   8
  -3   1  20 2.10065 5.52737   5
   1  -3 -20 11.1231 5.02385   6
   1   2  20 22.0578 8.22862   1
  -3   2 -20 20.1906 7.69902   8
   2  -3  20 14.8674 5.79447   2
   2  -3  20-3.21139 6.56204   7
  -3   1  20 12.3401 4.75296   2
   2  -3  20 9.44976 6.12353   5
   3  -2  20 4.60913 6.37902   5
  -1   3  20 17.7521 7.87426   5
  -2  -1  20 20.1808 7.03423   8
  -1   3  20 22.4302 7.94055   7
   3  -2  20 29.4324 7.67389   2
   3  -2  20 4.25041 6.27493   1
  -1   3  20-5.35129 8.00181   1
   3  -1 -20 7.87978 8.27927   9
  -2  -1  20 1.32309 5.78252   1
  -2   3 -20 4.66989 6.95964   6
   2  -3  20 3.74512 6.12556   1
   1   2  20 17.7800 4.91213   2
   3  -2  20 6.33114 5.80296   7
   1   2  20 21.4140 8.75441   7
  -2   3 -20 8.05977 6.59875   8
   1  -3 -20 8.05662 8.00703   1
  -1  -2 -20 31.4305 9.17474   1
   2   1 -20 10.4582 6.96671   1
   3  -1 -20-3.55632 7.94893   8
  -3   1  20 31.8291 9.17877   1
   3  -1 -20 14.1071 8.08121   1
  -2  -1  20 14.1252 5.72914   7
  -3   2 -20 10.4265 6.64035   1
   3  -2  20 22.0996 8.10912   8
  -1  -2 -20 25.7239 6.32961   6
   3  -1 -20 7.22515 7.44375   6
  -2  -1  20 9.50558 5.81691   5
  -3   2 -20 12.8933 6.37483   6
   1  -3 -20 18.9522 7.87211   8
   1   2  20 16.0073 8.44293   5
   2   1 -20 6.89239 7.35002   8
  -3   1  20 5.41221 7.96858   8
  -3   2 -17 67.7667 8.43305   1
   2  -3  17 55.7223 7.98968   5
   3  -2  17 34.2746 6.91418   1
  -1  -2 -17 52.8643 3.41614   4
   1   2  17 66.6198 10.3122   7
   3  -1 -17 25.9580 7.36809   8
  -2  -1  17 70.1411 7.66435   7
  -1   3  17 76.3909 10.5739   7
  -2   3 -17 58.0979 9.17437   6
   2   1 -17 53.1162 9.07146   8
   3  -1 -17 84.8844 9.82497   6
   1  -3 -17 80.5024 10.8606   1
   2   1 -17 84.7818 7.65921   7
  -1  -2 -17 71.8604 6.97323   6
  -2  -1  17 70.0440 8.89357   1
  -2  -1  17 58.8940 7.20578   2
   1  -3 -17 74.6849 6.91267   6
   2  -3  17 61.5243 8.77238   8
  -1  -2 -17 110.497 11.2696   9
  -2   3 -17 79.5662 8.91014   1
  -1   3  17 37.6974 8.83499   5
   3  -1 -17 46.9258 6.91094   7
  -1   3  17 52.3497 9.07799   1
   1  -3 -17 70.5278 9.03324   9
  -3   2 -17 75.1172 8.66947   6
   2  -3  17 63.2102 8.24486   2
  -2  -1  17 70.0657 9.26688   8
  -3   1  17 61.3463 8.86953   8
   3  -1 -17 75.4021 10.1602   1
   2   1 -17 79.6940 9.82658   6
  -1  -2 -17 78.8999 9.71616   1
  -3   1  17 70.5759 9.58077   1
   3  -2  17 79.1357 9.49958   8
   2   1 -17 79.0232 9.22538   1
  -3   2 -17 73.0263 9.20680   9
   1   2  17 50.1513 8.87798   5
   2  -3  17 77.6397 8.91289   1
   3  -2  17 71.2617 8.49422   2
  -1   3  17 54.3226 10.1889   8
  -3   1  17 59.8980 7.74024   7
  -3   1  17 50.4391 5.88064   2
   3  -2  17 75.3523 9.51412   7
   3  -2  17 39.4285 8.17529   5
   3  -1 -17 43.5984 8.53767   9
   1   2  17 66.9626 9.27569   1
  -2   3 -17 82.9719 9.74598   8
   1   2  17 66.4405 6.58801   2
   1   2  17 67.1658 10.3146   8
   2  -3  17 56.9194 8.13835   7
  -1   3  14 32.4977 7.99734   8
   2   1 -14 46.4323 7.22865   1
   3  -1 -14 20.6677 6.80675   1
   3  -1 -14 50.4482 8.61336   8
  -2   3 -14 32.3328 7.23313   6
   1  -3 -14 29.2883 4.81876   6
   3  -2  14 58.6635 8.12650   5
  -3   1  14 38.0052 7.63581   1
   1   2  14 27.6399 8.01595   5
  -1   3  14 43.8589 8.11169   7
   1   2  14 12.3047 6.43696   8
  -3   2 -14 39.7619 7.04793   1
  -1  -2 -14 33.2683 4.90643   6
   2  -3  14 33.8059 6.08470   2
   2  -3  14 27.8397 5.98909   1
   1   2  14 4.73220 5.45501   1
   2  -3  14 24.7104 6.52951   8
   1  -3 -14 23.0890 6.84389   9
   3  -2  14 33.4818 7.73237   7
   1  -3 -14 26.0172 6.85845   1
  -3   1  14 26.6341 7.59194   8
   3  -2  14 23.8315 6.16923   8
   2   1 -14 28.9363 7.44021   6
  -1   3  14 19.9773 6.80378   5
   2   1 -14 29.4011 4.81133   7
  -2   3 -14 15.5424 5.09866   1
   3  -2  14 12.7852 5.62475   2
  -2  -1  14 31.8447 6.36918   1
   3  -1 -14 28.4178 7.24492   6
   3  -2  14 30.7898 6.63842   1
  -2  -1  14 26.5505 6.96552   8
  -1   3  14 53.0849 7.65499   1
   3  -1 -14 20.5363 5.32401   7
  -2  -1  14 35.1047 5.77250   2
  -3   1  14 29.7179 6.29831   7
  -1  -2 -14 29.1517 2.48734   4
   3  -1 -14 23.8429 7.94785   9
  -2   3 -14 29.1968 6.06634   7
  -2  -1  14 30.3471 5.57903   7
   2   1 -14 31.8514 7.06686   8
  -1  -2 -14 31.6178 6.85912   9
   1   2  14 17.8828 8.04627   7
  -2   3 -11 5560.77 49.6574   7
   1  -3 -11 4755.89 32.6856   4
   1   2  11 4907.63 55.0247   7
   3  -1 -11 5133.38 53.7600   1
  -2  -1  11 5145.50 51.5103   1
   2  -3  11 5099.70 48.2835   8
  -2   3 -11 5116.46 50.7555   6
  -1  -2 -11 5298.34 49.0925   9
   1  -3 -11 4978.67 34.7433   4
  -1   3  11 5033.69 54.3672   7
  -3   1  11 5245.59 53.4359   1
   2   1 -11 4984.79 35.2316   4
   2  -3  11 5072.48 49.5149   2
   3  -1 -11 5127.06 53.5665   9
   3  -1 -11 5075.03 41.0024   7
   2   1 -11 5197.34 36.7284   7
  -3   2 -11 5323.97 54.9412   7
   2  -3  11 5093.44 47.1362   7
   3  -2  11 5327.17 54.5267   7
  -3   1  11 4995.23 43.3142   7
   3  -2  11 4745.65 47.0817   2
  -2  -1  11 5285.06 38.7796   7
   2  -3  11 4899.84 48.5001   1
  -3   1  11 5254.64 54.2615   8
  -2   3 -11 5344.46 47.6868   7
   1  -3 -11 5178.58 51.5946   9
  -1   3  11 5240.21 56.6486   8
   3  -1 -11 4769.23 37.5752   4
   2   1 -11 5104.54 50.0216   6
  -3   2 -11 5054.81 49.4726   1
   1  -3 -11 5069.84 53.9309   7
  -1  -2 -11 4986.09 55.6962   7
   2   1 -11 4987.74 51.9837   1
   3  -2  11 5185.89 50.1028   1
  -2   3 -11 4938.70 47.8162   8
  -1   3  11 5256.64 55.5181   1
  -2  -1  11 5191.51 51.0840   8
  -3   1  11 4908.44 27.3366   4
  -2   3 -11 5047.81 48.5469   1
   3  -1 -11 4732.65 46.0863   6
   3  -2  11 5000.92 49.9031   8
   2   1 -11 5091.99 51.9123   8
   1   2  11 5270.44 55.5349   1
   1   2  11 4927.81 55.5399   8
   3  -1 -11 5154.93 54.4151   8
  -3   1   8 485.090 10.3196   4
  -3   1   8 503.737 14.6629   8
   2   1  -8 493.996 10.8861   4
   3  -1  -8 497.345 11.7241   4
   1  -3  -8 508.652 15.3873   7
  -2  -1   8 548.940 14.8161   1
  -3   2  -8 499.488 15.2988   7
  -3   1   8 583.292 15.8447   1
  -3   1   8 501.531 11.7088   7
   1   2   8 568.694 16.1319   1
   3  -1  -8 535.157 15.4873   1
  -1   3   8 486.444 15.6148   8
  -1   3   8 511.895 15.8913   1
   1   2   8 470.645 15.3337   8
   3  -2   8 474.373 15.1264   7
  -2   3  -8 553.502 13.3457   1
   1  -3  -8 479.764 10.8006   4
   2   1  -8 449.362 13.7886   8
  -2   3  -8 424.465 11.7601   7
   2  -3   8 561.268 13.8518   1
   3  -1  -8 509.662 11.1128   7
  -1  -2  -8 561.748 8.60343   4
  -2  -1   8 456.921 8.89490   7
   3  -1  -8 484.144 13.0119   6
   3  -1  -8 443.914 14.0861   8
  -1   3   8 508.930 8.61067   4
   2   1  -8 496.642 8.78331   7
   1   2   8 527.459 16.7265   7
   2   1  -8 530.604 14.9565   1
   3  -2   8 525.108 13.5525   1
  -2   3  -8 505.728 13.1569   7
  -1   3   8 458.210 15.3778   7
  -2  -1   8 504.854 8.88772   4
  -2  -1   8 467.563 13.7780   8
   2   1  -8 488.846 14.4549   6
  -1  -2  -8 525.637 16.7840   7
  -1   3   8 531.788 8.50315   4
   3  -2   8 495.084 13.5662   8
  -2   3  -5 62.2881 4.45716   7
  -2  -1   5 70.5396 4.37701   4
   2   1  -5 65.5374 4.64756   4
  -1  -2  -5 59.8319 3.63163   4
  -1   3   5 66.4776 5.46671   1
   3  -2   5 71.7747 6.40875   7
   2   1  -5 55.4870 6.26252   6
  -1   3   5 64.5083 6.36756   7
   1  -3  -5 68.5938 4.64703   4
   3  -1  -5 69.6508 4.79428   1
   2   1  -5 59.0233 4.63660   1
   3  -1  -5 61.5159 5.99848   6
  -3   1   5 55.0143 4.59500   4
   1  -3  -5 61.8829 5.66893   7
  -1  -2  -5 66.2940 6.63367   7
   3  -1  -5 65.3162 4.83396   4
   3  -1  -5 66.1474 3.92785   7
   2  -3   5 60.5094 4.49643   7
  -2   3  -5 72.3280 4.93679   7
   1   2   5 60.6681 4.77537   1
   3  -2   5 74.6641 5.43289   6
  -3   1   5 69.4345 4.68310   1
  -3   1   5 64.1633 3.80400   7
  -3   2  -5 60.5976 5.71777   7
  -3   1   2 413.240 8.87445   4
  -3   2  -2 437.385 9.74968   7
   1   2   2 427.444 10.7676   7
   2  -3   2 439.660 8.60911   7
   3  -2   2 424.483 9.78441   7
  -2  -1   2 425.636 8.89830   4
  -1   3   2 395.576 8.71677   4
   3  -1  -2 425.577 8.01234   7
  -1  -2  -2 429.965 8.60576   4
  -1  -2  -2 434.696 10.2522   7
  -1   3   2 396.609 10.0774   7
   1  -3  -2 417.693 10.3638   7
  -2   3  -2 435.853 8.72840   7
   2   1  -2 332.714 8.03998   4
  -2   3   1 7691.55 38.1036   7
   2  -3  -1 7575.34 37.6896   7
  -1  -2   1 7580.49 36.3763   4
  -3   1  -1 7718.67 37.8269   7
   3  -2  -1 7700.55 35.8858   7
   2   1   1 7173.46 39.1402   7
  -3   1  -1 7844.08 40.9811   7
  -3   2   1 7920.23 35.7407   4
  -3   2   1 7604.42 35.6772   7
  -2  -1  -1 7711.84 34.5421   4
  -3   1  -1 8058.85 32.1735   4
  -2  -1  -1 7646.18 40.7661   7
  -1   3  -1 8082.99 33.9491   7
   3  -1   1 7379.79 38.1198   7
   1  -3   1 7785.43 33.1277   7
   3  -1   1 7876.33 40.2673   7
   1  -3   4 3.23374 1.99037   7
  -3   2   4 5.00737 2.57869   4
  -2  -1  -4 0.27741 3.38087   7
   2   1   4 6.35614 4.75912   7
  -1   3  -4-6.86780 4.11588   6
  -2   3   4 5.24132 2.18295   1
   3  -2  -4 3.92081 2.70088   1
  -3   2   4 13.5810 3.05254   1
   1   2  -4 4.63977 3.08428   6
  -2   3   4 6.87223 4.08195   7
   3  -1   4 4.02117 4.37749   7
   3  -2  -4 4.51000 2.48095   4
  -1  -2   4 5.91545 2.50114   4
  -3   1  -4 7.60439 3.75494   7
   1   2  -4 15.3433 2.90008   1
   2  -3  -4 6.06388 3.37126   7
   2   1   4 9.64830 2.73474   1
   3  -2  -4-0.52031 2.33654   7
  -3   2   4 4.45048 2.28038   7
  -1   3  -4 7.96146 2.07929   7
   1   2  -4 13.7505 2.97224   4
  -3   2   7 76.0533 6.52871   1
   2  -3  -7 88.3201 6.50319   1
  -2   3   7 83.7220 7.07308   8
   3  -2  -7 83.1724 5.76863   7
  -3   1  -7 76.2083 6.90944   7
  -1  -2   7 84.9993 5.97841   1
   3  -2  -7 89.7924 6.80369   1
   1   2  -7 65.7024 5.79388   1
   3  -1   7 86.2673 8.10141   7
  -3   2   7 85.0425 5.18067   4
   3  -1   7 94.6392 5.79284   6
  -3   2   7 96.2205 7.00778   8
  -2   3   7 92.3211 7.45145   7
   2  -3  -7 73.5763 5.98591   7
   3  -1   7 81.9870 6.37023   8
  -1   3  -7 72.4234 4.77109   7
  -1   3  -7 86.7752 5.15568   7
  -2   3   7 87.3346 4.55980   4
  -1   3  -7 81.8804 7.20451   6
   3  -2  -7 78.8146 5.16864   4
   3  -2  -7 80.6694 5.79134   6
   1  -3   7 92.7853 5.29782   7
   2   1   7 88.1772 8.40895   7
   1   2  -7 79.8246 7.17054   6
   1   2  -7 80.9469 4.60781   4
   2   1   7 91.0505 6.28888   1
   1   2  -7 101.166 6.37340   8
   2  -3  -7 65.9849 4.55615   4
  -2  -1  -7 85.5808 7.60300   7
   2   1   7 85.9943 7.12922   8
  -3   2   7-0.95170 2.01239   7
  -2   3   7 84.7678 4.65475   4
  -2   3   7 75.0166 6.05356   1
   3  -1   7 94.5559 6.31387   1
  -1   3  -7 87.9850 5.51116   1
  -1  -2   7 82.0708 5.84586   8
   3  -2  -7 78.5563 6.61361   8
   1  -3   7 77.2238 5.20263   1
   3  -1  10 459.533 15.1328   1
   3  -2 -10 438.488 11.4515   4
   1  -3  10 432.904 13.8904   1
  -3   2  10 403.615 15.1074   1
   1   2 -10 451.325 14.5466   8
  -2  -1 -10 494.961 17.3645   7
  -1   3 -10 464.488 15.6754   6
  -1   3 -10 463.419 14.3031   1
  -2   3  10 450.928 15.6949   7
  -2   3  10 476.311 16.7455   1
  -1  -2  10 456.762 14.3661   8
   3  -2 -10 407.850 12.4569   6
  -3   2  10 460.584 16.4193   8
   3  -1  10 431.162 16.3341   7
  -2   3  10 430.770 7.94132   4
   2  -3 -10 422.736 16.1224   8
  -1  -2  10 420.168 13.8548   1
   1   2 -10 423.977 9.21884   4
   2   1  10 444.089 15.9013   8
  -2   3  10 417.130 7.86399   4
   2  -3 -10 466.754 15.2270   7
   3  -2 -10 467.518 16.2705   1
   1  -3  10 431.508 12.2996   7
   1   2 -10 407.698 14.9143   6
  -1   3 -10 499.622 13.2352   7
   3  -2 -10 489.083 13.7479   7
  -2   3  10 465.936 16.9849   8
   1   2 -10 422.250 14.5836   1
  -3   1 -10 454.118 16.3306   7
   2   1  10 429.814 17.0433   7
   1   2 -10 419.001 10.2507   7
   3  -2 -10 421.291 16.0066   8
   3  -2 -10 430.461 15.5576   9
  -1  -2  10 448.921 10.7249   7
   1  -3  10 421.138 14.1488   2
   1  -3  10 401.879 13.5032   8
  -1   3 -10 420.493 13.8133   8
   2  -3 -10 440.233 15.3075   9
   2   1  10 414.278 15.1991   1
   2  -3 -10 428.894 15.9243   1
   2  -3 -10 402.408 10.3438   4
   3  -1  10 391.948 14.5597   8
  -1   3 -10 407.215 11.7629   7
   1   2 -13 3365.16 44.6400   6
   1  -3  13 3646.74 40.8211   7
  -2   3  13 3369.24 48.4683   1
  -1  -2  13 3574.99 36.0295   7
  -2   3  13 3370.66 49.0466   8
   1  -3  13 3316.09 42.7847   2
   2  -3 -13 3494.73 47.1063   9
   3  -1  13 3550.38 48.5830   7
   1  -3  13 3457.66 44.3286   1
   3  -1  13 3527.95 45.5500   1
  -2  -1 -13 3526.35 44.2977   9
  -3   2  13 3503.74 49.2573   8
   2   1  13 3587.48 48.5697   1
   1   2 -13 3597.52 35.7400   7
  -1   3 -13 3560.59 45.4169   1
   3  -1  13 3449.60 46.8566   8
  -1  -2  13 3419.61 42.0359   2
   2  -3 -13 3317.67 49.2596   8
  -2   3  13 3415.40 46.3096   7
  -1  -2  13 3501.01 44.8873   8
   1   2 -13 3547.37 46.2094   8
   2  -3 -13 3627.24 34.6793   6
   2   1  13 3493.92 49.7926   8
  -1   3 -13 3391.64 46.4449   6
  -3   2  13 3601.46 49.7863   1
   2   1  13 3483.86 49.3646   5
   1  -3  13 3388.61 43.3474   8
  -3   1 -13 3418.90 43.9387   9
   1   2 -13 3663.44 47.7033   1
   3  -2 -13 3733.45 41.5766   7
   3  -1  13 3236.83 40.4896   2
  -3   2  13 3543.31 42.8080   7
   2   1  13 3490.38 50.6153   7
  -1   3 -13 3467.23 44.2047   8
   3  -2 -13 3571.48 49.8439   1
   2  -3 -13 3461.25 49.4375   1
   3  -2 -13 3366.32 39.0327   6
   3  -2 -13 3599.71 50.1501   8
   3  -1  13 3330.56 47.5627   5
  -1   3 -13 3641.27 41.6705   7
  -1  -2  13 3598.53 46.2115   1
   3  -2 -13 3602.27 48.9861   9
   2  -3 -13 3479.54 45.8979   7
  -3   2  16-2.48096 5.05878   5
   2   1  16 3.22982 3.71568   2
  -1   3 -16 10.0315 5.14777   7
  -3   1 -16-4.32554 6.28571   9
  -3   2  16-5.45580 6.93568   1
  -2  -1 -16 4.44227 6.39773   9
   3  -2 -16 3.41059 5.98500   8
  -1  -2  16-3.57970 5.36196   1
  -2   3  16 1.26529 5.82087   7
   1  -3  16 9.70180 5.15318   7
  -1  -2  16 8.84842 5.08625   2
  -1  -2  16-4.64701 5.00040   7
   3  -1  16 15.2623 5.76208   1
  -2  -1 -16-1.96496 4.55790   6
   3  -1  16 7.15417 5.24714   2
   2   1  16-1.23966 6.97446   5
   1   2 -16 0.42061 5.90839   1
   3  -1  16 4.41141 6.86680   8
   3  -2 -16 4.15414 6.19118   1
   1   2 -16-2.58362 5.28714   8
   1   2 -16-7.21894 6.33443   6
   3  -2 -16 4.54787 6.98799   9
   1  -3  16-0.67986 5.93294   8
   2  -3 -16-2.73410 6.24809   1
   2   1  16 15.2606 5.80419   1
  -1   3 -16 5.16655 6.60257   6
   2  -3 -16-8.63294 6.98097   9
  -3   1 -16 4.71027 5.03877   1
   3  -2 -16 2.91562 5.72578   6
  -2   3  16-1.28269 5.65261   1
  -3   2  16-4.02838 6.04562   8
   1   2 -16 6.94106 4.40480   7
  -2   3  16-10.4740 7.12244   8
  -3   2  16-1.52389 5.13558   7
   2  -3 -16-3.64320 4.80051   6
   2  -3 -16 3.95091 6.25501   8
   3  -1  16 4.84917 6.83016   5
   1  -3  16 21.1778 6.59164   1
  -1   3 -16 4.26088 6.03359   8
   1  -3  16 0.17723 5.25533   2
   3  -1  16 1.01564 6.53782   7
  -1  -2  16 11.8907 6.03485   8
   2   1  16-8.80874 7.56024   8
  -2   3  16-3.24965 5.91870   5
  -1   3 -16-5.12099 5.65764   1
   2   1  16-2.63484 6.30794   7
   2  -3 -19 981.979 32.0327   1
   3  -2 -19 1147.85 32.9142   9
   1   2 -19 1018.70 31.0781   8
   3  -1  19 991.951 30.4480   8
   2  -3 -19 1078.00 33.0006   8
  -2  -1 -19 1081.55 25.9339   6
   3  -1  19 975.806 30.0546   1
  -1   3 -19 1045.56 30.2919   8
   1  -3  19 922.287 28.4048   1
  -3   2  19 986.892 28.1117   7
   1  -3  19 1034.87 29.4817   8
   3  -2 -19 1016.72 32.6421   8
   2   1  19 1022.68 31.2066   5
  -3   2  19 992.997 20.8373   2
  -3   1 -19 1085.27 30.1670   9
   1   2 -19 968.839 24.2505   7
   2  -3 -19 979.208 30.6486   9
   1  -3  19 1039.06 26.7381   5
   1  -3  19 979.775 27.2813   2
   3  -1  19 1002.41 31.4156   7
   1   2 -19 1001.74 29.9522   1
  -2  -1 -19 1053.28 32.1832   1
  -2   3  19 1056.37 32.4910   8
   3  -2 -19 1036.32 32.3956   1
   3  -2 -19 1142.78 27.0036   6
  -1  -2  19 1018.48 30.0672   1
  -2   3  19 986.624 28.8124   5
   3  -1  19 1081.24 31.6335   5
  -3   2  19 1080.97 27.7091   5
   2   1  19 1097.01 33.0148   7
  -3   1 -19 1021.57 27.5944   6
   2   1  19 981.326 23.5814   2
  -2   3  19 1065.66 31.1542   7
  -1  -2  19 1004.29 30.3320   8
  -2  -1 -19 975.544 29.1966   9
   2  -3 -19 988.220 23.2892   6
  -2   3  19 1110.35 33.5845   1
   3  -1  19 1080.36 27.2345   2
  -3   2  19 969.053 31.2970   8
   2   1  19 1063.22 32.4008   8
   1   2 -19 1026.70 28.9248   6
  -1  -2  19 968.902 26.7281   2
  -1   3 -19 989.579 28.9221   6
  -1  -2  19 1058.78 25.8252   7
  -3   1 -19 1097.04 32.1514   1
   2   1  19 995.924 31.2042   1
   1  -3  19 1077.15 28.1235   7
  -3   2  19 951.791 30.9817   1
  -1   3 -19 1105.67 31.1913   1
   2   1  22 134.213 14.7114   1
   2  -3 -22 132.601 10.7777   6
   3  -1  22 125.981 11.3920   2
  -2   3  22 131.874 13.0960   7
   3  -2 -22 108.772 14.2262   9
   3  -2 -22 109.664 14.8922   8
  -3   2  22 109.971 11.4005   5
   3  -1  22 120.055 13.3860   8
  -3   2  22 125.374 12.5129   7
  -2   3  22 114.044 13.4750   8
   1   2 -22 96.3760 12.4762   8
   2   1  22 102.310 13.0023   5
   2   1  22 129.790 10.6820   2
   3  -1  22 106.562 13.2989   7
  -3   1 -22 127.461 13.4918   1
  -2  -1 -22 148.856 15.2333   1
   1   2 -22 131.621 14.0522   1
  -1  -2  22 106.984 13.2712   1
  -3   2  22 165.568 16.4240   8
   3  -2 -22 145.200 12.7752   6
  -1   3 -22 106.331 12.4326   8
  -2   3  22 114.383 14.7941   1
  -1  -2  22 127.780 13.6835   8
  -3   1 -22 160.544 13.0415   6
  -1  -2  22 116.572 10.9730   7
  -2  -1 -22 156.322 13.9933   9
   2  -3 -22 122.738 14.5130   1
   1  -3  22 103.727 11.4777   7
  -1   3 -22 143.441 13.7223   1
  -3   2  22 164.629 14.9958   1
  -1   3 -22 97.2361 12.2761   6
   2   1  22 82.5663 12.5521   8
   1  -3  22 102.111 12.2675   8
   3  -1  22 134.558 13.4286   1
   2  -3 -22 127.075 14.4382   8
  -1  -2  22 119.563 10.2780   5
   3  -1  22 165.954 14.6544   5
  -3   1 -22 130.062 13.0986   9
   2   1  22 87.3158 12.5427   7
  -1  -2  22 138.673 11.6436   2
   1  -3  22 143.250 12.2408   5
   1  -3  22 135.673 12.1498   2
  -2   3  22 106.585 12.7230   5
   1  -3  22 102.328 11.6895   1
  -2  -1 -22 99.8795 10.0939   6
   3  -2 -22 86.1824 12.5392   1
   1   2 -22 109.083 13.8595   9
   2  -3 -22 158.014 15.8976   9
   1   2 -22 150.652 14.3490   6
  -3   2  25 198.839 18.0928   1
  -1  -2  25 188.379 14.1425   7
  -1   3 -25 240.120 18.2270   1
   2  -3 -25 288.207 20.7306   9
  -1  -2  25 297.636 16.7841   2
  -2  -1 -25 290.478 20.4085   1
   1   2 -25 290.127 19.6458   6
  -2  -1 -25 278.854 16.8383   6
   1   2 -25 281.219 20.4035   8
   1  -3  25 246.471 17.1343   7
   3  -1  25 286.605 20.6934   5
   3  -2 -25 315.663 18.3337   6
   3  -1  25 261.838 16.4086   2
  -2   3  25 238.064 17.5841   5
  -1  -2  25 296.440 20.1551   1
   2  -3 -25 292.163 21.9752   8
  -3   1 -25 225.143 18.6529   8
   1  -3  25 219.932 17.9498   1
   3  -1  25 214.634 18.4573   8
  -1   3 -25 326.994 21.2866   8
  -2   3  25 270.892 20.6387   1
  -3   2  25 266.309 20.2318   8
   3  -2 -25 301.284 21.5862   1
   1  -3  25 284.702 17.6708   2
   2   1  25 260.149 19.9615   1
   2   1  25 301.036 22.2288   8
  -3   1 -25 245.951 18.3219   9
  -3   2  25 243.048 16.4920   5
   2   1  25 233.892 19.7292   7
   1   2 -25 287.685 19.9510   1
  -3   2  25 315.149 19.6793   7
  -1  -2  25 305.697 20.5705   8
  -1   3 -25 304.732 20.1131   6
  -2   3  25 225.457 19.2777   8
   3  -1  25 278.378 20.1361   7
  -3   1 -25 233.371 16.1354   6
   3  -2 -25 303.059 21.8480   8
  -2  -1 -25 294.417 21.6319   8
   2  -3 -25 293.858 16.3590   6
  -3   1 -25 290.800 20.3649   1
   3  -2 -25 249.241 19.4518   9
   1   2 -25 276.466 20.7298   9
   1  -3  25 245.400 18.3806   8
   2   1  25 286.844 20.2731   5
  -2  -1 -25 312.902 20.8778   9
   3  -1  25 277.849 19.8365   1
  -1   3 -25 320.037 21.8222   9
   2  -3 -25 257.107 20.6999   1
   2  -3 -28 27.9974 11.5069   9
  -3   1 -28 57.5294 12.6069   1
   3  -2 -28 34.5950 11.9121   8
   2   1  28 38.0906 12.3111   8
   1   2 -28 22.6502 11.2433   9
  -3   1 -28 30.2024 11.1040   9
  -3   1 -28 14.6180 9.11885   8
  -2   3  28 1.63213 8.75678   8
  -2   3  28 47.8713 11.0454   5
  -2  -1 -28 50.0425 11.2502   9
   1  -3  28 17.9649 9.83600   8
   2  -3 -28 54.5708 12.3817   8
   3  -1  28 48.6917 12.2353   1
   3  -1  28 55.2738 11.8288   5
  -1   3 -28 53.2523 11.0809   6
   3  -1  28 51.9797 10.4014   7
   3  -2 -28 53.0670 12.9378   9
   2   1  28 30.2184 11.5358   5
   2   1  28 45.4330 11.1314   1
  -2   3  28-2.06011 6.10318   7
   2   1  28 47.0546 11.6339   7
  -3   2  28 31.8861 11.6883   8
   1  -3  28 14.1217 9.82122   1
   2  -3 -28 16.6955 9.09178   1
   3  -2 -28 53.4881 10.7692   6
  -1   3 -28 69.3844 12.5784   1
  -2  -1 -28 29.2877 11.6063   8
  -3   2  28 31.2255 10.9247   1
  -1   3 -28 51.9778 12.9442   9
  -2  -1 -28 37.2742 10.6086   1
   1  -3  28 40.2009 9.13315   2
  -1  -2  28 40.1853 9.94425   8
   1   2 -28 26.4308 10.4939   6
   3  -2 -28 30.2232 10.0523   1
   3  -1  28 12.6182 8.85857   8
  -1  -2  28 14.6478 8.80380   1
  -2   3  28 39.0389 11.5998   1
   1   2 -28 24.5910 9.26265   1
  -3   1 -28 35.0449 9.18056   6
   1   2 -28 24.0953 9.59022   8
  -1   3 -28 41.5879 11.5520   8
  -3   1 -31 154.678 18.2916   1
   2   1  31 162.849 18.8410   1
   1   2 -31 251.734 21.9846   8
  -2  -1 -31 213.090 21.2596   1
   1  -3  31 190.856 18.6369   1
  -1   3 -31 226.727 19.6730   6
   2   1  31 174.508 20.3056   8
  -1   3 -31 296.264 23.5625   9
   2  -3 -31 239.892 22.2891   1
   1   2 -31 175.855 19.9742   9
   3  -1  31 131.483 17.3299   8
  -1   3 -31 166.218 18.1313   1
  -1  -2  31 190.356 20.0723   1
  -1  -2  31 199.314 20.0953   8
  -2   3  31 176.569 20.4930   1
   2   1  31 179.517 20.1944   7
   3  -2 -31 241.340 21.7796   1
  -3   1 -31 170.857 18.9324   8
  -3   1 -31 178.620 19.2850   9
  -1   3 -31 199.945 19.6477   8
  -3   2  31 217.992 21.0335   8
   2   1  31 223.970 21.2244   5
   2  -3 -31 183.702 20.0967   8
  -2  -1 -31 193.101 18.5877   9
   1  -3  31 169.396 18.1633   8
   1   2 -31 212.313 21.0213   1
   2  -3 -31 119.101 16.1615   9
   3  -2 -31 216.881 21.4822   9
   3  -1  31 214.398 20.6682   1
  -2  -1 -31 237.133 22.6008   8
   3  -2 -31 209.482 21.2962   8
  -3   2  31 108.514 16.6931   1
  -2   3  31 181.193 20.3472   8
   1   2 -31 170.930 17.9129   6
  -1  -2  34 11.2478 11.8647   1
   3  -2 -34 51.2690 16.1294   1
  -2  -1 -34 23.1540 12.8321   9
  -2  -1 -34 5.94660 8.77047   1
   3  -1  34 14.5938 12.5161   8
   2  -3 -34-10.6331 12.4094   1
  -3   1 -34 1.45047 9.26812   8
  -1   3 -34-2.80607 9.28592   1
   1   2 -34 7.10106 13.5284   9
   3  -2 -34 31.0542 14.9491   8
  -1   3 -34-7.26170 12.6509   9
  -3   2  34-0.24737 12.4762   8
  -2   3  34 34.4459 14.7720   8
  -1   3 -34 9.24183 11.7889   6
   2   1  34 8.68016 10.6996   8
  -1   3 -34-5.75138 11.8216   8
  -2  -1 -34 20.8021 12.8606   8
   3  -1  34 3.31954 10.8129   1
  -1  -2  34 46.2758 14.5349   8
   2  -3 -34 11.5991 11.8598   8
  -2   3  34-1.23401 12.1820   1
   2  -3 -34 0.90020 11.8630   9
  -3   2  34-1.95210 13.6897   1
   1  -3  34 26.5296 14.3377   8
  -3   1 -34 28.2656 12.3734   9
   2   1  34 12.5610 10.9899   1
  -3   1 -34-2.87217 13.1354   1
   1   2 -34 38.1853 14.5100   8
   3  -2 -34 13.4529 12.8515   9
   1  -3  34 30.9763 11.6408   1
   1   2 -34 19.6063 12.0878   1
  -1  -2  37-9.37232 11.3410   1
  -3   1 -37 8.46949 11.5188   1
  -1  -2  37-7.29510 12.3951   8
  -2  -1 -37-5.54197 12.8546   8
   3  -2 -37 3.05144 11.4227   1
   2   1  37 8.19921 12.7917   8
  -2   3  37-1.66281 13.2678   8
  -3   2  37 4.85285 11.6746   8
   2  -3 -37 3.68534 12.0819   8
  -2  -1 -37 2.46140 11.1886   1
   1  -3  37 29.6467 13.7242   1
  -3   1 -37 11.2254 12.0886   8
   3  -2 -37 5.87041 13.4884   9
  -2   3  37-13.8970 9.24106   1
   1   2 -37 4.69526 12.1440   8
  -1   3 -37 1.54661 9.60629   9
  -3   2  37-9.40945 13.2207   1
   3  -1  37-6.07817 12.8551   8
   1  -3  37-11.9581 13.3787   8
  -3   1 -37 13.3473 11.9225   9
   1   2 -37-1.85833 10.5475   1
  -1   3 -37-6.13536 12.9024   8
   3  -1  37 2.07406 10.5994   1
   1   2 -37 10.9844 14.7325   9
  -1   3 -37-18.7102 13.1868   1
  -2  -1 -37 2.63158 10.2833   9
   3  -2 -37-8.62338 12.6047   8
   2  -3 -37 1.97271 10.4509   9
   2   1  37-8.11187 12.6990   1
   2  -3 -37 3.64084 9.53671   1
   3  -3  39 2.68150 9.42903   1
   3   0 -39-2.91336 10.1855   1
   0  -3 -39 8.18723 13.5419   8
  -3   0  39-9.98701 12.0544   8
   0  -3 -39-2.38531 9.53064   1
  -3   3 -39 6.32225 9.63052   1
  -3   0  39 16.3740 10.5458   1
   3   0 -39 8.33023 12.2018   9
   3   0 -39 2.01026 12.8287   8
   0  -3 -39 15.2223 11.5982   9
   3  -3  39-9.41541 9.91234   8
   0   3  39-5.85646 9.33690   1
   0   3  39 11.0295 14.1133   8
  -3   3 -39-3.74419 10.1175   9
  -3   3 -39 14.7303 12.3465   8
   3  -3  36 183.187 21.8669   1
   3   0 -36 201.737 23.0625   8
  -3   3 -36 169.705 19.6167   9
  -3   3 -36 151.543 20.2621   8
   0   3  36 130.339 18.9923   1
   3   0 -36 201.369 22.7128   1
  -3   0  36 179.693 21.2607   1
   0  -3 -36 171.645 22.5786   8
  -3   0  36 175.960 21.2586   8
   3  -3  36 159.646 20.2616   8
   0  -3 -36 185.828 20.4216   9
   0  -3 -36 156.812 19.9075   1
   3   0 -36 210.990 23.1635   9
   0   3  36 174.961 22.2987   8
  -3   3 -36 149.826 19.4336   1
  -3   3 -33 6.77797 11.7246   9
   3  -3  33 6.33036 12.0416   1
   0  -3 -33 13.3003 9.83721   9
  -3   3 -33-4.33389 9.46852   6
   0   3  33 6.91465 13.7288   8
   0   3  33 5.37407 12.2972   1
   0  -3 -33-9.52231 14.1383   8
   3  -3  33 3.74264 13.2513   8
   3   0 -33 8.51870 12.4315   9
  -3   3 -33 13.5820 11.3594   8
   0  -3 -33 8.37403 12.0669   1
   3   0 -33-4.29488 10.8798   1
   3   0 -33-5.21173 13.9886   8
  -3   0  33-1.38085 11.8298   1
  -3   0  33 0.91442 11.7047   8
  -3   3 -33 22.9644 12.8788   1
   3   0 -30 338.058 24.4558   1
   3   0 -30 259.185 22.0365   8
  -3   3 -30 285.430 21.7544   8
   0   3  30 369.212 27.0513   8
   0  -3 -30 339.958 25.4879   1
   0   3  30 403.838 26.2278   7
   3  -3  30 259.686 21.3346   1
  -3   3 -30 319.402 23.6132   9
  -3   0  30 247.870 21.6423   1
  -3   0  30 260.262 22.0193   8
  -3   3 -30 358.103 22.7108   6
  -3   3 -30 345.106 23.5184   1
   3   0 -30 297.830 22.8427   9
   3  -3  30 321.823 22.5731   8
   0   3  30 359.294 24.7397   5
   0  -3 -30 325.258 23.4815   9
   3   0 -30 315.639 21.5292   6
   0   3  30 344.012 25.4042   1
   0  -3 -30 364.033 26.6062   8
   0  -3 -27 1.37506 9.61133   9
   3  -3  27-9.59755 7.35904   1
   3   0 -27 5.69482 7.20645   1
   3  -3  27-8.00915 9.46762   8
  -3   3 -27-4.30139 7.66660   6
  -3   0  27 7.37725 7.42335   8
   3   0 -27-1.31315 8.96613   6
   3  -3  27 6.42258 9.44056   7
  -3   3 -27 6.47572 7.61000   9
   0   3  27-0.60025 9.43911   8
   0   3  27 4.25550 8.71418   5
  -3   3 -27 14.4333 8.60626   1
   0   3  27 5.70573 10.5108   7
   3   0 -27-5.50006 8.66412   8
   0  -3 -27 2.18982 7.45077   1
  -3   3 -27 11.4666 9.63492   8
   0  -3 -27-2.00743 9.34979   8
   3  -3  27 1.72163 7.32426   2
   3   0 -27 7.64451 10.6880   9
   0   3  27 5.71041 7.19052   1
  -3   0  27-0.73658 6.80630   1
   3  -3  27 14.0147 8.95369   5
   0  -3 -24 1298.02 29.8457   6
   3   0 -24 1190.48 38.7623   9
  -3   0  24 1246.77 39.2544   1
   3  -3  24 1104.63 35.4076   7
   0  -3 -24 1109.74 35.4460   9
  -3   3 -24 1197.44 37.5251   8
  -3   0  24 1282.48 39.8080   8
   0   3  24 1118.73 39.1220   8
   3   0 -24 1296.62 40.3974   1
   3  -3  24 1123.70 36.0127   8
   0   3  24 1305.65 40.5395   7
  -3   3 -24 1347.86 38.8708   1
   0  -3 -24 1315.78 41.9970   8
   3   0 -24 1363.45 41.4981   8
  -3   3 -24 1162.56 37.1069   9
   3   0 -24 1280.25 35.4711   6
   3  -3  24 1158.88 33.1125   2
  -3   0  24 1231.95 33.1013   7
   0   3  24 1200.48 39.7032   1
   0  -3 -24 1213.27 40.2205   1
  -3   3 -24 1188.11 35.7238   6
  -3   0  24 1213.59 29.8248   2
   3  -3  24 1248.42 36.8443   5
   0   3  24 1095.48 35.8365   5
   3  -3  24 1282.70 37.6207   1
   3  -3  21 1.41394 6.97822   5
  -3   3 -21 6.36738 8.18727   8
   0   3  21 3.51482 8.51169   7
   3   0 -21 17.9552 9.85521   9
   3   0 -21 6.00762 8.07751   8
   3  -3  21-0.26614 7.05592   1
   0  -3 -21 7.82444 6.88021   1
  -3   0  21 7.56647 5.66397   5
   3   0 -21 16.6652 8.23830   1
  -3   3 -21-4.68486 7.40554   1
   0   3  21 1.26186 7.95335   5
   0   3  21-0.62860 8.44123   8
  -3   0  21 26.3413 8.74219   1
  -3   0  21 0.08849 4.89219   2
  -3   0  21-1.14440 8.17069   8
   0  -3 -21 4.50547 4.03691   2
   0  -3 -21-5.36922 5.20048   6
   3  -3  21 7.47089 7.86023   8
   0  -3 -21 10.7865 8.34683   9
   3  -3  21-0.13109 6.56448   7
  -3   0  21-4.49410 6.15667   7
   0   3  21 4.06704 4.26507   2
   3   0 -21-7.60455 8.26920   6
   0   3  21 9.56846 7.24615   1
  -3   3 -21 2.00350 7.22808   6
   3  -3  21 2.63952 6.93022   2
  -3   0  18 259.321 12.6549   2
   3   0 -18 290.325 17.3862   9
  -3   0  18 296.240 14.1144   7
   0  -3 -18 274.089 16.2915   9
   3  -3  18 259.777 14.5838   2
  -3   3 -18 258.834 15.2445   6
   3  -3  18 221.327 14.2914   1
  -3   3 -18 305.691 16.7846   1
   0   3  18 236.135 15.5444   5
   0  -3 -18 266.145 9.27300   4
   0   3  18 263.918 17.1405   7
   0  -3 -18 305.640 17.5604   1
   0  -3 -18 266.596 11.7969   6
   3  -3  18 266.893 15.6864   5
   0   3  18 262.517 17.6704   8
   0   3  18 262.232 16.3059   1
   3   0 -18 293.244 15.6827   6
  -3   3 -18 226.916 14.8391   8
   3   0 -18 259.307 16.7118   8
  -3   0  18 287.702 16.3662   1
   3  -3  18 310.696 16.8939   8
  -3   0  18 293.756 17.2816   8
   3   0 -18 311.391 17.2095   1
   3   0 -18 329.154 13.5234   7
   3   0 -15-0.99527 3.84673   7
   3   0 -15-1.59310 6.73972   9
   3   0 -15 0.62828 5.49471   8
   3  -3  15-6.24835 6.51518   5
   0  -3 -15 5.72913 3.60407   6
   0   3  15-2.93411 6.76930   5
  -3   3 -15-2.44968 5.85627   8
  -3   0  15 0.06485 4.42359   7
   3  -3  15-1.96729 3.29272   7
   0   3  15-5.40710 6.17053   8
   3   0 -15 10.8157 5.36599   1
  -3   3 -15-5.29782 5.05470   1
   0  -3 -15 0.46536 6.68985   9
   0   3  15-1.00199 6.14819   7
   3  -3  15-0.27497 4.82347   1
   3  -3  15 15.3064 6.28501   8
   0  -3 -15 2.36403 2.65399   4
   3   0 -15-7.27187 7.30464   6
  -3   0  15 1.11375 5.07640   8
  -3   0  15-1.94926 4.28238   2
  -3   0  15-3.47013 5.02084   1
   3  -3  15 0.43846 5.12563   2
   3   0 -12 10871.1 81.4282   1
   0   3  12 10578.5 84.9695   8
   3  -3  12 11139.4 74.4176   8
   0   3  12 11055.6 83.1333   5
  -3   3 -12 11503.5 79.0728   7
  -3   0  12 11808.7 80.7287   8
  -3   0  12 10815.2 79.8715   1
   3  -3  12 10613.9 75.1601   2
   0   3  12 11418.8 86.1847   7
  -3   0  12 10079.4 35.0409   4
   3   0 -12 10508.3 73.4998   6
   0  -3 -12 11608.6 76.7288   9
   0   3  12 10579.1 84.2004   1
  -3   3 -12 11472.1 76.7809   1
   3   0 -12 10941.0 57.1315   7
   3   0 -12 11073.7 81.1591   8
   3  -3  12 11007.1 73.7015   1
  -3   0  12 10984.2 61.0929   7
   0  -3 -12 10867.3 51.9634   6
   0  -3 -12 10701.9 49.0331   4
  -3   0   9-2.22443 2.59360   4
  -3   0   9-2.76299 2.96910   7
   3   0  -9 2.84390 3.17987   4
   3   0  -9 2.90761 2.21106   7
   3  -3   9 0.82108 3.53071   8
   0  -3  -9 1.04652 2.35778   4
   3  -3   9-1.47185 4.05614   2
  -3   3  -9-4.25134 3.22396   1
   3   0  -9 2.98872 4.22247   1
   0   3   9-1.71040 4.97887   1
  -3   0   9 2.53204 3.92210   8
   0   3   9 5.69679 4.21648   8
   3   0  -9-1.07374 3.91396   6
  -3   3  -9-1.36678 4.19547   7
   3  -3   9 0.61523 3.12976   1
  -3   3  -9 0.39224 4.07749   7
   0   3   9-5.15710 5.76830   7
   0  -3  -9-2.60528 4.05933   9
   3   0  -9-1.67368 3.92865   8
   0  -3  -9 4.37106 5.18787   7
  -3   0   9 2.40046 3.48879   1
   3  -3   9 13.7301 4.52606   7
   3  -3   6 201.905 8.71814   7
   0   3   6 188.719 5.94970   4
   3   0  -6 185.472 8.97680   6
  -3   0   6 197.706 8.23266   1
   3  -3   6 208.385 9.05726   7
   0   3   6 184.269 8.87055   1
  -3   0   6 196.124 7.20928   4
   0   3   6 214.672 10.9153   7
  -3   3  -6 219.427 8.84136   7
   0  -3  -6 207.763 6.93813   4
   3   0  -6 190.935 8.66289   8
  -3   0   6 207.302 5.57072   7
   3   0  -6 195.186 7.83669   4
   3   0  -6 191.070 8.35216   1
   0  -3  -6 162.501 9.42211   7
  -3   3  -6 196.977 8.57037   7
   0   3   6 204.485 9.74383   8
   0   3   3 2.30090 4.25950   7
   0  -3  -3 8.22835 4.04494   7
   3   0  -3 3.78956 2.36344   1
   3   0  -3 3.54158 2.92269   4
   3   0  -3 4.17357 1.86176   7
   3   0  -3 3.66945 4.94282   6
   0  -3  -3-0.68259 2.79108   4
  -3   3  -3 1.07452 2.52885   7
   0   3   3 0.89019 2.32246   1
   3  -3   3 3.68092 3.54098   6
  -3   0   3 0.54958 1.56958   7
  -3   0   3 1.16536 2.94161   4
   3  -3   3 2.98718 3.03462   7
   0  -3   0 44187.7 93.2285   4
   3  -3   0 44547.1 93.7023   7
   0   3   0 42867.4 88.0955   7
  -3   0   0 44863.2 94.5367   7
  -3   0   0 46419.9 91.5311   4
   3   0   0 43564.7 91.9760   7
  -3   3   0 42202.0 90.7485   7
   0  -3   0 42046.1 84.7666   7
   3   0   3 3.28086 2.26930   1
   0   3  -3 5.64327 3.24196   6
  -3   3   3 0.94736 2.63665   7
   0   3  -3 4.43390 2.80098   4
   3   0   3 6.91288 4.67026   7
   3  -3  -3 9.56667 3.46380   7
   0  -3   3 4.09276 2.34217   4
  -3   0  -3-0.59050 3.81783   7
  -3   0  -3 0.80923 1.76572   4
  -3   0  -6 16.0474 5.44921   7
  -3   3   6 16.6908 3.29954   4
   0  -3   6 7.67795 2.02680   7
   3   0   6 14.2496 6.10198   7
   3  -3  -6 7.00858 3.42990   1
   3  -3  -6 11.9880 4.35351   8
  -3   3   6 14.4731 4.19642   7
   3   0   6 2.00098 3.06326   1
   0   3  -6 10.0840 2.19760   7
   0   3  -6 8.09952 3.71524   6
  -3   3   6 12.6070 4.30610   8
   3  -3  -6 14.9073 4.02406   7
   3   0   6 5.43934 3.23167   8
  -3   3   6 13.5945 3.79471   1
   0   3  -6 5.62061 2.44353   4
   3  -3  -6 4.28353 2.73108   4
   0   3  -6 6.07208 2.76801   1
   0   3  -6 12.8305 2.00262   7
  -3   0  -9 7.44245 5.80493   7
   3   0   9 7.52648 5.17726   7
   0   3  -9 2.42079 3.45107   1
   3  -3  -9-3.29750 5.45244   9
   0   3  -9 4.47059 2.97916   7
   3  -3  -9 7.02503 4.46198   7
   0  -3   9-0.58991 4.20385   2
   3  -3  -9 4.08129 5.16049   8
   0  -3   9 2.66111 3.35116   1
  -3   3   9 4.08104 4.30552   7
   3  -3  -9 2.75594 4.74132   1
   0  -3   9 3.62422 2.64915   7
   3  -3  -9-2.27036 2.94826   4
   0   3  -9 0.31733 1.97027   4
  -3   3   9-0.06956 4.78754   1
  -3   3   9-3.37142 5.45628   8
   0   3  -9-6.87540 5.06987   6
   0   3  -9 1.52389 2.46567   7
   3   0   9-0.06523 4.02800   8
   3   0   9-1.73926 4.12338   1
   0   3  -9-1.26072 3.53699   8
  -3   3   9-2.47307 2.93390   4
   0  -3   9 2.85036 3.74839   8
   3  -3 -12 40958.2 164.724   8
   0   3 -12 42084.3 144.506   8
  -3   3  12 39448.1 159.924   1
   0  -3  12 39848.8 140.964   2
   0  -3  12 41840.1 117.651   7
   3   0  12 41139.7 165.439   5
  -3   3  12 39288.1 80.3897   4
   0  -3  12 39455.1 142.524   1
   3   0  12 41533.1 165.421   7
   0   3 -12 41920.9 148.268   1
   3  -3 -12 40250.6 114.911   6
  -3   3  12 41584.1 163.853   8
   3  -3 -12 41108.0 141.766   7
   0  -3  12 40020.7 140.909   8
   0   3 -12 41104.2 153.006   6
   3  -3 -12 40813.4 155.826   9
   3   0  12 40751.1 157.047   8
   3  -3 -12 40772.2 162.830   1
  -3   0 -12 40902.1 142.412   9
   3   0  12 41663.3 156.633   1
   3   0  12 39569.9 130.591   2
   0   3 -12 42983.7 120.900   7
  -3   3  12 40277.4 80.4491   4
  -3   3  12 39785.3 147.124   7
  -3   3  15-7.99791 5.76297   8
  -3   0 -15-4.31936 5.82014   9
   0  -3  15 0.63385 5.42060   8
   0  -3  15 9.34354 5.09697   1
  -3   3  15-5.83988 3.63569   7
   0  -3  15 6.48527 5.02370   7
   3  -3 -15-7.46304 5.86557   6
   3  -3 -15-1.47141 5.55096   8
   3   0  15-1.01756 5.50035   1
   0   3 -15 7.62093 4.65105   7
   3   0  15 15.2582 6.30413   8
  -3   3  15-1.01103 5.45356   5
   0   3 -15 1.33181 5.41892   1
   3   0  15 1.53796 6.80376   5
   0   3 -15-7.90342 5.99531   8
   0  -3  15-2.28552 4.75058   2
   3  -3 -15 1.90243 4.35733   1
   3   0  15-9.49263 7.20897   7
   0   3 -15-2.01244 5.97788   6
   3  -3 -15 17.0517 7.79004   9
   3   0  15 0.07273 4.01947   2
  -3   3  15 0.33141 4.11386   1
  -3   3  18 184.905 14.1870   8
  -3   0 -18 186.377 13.5811   9
   3   0  18 161.296 10.3589   2
   0  -3  18 146.824 10.5247   7
   3   0  18 177.898 14.2208   7
   0   3 -18 167.240 13.1306   8
   3  -3 -18 154.032 10.5692   6
   3  -3 -18 163.811 14.1329   9
   3  -3 -18 158.166 13.1040   1
   3   0  18 207.607 14.3115   1
  -3   3  18 154.096 13.2422   1
   0  -3  18 190.361 13.2504   1
  -3   0 -18 170.142 13.1012   1
  -3   0 -18 186.885 11.8009   6
   3   0  18 151.808 12.8980   5
   0   3 -18 171.921 10.8998   7
   3  -3 -18 197.874 14.7149   8
   3   0  18 147.519 13.4362   8
   0  -3  18 165.782 12.9611   8
   0  -3  18 147.398 11.0051   2
   0   3 -18 194.898 13.9198   1
  -3   3  18 155.642 11.7987   5
   0   3 -18 174.692 13.3677   6
   0  -3  21-3.67521 6.60989   8
   0   3 -21 2.42268 6.86411   8
   3   0  21 9.72204 7.67792   7
  -3   3  21-1.04159 4.59967   7
   3  -3 -21 5.18948 9.15253   1
  -3   3  21-1.73368 6.74640   5
   3  -3 -21-13.7524 10.0328   9
  -3   3  21 4.07206 8.97299   1
  -3   0 -21 11.8032 6.79095   6
  -3   0 -21-9.62785 9.16650   1
   0   3 -21-3.96066 7.87994   6
   0   3 -21 9.54346 7.37397   1
   0  -3  21 15.2972 7.12472   1
  -3   0 -21 2.81590 7.15713   9
   0  -3  21 2.06400 5.66474   5
   3   0  21 10.2109 6.21390   2
   0  -3  21 11.5560 6.97599   7
   3   0  21 3.34247 7.78545   5
   3   0  21 0.59063 8.36129   8
   3  -3 -21-0.93566 9.27057   8
   0  -3  21 5.88493 6.40397   2
   3   0  21-4.98883 8.56320   1
   3  -3 -21 4.52888 6.17610   6
  -3   3  21 8.71940 8.71770   8
   0   3 -24 4951.51 74.6832   1
   0  -3  24 4719.56 65.1808   2
   3  -3 -24 4983.61 78.8405   1
   0  -3  24 4925.92 64.7311   7
  -3   0 -24 5175.42 79.2632   1
   3   0  24 5055.63 79.5938   7
  -3   3  24 4993.59 78.1144   1
   3  -3 -24 4932.65 80.1118   8
  -3   3  24 4740.38 77.7032   8
  -3   0 -24 5140.59 73.7517   9
  -3   0 -24 5355.37 67.9848   6
  -3   3  24 4885.46 68.7437   5
   3   0  24 4729.59 74.9962   1
   0   3 -24 4942.30 71.8341   6
   3  -3 -24 4458.96 59.0620   6
   0   3 -24 4967.53 75.5407   8
   3  -3 -24 4821.62 75.7142   9
   3   0  24 4678.23 60.0399   2
  -3   3  24 4803.93 73.3753   7
   3   0  24 4610.73 75.1772   8
   3   0  24 5077.42 77.0591   5
   0  -3  24 4605.21 70.4100   1
   0  -3  24 4869.98 73.5810   8
   3  -3 -27 26.2119 11.7984   9
   0   3 -27-6.26651 8.97364   9
   0   3 -27-1.29596 8.36934   6
   3  -3 -27-7.21648 7.41216   6
   3   0  27 12.0216 10.3475   7
  -3   0 -27 5.53831 8.29141   9
  -3   3  27 6.58404 9.80396   1
  -3   3  27 4.64628 8.00981   7
   3  -3 -27-16.5156 11.1442   1
   0   3 -27-2.51357 8.63195   1
   0  -3  27-3.09394 9.23531   8
  -3   0 -27 8.42412 7.09497   6
   3  -3 -27 2.00218 9.25681   8
   3   0  27-1.33398 9.48234   8
   3   0  27 2.62405 7.72574   1
  -3   3  27-5.11559 8.42420   8
   0   3 -27 5.84315 9.36186   8
  -3   0 -27 0.18977 8.63899   8
  -3   0 -27 7.54899 9.09019   1
   0  -3  27-3.19739 6.57125   2
   0  -3  27-3.67160 7.30635   1
   3   0  27-2.38526 9.35737   5
   3  -3 -30 268.004 23.6466   8
   3   0  30 282.975 22.7422   1
   0   3 -30 229.803 20.0573   8
  -3   0 -30 233.206 20.1534   9
  -3   0 -30 286.402 22.5773   1
  -3   3  30 211.743 21.5348   8
  -3   0 -30 231.142 21.3467   8
   3   0  30 300.943 22.7769   7
   3  -3 -30 256.966 20.8942   9
   0  -3  30 229.000 19.2299   8
   3  -3 -30 261.666 22.2542   1
  -3   3  30 167.610 18.7827   1
   3   0  30 258.351 22.3334   8
   0   3 -30 284.733 21.2638   1
   3   0  30 218.565 20.0819   5
   0   3 -30 213.568 19.0974   6
   0   3 -30 212.105 20.0880   9
   0  -3  30 201.484 18.4759   1
   3  -3 -33 22.7908 11.5013   1
   0   3 -33 7.59235 10.7595   8
  -3   0 -33 10.9614 11.1031   8
   0   3 -33 19.4857 12.0637   6
  -3   0 -33 4.71002 11.9937   1
   3  -3 -33 2.23405 11.7753   8
  -3   3  33-5.82170 10.9264   8
   3   0  33-6.60735 11.4937   8
  -3   3  33-2.14487 9.42697   1
   3  -3 -33 15.2620 11.4202   9
   0   3 -33 17.7053 13.0627   1
   0   3 -33-7.34439 13.1644   9
  -3   0 -33 11.3034 10.5038   9
   0  -3  33 17.1816 10.7693   8
   3   0  33 0.70311 10.7331   1
   0  -3  33-2.39984 11.0314   1
   3  -3 -36 138.913 18.8013   1
   0   3 -36 126.979 18.0028   8
   3  -3 -36 95.6130 18.3926   8
   3  -3 -36 85.4361 16.4586   9
  -3   0 -36 121.514 19.6336   1
  -3   3  36 82.6123 17.4219   8
   0  -3  36 154.303 20.1601   1
  -3   0 -36 96.6971 18.4080   8
   3   0  36 140.801 19.7050   8
   0   3 -36 133.698 19.1492   1
   0  -3  36 160.727 19.9412   8
   3   0  36 106.082 17.9645   1
   0   3 -36 114.794 18.1045   9
  -3   3  36 126.655 18.5152   1
  -3   0 -36 140.377 18.7149   9
   3  -3 -39 16.0919 10.9958   1
  -3   0 -39-12.1915 10.3456   8
   3  -3 -39 2.11139 13.0181   8
   0   3 -39 23.3058 13.3590   8
   0  -3  39 5.80129 12.2301   8
  -3   0 -39-2.87285 10.1709   1
  -3   3  39 2.03499 9.64637   1
  -3   0 -39-0.76186 11.1372   9
   0  -3  39-7.17494 9.66671   1
   3   0  39-9.33898 9.75883   1
   3   0  39-3.15470 11.1453   8
   0   3 -39 12.2827 9.62616   9
   0   3 -39-7.78651 10.8891   1
  -3   3  39-19.0455 14.0091   8
   3  -3 -39-7.96987 13.1545   9
  -4   2   0 2703.44 22.8893   4
   4  -2   0 2549.53 22.2721   6
   2  -4   0 2339.98 23.0548   7
  -4   2   0 2553.16 23.5552   7
   4  -2   0 2466.51 24.0824   7
  -2  -2   0 2517.59 23.9326   4
  -2  -2   0 2445.44 22.9005   7
   2   2   0 2295.41 22.5825   7
   2   2   0 2771.39 23.6375   1
   2   2   0 2501.90 23.5400   4
  -2   4   0 2459.46 23.8563   7
   4  -2   3 60.4998 4.88648   6
  -4   2   3 72.0783 4.53413   1
   2  -4  -3 62.0124 5.57198   7
   2   2  -3 70.3428 4.52932   1
  -2   4   3 65.8195 4.49110   1
  -2  -2   3 68.9755 5.10017   4
  -4   2   3 37.3038 3.39122   7
  -2   4  -3 71.3250 4.50335   7
   4  -2  -3 71.4934 4.55986   6
   4  -2   3 64.2618 5.44742   7
   2   2  -3 83.3002 5.48570   4
  -4   2   3 61.1464 4.91699   4
   2  -4   3 69.1328 4.18920   7
  -4   2  -3 83.4880 6.05612   7
   4  -2   3 80.4652 6.51973   7
  -2  -2  -3 65.3230 4.47121   4
  -2   4   3 77.4769 6.31041   7
  -4   2  -3 65.8760 5.72572   7
   2   2   3 67.2368 6.77899   7
   2   2  -3 79.8227 6.92861   6
   4  -2  -3 68.3395 4.59181   7
   4  -2  -3 77.3357 4.77132   1
   2   2   3 67.9029 4.78722   1
   2   2  -6 169.574 9.34168   6
  -2  -2  -6 204.876 6.18457   4
  -2   4   6 188.811 9.15732   8
  -4   2   6 179.876 7.53947   4
  -4   2   6 187.814 8.85697   8
   2   2   6 174.299 8.45503   8
   2  -4  -6 199.473 9.15315   7
  -2  -2  -6 192.926 10.7063   7
   2   2  -6 184.484 7.95258   8
   2   2  -6 188.323 8.05507   1
   4  -2   6 177.482 9.48331   7
  -2   4  -6 205.806 7.81929   7
   2   2  -6 180.422 7.48117   4
   2   2   6 201.734 8.82380   1
  -2   4   6 174.671 9.79421   7
  -2  -2   6 198.192 7.24071   4
  -2   4   6 169.541 8.50539   1
  -2   4  -6 192.597 6.69592   1
  -4   2   6 175.103 8.37307   1
   2  -4   6 192.427 7.23866   7
   4  -2  -6 179.900 8.83447   8
   4  -2  -6 190.201 8.48874   6
   2  -4   6 160.809 6.07176   1
   4  -2   6 184.535 7.32965   1
   2   2   6 199.072 10.7725   7
   4  -2   6 169.358 8.09649   6
   4  -2  -6 167.301 8.43040   1
  -4   2  -6 193.712 9.86358   7
   4  -2  -6 168.268 7.67953   4
  -4   2  -6 169.407 9.16307   7
  -2   4  -6 193.067 6.91550   7
   2   2  -9 5021.59 37.2428   4
   4  -2  -9 5167.52 50.3944   9
   4  -2   9 5258.94 52.9726   7
   2  -4   9 4825.53 40.1964   8
  -2   4   9 5164.94 34.1254   4
  -2   4  -9 5107.33 41.4959   8
  -2   4  -9 5125.64 50.0802   6
   4  -2  -9 4886.63 49.9851   8
   2   2  -9 5091.20 46.4630   8
  -2  -2  -9 5318.76 56.3818   7
   2   2   9 5117.12 51.5195   8
  -2   4   9 4820.06 50.5788   7
  -2  -2   9 4904.64 45.4130   1
  -2   4   9 5151.47 51.0246   1
  -4   2   9 5024.61 37.3190   4
  -2   4  -9 5024.49 38.4387   7
   4  -2   9 4959.45 46.5413   2
   4  -2  -9 5196.88 40.7714   4
   2  -4  -9 5214.93 50.5406   7
  -2   4   9 5186.65 53.0668   8
   2   2  -9 5001.70 48.6965   6
  -2  -2  -9 5073.13 26.3832   4
   2  -4   9 4983.14 40.8328   1
   4  -2  -9 5336.12 39.8933   7
  -2   4  -9 5056.76 42.0486   1
   4  -2  -9 5097.29 49.9342   1
   2   2   9 5130.87 55.1961   7
  -4   2   9 4858.36 48.1078   1
  -2  -2   9 5059.12 29.7868   4
  -4   2  -9 5029.62 51.6935   7
  -2   4  -9 5157.77 41.6794   7
  -4   2   9 5085.14 49.9192   8
   2  -4   9 4665.66 48.0947   2
  -2   4   9 5251.11 33.3756   4
   4  -2   9 5267.72 46.7204   8
   4  -2  -9 4852.41 40.7343   6
   2   2  -9 4975.22 46.7881   1
   2  -4  -9 5140.07 46.9847   9
   4  -2   9 5030.26 45.3304   1
   2   2   9 5193.10 50.8027   1
  -4   2   9 5077.25 40.9395   7
   2  -4 -12 537.549 11.8614   6
   2   2 -12 511.704 17.8878   1
   2  -4  12 555.687 16.6714   8
  -2  -2  12 567.308 12.5236   7
  -2   4  12 519.677 18.3302   5
  -2   4  12 515.020 19.4819   1
  -2   4 -12 574.658 16.4989   7
  -2   4 -12 563.560 17.2795   1
   2   2  12 454.414 19.0365   5
  -2   4 -12 515.201 15.9854   8
  -2  -2  12 557.985 16.6209   2
  -2  -2  12 497.324 16.8266   1
  -2  -2 -12 436.639 7.26574   4
  -2   4 -12 524.088 14.8786   7
   2  -4  12 581.393 16.3461   7
  -2   4  12 549.640 19.6402   7
  -2   4  12 482.252 8.59783   4
  -2   4  12 586.826 21.2161   8
   2  -4 -12 499.886 19.3236   1
   4  -2 -12 514.778 14.7086   7
   4  -2  12 522.714 19.2877   5
  -2  -2  12 556.428 18.0940   8
   4  -2 -12 532.436 19.0090   9
   2   2  12 457.247 18.0845   1
  -2  -2 -12 480.025 7.75567   4
   2   2 -12 530.166 18.1933   6
  -2   4  12 510.120 8.47646   4
  -2  -2 -12 532.867 16.7128   9
   4  -2 -12 473.757 18.7196   8
   4  -2  12 521.046 17.3150   2
   2   2  12 741.342 24.1324   7
   4  -2 -12 532.431 15.9056   6
   2   2 -12 556.864 18.3795   8
  -2   4 -12 603.255 19.4779   6
   2  -4  12 558.166 16.8608   1
  -4   2  12 591.933 11.9979   4
   2  -4  12 490.340 17.2381   2
  -4   2  12 497.252 18.1701   1
   2   2 -12 553.500 11.6457   7
   2   2  12 507.800 18.9669   8
  -4   2  12 557.534 16.2907   7
   4  -2  12 610.126 20.7607   7
   4  -2 -12 528.763 19.0016   1
   2  -4 -12 549.974 18.0151   9
   4  -2  12 559.091 18.5533   8
   4  -2  12 465.934 16.7697   1
  -4   2  12 582.776 20.0807   8
  -4   2 -15 435.501 17.8267   1
   2   2  15 434.302 20.0273   7
   2   2  15 451.228 19.5985   1
  -4   2  15 435.788 19.0933   1
   2   2 -15 433.667 12.9097   7
   2   2 -15 390.956 17.8599   6
  -2   4 -15 438.599 17.2839   8
  -2  -2 -15 377.532 13.4308   2
  -2   4  15 372.513 18.5539   1
   2   2  15 416.233 19.3316   5
  -2  -2 -15 443.579 17.6858   9
  -2   4  15 407.080 19.3563   8
   2   2 -15 417.343 17.5721   8
  -2   4 -15 378.149 17.3977   6
   2  -4 -15 423.510 12.5520   6
  -2   4  15 399.630 18.4368   7
   4  -2  15 433.480 19.4637   7
   4  -2  15 443.294 19.5449   5
  -2   4  15 439.162 19.0614   5
  -2   4 -15 430.595 17.3408   1
   4  -2 -15 377.223 18.0890   9
  -4   2  15 409.763 15.7442   7
   2  -4 -15 438.289 19.7646   1
  -4   2  15 432.629 19.4712   8
   2  -4  15 454.507 17.2978   1
   2  -4  15 459.342 17.9581   2
   4  -2 -15 448.792 19.6728   1
  -2  -2  15 473.001 18.8825   1
   4  -2  15 439.713 18.6111   8
  -2   4 -15 435.991 15.4681   7
  -4   2 -15 426.738 17.4554   9
   4  -2 -15 440.440 15.4234   7
   2  -4 -15 443.881 19.0946   9
   4  -2  15 470.627 17.7000   2
   2  -4  15 508.896 17.3681   7
   2   2  15 412.162 19.3402   8
  -2  -2  15 418.490 15.8814   2
   4  -2 -15 383.478 18.9862   8
  -2  -2  15 425.407 17.2569   8
  -2  -2 -15 332.089 6.76924   4
   2   2 -15 447.117 18.6287   1
  -2  -2  15 447.024 13.4349   7
   4  -2 -15 395.351 15.9130   6
   2  -4  15 449.956 17.1808   8
  -2   4 -15 497.261 17.3966   7
   4  -2  15 445.567 17.7734   1
   2   2  15 391.236 13.0381   2
   4  -2  18-3.79483 5.70541   8
  -2   4  18-4.68686 5.93384   1
  -2   4 -18 1.55350 5.16370   1
   2  -4  18 3.07458 4.78211   2
  -2  -2 -18 8.64243 4.76799   2
   2  -4  18 3.66454 5.00339   7
  -2   4 -18 5.23581 6.85832   6
   2   2  18 6.33550 8.07648   7
   2   2  18 6.97449 6.82156   1
   2   2 -18-3.73220 7.44533   6
  -4   2  18-4.56865 6.36973   1
  -2  -2  18 7.65427 6.97095   8
   4  -2  18-0.79353 4.99524   2
   4  -2  18 0.25032 5.63134   5
  -2  -2 -18 4.80262 4.44729   6
   2   2 -18 3.75802 6.39309   1
  -2  -2  18 0.28492 4.09306   7
   2  -4  18 1.29590 4.49435   1
  -2   4 -18 0.09138 4.90137   7
   4  -2  18-6.09526 7.46860   7
   2  -4  18-6.04156 6.33214   5
  -2   4  18-6.11171 6.98691   7
   2   2  18 12.9754 8.05142   5
   2  -4 -18-2.33952 7.31684   8
   2  -4 -18 2.84965 6.19829   1
   2   2 -18 12.8601 4.62454   7
  -2  -2  18 8.10095 5.82245   1
   2   2  18 0.21238 3.92238   2
  -2   4 -18 1.96489 5.23730   8
   2   2  18 0.54071 7.22672   8
   4  -2 -18 0.08730 6.83687   6
  -2   4  18-4.11631 7.02397   8
  -4   2 -18 3.56426 5.37370   9
   2   2 -18 5.71940 6.15651   8
  -4   2 -18 2.78557 4.94396   1
   2  -4  18-2.24631 5.98099   8
   4  -2 -18 4.47212 6.35180   9
   4  -2 -18 1.82899 7.15697   1
   4  -2 -18 1.71788 6.68832   8
  -4   2  18 7.16863 3.97921   2
  -2  -2 -18-5.81779 6.36211   9
   4  -2  18-4.13834 4.92144   1
  -2  -2  18 6.02421 5.42949   2
   2  -4 -18-0.11822 6.18730   9
  -4   2  18 13.7552 7.23742   8
  -2   4  18 2.41662 6.44846   5
  -4   2  18-1.74334 5.48018   7
  -4   2 -21 2381.01 46.6348   9
   2   2 -21 2433.42 49.9671   1
  -2   4 -21 2046.49 40.9252   7
   2  -4 -21 2340.52 52.2314   8
   2   2  21 2345.56 52.3436   8
   2   2 -21 2281.47 36.4723   7
  -2   4 -21 2359.12 46.7770   1
   4  -2  21 2381.15 44.1397   2
   4  -2 -21 2328.39 42.4433   6
   4  -2  21 2309.67 47.2450   1
   2  -4 -21 2315.16 48.4258   9
   2  -4 -21 2406.44 52.7976   1
  -4   2  21 2429.94 51.1387   8
  -2   4 -21 2478.11 48.6341   6
   2   2  21 2211.02 49.0210   5
   4  -2  21 2397.94 50.4344   5
  -2  -2  21 2174.81 40.9589   2
  -2   4  21 2363.63 52.8443   8
   2  -4  21 2130.30 44.3586   1
  -4   2 -21 2491.20 49.5762   1
   2   2  21 2213.37 51.4177   7
   2  -4  21 2409.17 47.5614   8
  -4   2  21 2440.24 50.9882   1
  -2  -2 -21 2313.51 46.3268   9
  -2   4  21 2374.53 47.8965   5
   4  -2 -21 2291.42 50.0505   9
  -2   4 -21 2379.52 48.2250   8
   4  -2 -21 2456.69 52.5943   8
   2   2 -21 2326.55 49.4369   8
   4  -2  21 2401.55 48.7710   8
  -4   2 -21 2524.22 46.3577   6
  -2  -2  21 2460.60 48.9567   1
  -2   4  21 2359.84 51.9312   1
   2   2  21 2340.10 49.9458   1
   4  -2  21 2171.29 48.7487   7
   2  -4  21 2454.23 44.5796   5
  -2  -2  21 2427.59 38.3133   7
   2  -4  21 2335.69 45.0163   2
   2   2  21 2310.92 37.1360   2
  -2  -2 -21 2449.23 51.7201   1
   2  -4 -21 2360.34 35.5540   6
   2   2 -21 2279.01 45.9796   6
   2  -4  21 2351.62 43.6223   7
  -2  -2 -21 2428.31 38.4887   2
  -4   2  21 2203.86 42.9162   7
  -2   4  21 2309.81 50.0043   7
  -2  -2 -21 2323.38 38.5053   6
  -2  -2  21 2216.12 47.0214   8
  -4   2  21 2320.79 34.2501   2
   4  -2 -21 2363.44 51.1436   1
  -2   4  24 3.72450 8.10741   7
   2   2 -24 15.2171 9.98243   6
   2  -4  24 15.3984 8.34577   2
   2  -4 -24 28.6416 10.2276   9
  -2   4 -24 20.6479 8.18176   7
  -4   2 -24 25.8393 10.0921   9
  -2   4  24 3.94112 9.88057   8
  -4   2  24 0.93973 7.46445   7
   2  -4  24 8.28806 8.65907   8
   2   2  24 24.0078 11.3451   8
   4  -2  24 23.2978 9.98997   8
  -4   2  24 33.2351 11.2577   1
   2   2 -24 7.37173 8.58621   1
   4  -2 -24 36.2173 9.58629   6
   2  -4  24 26.2584 9.17674   1
  -4   2 -24 44.1274 10.0928   6
   2   2  24 14.1394 10.2873   7
  -2   4 -24 1.35729 8.24321   8
  -2  -2  24 4.89836 8.31337   1
  -4   2 -24 13.7168 8.99937   1
   4  -2 -24 33.9285 11.7577   9
   2  -4 -24 10.3585 10.4173   1
  -4   2  24-0.17077 9.75485   8
  -2  -2  24 2.16999 9.04530   8
   4  -2  24 12.2910 7.64369   2
  -2  -2 -24 26.4641 7.88788   6
  -2  -2 -24 17.8737 10.0616   9
  -2   4  24 22.6360 10.3927   1
  -2  -2  24 18.8310 7.26266   2
   2   2 -24 1.77120 9.70859   8
   2  -4  24 20.8481 8.39847   7
   4  -2 -24 17.8645 10.8486   8
  -2   4 -24 0.14956 9.41966   6
   2   2 -24 32.7203 12.4960   9
   2   2  24 18.0140 9.42630   1
  -4   2 -24 8.75750 10.0231   8
   2  -4 -24 12.6386 6.90356   6
   2   2  24 1.52094 9.81261   5
  -2   4 -24 15.5942 8.77358   1
   4  -2 -24 36.9804 11.5345   1
  -2  -2 -24 40.0950 11.4314   1
   4  -2  24 8.22539 8.69517   1
  -2   4  24 8.49914 9.42209   5
   2  -4  24 16.2307 8.05478   5
   2  -4 -24 19.7740 10.4247   8
   4  -2  24 27.6756 10.2597   5
   4  -2  24 26.8143 10.7243   7
   2  -4 -27 215.982 20.4287   8
  -2   4 -27 137.891 15.8076   8
   2   2  27 175.496 18.4523   7
  -2   4  27 155.097 15.7110   7
   4  -2  27 183.976 17.5864   5
   4  -2 -27 177.345 18.3253   1
   2   2 -27 206.165 18.5687   8
   2   2 -27 149.846 16.4957   9
   2   2 -27 168.426 15.6623   6
   2   2  27 151.714 17.4251   5
   4  -2  27 202.045 17.8449   7
  -4   2 -27 185.153 15.9651   6
   4  -2 -27 153.071 17.8380   8
  -2  -2 -27 197.602 19.3402   8
  -2   4 -27 164.917 16.8343   6
  -2  -2 -27 144.166 15.8104   9
   2   2 -27 183.089 17.4924   1
  -4   2  27 179.572 17.9226   8
   4  -2  27 211.397 15.9645   2
   4  -2  27 142.465 16.1334   1
  -4   2 -27 172.452 17.3062   8
  -2  -2 -27 174.629 17.5242   1
  -4   2 -27 187.886 17.3243   9
  -2   4  27 133.184 15.2449   5
  -2   4  27 181.281 19.1984   1
   2  -4 -27 203.142 18.6518   9
  -2   4 -27 201.842 18.0251   1
  -2   4  27 153.010 18.1797   8
   2   2  27 171.115 17.9607   1
  -2   4 -27 192.259 18.4290   9
   2  -4  27 195.447 16.8880   1
  -4   2  27 207.446 18.6689   1
   4  -2 -27 145.619 17.0633   9
   4  -2  27 197.256 17.4756   8
   2  -4 -27 177.055 18.7349   1
  -2  -2  27 175.155 17.2070   1
   2  -4  27 184.441 15.1362   2
  -2  -2  27 165.594 16.3664   8
  -4   2 -27 186.840 17.3319   1
   2  -4  27 185.324 17.0991   8
   4  -2 -27 197.692 16.2577   6
  -2   4  30 69.1643 12.1767   5
   2   2  30 101.872 15.8813   5
  -4   2  30 55.6114 13.6452   1
  -2  -2 -30 62.7520 12.9901   1
  -2  -2 -30 66.2542 14.3651   8
   4  -2 -30 75.8492 14.0867   9
  -2   4 -30 47.1164 12.4563   1
  -4   2 -30 82.6037 13.4784   8
  -4   2 -30 61.8664 12.7358   9
   2   2  30 84.7207 15.1862   7
   2  -4  30 62.5767 12.9312   8
  -2   4  30 21.3469 11.5931   1
  -2   4 -30 55.2849 12.9903   8
   2   2 -30 76.6350 13.8906   1
   4  -2 -30 86.8838 15.7836   8
  -2  -2 -30 88.4810 14.7712   9
   2  -4  30 85.3652 14.2658   1
   2   2 -30 94.5399 16.3717   9
   2  -4 -30 119.378 17.7511   8
   4  -2  30 68.3005 13.8913   1
   4  -2 -30 59.0042 14.1706   1
   2  -4 -30 54.1248 14.0017   1
  -2   4 -30 44.1308 12.7529   9
   4  -2  30 7.71686 7.65925   7
  -2  -2  30 70.7284 12.6885   1
   2  -4 -30 45.8917 12.0446   9
  -2   4  30 54.5056 11.7481   7
   4  -2  30 70.0322 13.4013   5
  -2   4 -30 52.4126 12.6588   6
  -4   2 -30 108.165 13.7345   6
   2   2  30 40.9460 10.8276   1
  -2  -2  30 48.3953 12.3064   8
  -2   4  30 68.3078 14.9229   8
   2   2 -30 96.2255 15.2115   6
   2   2  30 36.2845 13.0100   8
   4  -2  30 35.7042 10.8311   8
  -4   2 -30 67.0785 13.0588   1
  -4   2  30 89.5501 16.1316   8
   2   2 -30 77.6293 15.0304   8
   4  -2 -33 365.928 28.7390   8
   4  -2 -33 439.405 30.1670   1
   2   2 -33 410.912 28.8959   9
  -2   4 -33 441.339 28.8023   1
  -2  -2 -33 335.790 27.8945   8
   4  -2  33 370.213 26.7280   1
  -2  -2  33 372.321 26.0326   1
   2  -4  33 390.801 26.5942   1
  -4   2 -33 349.140 26.8174   1
  -2  -2  33 337.852 25.7473   8
   2   2  33 353.332 27.0426   1
   2   2  33 407.740 28.6110   5
  -2   4 -33 253.125 23.4436   9
   2  -4  33 282.601 23.4844   8
  -2  -2 -33 353.490 25.3753   9
  -2   4 -33 311.057 24.8817   8
  -2  -2 -33 380.262 27.7746   1
   2   2 -33 370.122 26.1865   1
   2   2 -33 378.911 25.5394   6
   2   2  33 344.840 27.9689   8
  -4   2  33 376.813 28.5939   8
   2   2 -33 429.458 29.2549   8
  -2   4 -33 383.812 26.0549   6
  -2   4  33 261.779 23.0519   1
  -2   4  33 330.972 27.2497   8
   4  -2  33 391.338 27.7784   8
   4  -2 -33 335.165 26.2996   9
  -4   2 -33 353.974 24.9560   9
  -4   2  33 329.448 27.0780   1
   2  -4 -33 407.027 28.3521   1
   2  -4 -33 293.829 24.5995   9
   2  -4 -33 341.722 27.9061   8
  -4   2 -33 411.504 28.7061   8
   2   2 -36 27.8564 13.4384   8
   2   2 -36 6.69352 13.3904   9
  -2   4  36 34.3248 14.7532   1
  -4   2  36 11.2175 13.8422   8
  -2   4  36-6.88908 13.8048   8
   2  -4  36 9.21942 9.91444   8
  -2  -2 -36 25.3543 14.1812   1
  -4   2 -36 29.3528 13.9796   1
  -2   4 -36 16.1047 13.8015   9
  -2  -2  36-7.89148 12.5339   1
  -2  -2  36-0.98052 11.9782   8
   2   2  36 4.55436 13.2177   1
   2   2 -36 34.6476 14.7964   1
  -4   2 -36 27.1992 13.7772   9
   4  -2 -36 9.98018 12.1792   9
   2  -4 -36 3.58394 12.5088   1
  -2   4 -36-2.18087 9.72862   8
  -2   4 -36-4.20487 9.19064   1
   2  -4  36-4.31663 9.83351   1
  -2  -2 -36 28.4513 13.4941   8
   4  -2 -36-11.9181 13.1853   8
   2   2  36 0.81133 10.0506   8
   4  -2  36-3.74606 12.0993   1
  -4   2  36-2.60234 12.7163   1
   2  -4 -36 3.80153 10.3511   9
  -2  -2 -36-8.04136 10.8182   9
  -4   2 -36 19.1261 11.8713   8
   4  -2  36-5.04747 10.9926   8
   4  -2 -36 15.6740 12.8268   1
   2  -4 -36 36.2036 17.0459   8
   2  -4  39 33.7788 13.9276   1
  -2  -2 -39-17.7361 13.7695   8
  -2  -2 -39 2.95222 9.52982   1
  -4   2 -39 18.2169 13.5385   8
  -2   4 -39 18.8672 13.9099   1
  -4   2  39 42.2864 14.7244   8
   2   2  39 23.4019 15.2502   8
   2   2 -39 48.9937 15.7754   9
   4  -2 -39 16.3322 12.0904   1
   2   2 -39 4.55689 11.3812   1
  -4   2  39 19.3185 11.9768   1
  -2   4  39 3.51789 12.4652   1
   2   2 -39 11.6660 13.0190   8
   2  -4 -39 29.1702 13.2298   8
   4  -2  39 4.43447 13.2332   8
  -4   2 -39 10.6007 12.1518   1
   2  -4 -39 11.1498 13.0522   1
   4  -2 -39 45.5241 15.7088   8
  -4   2 -39 11.3974 10.9040   9
   2   2  39 17.2165 10.8942   1
  -2   4  39 25.7947 12.7627   8
   4  -2 -39-9.27650 14.3517   9
   2  -4 -39-1.03658 11.5521   9
  -2  -2  39 25.4701 14.6608   1
   4  -2  39 36.6041 16.2149   1
  -2   4 -39 21.8004 12.8727   9
  -2  -2 -39 32.7376 13.1676   9
  -2   4 -39 9.12844 11.4776   8
  -2  -2  39 0.54097 12.2778   8
   1  -4 -37-5.23687 12.6185   8
   1   3  37 11.6147 10.9637   8
  -1  -3 -37 0.47171 8.52230   9
  -1  -3 -37 7.87990 11.8855   1
   3   1 -37-2.71501 10.8149   1
  -4   3 -37-3.86380 9.62889   1
   3  -4  37-7.43851 11.5703   8
  -4   1  37 8.18292 10.8028   1
  -1  -3 -37 2.58640 11.9877   8
  -1   4  37-9.44321 13.5878   8
   1  -4 -37-3.37584 10.5172   9
   4  -1 -37 23.3081 12.7845   1
   3   1 -37-7.14743 12.1212   9
   4  -3  37 4.29054 8.91744   1
  -4   3 -37 15.2072 10.9451   8
   1   3  37 8.35721 13.0628   1
   3  -4  37-3.48125 8.87997   1
  -4   1  37-8.23752 13.3825   8
   4  -1 -37-20.2792 15.0745   9
   1  -4 -37 3.70909 9.66533   1
  -4   3 -37 0.49320 11.8537   9
   4  -1 -37-3.87092 11.9675   8
  -3   4 -37 15.1139 11.8127   9
   4  -3  37 15.5584 11.9439   8
   3   1 -37-7.42014 11.3463   8
  -3  -1  37-2.06132 10.6443   8
  -3   4 -37 3.05720 9.02593   1
  -3  -1  37-2.32784 10.9567   1
  -1   4  37-8.15645 8.66903   1
  -4   3 -34 4.64521 10.4397   8
  -4   3 -34 10.8778 10.5920   1
   4  -1 -34 2.86232 13.5651   9
   4  -3  34 5.67875 11.7562   1
   1   3  34 7.46486 13.6108   8
  -3  -1  34-0.93191 12.3761   8
  -1   4  34 24.9121 14.3322   8
   1   3  34 7.92172 10.4573   1
  -3   4 -34 2.94229 10.9058   8
   1  -4 -34 8.51798 10.0551   1
  -3  -1  34 18.7808 13.3395   1
   3   1 -34 41.6361 14.3507   1
  -4   1  34 54.4434 15.9115   8
  -3   4 -34-2.05465 10.7274   1
   1  -4 -34 35.3637 15.3078   8
  -1   4  34 21.1778 11.0627   1
   3   1 -34 17.8298 13.5886   8
   3  -4  34 17.6049 11.8700   8
   1  -4 -34 0.22024 11.6049   9
  -3   4 -34-4.40348 13.3021   9
  -4   1  34 18.7127 11.1025   1
   3   1 -34 15.2094 11.1860   9
  -1  -3 -34 50.0593 16.2704   8
  -1  -3 -34 7.30386 11.0292   9
   4  -3  34 29.2183 12.3851   8
  -1  -3 -34-1.28435 9.43523   1
   4  -1 -34 24.5716 11.1276   1
  -4   3 -34 4.01579 10.7181   9
   4  -1 -34-13.2945 13.7989   8
   3  -4  34-0.89706 10.5979   1
  -3   4 -34 7.23075 12.1174   6
  -1  -3 -31 151.186 19.1206   1
  -3   4 -31 116.091 16.0987   1
   4  -1 -31 74.6736 13.1189   6
   3   1 -31 160.188 19.4029   1
   4  -3  31 101.258 15.5786   1
  -4   3 -31 107.293 16.6410   8
   1   3  31 118.125 18.0678   1
   1   3  31 73.6674 15.0644   8
  -3   4 -31 106.362 14.8944   8
   1  -4 -31 113.601 16.5939   1
   3   1 -31 102.018 15.2734   6
   3  -4  31 94.5773 15.1468   1
   4  -3  31 90.4954 14.1868   8
  -1   4  31 110.271 16.9275   1
  -3   4 -31 100.967 15.6240   9
   4  -1 -31 92.9071 16.3051   1
  -4   1  31 123.006 16.5545   8
  -1  -3 -31 97.7545 16.3283   8
  -3  -1  31 76.5552 15.4249   1
  -1  -3 -31 117.050 15.5064   9
   4  -1 -31 83.5983 16.2363   9
   3   1 -31 111.741 17.2326   9
  -1   4  31 100.943 15.6845   5
   1  -4 -31 90.0371 14.5065   9
  -3  -1  31 126.457 16.4479   8
  -4   3 -31 102.360 16.1703   9
   1  -4 -31 31.6373 13.8859   8
   3  -4  31 60.9020 12.8669   8
   3   1 -31 79.0497 14.8818   8
   1   3  31 103.892 15.6862   5
  -4   3 -31 99.9327 15.7949   1
   4  -1 -31 135.964 17.2149   8
  -4   1  31 130.347 17.5349   1
  -1   4  31 110.720 16.1233   7
  -3   4 -31 110.765 16.0302   6
  -4   3 -31 80.0836 13.6150   6
  -1   4  31 100.615 16.9507   8
   1   3  31 109.945 16.7303   7
  -1   4  28 269.022 20.5534   5
  -3  -1  28 283.224 21.7188   1
   1   3  28 284.611 22.6646   1
   1  -4 -28 267.032 20.8990   9
  -4   3 -28 265.003 19.9728   1
  -1   4  28 268.077 22.1510   1
   3  -4  28 309.737 20.8614   8
   3  -4  28 257.800 18.6020   2
  -3   4 -28 215.440 19.1302   9
  -4   1  28 303.801 22.3740   8
  -1  -3 -28 333.926 24.0276   8
  -4   3 -28 217.029 19.4392   8
   1   3  28 302.407 23.0240   8
   3   1 -28 294.149 22.4527   1
   3   1 -28 295.969 23.0892   9
  -4   3 -28 310.215 20.8636   6
  -3   4 -28 214.957 17.6731   7
   3   1 -28 273.273 19.9855   6
   4  -3  28 243.723 17.4738   2
  -3  -1  28 250.633 19.4114   8
   4  -1 -28 279.376 21.5562   1
   4  -3  28 275.313 20.4570   1
   1   3  28 258.507 21.8841   7
  -1   4  28 234.480 20.8433   8
   1  -4 -28 247.380 21.6654   8
   4  -1 -28 292.573 19.6470   6
  -3   4 -28 303.905 20.5939   6
  -3   4 -28 285.411 20.7160   8
  -1  -3 -28 255.133 19.1567   9
  -1   4  28 293.250 22.0393   7
   4  -1 -28 326.916 23.6429   8
   3   1 -28 248.777 20.7049   8
   1   3  28 294.762 21.8644   5
   3  -4  28 250.990 18.6979   1
  -4   3 -28 324.250 22.6709   9
  -1  -3 -28 227.049 21.0187   1
   4  -3  28 253.730 19.9742   8
  -3   4 -28 316.250 21.9106   1
   4  -1 -28 301.449 22.8449   9
   1  -4 -28 347.979 24.9816   1
  -4   1  28 260.930 20.5458   1
   4  -3  28 326.306 22.4467   5
   3   1 -25 60.2265 12.9935   9
   3  -4  25 76.5821 12.2236   1
  -4   3 -25 77.8927 11.8811   1
  -3   4 -25 60.5080 11.9160   8
  -4   3 -25 95.7516 12.4663   6
   3   1 -25 116.117 13.9232   6
  -3   4 -25 95.0809 13.0741   1
   3  -4  25 112.145 13.5568   8
  -3   4 -25 68.4929 11.3901   7
   1  -4 -25 112.848 15.4278   8
  -1  -3 -25 110.562 14.2309   1
  -4   1  25 94.3067 11.5781   7
   1   3  25 128.502 15.2766   5
  -1  -3 -25 99.5791 13.4575   9
   1   3  25 102.195 14.2075   8
   1   3  25 45.0507 11.3489   7
   4  -3  25 95.2755 12.7914   8
  -4   3 -25 78.2558 11.7660   9
   4  -1 -25 99.2240 13.6000   1
  -4   1  25 49.2795 11.9642   8
   3  -4  25 64.2252 10.8517   5
  -4   1  25 69.2499 12.0972   1
   3   1 -25 72.4065 12.2749   1
  -3   4 -25 92.4805 12.4384   6
  -3  -1  25 80.8168 12.9578   8
   1   3  25 106.460 14.5990   1
   3   1 -25 88.7760 13.6365   8
  -1   4  25 85.8891 14.3722   8
  -1   4  25 120.255 15.1022   1
  -1   4  25 98.4382 13.2916   5
   4  -1 -25 86.5067 12.2174   6
  -3  -1  25 98.1846 10.5450   2
   4  -1 -25 39.5353 11.8623   9
   1  -4 -25 83.0419 11.9993   9
   4  -3  25 84.6469 11.5828   1
  -3   4 -25 73.4346 12.8111   9
  -3  -1  25 47.2773 10.4738   1
   4  -1 -25 106.415 14.4902   8
   3  -4  25 96.8165 12.2379   2
   3  -4  25 96.2890 12.4513   7
   4  -3  25 62.2371 11.8970   5
   4  -3  25 61.2450 10.1890   2
  -4   3 -25 68.1096 11.6268   8
   4  -3  25-2.00556 5.09040   7
   1  -4 -25 78.4334 13.9272   1
   4  -1 -22 127.786 13.7460   9
   4  -1 -22 163.658 14.1750   6
   1   3  22 142.712 15.1715   1
   1  -4 -22 177.631 16.1620   9
   3  -4  22 170.337 13.6992   2
  -4   1  22 124.866 11.5309   7
  -4   1  22 194.920 16.7912   1
  -1   4  22 157.115 16.5862   8
   1  -4 -22 131.880 15.1906   1
   4  -3  22 144.314 12.9156   2
   1  -4 -22 147.296 10.1229   6
  -3   4 -22 116.915 12.6178   8
   3  -4  22 131.345 12.8615   5
   3   1 -22 154.237 14.6935   6
  -4   3 -22 170.011 14.9596   1
  -3  -1  22 162.796 11.9229   2
  -4   1  22 133.812 14.2742   8
   4  -3  22 142.663 13.3121   8
  -4   3 -22 119.643 12.7611   9
  -1  -3 -22 140.466 9.69346   2
  -1   4  22 141.073 15.8288   1
   3   1 -22 152.084 15.5402   1
  -1   4  22 134.876 14.1525   5
  -3  -1  22 148.194 14.8644   8
   4  -3  22 108.743 12.8575   5
  -1   4  22 162.408 16.3877   7
   4  -1 -22 176.831 16.3380   1
   1   3  22 169.078 15.8958   7
   1  -4 -22 121.630 15.3556   8
  -1  -3 -22 149.592 15.8797   1
   3  -4  22 143.768 13.3929   7
   1   3  22 119.424 15.1117   8
  -1  -3 -22 150.554 10.5504   6
   4  -3  22 143.929 14.2360   1
   3   1 -22 125.625 13.8129   9
  -4   3 -22 188.633 15.3109   8
  -3  -1  22 133.630 11.1935   7
   3   1 -22 162.089 15.7663   8
   4  -1 -22 126.609 14.7721   8
   4  -3  22 110.950 11.8111   7
  -1  -3 -22 157.540 14.1343   9
  -4   1  22 137.022 10.2624   2
   3  -4  22 143.378 13.9351   1
   1   3  22 127.401 14.2206   5
   3  -4  22 156.719 13.9119   8
  -3  -1  22 152.723 14.7288   1
  -3   4 -22 138.084 13.5717   1
  -4   3 -22 147.903 13.6897   6
  -3   4 -22 157.521 13.9211   7
  -3   4 -22 152.849 13.9455   6
  -3   4 -19 870.463 26.4840   7
   3  -4  19 926.809 27.5162   8
  -4   1  19 928.058 30.3266   1
  -4   1  19 930.361 29.8366   8
   1  -4 -19 866.026 30.0978   1
   3   1 -19 1012.85 31.3038   8
   4  -1 -19 1002.82 28.0584   6
   4  -3  19 920.448 29.0742   8
  -1   4  19 1006.24 32.1301   1
   3   1 -19 935.165 29.7647   1
   1   3  19 960.817 31.6068   5
   3   1 -19 956.527 28.2554   6
   1   3  19 900.987 31.3798   7
   1   3  19 817.836 30.2158   8
  -3  -1  19 923.036 28.9865   1
  -3   4 -19 931.618 28.5613   1
  -4   3 -19 871.000 27.2207   6
  -3  -1  19 965.633 23.8758   7
  -1  -3 -19 1061.83 21.8263   2
  -4   1  19 870.545 24.3438   7
  -3   4 -19 939.683 29.4034   6
  -3   4 -19 802.652 26.3147   8
   4  -1 -19 1013.29 32.0231   1
   3  -4  19 882.910 27.5164   1
   4  -3  19 1007.21 30.6480   5
  -1  -3 -19 882.219 16.5141   4
  -1  -3 -19 894.224 21.2791   6
  -1   4  19 898.604 31.1865   7
   1   3  19 881.320 30.2081   1
  -1   4  19 914.207 31.8555   8
  -3  -1  19 977.575 29.8612   8
   4  -3  19 909.972 28.4321   1
   1   3  19 989.070 21.4315   2
  -1  -3 -19 964.561 28.9591   9
   1  -4 -19 950.437 29.0723   9
  -4   1  19 892.203 22.2148   2
   3  -4  19 989.578 28.4213   7
  -1   4  19 996.602 30.8270   5
   4  -1 -19 950.376 30.7777   8
   3   1 -19 1009.73 22.9172   7
  -3  -1  19 931.016 25.1119   2
   4  -1 -19 941.048 31.2354   9
  -4   3 -19 1023.06 30.0370   1
   3  -4  19 967.144 28.2722   2
   4  -3  19 878.961 29.3058   7
   1  -4 -19 1025.92 20.9760   6
   4  -3  19 926.246 27.6350   2
   3  -4  19 972.473 28.0970   5
  -3  -1  16 2521.07 43.4011   1
   3  -4  16 2616.91 43.0096   2
   3   1 -16 2578.35 31.7833   7
  -3  -1  16 2675.29 38.0828   2
   4  -3  16 2587.59 42.9575   1
  -1  -3 -16 2572.84 42.3506   9
   1   3  16 2476.34 47.6019   7
   1  -4 -16 2557.03 43.3196   9
   4  -1 -16 2510.12 39.6511   6
  -1   4  16 2501.62 48.0706   8
  -3   4 -16 2771.03 41.8817   7
   1  -4 -16 2728.74 30.0945   6
  -3   4 -16 2721.90 42.8758   1
   3  -4  16 2704.92 43.2105   5
  -1  -3 -16 2661.96 25.8076   4
   4  -3  16 2662.04 46.0437   5
  -4   3 -16 2568.08 42.3168   1
   4  -1 -16 2724.90 35.7317   7
   1  -4 -16 2519.24 46.6197   1
  -4   1  16 2479.12 33.5977   2
  -3   4 -16 2632.42 41.6505   8
  -3   4 -16 2538.58 44.3326   6
   3   1 -16 2661.13 45.4419   8
  -3  -1  16 2492.97 33.3628   7
  -1   4  16 2489.58 44.8026   5
   1   3  16 2544.04 46.6083   1
  -1   4  16 2787.95 48.7087   7
   3  -4  16 2675.83 42.3589   7
  -4   1  16 2509.77 45.4981   8
   3  -4  16 2460.49 40.9747   1
   4  -3  16 2600.26 45.2073   7
   3   1 -16 2638.23 42.6539   6
  -1   4  16 2659.66 47.9283   1
   1   3  16 2650.20 48.6002   8
  -4   1  16 2574.15 37.1936   7
   1   3  16 2425.15 45.9546   5
   4  -3  16 2516.76 42.4960   8
  -1  -3 -16 2634.18 31.9856   6
   4  -1 -16 2618.21 46.2292   1
   4  -1 -16 2562.09 46.2430   9
   3   1 -16 2572.96 45.0739   1
   4  -3  16 2647.78 42.2392   2
   4  -1 -16 2355.63 45.1953   8
   3  -4  16 2579.37 41.4072   8
  -4   1  16 2540.19 44.6968   1
  -3  -1  16 2608.34 43.6268   8
  -4   1  13 1074.12 27.3952   8
  -3   4 -13 1106.17 24.8969   1
  -1   4  13 1041.47 28.6640   8
   3  -4  13 1174.61 26.6423   2
  -3   4 -13 1004.05 23.0280   7
   4  -1 -13 1168.51 20.8921   7
   1  -4 -13 1112.24 25.7486   9
  -3  -1  13 1049.75 25.6396   1
   4  -3  13 1054.59 24.6618   1
  -1   4  13 1070.52 27.5190   5
   3  -4  13 1073.43 24.0068   8
   1   3  13 1102.03 28.1848   1
  -1  -3 -13 1171.92 18.5323   6
  -3   4 -13 1149.61 24.9318   7
  -3  -1  13 1129.41 19.3074   7
   4  -1 -13 1173.85 28.8405   1
   3   1 -13 1074.86 26.2647   6
  -4   1  13 1147.89 22.3134   7
  -1  -3 -13 1090.07 15.9645   4
   4  -3  13 1133.89 26.0630   8
  -4   3 -13 1180.78 25.8982   1
   3  -4  13 969.434 23.0531   7
   3   1 -13 1128.70 27.1021   1
  -4   1  13 1144.76 15.6033   4
  -1   4  13 1129.13 29.5105   7
   1   3  13 1127.38 29.3255   5
   4  -3  13 1088.81 27.5333   7
   1   3  13 1139.71 29.1479   8
   4  -1 -13 1068.21 27.9964   8
   3  -4  13 1215.82 25.5665   1
  -1   4  13 1022.35 27.9121   1
  -3  -1  13 1125.42 23.2398   2
  -4   1  13 1131.39 27.8812   1
   4  -1 -13 1040.22 27.7324   9
   4  -1 -13 1066.13 24.5384   6
  -3   4 -13 1066.45 24.1497   8
  -3  -1  13 1064.83 26.5929   8
   3   1 -13 1131.00 27.8896   8
   3   1 -13 1127.75 17.7935   7
   1  -4 -13 1083.36 19.0018   4
   4  -3  13 1047.64 25.3300   2
   1   3  13 1093.43 29.5152   7
  -1  -3 -13 1166.32 25.7224   9
   4  -3  13 1107.69 27.1853   5
  -3  -1  10 425.150 14.6836   1
   3  -4  10 427.992 13.2514   1
  -3  -1  10 475.943 10.4154   4
   4  -1 -10 415.983 15.2914   8
   4  -1 -10 425.177 10.9979   7
   1   3  10 457.008 18.1299   7
   1   3  10 461.221 16.3677   1
   1  -4 -10 414.404 11.6732   4
   1  -4 -10 405.053 16.0668   7
  -1  -3 -10 412.268 9.73425   4
  -3   4 -10 415.497 13.2211   1
  -3  -1  10 406.878 9.24657   7
  -4   3 -10 447.128 15.7853   7
   3   1 -10 376.681 11.4309   4
   4  -3  10 392.735 13.6608   8
   1  -4 -10 419.888 14.6389   9
  -1   4  10 408.824 8.21765   4
  -4   3 -10 442.729 15.4225   7
   1   3  10 472.542 17.1916   5
  -4   1  10 419.642 14.9702   8
   3   1 -10 414.381 15.1348   6
  -4   1  10 402.176 10.8116   4
   4  -1 -10 430.576 14.0449   6
   3   1 -10 416.865 8.55447   7
  -1   4  10 393.318 16.1678   8
   4  -3  10 415.025 13.4252   1
   3  -4  10 460.254 13.6863   8
  -1   4  10 437.632 8.63164   4
   3   1 -10 448.170 15.4701   8
  -4   1  10 446.743 15.0715   1
   4  -1 -10 478.079 15.9064   1
  -3   4 -10 396.279 13.3178   7
  -1   4  10 409.316 15.7149   1
  -1  -3 -10 437.485 13.9357   9
   3   1 -10 453.137 15.4600   1
  -4   1  10 455.469 12.3058   7
   3  -4  10 394.743 15.1813   2
  -3   4 -10 433.678 14.1153   7
   4  -1 -10 428.164 16.1362   9
   4  -1 -10 403.730 12.4472   4
   4  -3  10 373.114 14.6023   2
  -3   4 -10 492.153 14.1007   8
  -1   4  10 447.276 17.5324   7
   4  -3  10 413.410 15.8060   7
  -1  -3 -10 512.858 18.0534   7
   1   3  10 444.502 16.6436   8
  -3  -1  10 462.802 15.4829   8
   4  -1  -7 974.559 19.9805   1
  -3   4  -7 1069.53 19.2712   7
   1   3   7 924.034 22.2546   7
  -4   3  -7 1117.11 21.5129   7
   4  -1  -7 1019.11 20.5050   8
   4  -3   7 972.377 20.7228   7
   3   1  -7 1030.12 19.6990   8
   4  -1  -7 984.466 18.5443   6
  -1   4   7 1009.57 15.0611   4
   3   1  -7 926.418 16.7313   4
  -4   1   7 999.623 16.9502   4
  -1  -3  -7 973.033 14.8493   4
   3   1  -7 958.245 20.1430   6
   3  -4   7 948.180 17.8063   7
   1   3   7 947.851 21.2423   8
  -1   4   7 988.474 21.1887   8
   3  -4   7 892.765 14.9417   1
  -1  -3  -7 1047.61 23.3829   7
   1   3   7 959.868 11.7081   4
   4  -3   7 973.619 16.5880   1
   1  -4  -7 1006.62 21.9606   7
   4  -1  -7 995.230 18.0627   4
   4  -3   7 1006.96 20.3389   6
   1   3   7 981.519 20.7463   1
  -3  -1   7 1018.85 16.2425   4
  -4   1   7 930.153 18.9992   1
  -1   4   7 946.915 21.6881   7
  -1   4   7 961.163 20.5983   1
  -3   4  -7 999.101 15.6393   1
  -4   1   7 1019.70 14.7385   7
  -4   3  -7 976.425 19.7446   7
  -3   4  -7 1029.82 17.7124   7
   3   1  -7 920.799 18.9187   1
   4  -1  -7 1019.05 14.5448   7
   1   3   4 462.169 14.3257   7
   1   3   4 651.231 14.0599   1
   4  -1  -4 547.287 12.4705   6
  -1   4   4 604.304 13.2799   1
   4  -1  -4 542.527 9.91514   7
   4  -1  -4 604.839 13.0705   1
   3  -4   4 541.155 12.1866   7
  -1   4   4 595.000 15.2022   7
  -4   3  -4 589.302 14.7598   7
  -3   4  -4 563.632 12.0426   7
  -4   1   4 536.257 9.63500   7
  -1  -3  -4 559.317 11.6060   4
  -1  -3  -4 574.360 15.4125   7
   1  -4  -4 528.564 13.8262   7
   3   1  -4 547.989 13.9456   6
   4  -1  -4 620.927 13.3143   4
   4  -3   4 514.077 13.3570   7
   3   1  -4 612.123 13.0843   1
  -3  -1   4 580.359 12.5581   4
   1  -4  -4 552.367 12.4463   4
  -4   1   4 530.448 12.4064   4
  -4   3  -4 556.326 13.2987   7
   4  -1  -4 514.260 12.1477   8
   3   1  -4 565.459 12.6911   4
  -3  -1   1 2175.70 22.7006   4
   1  -4  -1 2052.70 23.1484   7
   1   3   1 2096.65 24.0559   7
   4  -1  -1 2226.33 22.3023   4
   3   1  -1 2153.11 22.2933   6
   4  -3   1 2195.00 23.6558   7
  -1  -3  -1 2157.96 22.8673   4
   4  -1  -1 2090.68 19.1235   1
   3   1  -1 1655.13 19.8080   4
   3   1  -1 2192.32 21.2222   1
  -3  -1   1 2036.77 19.9067   7
   4  -1  -1 2132.73 21.0598   7
  -4   1   1 2103.97 21.7896   4
   3   1  -1 2119.29 20.5718   7
  -1   4   1 1413.61 18.4367   4
   4  -1  -1 2084.39 21.3738   6
  -4   3  -1 2044.78 22.4238   7
   4  -3   1 2014.46 21.6040   6
   1   3   1 2068.45 21.9715   4
  -4   1   1 1225.11 15.5973   7
  -3   4  -1 2120.79 21.9612   7
  -1  -3  -1 2067.38 23.0448   7
   3  -4   1 2109.77 22.2623   7
  -1   4   1 2097.14 23.1618   7
   1   3   1 2119.30 20.3101   1
   1   3  -2 28.5806 2.77452   1
   3   1   2 23.1443 3.12885   1
  -3   4   2 24.7366 4.50302   7
  -4   3   2 30.6609 4.16796   7
  -3  -1  -2 26.1851 3.71325   4
   1   3  -2 21.7058 2.95340   7
  -1   4  -2 20.6658 3.79858   6
  -4   1  -2 14.6879 4.19944   7
  -4   1  -2 23.6891 4.77775   7
   1   3  -2 29.3579 4.65976   6
  -4   1  -2 22.5271 2.89123   4
  -4   3   2 22.8712 3.57077   4
   4  -3  -2 22.2617 3.45269   7
   4  -1   2 24.7223 3.02594   6
   1   3  -2 24.2961 3.96599   4
  -1   4  -2 22.4508 3.26828   7
  -3  -1  -2 33.8182 5.18704   7
   3  -4  -2 18.4846 3.47587   7
   3   1   2 27.5405 4.74426   7
  -1  -3   2 21.7424 2.63489   7
  -1  -3   2 20.1318 3.69103   4
   3  -4  -5 1706.56 23.8258   7
   4  -3  -5 1549.56 21.8618   1
  -3   4   5 1627.31 23.8454   7
  -4   1  -5 1578.28 26.0713   7
   1   3  -5 1622.25 24.4044   6
   4  -3  -5 1653.59 18.7100   6
   4  -1   5 1678.31 20.9999   6
   1   3  -5 1563.55 20.6076   1
   1  -4   5 1649.19 16.6067   7
   3   1   5 1664.10 27.7443   7
  -4   3   5 1631.99 22.1700   1
  -1   4  -5 1718.84 25.3048   6
   4  -3  -5 1712.96 21.5807   7
  -3  -1  -5 1712.52 27.5839   7
  -1   4  -5 1634.15 18.3309   1
   4  -3  -5 1653.26 21.7164   4
   4  -3  -5 1656.83 23.2732   8
  -3   4   5 1610.40 22.6111   1
   1   3  -5 1607.63 20.2035   4
   3   1   5 1766.14 24.2393   8
   3  -4  -5 1593.24 22.7510   1
  -4   3   5 1693.36 21.2420   4
   4  -1   5 1727.17 20.4163   1
  -4   3   5 1561.32 21.2579   7
   3   1   5 1636.68 22.4122   1
  -4   3   5 1633.34 22.4695   8
  -3  -1  -5 1635.54 15.8310   4
  -1   4  -5 1750.29 16.6527   7
  -1  -3   5 1671.04 19.0521   4
   4  -1   8 3821.00 37.9383   1
  -1   4  -8 3982.40 30.7981   7
  -4   3   8 3790.67 42.0111   8
   4  -1   8 3978.54 36.5165   6
  -1  -3   8 3717.28 23.9898   4
   1   3  -8 3837.88 36.9143   8
   3   1   8 3724.16 41.5343   8
   3  -4  -8 3959.02 39.9953   9
   3   1   8 3880.14 31.3527   6
  -3   4   8 3693.22 41.7544   1
   1   3  -8 3737.86 30.2944   4
   1  -4   8 3630.30 29.5159   7
   3   1   8 3912.75 47.3234   7
   3  -4  -8 3824.70 42.7293   1
  -1   4  -8 3946.26 27.9252   7
  -4   3   8 3918.90 41.9108   1
   4  -3  -8 3705.02 36.0365   7
  -1   4  -8 3924.21 35.7026   1
   4  -3  -8 3707.88 42.2921   8
  -4   3   8 4052.33 34.1600   4
   1  -4   8 3765.37 34.2106   1
   4  -1   8 3925.63 45.9969   7
   4  -3  -8 3764.20 41.5951   1
   1  -4   8 3694.50 40.7669   2
   4  -3  -8 3846.58 40.8127   9
  -3   4   8 3805.24 42.9504   8
   3  -4  -8 3794.72 40.2187   7
  -3   4   8 3833.18 41.2227   7
   1   3  -8 3910.55 37.5689   1
   3   1   8 3840.26 40.7464   1
   4  -3  -8 3892.28 32.3348   6
   1   3  -8 3747.87 41.1048   6
   4  -3  -8 3764.39 34.5966   4
   3  -4  -8 3857.61 43.3441   8
   4  -1   8 3846.16 39.6715   8
  -3  -1  -8 3965.33 47.3245   7
  -4   1  -8 4002.33 45.6158   7
  -1   4  -8 3840.22 42.5336   6
  -1  -3  11 6820.60 37.8564   7
   4  -3 -11 6561.58 60.8415   9
   3  -4 -11 6443.73 39.1878   6
   4  -1  11 6638.26 60.0537   8
  -3   4  11 6461.17 38.9885   4
  -4   3  11 6536.31 41.6693   4
   1  -4  11 6408.17 53.3551   1
  -1  -3  11 6348.98 54.9455   1
  -1   4 -11 6543.90 42.5350   7
   1  -4  11 6327.71 57.4156   2
  -3   4  11 6395.68 63.1831   1
   4  -3 -11 6440.34 63.4422   8
  -1   4 -11 6688.11 61.9050   6
  -4   3  11 6453.63 61.7625   1
   4  -1  11 6358.23 64.0052   5
   3  -4 -11 6572.02 59.3905   9
  -3   4  11 6546.53 64.1525   8
   3   1  11 6551.25 67.5385   7
  -1   4 -11 6629.41 47.1477   7
  -3   4  11 6401.90 60.0043   7
   4  -3 -11 6877.65 53.4588   7
  -3   4  11 6597.19 38.8258   4
   1   3 -11 6545.24 55.7609   8
   1   3 -11 6061.58 35.4795   7
   3   1  11 6817.35 67.0992   5
   1  -4  11 6532.03 52.3425   8
   1   3 -11 6777.51 39.1526   7
   3   1  11 6751.40 63.3173   8
  -3  -1 -11 6808.98 53.2332   9
  -4   3  11 6569.14 63.1606   8
   1   3 -11 6505.50 56.8842   1
  -1  -3  11 6546.02 54.7691   8
   4  -1  11 6874.26 67.4394   7
   4  -1  11 6553.29 58.9720   1
   4  -3 -11 6508.68 62.5803   1
  -1   4 -11 6567.62 53.9467   8
   1  -4  11 6726.94 46.2398   7
   3  -4 -11 6552.83 64.5331   8
   4  -3 -11 6419.40 47.0152   6
  -1  -3  11 6330.56 55.9061   2
   3  -4 -11 6330.00 56.4651   7
   3  -4 -11 6216.11 62.6068   1
  -1   4 -11 6455.69 55.4153   1
   3   1  11 6838.18 62.3194   1
   1   3 -11 6665.95 60.6472   6
   4  -3 -14 47.4888 7.94748   9
  -4   3  14 53.3460 3.78845   4
   4  -3 -14 48.7199 6.82866   7
   1   3 -14 53.3194 5.50003   7
   1   3 -14 50.1101 7.81662   8
   3  -4 -14 61.5493 6.68839   6
  -3   4  14 42.8010 2.84621   4
   3   1  14 54.6150 7.67546   1
   1   3 -14 77.3441 9.44216   6
   4  -3 -14 54.5823 8.60046   8
  -1   4 -14 57.5043 7.61378   1
   1  -4  14 54.8824 7.84771   2
   1  -4  14 56.5525 7.41257   1
   4  -1  14 49.4653 7.14869   1
   4  -1  14 44.7560 8.26242   8
  -4   1 -14 58.0124 8.00297   9
  -3   4  14 55.3906 8.10585   1
  -3  -1 -14 56.8151 6.51198   2
   4  -1  14 66.6353 9.42105   5
   4  -3 -14 78.3237 9.06400   1
  -4   3  14 60.4680 8.58502   8
  -1   4 -14 55.2137 8.50018   6
  -1  -3  14 57.2003 7.71201   8
   3   1  14 88.6039 11.3639   7
  -1  -3  14 50.4082 5.80088   7
  -1  -3  14 71.3447 8.10767   1
   3   1  14 62.0565 10.1218   5
   1  -4  14 76.4001 7.41057   7
   1  -4  14 69.7395 8.09602   8
  -1  -3  14 51.4354 7.08796   2
  -4   3  14 57.9826 8.01816   1
   4  -1  14 59.1962 10.0076   7
   3   1  14 49.7016 6.08896   2
   3  -4 -14 55.0520 8.97406   9
   1   3 -14 59.9026 8.01880   1
   4  -3 -14 53.3214 7.94728   6
  -3  -1 -14 70.0069 8.24553   9
   3  -4 -14 60.0144 9.72166   8
  -1   4 -14 58.0271 6.32808   7
   4  -1  14 60.6917 7.02770   2
  -3   4  14 61.8612 9.26096   7
  -1   4 -14 46.1290 6.22271   7
  -1   4 -14 65.4195 8.03498   8
   3   1  14 45.3584 8.35284   8
  -4   3  14 63.0929 4.09700   4
  -4   3  14 8.83885 4.66427   7
  -3   4  14 35.1286 2.52421   4
  -3   4  14 41.9711 8.59796   8
   3  -4 -14 48.7242 7.23030   1
  -1   4 -17 64.4452 8.19334   1
   4  -1  17 18.9455 6.48789   1
  -4   3  17 63.6911 9.67959   1
  -1  -3  17 59.7163 8.28642   1
  -3   4  17 52.9419 8.65884   7
  -1  -3  17 51.2670 7.65111   2
  -1   4 -17 48.3004 6.95794   7
   1  -4  17 79.2794 8.88064   2
  -1   4 -17 48.0236 6.93093   7
   3  -4 -17 85.3959 7.99538   6
   3   1  17 65.1821 9.58376   8
   4  -3 -17 51.7254 8.24725   6
   3   1  17 31.7844 8.83972   7
   3  -4 -17 62.5583 10.1691   8
  -1  -3  17 68.3656 8.66392   8
  -4   3  17 50.6163 8.09019   7
   3  -4 -17 82.7791 10.7028   1
   3  -4 -17 58.8071 9.59595   9
  -4   1 -17 62.7657 8.53263   9
   1   3 -17 64.8270 8.66447   8
   4  -1  17 52.1964 9.01027   8
   1   3 -17 93.4173 10.2252   6
   1  -4  17 53.0189 6.86883   7
   4  -3 -17 43.5356 8.29735   1
   1   3 -17 36.2304 6.60096   1
  -3  -1 -17 65.5488 7.44855   2
   3   1  17 53.1472 8.67515   1
  -3   4  17 67.8224 10.4527   8
   4  -1  17 79.5248 10.8803   7
   1   3 -17 69.9061 6.78166   7
   3   1  17 65.0181 7.16027   2
   1  -4  17 76.1573 8.82047   8
   3   1  17 50.5084 9.54408   5
   4  -3 -17 56.5213 9.65549   9
  -3  -1 -17 49.8706 8.48036   9
  -1   4 -17 49.5651 8.13643   8
   4  -3 -17 50.9192 8.96664   8
  -4   3  17 57.6463 9.45506   8
   1  -4  17 49.8933 7.79897   1
  -1   4 -17 70.0962 9.90278   6
  -1  -3  17 43.2406 6.23413   7
  -3   4  17 80.6949 9.58970   5
   4  -1  17 76.1699 10.5003   5
   4  -1  17 53.4288 7.44436   2
  -1  -3  20 233.831 14.3886   2
   1   3 -20 287.689 13.5162   7
   4  -3 -20 258.846 17.4204   9
   1  -4  20 260.383 13.9320   5
  -4   1 -20 284.655 17.1318   9
   3   1  20 189.627 16.2428   8
   3   1  20 263.856 18.8243   7
   4  -1  20 249.312 17.3717   5
  -1  -3  20 212.408 15.1063   8
  -4   1 -20 240.199 14.6358   6
  -1   4 -20 263.071 16.7312   1
   4  -1  20 246.524 16.3098   1
  -4   3  20 240.871 17.2733   1
   1  -4  20 213.280 14.8549   1
   1   3 -20 267.324 16.6636   6
  -3   4  20 248.744 17.9718   1
  -1   4 -20 264.930 14.1772   7
  -1  -3  20 238.911 13.1096   7
   4  -3 -20 181.967 15.2946   1
  -3  -1 -20 257.792 13.4865   6
  -3  -1 -20 263.258 16.2344   9
   4  -1  20 221.092 13.7060   2
   1  -4  20 191.999 13.9715   8
  -3   4  20 252.931 16.7834   7
   3  -4 -20 254.277 12.6854   6
   3   1  20 225.766 16.5270   1
   1   3 -20 239.750 16.7700   1
   1  -4  20 241.043 15.1721   2
  -3   4  20 298.609 17.2435   5
  -1  -3  20 282.361 17.1331   1
  -3   4  20 219.569 16.5646   8
  -1   4 -20 238.890 15.8716   8
   1   3 -20 254.887 16.9067   8
   4  -3 -20 259.619 14.1959   6
   3  -4 -20 231.387 17.3849   1
  -1   4 -20 279.223 16.9974   6
  -3  -1 -20 231.512 13.1033   2
  -4   3  20 236.980 15.3941   7
  -4   3  20 222.810 16.7386   8
   3  -4 -20 229.880 17.3103   8
  -4   1 -20 242.412 16.3288   1
   3   1  20 291.096 18.8693   5
   3   1  20 212.624 12.7958   2
   4  -3 -20 245.245 17.9894   8
   4  -1  20 250.695 16.9173   8
   3  -4 -20 220.081 16.3474   9
   4  -1  20 218.131 17.0889   7
   1  -4  20 221.974 13.3043   7
  -3  -1 -23 905.472 31.5357   9
  -4   1 -23 994.810 29.8267   6
  -3  -1 -23 959.819 27.9730   6
   3  -4 -23 987.122 36.2066   8
   3   1  23 1054.34 35.9438   5
   1   3 -23 923.165 32.5257   6
   3   1  23 860.350 32.5146   1
   4  -1  23 919.801 33.0154   1
  -1   4 -23 973.644 28.1032   7
   4  -1  23 917.412 33.3774   8
  -3   4  23 982.779 31.9508   5
  -4   1 -23 976.871 31.7553   9
   3  -4 -23 900.478 24.8557   6
   3   1  23 897.067 34.8442   7
   1  -4  23 951.292 30.3428   2
   4  -3 -23 947.944 35.1297   1
  -4   3  23 1001.89 32.2070   7
  -3  -1 -23 1012.97 27.8077   2
   4  -1  23 898.197 33.1700   5
  -1   4 -23 944.528 31.8846   6
  -1  -3  23 849.638 28.2368   2
   3  -4 -23 911.473 33.0964   9
   3  -4 -23 934.425 35.2251   1
  -3   4  23 934.689 35.2135   8
   1  -4  23 908.478 31.4123   8
  -1   4 -23 938.882 32.5926   8
  -3   4  23 1003.59 33.8427   7
   4  -3 -23 935.629 27.1894   6
  -4   3  23 931.556 34.4990   8
  -1  -3  23 902.240 31.6987   8
  -3  -1 -23 981.328 34.6076   1
  -1  -3  23 937.123 26.6526   7
  -1  -3  23 916.799 32.4137   1
   3   1  23 928.733 26.1848   2
   1   3 -23 1080.03 35.0724   8
   4  -3 -23 951.602 34.2306   9
  -4   1 -23 948.338 33.3332   1
   1   3 -23 995.947 34.3409   1
   4  -1  23 934.349 35.3086   7
  -1   4 -23 1048.70 34.2445   1
   1  -4  23 996.400 29.0749   7
  -3   4  23 905.739 34.2815   1
  -4   3  23 1006.08 35.5555   1
   4  -3 -23 937.528 35.1282   8
   1  -4  23 955.605 32.7996   1
   3   1  23 874.692 33.9959   8
   4  -1  23 866.564 27.5465   2
   1   3 -26 29.4437 9.88662   8
  -1  -3  26 65.6898 10.1759   2
   3   1  26 73.2758 12.9904   5
  -1   4 -26 63.7401 11.7809   8
  -4   3  26 49.0464 12.7632   1
   1   3 -26 36.3276 9.93313   1
   3   1  26 59.4360 12.7068   8
   1  -4  26 52.2513 10.9719   8
  -1   4 -26 53.9845 11.3337   6
  -1  -3  26 35.8872 9.96741   1
   1  -4  26 48.2102 10.3980   1
  -3  -1 -26 65.4497 9.88094   6
   3  -4 -26 68.5055 13.8538   8
   4  -3 -26 71.1361 12.4461   9
   4  -1  26 37.9403 8.41313   2
  -3   4  26 42.4272 10.6275   1
  -4   1 -26 84.0730 13.4609   1
   4  -1  26 45.6152 12.5623   7
  -1   4 -26 71.6587 11.5099   1
  -4   1 -26 45.0748 9.35211   6
   1   3 -26 50.4908 11.6999   6
   1   3 -26 75.7450 14.1357   9
   3   1  26 33.1930 10.1528   1
   4  -1  26 39.4828 11.5972   5
  -3   4  26-7.74002 6.24044   7
   4  -3 -26 70.4757 13.2158   1
   4  -3 -26 58.6798 9.99793   6
  -4   1 -26 71.4029 12.6647   8
   4  -1  26 66.8588 11.8154   1
  -1  -3  26 67.5276 11.8177   8
  -4   3  26 38.4447 11.6022   8
   4  -1  26 55.3192 12.1175   8
   3  -4 -26 18.4856 10.7140   9
  -4   3  26 68.4782 11.7973   7
  -3   4  26 49.8984 12.5465   8
  -4   1 -26 47.2298 10.7331   9
   3  -4 -26 48.6632 10.7858   1
   4  -3 -26 66.1452 14.1190   8
   1  -4  26 32.4020 9.17578   2
  -3  -1 -26 74.5401 12.5285   9
  -3  -1 -26 25.6074 9.91308   1
   3   1  26 39.5892 12.1755   7
   4  -1  29 2.61107 8.77037   1
   3  -4 -29-1.76025 10.1102   8
   1   3 -29-1.59305 10.1881   6
  -1   4 -29 12.7431 9.72545   9
   4  -1  29 28.2728 11.8999   5
  -1   4 -29-3.07945 9.58269   6
   3  -4 -29 5.83253 8.99267   1
  -1  -3  29 8.36574 8.71832   1
  -3  -1 -29 41.5602 10.3483   9
   4  -1  29-5.92108 8.38456   7
  -3   4  29-4.52907 6.50040   7
   3   1  29 12.3783 10.0135   5
   1  -4  29 13.5394 8.93595   8
   3  -4 -29 15.4729 11.1080   9
   3   1  29 9.50729 10.4422   7
   1   3 -29 15.0386 9.56721   1
  -3   4  29-4.26537 9.78483   1
  -1   4 -29 19.8727 10.2526   8
  -3   4  29-6.05274 10.4643   8
  -1   4 -29-5.74078 7.42309   1
  -4   1 -29-2.82383 8.47741   8
   4  -3 -29 6.90156 11.4236   9
   3   1  29 8.08862 9.42874   1
   1   3 -29 12.5826 10.1073   8
   1  -4  29 11.6829 7.90620   1
   4  -3 -29 6.04649 10.6108   8
   1  -4  29 5.22125 6.88068   2
   4  -3 -29 10.4408 10.7817   1
   3   1  29 30.2147 10.3924   8
  -4   1 -29-5.45021 7.90405   6
  -4   1 -29 22.1419 10.7514   1
  -4   3  29 4.14097 10.4353   1
  -3  -1 -29 5.64383 9.35201   1
  -4   1 -29 24.6451 10.9189   9
   1   3 -29 32.9398 12.2887   9
  -4   3  29 11.5982 12.0209   8
  -3  -1 -29 1.89188 7.98415   8
   4  -1  29 17.4139 9.78880   8
  -1  -3  29-3.93144 8.92812   8
  -3  -1 -32 33.2601 10.4552   9
   3   1  32 43.6613 13.4434   1
   4  -1  32 9.22253 12.0529   8
   4  -3 -32 75.0024 16.6495   9
   3   1  32 29.3853 12.4494   5
  -1   4 -32 58.0065 13.2930   9
  -4   3  32 40.8861 15.3647   8
  -1   4 -32 52.2213 13.4619   8
   3   1  32 50.7450 13.6392   8
  -4   1 -32 52.2079 13.7667   1
  -3   4  32 69.9605 14.9689   8
  -1   4 -32 51.0468 14.5382   6
  -4   1 -32 23.5134 12.1506   9
   3  -4 -32 47.6248 14.5465   1
   1   3 -32 110.100 16.7760   1
   3  -4 -32 44.6553 13.6634   9
  -3  -1 -32 82.4240 15.1235   8
   3  -4 -32 52.4232 14.0807   8
   1  -4  32 26.4829 10.8413   8
   3   1  32 28.6099 11.2817   7
   4  -3 -32 57.8696 15.6536   8
   1   3 -32 23.8129 12.3438   8
   1  -4  32 32.3058 12.2959   1
  -3   4  32 20.9741 13.2647   1
   1   3 -32 13.9525 11.5264   6
  -4   3  32 79.4576 15.7963   1
  -3  -1 -32 53.2371 14.3614   1
   4  -3 -32 26.6145 13.2621   1
  -1  -3  32 74.8455 14.0663   1
  -1   4 -32 67.5668 15.0955   1
   4  -1  32 20.2310 11.5091   1
  -1  -3  32 23.3976 12.1492   8
  -4   1 -32 47.2211 13.3032   8
   1   3 -32 47.0293 14.8476   9
   1   3 -35 172.368 20.1117   8
  -4   3  35 153.882 21.3432   1
   1   3 -35 151.656 19.1966   6
  -1   4 -35 162.058 20.6925   8
  -4   1 -35 201.331 21.5170   8
   3  -4 -35 134.433 21.0648   1
   1  -4  35 128.202 18.8304   1
  -4   1 -35 126.265 18.8401   9
   3   1  35 125.018 19.2192   1
   4  -3 -35 120.563 19.0114   9
   3  -4 -35 89.5100 17.4933   8
   3   1  35 103.479 17.1729   8
   1   3 -35 170.559 21.7040   9
  -3   4  35 97.6714 18.5170   1
  -1   4 -35 166.808 19.3041   6
   4  -1  35 156.773 20.1483   8
  -3  -1 -35 113.978 17.9002   8
  -1   4 -35 162.622 20.4161   1
  -4   1 -35 130.899 18.0340   1
  -4   3  35 161.296 21.9950   8
   1  -4  35 189.697 20.0351   8
  -1  -3  35 144.045 19.2283   8
   1   3 -35 165.133 20.1682   1
   4  -1  35 138.765 18.9139   1
  -1   4 -35 137.119 19.6383   9
  -3  -1 -35 163.825 18.7552   9
   3  -4 -35 136.179 18.6787   9
  -1  -3  35 107.620 17.4058   1
   4  -3 -35 171.317 21.2794   1
   4  -3 -35 144.528 21.0133   8
  -3  -1 -35 161.464 21.1378   1
  -1   4 -38 18.7158 13.0466   1
  -4   3  38-2.27185 9.34926   8
   1   3 -38 34.0703 12.2882   9
   4  -1  38-6.77692 12.1231   1
  -1  -3  38 16.0802 10.3396   1
  -3   4  38 4.54847 10.0062   1
   3  -4 -38 16.9592 13.2954   1
   4  -1  38 1.37328 11.6644   8
   3  -4 -38-3.26490 10.7067   8
   4  -3 -38 25.3170 13.1817   1
   3   1  38-8.23156 11.7953   8
  -3  -1 -38 29.1928 12.3566   1
   4  -3 -38 12.9057 11.4516   8
  -1   4 -38 15.1032 11.9959   8
   3   1  38 16.3052 12.6413   1
  -4   1 -38 14.4423 13.0089   8
   3  -4 -38 3.83695 10.3814   9
  -3  -1 -38 38.5032 15.2139   8
  -4   3  38 26.7727 12.1295   1
   4  -3 -38 8.66882 10.1688   9
  -1   4 -38 17.6381 12.9483   9
   1   3 -38 7.12307 10.1198   8
  -4   1 -38 32.8456 15.2516   9
  -3   4  38-12.4859 12.7497   8
  -4   1 -38 25.0109 13.8178   1
   1  -4  38 9.65517 12.3054   1
  -3  -1 -38 25.5454 13.7645   9
  -1  -3  38-7.45881 10.3830   8
   1  -4  38 28.2009 12.9514   8
   1   3 -38 23.9674 12.2724   1
   0  -4 -38 22.6263 13.3589   1
   0  -4 -38 31.4140 11.4392   9
   4   0 -38 36.3123 14.9038   8
   0  -4 -38 40.0614 15.7599   8
   4   0 -38 31.0030 12.3909   1
  -4   4 -38 30.7117 13.2914   1
  -4   0  38 73.1046 15.5403   1
   4  -4  38 25.2155 12.3150   8
  -4   4 -38 69.5462 16.1366   9
   0   4  38 13.6222 12.4891   1
   0   4  38 1.18503 12.7186   8
  -4   0  38 14.3778 12.4894   8
   4   0 -38 42.1534 14.7195   9
  -4   4 -38 7.30989 11.9300   8
   4  -4  38 14.1974 11.8826   1
   4   0 -35-10.3693 11.6679   1
   4  -4  35-6.03250 11.1761   8
   0   4  35 12.6738 14.4396   8
  -4   4 -35 17.7173 10.4760   1
   0  -4 -35-16.0980 13.6791   1
  -4   0  35-10.0886 13.1096   8
   4   0 -35 18.5979 13.9783   8
   0  -4 -35-21.4974 14.3653   9
  -4   0  35-0.24675 13.1204   1
   4   0 -35 15.6990 11.6877   9
   4  -4  35 11.3475 10.3431   1
   0   4  35-1.06376 12.0619   1
  -4   4 -35 5.40838 12.6605   8
   0  -4 -35-2.73838 13.8190   8
  -4   4 -35 29.4342 13.8944   9
   0  -4 -32 421.007 30.3576   8
   4   0 -32 402.707 27.3152   1
   0   4  32 409.101 28.4424   7
   4  -4  32 317.437 24.0890   1
   4   0 -32 377.762 27.0900   9
   4  -4  32 304.381 23.2887   8
   0  -4 -32 452.189 30.6907   1
  -4   4 -32 337.530 24.9327   8
   0   4  32 346.267 27.8011   8
   4   0 -32 432.044 25.5595   6
   0   4  32 399.547 27.4412   5
   0  -4 -32 437.399 26.6983   9
  -4   4 -32 341.368 25.1671   9
  -4   4 -32 460.197 27.0928   6
   0   4  32 340.565 27.5728   1
  -4   4 -32 410.688 26.5638   1
   4   0 -32 363.751 27.5257   8
  -4   0  32 257.176 23.4415   8
  -4   0  32 401.944 26.6361   1
  -4   4 -29 21.7998 9.84548   6
   0  -4 -29 1.11040 9.24367   8
   4  -4  29 8.91265 10.3975   1
   4  -4  29 4.08219 8.48622   8
   0   4  29 2.21329 9.65149   8
   0   4  29 4.99876 8.34840   1
   0  -4 -29 4.74298 10.1224   9
  -4   4 -29-6.82469 8.41171   7
   0  -4 -29 0.43971 8.50472   1
   4  -4  29-4.74897 7.43781   2
  -4   4 -29 12.7768 9.72347   1
  -4   0  29 2.18500 9.97989   8
  -4   4 -29 3.22450 7.61813   9
   4   0 -29-5.50418 10.2047   6
   4   0 -29-6.60946 9.76781   8
   4   0 -29-12.6717 11.8800   9
   0   4  29-3.19301 9.28441   5
   0   4  29 1.77995 10.2510   7
  -4   4 -29 18.4055 9.54503   8
   4   0 -29-3.54714 7.79845   1
   4   0 -26 17.1923 9.46825   6
   4   0 -26 2.95518 7.49123   8
   4  -4  26 1.63950 7.54414   1
  -4   4 -26 9.47993 8.34520   6
  -4   0  26 17.6058 8.22984   8
   0   4  26 23.0031 9.91669   5
  -4   4 -26 3.47307 7.85940   8
   0   4  26 5.22784 7.94688   1
   0   4  26 6.54883 9.30732   8
   4   0 -26 0.54919 9.03766   9
   4   0 -26-7.21245 8.72460   1
  -4   0  26-3.00910 8.61219   1
   0  -4 -26 15.4579 9.47416   1
   4  -4  26 22.9117 9.10658   5
   0   4  26 26.1354 10.4065   7
  -4   4 -26 20.8560 9.39627   1
   0  -4 -26 14.2784 9.54875   9
  -4   4 -26 12.4978 8.24372   7
   0  -4 -26 8.53056 9.31136   8
   4  -4  26 25.4254 9.32097   2
   4  -4  26 25.1415 9.10793   8
  -4   4 -26 16.2790 9.07949   9
   4  -4  26 9.38829 7.57423   7
   0   4  23-3.36405 9.27948   8
  -4   4 -23-2.29848 7.41257   8
   0  -4 -23 1.73037 9.02355   9
  -4   0  23 8.13664 5.94078   2
  -4   0  23 14.8282 6.52083   7
   0   4  23 1.76508 9.54086   7
   4  -4  23-0.80527 6.85885   2
  -4   4 -23-1.85869 7.47773   6
   4  -4  23 3.26497 7.76091   8
   4   0 -23 21.3489 10.7180   9
   4  -4  23-7.83158 8.84289   5
   4   0 -23-10.4617 10.3630   1
   0   4  23-4.94159 9.09367   1
  -4   4 -23 1.15566 7.42003   1
  -4   0  23-7.98225 10.4422   8
  -4   0  23-1.10114 8.89870   1
   0  -4 -23 4.30164 9.37743   1
   4  -4  23 15.9663 7.96168   7
   0   4  23-8.31948 10.3020   5
  -4   4 -23 6.87185 7.75880   7
   4   0 -23 15.5322 9.53025   6
   4   0 -23 21.8240 11.5267   8
   4  -4  23 5.01894 7.85484   1
   0  -4 -23 1.34048 5.11637   6
   4  -4  20 517.562 22.5822   5
  -4   4 -20 538.858 22.5258   8
   4   0 -20 538.139 24.5071   1
  -4   4 -20 490.059 22.3748   7
   0  -4 -20 506.455 22.6736   9
  -4   0  20 489.564 22.7324   8
   4  -4  20 499.066 21.7703   1
   4  -4  20 511.741 21.7051   2
  -4   4 -20 513.621 21.5877   1
   4   0 -20 484.621 23.5067   9
   0   4  20 558.518 25.2493   1
  -4   0  20 518.594 18.6032   7
   0   4  20 510.676 25.0573   8
   4   0 -20 429.494 15.8144   7
   0  -4 -20 532.374 24.8891   1
   4  -4  20 520.618 21.9078   8
   0   4  20 488.639 24.8901   7
   4   0 -20 497.190 23.7974   8
  -4   0  20 590.605 24.9637   1
   0   4  20 520.630 24.6524   5
   0  -4 -20 527.872 16.1763   6
   4   0 -20 488.057 21.6483   6
  -4   4 -20 488.731 21.6569   6
   0  -4 -20 520.946 14.8095   4
  -4   0  20 517.913 18.7967   2
   0   4  17-5.72803 7.72518   7
  -4   0  17-0.99278 3.99313   2
   0  -4 -17 0.73016 6.51860   9
  -4   0  17 1.15525 4.96679   1
   4  -4  17 3.78232 4.64551   1
   0   4  17 6.29373 6.51611   1
  -4   4 -17-5.89391 5.60166   1
   4   0 -17 5.06395 7.31707   6
   4   0 -17 2.18077 5.08615   1
   0   4  17-9.15890 8.26632   8
   4   0 -17 0.06050 3.62219   7
   4  -4  17-1.52109 5.97009   5
   4  -4  17 3.27373 5.64787   2
  -4   0  17 1.47050 4.86757   7
  -4   4 -17-0.83709 5.53741   7
   0  -4 -17 2.08460 3.58087   6
   4   0 -17 9.95083 7.54580   9
   4  -4  17-4.95686 5.83674   8
   0   4  17-1.74346 7.58488   5
   0  -4 -17 2.55293 3.39773   4
  -4   0  17-2.07264 6.59829   8
   4  -4  17-2.71973 3.23989   7
  -4   4 -17 1.72300 5.33899   8
  -4   0  14 192.578 10.1791   2
   4  -4  14 204.006 11.6809   8
   0   4  14 265.359 14.9276   5
   0   4  14 184.155 14.3460   7
   4  -4  14 178.177 11.5481   7
   4  -4  14 201.972 12.9551   2
   0  -4 -14 187.222 8.28847   4
   4   0 -14 236.150 14.0467   1
  -4   4 -14 220.327 12.7833   7
   4  -4  14 170.630 11.3357   5
   4   0 -14 195.762 13.3807   6
   4   0 -14 199.047 13.1431   8
   0   4  14 237.601 15.1363   8
   4   0 -14 218.800 8.96504   7
  -4   4 -14 171.962 10.9971   1
   4  -4  14 211.797 11.7302   1
   0   4  14 209.830 13.9215   1
  -4   0  14 184.273 9.20152   7
   0  -4 -14 208.840 12.1409   9
   0  -4 -14 189.410 7.46435   6
  -4   0  14 220.462 13.2793   1
  -4   0  14 198.126 6.26010   4
  -4   0  14 228.223 13.5217   8
   0   4  11-1.78587 6.03409   1
   0   4  11-0.55073 6.27863   8
   0   4  11 2.19767 6.96216   7
   0  -4 -11 3.92604 4.37388   9
   4   0 -11-0.31854 4.98052   8
  -4   0  11 1.83395 4.94741   1
   0   4  11 5.77462 6.60762   5
  -4   0  11-3.02076 3.12185   7
   4   0 -11 4.39660 2.69567   7
  -4   0  11 0.84965 4.93676   8
   4  -4  11 0.18471 3.82656   1
   4  -4  11-1.17949 4.12066   2
  -4   0  11-3.37324 3.20391   4
  -4   4 -11-4.32194 4.74132   7
   4   0 -11-3.64038 5.57534   1
   0  -4 -11 0.08469 3.18917   4
   4  -4  11 1.18601 5.22166   7
  -4   4 -11-0.75265 5.00529   7
   4   0 -11 8.44301 6.19306   6
   4  -4  11-4.44306 4.38567   8
   4   0  -8 311.656 11.9932   1
   0   4   8 288.961 12.6891   1
   4   0  -8 270.101 11.6920   8
   0  -4  -8 307.538 9.77732   4
   0   4   8 336.410 14.9784   7
   4   0  -8 316.747 12.5230   6
   0  -4  -8 317.043 14.2152   7
  -4   4  -8 328.791 12.2389   7
  -4   0   8 315.618 7.62218   7
   0   4   8 300.860 13.1995   8
   4  -4   8 354.584 12.9915   7
   0   4   8 299.385 8.03057   4
   4  -4   8 317.273 10.0789   1
   4  -4   8 303.889 12.1904   2
   4  -4   8 297.753 11.6578   7
  -4   0   8 356.611 12.4625   1
  -4   4  -8 238.658 10.5774   7
   4   0  -8 332.155 7.45653   7
  -4   0   8 283.766 9.65819   4
  -4   4  -8 328.336 10.2295   1
   4   0  -8 316.172 10.9760   4
   0   4   5 10.2932 5.94871   7
   0  -4  -5 3.18026 5.17950   7
   0   4   5 5.16860 3.72399   1
   4   0  -5 12.6569 5.32824   6
  -4   4  -5 5.80016 3.68984   7
   4   0  -5 4.03271 3.59237   8
   4   0  -5 0.34713 3.57474   4
  -4   0   5 2.38923 1.89790   7
   4  -4   5 2.61849 3.71149   6
   4   0  -5 3.89912 2.97715   1
  -4   0   5 7.66408 3.63837   4
  -4   4  -5 5.95878 4.25262   7
   4   0  -5 1.38049 1.85077   7
   0   4   5-2.64667 3.79174   8
   4  -4   5 4.02905 3.73087   7
   0  -4  -5 9.72427 3.81919   4
   4   0  -2 2897.93 23.5946   7
   0   4   2 3053.11 27.0037   1
  -4   0   2 3355.30 26.5933   7
   4   0  -2 3116.50 28.9329   6
   4   0  -2 3251.63 26.9503   1
   4  -4   2 3071.67 29.6537   7
   0  -4  -2 3042.27 30.7336   7
  -4   0   2 3130.38 29.2838   4
   0  -4  -2 3070.96 29.1639   4
  -4   4  -2 3114.48 29.1126   7
   0   4   2 3148.52 29.0414   4
   0   4   2 2995.71 31.2050   7
   4  -4   2 3119.95 29.5396   6
   0  -4   1 4.80270 2.89636   7
  -4   0  -1 4.05385 3.86404   7
   0   4  -1 3.40055 3.36225   4
  -4   0  -1 1.18553 3.60691   7
  -4   4   1-4.17435 4.16574   7
   0   4  -1 6.53944 3.30151   7
   4   0   1 6.01452 3.19746   6
   0  -4   1 9.68377 3.60994   4
   4  -4  -1 4.67602 3.32870   7
   4   0   1 5.36784 4.01757   7
  -4   0  -1 2.27755 2.94065   4
   0   4  -1 4.95418 2.16203   1
   4   0   4 7447.94 41.2028   6
   4   0   4 7556.61 29.7934   4
   4   0   4 7552.50 56.2687   7
  -4   4   4 7543.42 47.8152   7
   0  -4   4 7439.63 40.9178   4
   0   4  -4 7497.81 43.3550   4
   0   4  -4 7917.37 32.4753   7
   4  -4  -4 6930.43 43.7845   1
  -4   4   4 7353.15 44.5253   1
  -4   0  -4 7544.38 55.9373   7
   4   0   4 7008.99 42.0225   1
   0   4  -4 7127.25 38.9967   1
  -4   0  -4 7115.89 34.6816   4
   4  -4  -4 7595.61 48.2168   7
   4   0   4 7455.19 46.0641   8
   0  -4   4 7678.90 31.5699   7
   0   4  -4 7458.58 51.0537   6
  -4   4   7 7.37760 3.44227   4
   4   0   7-1.37255 3.29463   8
  -4   4   7 7.56948 4.56560   8
   0  -4   7 17.4319 4.97216   2
  -4   4   7-0.05920 3.89705   1
   4   0   7-0.89460 6.11017   7
   0   4  -7 0.71618 2.90460   4
   0  -4   7 4.36018 1.87649   7
   0   4  -7 1.98118 1.80117   7
   0   4  -7-0.04372 2.87667   1
   4  -4  -7 5.69520 2.63078   6
   0   4  -7 4.79392 3.65801   6
   4   0   7-0.90550 1.59872   6
  -4   4   7 3.88349 4.10494   7
   4  -4  -7-0.46888 3.38507   7
   4  -4  -7-5.65373 4.58110   8
  -4   0  -7 8.78006 5.80727   7
   0   4  -7-1.11836 2.04462   7
   4   0   7 13.9949 4.08246   1
  -4   4  10 9139.78 72.2987   1
   0   4 -10 9236.62 63.0156   1
   4   0  10 8419.38 55.6373   6
   4   0  10 9140.37 76.7522   5
   0  -4  10 9154.00 67.4106   2
   4   0  10 8832.75 61.0294   2
  -4   4  10 8941.60 71.8639   8
   4  -4 -10 9315.85 66.3490   7
   0   4 -10 8892.24 40.8887   7
   0  -4  10 8967.02 61.1278   1
   4   0  10 8721.48 76.2320   7
   4  -4 -10 8578.99 56.4394   4
   0   4 -10 9046.54 70.3881   6
   0   4 -10 8738.58 45.3259   4
   0   4 -10 8905.71 59.8624   8
  -4   0 -10 8842.31 61.4874   2
   4   0  10 8907.59 69.0810   8
   4  -4 -10 9138.66 68.3919   9
   0   4 -10 9174.76 46.4034   7
  -4   4  10 8953.09 66.1475   7
   0  -4  10 9245.17 59.2083   8
   4   0  10 8682.89 65.7634   1
   4  -4 -10 8850.39 72.4040   8
  -4   4  10 9076.46 52.2435   4
   4  -4 -10 9439.16 49.5810   6
   4  -4 -10 9162.71 73.3212   1
   0   4 -13 0.28454 3.24285   7
   4  -4 -13 6.99299 5.42171   6
   0   4 -13 4.42759 5.07718   1
  -4   4  13 0.10017 5.61388   1
   4   0  13-9.73071 6.86968   8
  -4   4  13 4.14318 2.97816   4
  -4   0 -13 0.50094 4.48488   9
   4   0  13-6.95108 7.76438   5
   0   4 -13 2.35194 3.69349   7
   0  -4  13-1.10047 5.05935   8
  -4   4  13-10.7174 6.31889   7
   4  -4 -13-6.50120 6.81140   8
  -4   4  13 3.01817 3.31271   4
   0  -4  13 0.79254 3.75465   7
   0   4 -13-6.44124 5.51951   8
   4   0  13 2.51476 7.59673   7
   4  -4 -13-1.31940 6.54859   1
   0   4 -13-5.22126 6.69336   6
   0  -4  13-0.45801 5.07254   1
   4   0  13 3.12066 4.62351   2
  -4   0 -13 7.76270 5.16112   2
   0  -4  13 3.02698 4.85727   2
  -4   4  13-2.42629 6.17963   8
   4   0  13-5.65635 4.54068   1
   4  -4 -13-7.98735 7.73040   9
   4  -4 -16 880.083 28.4131   8
  -4   0 -16 871.996 24.5571   9
   4  -4 -16 898.289 28.5919   1
   0  -4  16 805.738 23.9498   1
  -4   4  16 840.432 27.5278   8
   0  -4  16 810.291 19.1616   7
   4   0  16 840.071 26.2407   1
   4  -4 -16 918.937 27.4856   9
  -4   4  16 874.007 25.6833   7
   0  -4  16 890.965 26.1722   2
   0   4 -16 874.448 25.3856   8
   0   4 -16 895.065 25.6131   1
   0   4 -16 922.072 20.5102   7
  -4   0 -16 880.553 23.7126   2
   4  -4 -16 843.939 19.8145   6
   4   0  16 839.444 28.3480   7
  -4   4  16 845.275 27.4464   1
   0   4 -16 898.802 27.2198   6
   0   4 -16 811.739 18.4845   7
   4   0  16 790.050 26.4194   8
   4   0  16 812.100 22.4502   2
   0  -4  16 890.213 24.9026   8
   4   0  16 754.199 27.0819   5
  -4   0 -19-1.67128 5.82125   9
   4   0  19 5.99454 6.88526   8
   0   4 -19-0.99587 7.04863   6
  -4   4  19-3.53669 7.53052   1
   0   4 -19 5.89437 6.68578   8
   4  -4 -19-8.54422 7.77987   9
   4  -4 -19 5.38631 8.79614   8
   4   0  19 5.88245 6.43248   1
   0   4 -19 0.55541 4.52993   7
   0  -4  19 6.49431 5.07552   7
   0   4 -19-2.39728 4.40692   7
  -4   4  19 8.26384 8.06570   8
   4  -4 -19 2.15390 5.64639   6
  -4   0 -19 1.35861 5.06498   2
   4   0  19 11.5219 8.37617   7
   0  -4  19-2.04775 5.82177   8
   0  -4  19 1.16171 5.58553   1
   4   0  19 4.93266 4.82204   2
   4  -4 -19-10.7232 7.81448   1
   0   4 -19-1.82327 6.15159   1
   4   0  19 19.8559 8.07654   5
   0  -4  19 0.55385 5.84428   2
   4  -4 -22 1821.61 47.0639   1
   4  -4 -22 1790.22 46.7996   8
   4   0  22 1786.18 44.8378   1
   0   4 -22 1839.08 44.2369   6
   0  -4  22 1628.85 39.6904   8
  -4   4  22 1688.85 44.7349   8
   0  -4  22 1653.09 33.9358   7
  -4   0 -22 1678.06 39.7711   9
   4   0  22 1708.86 44.3798   5
   0   4 -22 1859.46 43.7324   1
   4   0  22 1602.34 43.4248   8
  -4   0 -22 1630.79 36.5246   6
  -4   0 -22 1700.64 36.6614   2
   0  -4  22 1726.92 39.2172   2
   0   4 -22 1565.97 39.9274   8
  -4   4  22 1659.39 44.4276   1
   4  -4 -22 1853.21 45.4337   9
  -4   0 -22 1799.55 44.5177   1
   4  -4 -22 1604.59 32.4192   6
   4   0  22 1696.57 36.3637   2
   4   0  22 1653.76 45.7929   7
   0  -4  22 1637.47 40.5983   1
   0   4 -22 1374.79 30.9693   7
   0  -4  25-0.41556 7.54563   2
   0   4 -25 8.53521 9.03907   1
   4   0  25 3.47358 8.24807   1
   4   0  25-2.86059 6.46817   2
  -4   0 -25 9.11213 9.48114   9
  -4   4  25 14.6831 8.47515   7
  -4   0 -25 4.54038 6.78574   2
   4   0  25-7.78804 10.9800   7
   0  -4  25-4.96722 8.23139   8
   0  -4  25 6.14692 8.76865   1
   4  -4 -25 4.16933 9.96379   8
  -4   0 -25 4.01910 8.71770   1
   4  -4 -25 12.7080 8.19414   6
  -4   4  25 2.23060 8.94506   8
  -4   4  25-9.26763 7.77135   1
  -4   0 -25-1.39291 7.52885   6
   4  -4 -25 5.17423 8.32907   1
   0   4 -25 5.60690 8.26221   8
   4  -4 -25-1.18936 9.63352   9
   0   4 -25 4.59300 8.87638   6
   4   0  25 0.35886 9.41925   5
   4   0  25-1.25065 9.81358   8
  -4   4  28 536.935 26.9073   7
  -4   0 -28 433.095 26.6969   8
   4   0  28 491.430 28.4104   5
   4   0  28 533.508 28.9022   1
   0  -4  28 419.563 23.0310   2
   0   4 -28 525.574 27.3349   1
   4   0  28 532.341 29.6155   8
   0  -4  28 472.465 25.3440   1
   4   0  28 412.100 27.0889   7
   4  -4 -28 521.880 29.0894   8
  -4   4  28 526.615 29.2471   1
  -4   0 -28 464.063 25.5858   9
   4  -4 -28 393.752 25.1643   9
  -4   4  28 468.068 27.3776   8
   4  -4 -28 408.541 26.6156   1
   0  -4  28 483.426 26.3024   8
   0   4 -28 451.415 25.7849   6
   0   4 -28 496.572 27.3177   8
   0   4 -28 522.428 28.7574   9
  -4   0 -28 556.605 29.5254   1
   4   0  31 0.22135 9.42699   1
   4   0  31-12.3061 9.63734   8
   4  -4 -31-2.36842 11.7754   8
   4   0  31 5.64730 11.9210   7
   0   4 -31 12.0894 11.2463   8
   4  -4 -31 10.0068 9.83146   1
   4  -4 -31 1.05017 9.58071   9
  -4   0 -31 36.6321 12.7678   1
   4   0  31-11.8439 9.56642   5
  -4   4  31-5.55737 11.6401   8
   0   4 -31 7.82939 12.1175   9
  -4   0 -31-2.86240 9.98411   9
   0  -4  31 10.4369 11.4474   8
   0   4 -31 3.72003 10.5332   6
   0   4 -31-15.9847 10.8205   1
  -4   4  31-3.39716 9.55976   1
   0  -4  31-6.83771 9.22579   1
  -4   0 -31 16.4983 10.3063   8
  -4   0 -34 192.878 19.7832   9
   4  -4 -34 176.337 21.7004   9
   4  -4 -34 159.783 21.7435   8
   0   4 -34 194.898 22.6169   9
  -4   0 -34 208.603 22.3726   8
   4   0  34 139.226 20.1930   1
   0  -4  34 193.031 20.1635   8
   4  -4 -34 216.959 23.0111   1
  -4   4  34 198.129 23.1601   8
   0   4 -34 133.046 17.7859   8
  -4   0 -34 205.050 22.3855   1
  -4   4  34 217.065 22.7287   1
   0   4 -34 165.638 19.2185   1
   0  -4  34 157.461 18.6418   1
   0   4 -34 237.350 23.3747   6
   4   0  34 173.944 21.2814   8
   0   4 -37-15.5792 13.3324   1
   4  -4 -37-1.42098 12.3102   1
  -4   0 -37-3.56322 8.81769   8
   4   0  37 7.53149 11.9353   1
  -4   0 -37-0.81246 11.1370   1
  -4   0 -37-3.05410 12.2436   9
   0  -4  37-9.55262 10.3724   8
   4  -4 -37 22.1896 14.2452   8
   0  -4  37 17.3320 11.7107   1
   0   4 -37 9.07863 11.1067   9
   4  -4 -37 1.51685 12.0735   9
   0   4 -37 7.31904 10.5674   8
  -4   4  37-0.27689 11.2588   1
  -4   4  37 23.7724 14.2370   8
   4   0  37 5.15972 9.81193   8
  -2  -3 -38 0.59434 12.1956   8
  -5   2  38 24.0570 11.1818   1
   5  -3  38 10.4496 11.0183   1
  -2  -3 -38 9.37663 11.1505   9
   3   2 -38 3.34516 11.9707   1
  -3  -2  38 17.2643 11.6902   1
  -5   3 -38 26.6192 11.9865   9
   5  -2 -38 37.8722 14.7475   8
   2  -5 -38 4.26463 13.1631   8
   2   3  38 18.2556 13.8729   1
   5  -2 -38-2.90876 9.32840   1
  -5   3 -38 5.32838 11.1939   1
  -2   5  38 48.1215 16.6480   8
  -2  -3 -38 32.4003 14.3798   1
   3   2 -38 4.71626 10.6878   9
  -3   5 -38 13.3295 11.8349   1
   3   2 -38 4.87422 9.15551   8
   3  -5  38 17.6463 11.9004   1
  -5   2  38 0.27870 11.8886   8
  -2   5  38 9.62761 11.8789   1
   5  -3  38 7.71879 12.6602   8
  -3   5 -38 21.1679 12.5646   8
  -3  -2  38 30.2094 11.0967   8
   2  -5 -38-1.78607 10.8767   1
   2   3  38 6.16344 13.5553   8
  -5   3 -38 2.14753 11.1962   8
   5  -2 -38 10.5227 11.8966   9
   2  -5 -38 4.26774 11.2328   9
   3  -5  38 18.8276 12.7534   8
  -3   5 -38 1.08098 11.0491   9
  -2  -3 -35 43.9510 15.8774   1
   3   2 -35 21.8210 12.9074   9
  -5   3 -35 18.1737 11.9878   8
   5  -3  35 36.6489 14.1765   1
   3  -5  35 45.1027 13.1328   8
   5  -2 -35 30.8992 12.5082   1
  -5   2  35 42.8268 15.6626   8
  -3  -2  35 43.8420 14.9752   8
   5  -3  35 18.9643 12.0494   8
  -2   5  35 45.2637 16.3253   8
   3   2 -35 29.6786 14.0694   1
  -3   5 -35 68.9532 16.1657   9
  -3   5 -35 73.2065 15.0962   8
   2  -5 -35 45.2368 16.5514   8
   3   2 -35 30.2907 13.5601   6
  -3  -2  35 51.8534 14.9122   1
  -5   2  35 17.6708 12.4327   1
  -2  -3 -35 35.4416 12.3074   9
   2   3  35 34.2525 12.9740   5
  -2  -3 -35 32.7080 15.3504   8
   3   2 -35 46.2786 15.3696   8
  -3   5 -35 39.5081 12.3415   1
  -5   3 -35 51.2985 14.2907   1
  -2   5  35 23.3453 14.3524   1
   2   3  35 59.0599 16.3516   1
   3  -5  35 27.6229 12.0826   1
   2  -5 -35 35.3231 15.0911   1
   2  -5 -35 48.4647 14.9059   9
   2   3  35 40.8398 15.3382   8
  -3   5 -35 23.0577 13.4271   6
   5  -2 -35 81.8296 18.1222   8
   5  -2 -35 42.3309 15.3616   9
  -5   3 -35 32.1292 11.9682   9
   2   3  32 394.718 28.0431   5
   5  -3  32 367.530 25.8365   8
  -3  -2  32 332.718 25.6422   1
  -2   5  32 354.515 27.4475   8
   3   2 -32 358.980 26.7179   8
  -5   3 -32 361.616 25.6572   1
   3   2 -32 435.351 29.3572   1
  -3   5 -32 358.042 25.6060   1
  -3   5 -32 301.517 22.9428   8
   2  -5 -32 356.682 27.9308   1
  -5   2  32 348.304 26.6153   1
   2   3  32 402.215 29.0498   1
  -2   5  32 339.844 27.4947   1
   5  -3  32 308.915 24.2630   1
   3   2 -32 379.407 25.1698   6
  -5   3 -32 344.369 25.3981   8
   3  -5  32 299.380 22.7629   8
   3   2 -32 305.512 25.3982   9
   2   3  32 331.983 26.7578   8
   2  -5 -32 366.329 26.0736   9
  -3  -2  32 359.706 26.7391   8
  -5   2  32 341.105 25.8657   8
  -2  -3 -32 333.181 26.4107   1
  -3   5 -32 246.171 21.6492   6
  -5   3 -32 326.641 22.8777   6
   3  -5  32 369.486 25.2429   1
   5  -2 -32 379.622 26.7728   9
  -3   5 -32 329.402 25.6103   9
  -2  -3 -32 366.324 25.5846   9
   5  -2 -32 375.985 28.3345   1
  -2  -3 -32 323.776 27.2126   8
   5  -2 -32 368.661 27.2725   8
  -5   3 -32 336.294 24.1522   9
   2  -5 -32 354.265 27.7786   8
   2   3  32 275.476 25.1098   7
  -2   5  29 12.7579 10.0466   7
   3  -5  29 15.2530 8.12170   2
   2  -5 -29 21.5991 10.8548   1
  -2  -3 -29 9.03876 10.0092   9
  -2  -3 -29 5.92130 10.5355   8
   5  -3  29-2.23006 8.67833   2
   2   3  29 9.50925 11.2163   7
  -5   3 -29 13.7376 9.19071   6
   3   2 -29-0.70120 10.5362   6
  -5   3 -29 9.46817 8.02032   1
  -5   2  29 13.1725 10.5824   8
  -2   5  29 12.0291 9.08735   5
   3   2 -29 20.4004 10.4274   1
   5  -3  29 4.44780 8.41585   1
  -3   5 -29-5.70270 9.28650   9
   5  -3  29-8.33144 9.01684   5
   2  -5 -29 6.77985 11.7039   8
   5  -2 -29 15.1782 9.57210   1
   2   3  29 12.9374 10.4024   1
  -3  -2  29-0.77181 7.53163   8
  -2   5  29 15.6416 10.9167   1
   5  -3  29-1.22101 8.98151   7
   3  -5  29 11.7011 9.49385   1
  -5   3 -29 13.7400 8.71853   9
   2   3  29 4.64250 10.3554   5
   3   2 -29 5.77213 10.6789   9
   5  -3  29-12.1236 10.1521   8
   2   3  29-0.21994 10.6185   8
   5  -2 -29 29.3071 12.7849   9
   3  -5  29 29.1054 10.7232   8
  -5   2  29 8.48353 9.27423   1
   3   2 -29-2.99032 9.32484   8
   5  -2 -29 6.39367 10.2815   6
  -3   5 -29 26.3589 10.1390   8
  -3   5 -29-8.18396 9.54617   1
  -3  -2  29 14.7822 10.5152   1
  -3   5 -29 10.8189 9.87132   6
   2  -5 -29 16.3666 11.1068   9
  -2   5  29 3.11435 11.3558   8
  -2  -3 -29 13.9184 10.1606   1
  -5   3 -29 23.7792 10.3191   8
   5  -2 -29 40.6345 12.7157   8
  -2   5  26 34.6930 11.1392   7
   5  -3  26 29.6968 9.14052   2
  -3  -2  26 19.6621 8.28488   8
  -3   5 -26 6.16887 7.34105   7
   3   2 -26 37.1207 11.1781   6
   3  -5  26 24.9191 8.46219   8
  -3  -2  26 25.6468 9.63980   1
   3  -5  26 0.14523 5.59508   7
   5  -3  26 22.4540 9.03871   1
   2   3  26 31.6664 11.0710   7
  -2  -3 -26 20.7956 9.28673   9
  -2   5  26 16.2459 8.74429   5
   5  -3  26 36.2404 9.48088   8
  -3   5 -26 53.0935 10.7353   1
  -5   3 -26 28.7343 8.97633   6
   5  -3  26 34.9812 10.6404   7
  -3   5 -26 36.7819 10.3414   6
   2  -5 -26 0.79510 7.92881   1
  -5   3 -26 61.5281 10.8999   9
  -5   2  26 10.4631 8.46403   1
  -5   3 -26 10.0795 7.67389   8
   5  -2 -26 36.9967 9.89259   9
  -2  -3 -26 17.1056 9.57809   1
   3  -5  26 46.5435 9.53595   2
   3   2 -26 20.2225 9.35700   1
  -2   5  26 27.2431 11.4932   8
   2  -5 -26 37.0443 12.7941   8
   3  -5  26 62.6320 11.4362   1
   2   3  26 29.7815 10.3074   1
  -2   5  26 33.3363 9.92176   1
  -3   5 -26 12.0804 8.47482   8
   2   3  26 31.9605 10.3785   8
  -5   2  26 26.7983 9.14672   8
  -3  -2  26 8.77351 6.25531   2
   3   2 -26 51.6844 11.7127   9
   5  -2 -26 40.7013 11.1426   8
   5  -2 -26 37.7556 10.1751   1
   2  -5 -26 29.3847 11.1958   9
   5  -3  26 27.5562 10.9657   5
   3   2 -26 23.9081 9.03911   8
   5  -2 -26 33.9247 10.3598   6
  -5   3 -26 27.0361 10.0061   1
   5  -3  23 873.972 31.4867   1
   2  -5 -23 899.074 32.3569   9
   3  -5  23 997.300 31.2296   5
  -5   2  23 951.065 29.2693   7
   2   3  23 882.751 34.4708   8
   3   2 -23 905.503 33.5778   1
  -5   3 -23 882.658 31.2556   9
   2  -5 -23 782.717 32.8996   1
   5  -2 -23 874.358 28.2667   6
  -3   5 -23 985.673 32.8004   1
  -3   5 -23 776.363 26.2505   7
   3  -5  23 924.604 29.9397   7
  -5   2  23 886.036 32.7373   8
   2   3  23 858.280 33.6540   1
  -2   5  23 879.360 34.2331   1
   2   3  23 863.941 34.5182   7
  -2  -3 -23 986.989 32.4149   9
  -3  -2  23 778.359 29.3049   8
   5  -2 -23 987.795 35.6821   1
   3  -5  23 891.782 29.9805   8
  -3  -2  23 895.108 32.0545   1
   5  -3  23 846.734 32.7255   7
   2  -5 -23 854.679 34.5728   8
   3  -5  23 875.680 30.2069   2
  -3   5 -23 879.906 31.7306   6
   2   3  23 773.938 32.1260   5
   3   2 -23 840.237 32.8872   9
  -3   5 -23 870.424 30.4134   8
  -2   5  23 853.636 34.2592   8
  -2  -3 -23 950.638 35.1375   1
   5  -3  23 828.376 31.2375   8
   3   2 -23 903.608 30.7419   6
  -3  -2  23 852.857 27.4967   2
   3  -5  23 895.456 30.6004   1
   3   2 -23 816.814 31.1583   8
  -2   5  23 997.581 33.5410   5
  -5   3 -23 933.152 32.8276   1
   5  -2 -23 853.284 32.7572   9
   5  -3  23 831.228 32.3144   5
  -2   5  23 982.148 36.0257   7
   5  -2 -23 849.420 32.8443   8
  -5   3 -23 902.706 31.0853   6
  -5   2  23 951.326 34.4443   1
   5  -3  23 862.254 29.3172   2
  -2  -3 -23 912.784 24.7523   6
   5  -2 -20 174.273 13.5980   6
   3  -5  20 230.162 14.7111   1
   5  -2 -20 206.208 16.0237   9
  -5   3 -20 242.056 15.8727   9
   2   3  20 230.986 17.1811   8
  -2  -3 -20 222.386 15.1970   9
   3  -5  20 299.117 16.3902   7
  -3  -2  20 245.540 12.1446   7
  -3  -2  20 236.500 16.4173   1
   3   2 -20 250.832 11.4824   7
   2   3  20 216.198 17.2658   7
  -3   5 -20 211.990 14.5825   8
   5  -3  20 223.843 16.6141   7
  -5   2  20 265.955 17.9786   8
  -2   5  20 247.134 17.6118   7
  -3  -2  20 196.548 13.0686   2
   3  -5  20 226.902 14.8603   8
   2   3  20 250.879 11.9818   2
  -3  -2  20 236.440 15.8031   8
   2   3  20 253.200 17.6804   5
   2   3  20 211.560 16.1538   1
  -5   3 -20 210.762 14.8045   1
  -2   5  20 207.800 16.6151   1
  -3   5 -20 223.760 13.9120   7
   2  -5 -20 264.950 18.8792   8
   5  -3  20 262.922 17.6498   5
   2  -5 -20 213.080 10.5986   6
  -2  -3 -20 245.129 12.3225   6
   5  -2 -20 264.808 18.1898   8
   3   2 -20 232.309 16.7414   1
   3   2 -20 251.617 16.9026   8
  -2  -3 -20 244.925 9.05493   4
   3   2 -20 204.832 15.8099   6
   5  -3  20 224.025 15.0816   2
  -5   2  20 181.603 14.8375   1
   2  -5 -20 209.517 16.9977   1
  -2   5  20 198.102 16.6963   8
   3  -5  20 244.813 16.0310   2
   3  -5  20 255.217 15.3531   5
   5  -2 -20 227.002 16.4756   1
  -5   2  20 213.862 10.7189   2
   5  -3  20 196.521 14.7937   8
   5  -3  20 200.378 14.5644   1
  -3   5 -20 214.887 15.7795   6
  -3   5 -20 213.936 14.5594   1
  -2   5  20 252.124 17.3945   5
  -5   2  20 207.619 13.5497   7
  -2  -3 -20 250.599 12.0905   2
   2  -5 -20 257.698 17.0154   9
  -3  -2  17 696.042 23.6307   1
   2   3  17 551.742 23.6803   5
   5  -3  17 604.886 22.2745   8
   2   3  17 641.950 26.4375   7
   2   3  17 618.709 24.5284   1
  -2   5  17 584.628 24.3785   1
  -5   2  17 573.366 23.1070   8
  -5   2  17 575.892 16.2443   2
   3  -5  17 513.360 19.2960   1
  -3  -2  17 639.023 23.2789   8
   3  -5  17 678.589 23.5104   2
  -2   5  17 558.345 24.2145   8
  -5   2  17 666.798 24.9540   1
   5  -2 -17 571.362 23.7333   9
   3  -5  17 525.897 19.0855   7
  -3   5 -17 532.249 18.5808   7
   5  -2 -17 593.170 24.0840   8
   3   2 -17 608.556 14.8614   7
  -3   5 -17 598.727 20.9308   8
  -2  -3 -17 570.947 16.4495   2
  -3  -2  17 603.829 15.7690   7
   5  -3  17 562.751 20.9235   2
  -3   5 -17 649.646 23.9887   6
   5  -2 -17 609.463 20.6585   6
   3   2 -17 617.696 23.0433   1
  -5   2  17 420.271 7.60812   4
   2   3  17 592.752 24.2053   8
   3  -5  17 647.339 21.1580   8
   5  -3  17 602.983 23.5928   5
  -5   2  17 454.809 7.90796   4
  -2   5  17 641.492 25.4413   7
   2   3  17 581.441 16.7042   2
  -3   5 -17 650.748 22.1042   1
   2  -5 -17 606.467 22.8149   9
   5  -2 -17 604.670 18.1935   7
   3   2 -17 562.642 22.2880   8
  -3  -2  17 605.419 20.5604   2
   5  -2 -17 559.122 23.1676   1
   3   2 -17 569.515 23.0883   6
   2  -5 -17 576.692 24.1591   1
  -2  -3 -17 597.471 21.3220   9
  -5   3 -17 601.874 22.1564   1
   5  -3  17 695.372 25.9888   7
   5  -3  17 606.371 21.7915   1
   3  -5  17 620.677 21.0645   5
  -2   5  17 609.651 23.8928   5
  -2  -3 -17 638.406 16.5002   6
  -2  -3 -17 553.953 12.3849   4
   2  -5 -17 584.096 14.3444   6
  -5   2  17 617.721 20.1853   7
  -3  -2  14 27.3137 6.08440   2
   2   3  14 4.92489 6.46653   8
   5  -3  14-1.27390 5.22864   2
   5  -3  14 16.9580 7.07173   7
  -2   5  14 10.7616 5.38708   1
  -5   2  14 6.07152 4.74649   7
  -3   5 -14 5.94679 4.46366   7
   5  -2 -14 8.14170 8.20278   9
  -2   5  14 13.5407 7.32574   7
   5  -2 -14 6.92554 5.60365   1
   3  -5  14 13.6567 5.21106   7
   3  -5  14 8.16285 5.47284   2
  -2   5  14 16.7444 7.88993   8
   5  -3  14 17.9787 6.01237   8
  -3   5 -14 12.0575 7.11426   6
  -2  -3 -14 10.1462 2.90474   4
  -3  -2  14 11.5310 3.67218   7
   3  -5  14 9.45760 4.30954   1
  -2   5  14 16.0374 7.82943   5
  -5   2  14 8.86587 3.48229   4
  -5   2  14 22.2811 6.05520   1
   3   2 -14 12.2411 7.61299   6
   3  -5  14-4.17991 5.07384   8
  -3  -2  14 9.09002 5.60553   1
   5  -3  14 19.9318 7.12327   5
  -3   5 -14 4.39164 4.27992   1
   3   2 -14 15.9003 6.12728   1
   5  -2 -14 6.15202 6.77387   8
  -2  -3 -14 3.80680 5.33325   9
   2   3  14 5.98131 7.71858   7
  -3   5 -14 10.7247 5.17125   8
   2   3  14 1.02925 7.12819   5
  -3   5 -14 13.2129 5.32897   7
   3   2 -14 17.7898 7.28708   8
  -3  -2  14 17.5024 6.79961   8
   2  -5 -14 6.23312 4.00329   6
   2  -5 -14 8.29906 5.18096   9
   3   2 -14 7.95557 2.98290   7
   5  -2 -14 10.8100 7.97706   6
  -5   2  14-0.30472 6.14533   8
   5  -3  14 8.00835 5.06272   1
   2   3  14 8.32199 6.47934   1
   5  -2 -14 3.84998 3.76002   7
   2   3  11 4016.10 53.5570   5
   5  -3  11 4332.52 45.2773   1
  -5   2  11 3973.27 38.8827   7
   2   3  11 4199.51 50.8838   1
   5  -3  11 3937.05 49.7084   5
  -3  -2  11 3924.83 24.8625   7
  -2   5  11 4067.30 31.1919   4
   5  -3  11 4019.25 50.7437   7
  -2  -3 -11 4012.04 42.1007   9
  -2   5  11 4093.92 52.8501   8
   3  -5  11 4161.05 40.7454   1
   2   3  11 4047.90 51.5999   8
   3  -5  11 3993.47 48.0611   2
  -3   5 -11 4195.36 42.2889   1
   3   2 -11 3917.96 46.5269   8
   5  -2 -11 4060.02 42.4639   6
  -2   5  11 3837.97 49.6905   1
  -3   5 -11 4138.79 43.5785   7
   3  -5  11 4104.02 40.0003   8
   5  -2 -11 3990.06 49.2773   8
  -5   2  11 4072.73 36.5807   4
   5  -2 -11 4029.13 36.7935   7
  -3  -2  11 3948.26 44.2874   2
  -3  -2  11 4014.19 30.8143   4
  -2   5  11 4282.45 53.0662   7
   5  -2 -11 4051.10 49.9316   1
  -2   5  11 4060.02 50.1813   5
   3   2 -11 4040.43 47.0868   1
   2  -5 -11 3996.05 44.9816   9
  -3   5 -11 3915.27 39.9594   8
  -5   2  11 4009.21 48.1718   8
   5  -2 -11 3870.45 49.8998   9
   2   3  11 3763.06 52.9216   7
   3   2 -11 4196.28 49.0952   6
  -3   5 -11 4119.40 40.2723   7
  -2  -3 -11 3887.12 30.0888   4
  -5   2  11 3992.68 48.6003   1
   3   2 -11 3945.52 22.7096   7
  -2   5  11 4028.36 31.9569   4
  -5   3 -11 4128.58 50.4292   7
  -3  -2  11 4036.12 45.6272   1
   5  -3  11 3815.68 43.4843   8
   5  -3  11 3831.72 47.1677   2
  -5   2   8 472.892 13.0853   4
  -2  -3  -8 485.780 17.1848   7
  -5   2   8 451.928 11.7438   7
  -5   2   8 452.597 14.3717   1
  -3   5  -8 459.044 11.5155   1
   2  -5  -8 458.136 15.8727   7
  -3   5  -8 503.737 13.9586   7
  -5   3  -8 438.499 15.3880   7
   3  -5   8 446.423 12.7512   7
  -3   5  -8 428.235 12.0746   7
   5  -3   8 496.390 15.4169   6
   2   3   8 450.039 15.1421   1
   5  -2  -8 479.034 15.1803   9
   3   2  -8 484.650 14.5997   1
   3   2  -8 492.720 14.8638   8
   5  -3   8 446.781 13.0317   8
  -3  -2   8 440.087 11.6277   4
  -3  -2   8 473.226 14.3793   2
   3   2  -8 459.787 13.1009   4
   3   2  -8 453.565 15.6530   6
   5  -2  -8 491.548 15.4777   1
   5  -3   8 509.949 15.6413   2
   2  -5  -8 497.576 14.7881   9
  -5   2   8 514.136 15.1674   8
  -5   3  -8 506.538 16.8296   7
   5  -2  -8 471.603 14.8060   8
   3  -5   8 486.341 15.9294   2
  -2   5   8 476.816 15.9978   8
   3  -5   8 458.593 11.2079   1
  -2  -3  -8 449.333 10.8580   4
  -2   5   8 451.834 16.6653   7
   5  -2  -8 476.793 13.8090   6
  -2   5   8 442.478 15.6380   1
   2   3   8 491.717 16.4585   8
   5  -2  -8 455.855 13.7994   4
   5  -3   8 465.861 16.3381   7
   2   3   8 474.942 17.9896   7
   5  -3   8 488.608 13.0328   1
   5  -3   5 406.315 12.1973   6
   5  -3   5 381.078 13.3909   7
   5  -2  -5 375.590 9.86854   7
   2   3   5 260.258 9.68602   4
   3   2  -5 392.634 11.5219   1
   2   3   5 470.056 13.0181   1
   5  -2  -5 398.768 11.6900   6
   3   2  -5 404.971 11.4177   8
  -2  -3  -5 408.768 14.5675   7
  -2   5   5 391.828 14.0870   7
  -2   5   5 391.640 12.6347   8
  -3  -2   5 406.857 11.4709   4
   5  -2  -5 371.156 11.9576   8
   5  -3   5 381.471 13.1083   7
  -5   3  -5 428.520 14.1585   7
  -3   5  -5 371.576 10.1869   7
  -5   2   5 413.363 12.0346   4
   5  -2  -5 409.547 12.0419   1
  -5   3  -5 429.138 13.4916   7
  -2   5   5 370.134 12.0193   1
  -2  -3  -5 414.363 10.8303   4
   3   2  -5 415.905 11.7863   4
   2   3   5 370.817 14.3263   7
  -5   2   5 467.443 12.6373   1
   3   2  -5 389.587 13.4869   6
   2  -5  -5 392.266 12.8604   7
   5  -2  -5 384.885 11.7640   4
   3  -5   5 388.790 10.8265   7
   2   3   5 400.077 12.9579   8
   3  -5   2-1.50469 2.57029   7
  -3   5  -2 2.84757 3.70095   7
  -2   5   2 2.17294 2.47867   1
   5  -2  -2-4.76742 3.74232   6
  -2  -3  -2 3.27881 3.62426   7
  -2  -3  -2 2.90840 3.37967   4
   2   3   2-2.95050 4.25071   7
   2   3   2 7.20973 3.38791   8
   3   2  -2 4.31533 3.01988   1
  -3  -2   2 4.65750 2.73495   7
   3   2  -2-0.44844 5.41216   6
  -5   2   2 2.10241 2.91002   7
   2   3   2 0.57645 2.78593   1
  -5   3  -2 4.40028 4.36559   7
  -2   5   2-5.18526 4.66476   7
   5  -2  -2 0.88657 2.70047   7
   3   2  -2 0.51317 2.62759   8
   3   2  -2-1.92912 2.95064   7
  -3  -2   2 1.04785 3.65342   4
  -5   2   2 1.79669 3.02074   4
   5  -2  -2-1.41805 2.44060   1
   2  -5  -2 0.40478 2.63402   7
   2   3   2-1.43580 3.50489   4
   3   2  -2-1.87377 1.64670   4
   5  -3   2 7.87713 3.78165   6
   5  -2  -2 5.26715 3.33580   4
   5  -2   1 14215.8 61.5817   6
   3   2   1 14524.6 61.7841   4
  -2  -3   1 14788.3 64.5302   4
   5  -3  -1 14327.7 63.0664   7
  -2   5  -1 14643.5 61.4545   7
   3   2   1 14602.5 60.4956   1
   3  -5  -1 14398.3 65.1838   7
  -3   5   1 14460.6 65.0495   7
  -2  -3   1 14242.5 56.3776   7
   2   3  -1 14585.9 57.6108   7
   2   3  -1 14175.4 61.6143   6
  -3  -2  -1 13835.4 65.7709   7
   2   3  -1 14221.2 59.7048   1
   5  -2   1 13344.8 64.9846   7
  -5   2  -1 14594.4 65.3259   7
   3   2   1 14506.5 68.6496   7
   5  -3  -1 13721.4 58.3313   6
  -5   3   1 14792.1 61.8300   4
  -5   2  -1 14723.1 57.7994   4
   3   2   1 12436.1 52.0492   6
  -5   3   1 14280.2 62.2868   7
  -5   2  -1 15384.5 72.3865   7
   2  -5   1 13697.4 59.2600   7
   5  -3  -4 3820.23 31.1091   6
  -3   5   4 3712.28 37.1507   7
   2  -5   4 3759.07 28.6962   7
   3   2   4 3567.23 35.0721   8
  -5   2  -4 3655.93 37.1082   7
  -3  -2  -4 3615.11 29.4643   4
   5  -2   4 3673.28 38.1772   7
  -2  -3   4 3613.38 32.3734   4
  -2   5  -4 3735.79 29.0647   7
   5  -2   4 3658.97 32.1532   6
   5  -2   4 3716.86 27.0752   1
   5  -3  -4 3432.56 31.6934   1
   3   2   4 3707.75 34.0965   1
   5  -2   4 3425.87 37.1509   7
   2   3  -4 3534.72 35.6228   6
   5  -3  -4 3752.28 31.7801   7
   5  -3  -4 3552.60 32.9168   8
  -3  -2  -4 3740.08 40.2550   7
  -3   5   4 3626.25 33.4641   1
   2   3  -4 3646.80 33.2600   4
  -5   3   4 3484.09 30.8312   7
  -5   3   4 3663.25 33.2192   4
   3  -5  -4 3718.63 36.5583   7
   2   3  -4 3545.15 31.1765   1
   2   3  -4 3594.34 30.2079   8
   3   2   4 3536.36 40.0780   7
  -5   3   4 3544.24 31.0151   1
  -5   2  -4 3893.65 39.3798   7
   5  -3  -7 152.195 8.09471   4
  -3   5   7 153.822 8.82777   1
  -5   3   7 161.967 8.87402   1
   3   2   7 158.914 8.81155   1
  -2   5  -7 144.929 6.33714   7
   5  -2   7 160.856 10.7872   7
   3   2   7 172.841 9.67568   8
   5  -2   7 161.033 8.22892   6
   2   3  -7 142.338 7.80904   8
   2  -5   7 130.960 6.46267   7
   5  -3  -7 168.758 7.92752   6
   2   3  -7 133.153 7.81584   1
  -5   3   7 152.473 8.47783   8
  -3  -2  -7 136.414 10.1641   7
  -2   5  -7 136.889 6.25884   1
   2  -5   7 134.882 9.05152   2
   3  -5  -7 145.885 9.04441   7
  -3   5   7 157.951 10.1776   7
  -5   2  -7 173.333 10.9062   7
   5  -3  -7 138.818 8.51029   1
   5  -3  -7 141.997 7.17221   7
  -5   2  -7 174.266 9.55474   2
  -2  -3   7 150.750 6.96415   4
   5  -2   7 154.431 7.46174   1
  -3  -2  -7 147.389 6.02999   4
  -5   2  -7 167.250 9.91900   7
   5  -3  -7 156.951 8.84382   8
   2   3  -7 177.627 10.1970   6
   2   3  -7 148.215 7.60908   4
  -2  -3   7 129.540 7.70396   2
   3  -5  -7 158.414 8.57762   9
   5  -2   7 161.937 9.16494   2
  -2   5  -7 163.609 9.75138   6
   3   2   7 149.974 11.2873   7
   5  -2   7 144.956 7.76710   8
  -5   3   7 138.204 7.47673   4
  -3   5   7 160.224 9.11945   8
   3   2  10 1079.01 28.4250   7
   3   2  10 1113.61 27.8163   5
  -3   5  10 1031.28 24.8974   7
   5  -2  10 1072.26 23.3633   2
  -2   5 -10 1069.51 19.8080   8
  -3   5  10 1087.00 25.6040   1
  -5   3  10 1042.15 19.1314   4
  -2   5 -10 1040.96 20.3428   1
   2   3 -10 1030.42 22.8989   1
   5  -3 -10 1075.08 24.7975   9
  -5   3  10 1136.77 25.1786   1
  -2  -3  10 1043.21 23.1870   2
   5  -3 -10 1052.89 20.0632   7
   5  -2  10 1008.40 22.4162   8
   5  -3 -10 1053.22 24.6294   1
  -2   5 -10 1088.39 17.8329   7
   5  -2  10 1071.21 26.2880   5
   2  -5  10 1054.09 19.3968   8
   2   3 -10 1075.95 25.0292   6
   5  -2  10 1070.25 27.1779   7
   2  -5  10 1066.41 20.0027   1
   3   2  10 1108.73 17.6020   6
  -2   5 -10 1063.72 25.6486   6
   2  -5  10 1094.14 25.1578   2
   2   3 -10 1105.32 22.8032   8
   3  -5 -10 1043.37 24.7593   7
   3   2  10 1156.39 25.3779   1
  -2  -3  10 1070.98 14.9976   4
  -3   5  10 1045.02 17.7367   4
  -3  -2 -10 1104.00 13.8213   4
   5  -3 -10 990.634 19.5404   6
   5  -2  10 1211.47 23.6313   6
  -3   5  10 1110.80 26.4565   8
  -5   3  10 1084.39 24.7006   8
   5  -2  10 1033.13 21.9941   1
   3   2  10 1047.61 25.5839   8
  -2   5 -10 1120.35 20.0997   7
  -3   5  10 1102.41 18.2216   4
   3  -5 -10 1060.96 23.3969   9
   5  -3 -10 1030.50 24.6506   8
  -3  -2 -13 3214.46 40.2958   9
  -3   5  13 3243.10 28.1321   4
  -2  -3  13 3229.57 43.4599   1
   5  -2  13 3131.66 49.8085   7
  -2   5 -13 3336.70 48.2283   6
  -5   3  13 3237.21 47.7352   1
   5  -3 -13 3314.57 39.1120   7
   3  -5 -13 3285.58 49.8127   1
  -2   5 -13 3577.56 43.2336   1
   3   2  13 3453.73 53.9393   7
  -3   5  13 3358.35 49.9854   8
   2   3 -13 3481.34 46.1773   1
   3  -5 -13 3339.94 49.5129   8
  -5   3  13 3276.35 32.0067   4
   5  -2  13 3168.39 43.9328   1
   5  -3 -13 3175.14 47.3971   9
  -3   5  13 3287.45 49.4651   1
   3  -5 -13 3200.10 27.7123   6
   2   3 -13 3268.10 26.6979   7
  -2   5 -13 3275.08 40.0534   8
   3   2  13 3164.18 50.6075   5
  -5   2 -13 3268.23 40.9907   9
   2  -5  13 3266.50 40.1798   8
  -2  -3  13 3253.64 43.3344   2
   5  -2  13 3223.71 44.2016   2
   5  -3 -13 3251.67 49.2749   8
  -3  -2 -13 3170.40 37.4730   2
   2  -5  13 3294.49 46.1646   2
   2  -5  13 3159.29 40.2591   1
  -3  -2 -13 3011.89 21.7151   4
   5  -2  13 3372.33 50.5206   5
   2   3 -13 3516.63 47.8391   6
   2   3 -13 3161.36 44.0487   8
  -3   5  13 3468.29 49.5927   7
   3   2  13 3237.92 36.5869   2
   5  -3 -13 3188.28 48.1531   1
  -2   5 -13 3201.55 35.1271   7
   3  -5 -13 3300.20 45.2936   9
  -2  -3  13 3366.12 27.3323   7
  -3   5  13 3376.37 28.2382   4
   3   2  13 3292.10 49.5860   8
   5  -2  13 3280.36 45.5942   8
   5  -3 -13 3189.03 38.3838   6
  -5   3  13 3229.65 40.8835   7
   3   2  13 3435.59 49.1437   1
  -5   3  13 3289.96 48.6859   8
  -2   5 -13 3287.70 38.4920   7
   2  -5  16 1369.35 27.2482   7
   5  -2  16 1361.90 35.1393   5
   2   3 -16 1352.65 21.2930   7
  -5   3  16 1251.93 16.8287   4
  -3   5  16 1256.42 34.1694   1
   5  -2  16 1421.38 32.4250   1
   2   3 -16 1358.81 32.0173   8
  -2   5 -16 1275.04 29.6365   1
   3  -5 -16 1252.16 34.3956   8
  -2   5 -16 1262.56 25.5432   7
  -2  -3  16 1422.67 22.7274   7
   3   2  16 1316.82 25.9561   2
   3   2  16 1377.97 35.9426   5
  -2  -3  16 1373.86 31.2669   1
  -5   3  16 1389.72 33.8023   8
  -3  -2 -16 1344.24 29.6674   9
  -3   5  16 1341.64 35.4446   8
  -3   5  16 1431.95 35.5082   7
  -2   5 -16 1302.65 29.8489   8
   3  -5 -16 1306.22 21.1495   6
   3  -5 -16 1401.08 36.0097   1
   3   2  16 1221.26 34.9723   7
  -2   5 -16 1362.02 33.5359   6
   5  -2  16 1302.71 35.6300   7
   2  -5  16 1363.65 30.2707   1
   3   2  16 1378.49 34.7046   8
   5  -3 -16 1362.74 34.8364   1
   5  -3 -16 1455.15 34.9786   8
   2  -5  16 1311.59 29.8849   8
  -2  -3  16 1364.95 31.3648   8
   3   2  16 1282.95 33.5638   1
   5  -3 -16 1344.64 34.5006   9
  -5   3  16 1366.51 34.5418   1
   2  -5  16 1300.72 31.7828   2
  -5   2 -16 1384.14 30.7550   9
  -5   3  16 1327.88 29.7412   7
   5  -2  16 1416.86 30.8527   2
   2   3 -16 1408.99 32.8742   1
  -3  -2 -16 1167.06 13.3252   4
   5  -3 -16 1259.43 26.6675   6
   2   3 -16 1397.11 33.5143   6
   5  -2  16 1310.86 32.3701   8
  -3  -2 -16 1430.23 27.0692   2
  -2   5 -16 1404.70 28.7960   7
  -2  -3  16 1360.32 30.3160   2
   3  -5 -16 1420.77 33.1533   9
   2   3 -19 146.244 8.78780   7
   2  -5  19 145.838 11.1557   5
   5  -3 -19 113.549 13.3230   8
   3  -5 -19 149.134 13.6580   9
  -3  -2 -19 160.048 10.7192   2
  -5   3  19 191.292 15.0395   1
  -5   3  19 154.071 14.2978   8
   2  -5  19 144.266 12.1976   8
   3   2  19 135.549 9.88755   2
  -3  -2 -19 134.000 9.91485   6
   2   3 -19 145.839 12.4110   8
  -2   5 -19 111.861 11.2731   8
   2   3 -19 137.279 12.7554   1
   3  -5 -19 132.880 8.85889   6
   3   2  19 134.502 12.5576   1
   2  -5  19 120.950 10.9470   1
  -5   3  19 148.042 11.9180   7
   5  -3 -19 124.078 13.4949   9
   2   3 -19 143.090 13.3127   6
  -2  -3  19 139.646 12.0446   8
  -2  -3  19 165.270 13.0982   1
  -2   5 -19 135.655 9.95601   7
  -3   5  19 182.245 14.7621   7
  -3   5  19 144.798 13.7550   1
  -2   5 -19 140.114 11.6518   1
   5  -3 -19 136.438 13.6675   1
  -3   5  19 132.437 12.8184   5
   5  -2  19 135.226 13.9291   5
   3   2  19 130.349 13.3625   8
  -2  -3  19 125.510 8.76720   7
  -5   2 -19 168.965 13.1733   1
  -2  -3  19 160.624 11.7920   2
  -3  -2 -19 151.377 12.4926   9
   2  -5  19 149.751 10.9277   7
   5  -2  19 168.051 13.5118   8
   3  -5 -19 137.401 13.7127   1
   5  -2  19 140.990 13.7146   7
   3  -5 -19 120.969 13.4715   8
   2  -5  19 147.261 12.4767   2
   3   2  19 206.660 16.0211   5
   3   2  19 167.238 15.7584   7
   5  -2  19 118.363 10.9316   2
   5  -3 -19 159.864 12.0910   6
  -5   2 -19 142.649 11.9133   9
  -2   5 -19 143.730 13.0972   6
   5  -2  19 135.593 11.9893   1
   3   2  22 127.914 14.6684   1
   5  -2  22 93.6399 13.7421   5
  -2  -3  22 125.376 10.2415   7
   2   3 -22 86.3793 12.8922   8
  -3  -2 -22 136.020 11.2593   6
   3   2  22 116.076 13.9155   8
   3  -5 -22 152.866 10.3335   6
   3   2  22 127.079 10.4231   2
  -3   5  22 157.017 17.0585   8
   5  -2  22 107.662 13.8912   7
   3   2  22 120.839 14.7304   7
  -2   5 -22 110.026 10.7309   7
   5  -2  22 120.498 14.5102   8
   3  -5 -22 109.741 15.3735   8
   2  -5  22 142.803 12.0774   5
   3  -5 -22 126.102 14.8990   9
   2  -5  22 116.667 12.9380   1
   2   3 -22 127.823 13.5689   6
  -3  -2 -22 100.014 12.2426   9
   5  -3 -22 140.911 15.4628   8
   5  -2  22 138.905 13.0644   2
  -5   3  22 118.326 12.3445   7
   2  -5  22 138.665 12.3594   7
   5  -3 -22 105.085 11.5778   6
  -2   5 -22 147.371 13.9183   1
  -5   2 -22 139.385 13.6966   1
  -2   5 -22 131.894 14.0474   8
   5  -3 -22 148.472 15.0850   1
  -5   2 -22 136.727 12.8834   6
   5  -2  22 108.148 12.9721   1
   2  -5  22 140.062 13.3006   2
   2   3 -22 145.840 14.9957   1
   3   2  22 114.040 14.2651   5
  -2  -3  22 120.621 12.2093   2
  -3  -2 -22 126.019 10.6283   2
  -3   5  22 123.708 14.7713   1
  -5   3  22 123.388 13.9497   1
  -2  -3  22 116.755 13.4833   1
   2  -5  22 97.9723 12.3535   8
  -2  -3  22 136.479 14.1828   8
  -3   5  22 124.679 14.7428   7
   5  -3 -22 139.619 15.3781   9
  -2   5 -22 150.328 15.2573   6
  -5   3  22 99.4700 13.6764   8
  -3   5  22 131.989 13.8085   5
   3  -5 -22 88.9508 13.8675   1
  -5   2 -22 94.6515 12.0553   9
   3  -5 -25 170.906 17.8922   1
   5  -2  25 142.939 16.0867   7
  -5   3  25 188.653 18.3535   8
  -3   5  25 153.512 17.8502   1
   2  -5  25 152.423 15.1101   8
  -2  -3  25 161.240 13.9450   2
   5  -2  25 141.818 15.0554   8
  -3  -2 -25 145.956 16.4045   1
  -2  -3  25 122.632 14.0368   1
  -5   2 -25 229.536 17.4505   9
   3   2  25 192.772 18.5609   5
  -2   5 -25 135.125 14.5087   1
  -2  -3  25 160.942 15.9380   8
  -5   2 -25 191.996 15.8416   6
   2   3 -25 211.872 17.4049   6
  -5   2 -25 156.667 15.3566   1
   2   3 -25 162.066 15.5329   1
   5  -3 -25 185.466 17.6987   1
   5  -3 -25 190.465 14.7094   6
  -3   5  25 147.070 17.1740   8
   5  -2  25 155.853 16.2875   5
  -5   3  25 155.265 14.4523   7
   3  -5 -25 149.556 15.2428   9
   3   2  25 115.873 15.4468   8
  -2   5 -25 183.911 16.9603   6
   5  -2  25 183.093 16.1623   1
   5  -3 -25 176.985 18.4314   8
  -3  -2 -25 175.085 12.8237   6
   5  -3 -25 125.669 16.9705   9
  -3   5  25 127.767 15.5046   7
   3   2  25 135.812 15.9494   1
  -3  -2 -25 172.544 15.6344   9
   3   2  25 176.142 18.8518   7
   2   3 -25 187.258 17.2647   8
   3  -5 -25 173.148 18.9038   8
  -2   5 -25 116.474 13.8875   8
  -5   3  25 175.210 16.9596   1
   2  -5  25 175.558 16.0330   1
  -2   5 -25 162.204 13.3138   7
   5  -2  25 160.785 14.3331   2
   2  -5  25 137.914 14.3695   2
   5  -2  28 137.146 16.4152   5
   5  -2  28 139.536 17.3097   7
  -3  -2 -28 171.883 18.1502   1
   5  -2  28 170.073 17.2899   1
  -2   5 -28 152.909 16.0675   1
   2   3 -28 136.364 15.3790   8
  -5   3  28 137.126 17.1757   1
   3   2  28 150.255 17.0767   5
   3   2  28 131.754 16.3116   7
   5  -3 -28 127.728 14.2298   6
  -3   5  28 108.364 15.2705   7
   3  -5 -28 96.5576 15.9062   8
   2   3 -28 129.286 16.3727   6
   2  -5  28 128.639 13.9149   2
   2   3 -28 102.573 16.0686   9
   3  -5 -28 94.0975 13.9664   9
   5  -3 -28 156.747 16.6316   9
  -2  -3  28 108.201 13.9244   8
  -5   2 -28 119.971 15.0860   9
   3  -5 -28 165.935 18.0439   1
   2   3 -28 172.559 17.4379   1
  -3   5  28 159.002 18.0475   1
  -5   2 -28 136.540 14.3951   6
   2  -5  28 104.959 14.1286   1
  -2  -3  28 119.504 14.6166   1
   3   2  28 143.118 17.1471   8
  -3   5  28 146.018 18.1258   8
   3   2  28 112.254 15.9099   1
   5  -3 -28 84.1300 15.9260   8
   2  -5  28 159.051 15.8282   8
   5  -3 -28 136.037 17.0573   1
  -5   3  28 138.742 17.3110   8
  -3  -2 -28 161.377 16.5659   9
   5  -2  28 102.856 14.0194   8
  -2   5 -28 119.615 14.6844   8
  -5   2 -28 144.420 15.6450   1
  -2   5 -28 170.544 16.8672   6
  -5   2 -28 101.869 13.8553   8
   5  -3 -31 122.820 17.0548   9
  -2   5 -31 138.924 18.6613   9
   2  -5  31 125.225 16.3118   1
   5  -2  31 116.304 16.1358   1
  -3  -2 -31 103.882 16.7857   1
  -2  -3  31 91.8334 14.4540   1
  -5   2 -31 80.6608 13.8654   1
   5  -2  31 189.188 20.2728   5
   2   3 -31 114.938 17.3548   9
   3  -5 -31 171.196 20.3648   1
   3  -5 -31 79.0308 15.7253   8
   2   3 -31 182.937 19.4988   8
   5  -3 -31 171.677 19.3245   8
  -3   5  31 87.9711 16.2381   1
  -2  -3  31 98.6488 15.3098   8
   3   2  31 113.038 16.7600   7
  -5   3  31 157.095 18.5594   8
  -3   5  31 74.0096 15.3488   8
  -5   2 -31 122.514 17.4378   8
   5  -3 -31 122.575 16.8897   1
  -3  -2 -31 139.752 17.0830   9
  -3  -2 -31 177.304 20.1739   8
   5  -2  31 125.923 17.1871   8
   3  -5 -31 91.7280 15.3173   9
  -5   2 -31 130.853 16.0129   9
   2   3 -31 158.213 18.5084   6
  -2   5 -31 93.2778 15.0568   6
  -5   3  31 161.516 18.8114   1
   5  -2  31 99.6620 16.3018   7
  -2   5 -31 120.508 16.6921   8
   3   2  31 62.2265 14.8249   8
   2   3 -31 152.088 17.0811   1
   3   2  31 87.4033 16.8163   5
  -2   5 -31 128.364 17.0295   1
   2   3 -34 33.3519 14.3939   8
  -3  -2 -34 41.1782 16.7014   8
   3  -5 -34 6.83361 13.1905   1
   5  -3 -34 45.4744 17.2481   8
   5  -2  34 35.1147 13.6648   1
  -3  -2 -34 16.6254 13.9965   1
  -2   5 -34-6.22533 11.3023   8
   3   2  34 47.2239 15.2430   5
  -2   5 -34 13.2768 12.0433   1
  -5   2 -34 18.9449 12.4473   1
   2  -5  34 24.8090 11.8439   8
   5  -3 -34-4.73435 13.8827   9
  -5   3  34 14.9455 11.9975   1
  -3  -2 -34 22.0410 11.0034   9
  -2  -3  34 59.7582 16.0229   8
  -5   3  34 9.19699 14.2291   8
  -2   5 -34 36.1941 15.0102   9
  -3   5  34 36.4648 15.4773   8
   2   3 -34 27.9201 14.6242   9
   2  -5  34 6.83716 11.5729   1
   3   2  34-14.1477 14.7854   8
  -2  -3  34 18.6047 10.9924   1
  -3   5  34 27.1641 15.1420   1
   2   3 -34 24.3824 15.5005   6
  -5   2 -34 26.6891 12.4319   9
   2   3 -34 36.4360 12.1935   1
   5  -2  34-12.8027 12.5536   8
  -5   2 -34 21.3097 14.0039   8
   5  -3 -34 9.52313 11.7782   1
   3  -5 -34 4.54666 12.4467   8
  -2   5 -34 34.2159 13.9165   6
   3  -5 -34 9.39707 12.6048   9
   3   2  34-18.3237 14.0005   1
  -5   2 -37 2.38903 11.7138   9
   5  -2  37-1.04584 10.9110   1
   5  -3 -37 8.81060 11.7712   9
   5  -3 -37-13.6365 9.55128   1
  -3  -2 -37-7.39541 10.7947   9
  -2   5 -37 13.5048 11.8482   1
  -5   2 -37 6.32176 11.2037   1
  -2   5 -37-8.74241 13.2091   9
  -5   3  37-11.2066 10.4731   1
   5  -3 -37 7.39666 13.3897   8
   3  -5 -37-16.7937 15.2991   8
   3   2  37 5.04198 12.3100   1
  -3  -2 -37 6.46753 11.5838   1
   5  -2  37 27.6178 14.5029   8
   3  -5 -37 10.3901 13.3051   1
  -2  -3  37 1.01554 11.4577   1
   2   3 -37-3.72709 10.9499   1
   2   3 -37-14.3486 11.4699   9
  -3  -2 -37-7.66769 14.3291   8
  -2   5 -37-1.72918 9.33535   8
   2  -5  37 6.59243 10.8450   1
   3  -5 -37 16.0618 11.8788   9
  -3   5  37 10.0813 13.9069   8
   3   2  37 9.26360 13.1822   8
  -3   5  37-0.28095 13.4216   1
  -2  -3  37 3.02168 10.2195   8
   2  -5  37 7.65193 10.9053   8
  -5   2 -37-10.3483 11.7974   8
  -5   3  37 3.27497 12.6056   8
   2   3 -37-10.5369 11.6770   8
   1   4  39-21.1636 16.3744   8
  -5   4 -39 12.4675 12.1155   8
  -5   1  39 13.9605 10.4910   8
  -1  -4 -39-11.4960 12.4934   9
   4   1 -39-12.4824 13.0708   8
   4   1 -39 5.53640 11.7959   1
  -4  -1  39 24.3554 14.0707   8
   5  -4  39 8.52692 9.43806   1
  -1  -4 -39 27.5886 14.2672   1
  -4   5 -39-2.64385 12.4330   8
  -4   5 -39 16.8961 11.9006   1
  -5   4 -39 5.68550 10.3191   1
   5  -1 -39 14.8973 13.2559   9
   1  -5 -39-12.9217 14.3754   8
  -4  -1  39 17.2022 12.2276   1
  -5   4 -39 3.43738 11.0022   9
  -1   5  39-5.45085 10.7419   1
  -1  -4 -39 22.7326 14.7957   8
   1  -5 -39 14.4403 12.0165   1
   5  -1 -39 18.6935 11.8386   8
   4   1 -39 16.8047 11.4063   9
   5  -1 -39 1.48486 10.7165   1
   1   4  39 12.9030 13.3861   1
  -4   5 -39 25.1502 12.6476   9
   1  -5 -39-5.35858 14.0644   9
   5  -4  39 9.90733 12.4913   8
   4  -5  39-4.12180 12.0947   8
  -5   1  39-5.07126 10.5843   1
   4  -5  39 10.3560 10.9731   1
  -1   5  39 1.23913 11.7069   8
   4  -5  36 17.7675 11.9141   1
  -4  -1  36 74.0349 16.4078   8
   1   4  36 87.7506 16.4090   1
   5  -1 -36 39.2558 15.4986   1
  -4  -1  36 83.2553 16.2192   1
  -5   4 -36 42.1799 13.1438   1
  -1  -4 -36 67.0359 14.6834   1
   4   1 -36 31.2856 13.4651   8
  -1   5  36 41.5722 14.5370   1
   5  -1 -36 36.2350 14.4114   9
   4   1 -36 53.2901 15.0202   1
  -1   5  36 56.8230 16.3486   8
   1  -5 -36 3.36631 13.1479   1
  -1  -4 -36 65.5080 17.0218   8
  -5   1  36 34.9561 14.0821   8
  -4   5 -36 60.2510 14.7026   9
   1  -5 -36 73.8715 15.5370   9
   1   4  36 32.7379 14.0670   8
  -5   4 -36 29.8782 12.7009   8
  -4   5 -36 67.8771 15.4738   1
   4   1 -36 50.0953 14.8472   9
   5  -4  36 40.2677 13.7144   8
   5  -4  36 35.6060 13.1747   1
  -5   4 -36 49.6865 15.5864   9
  -1  -4 -36 74.2035 15.8022   9
   4  -5  36 48.7173 12.9741   8
   1  -5 -36 80.8510 18.1576   8
  -4   5 -36 46.4652 13.0324   8
   5  -1 -36 78.9945 17.7773   8
  -4   5 -33 293.118 23.5297   6
   1   4  33 261.243 25.5622   8
  -4   5 -33 230.583 22.7573   9
   1   4  33 286.751 25.1872   5
   5  -1 -33 242.782 22.7533   9
  -1  -4 -33 284.060 26.4077   8
  -4  -1  33 338.264 26.6811   8
   1  -5 -33 227.150 24.4864   1
  -1  -4 -33 213.650 21.5621   9
   1   4  33 165.248 20.8783   1
   5  -1 -33 329.366 26.8147   1
  -5   1  33 229.856 22.2605   8
  -4   5 -33 256.608 22.1582   8
   4   1 -33 287.745 25.5148   1
   5  -1 -33 310.158 25.5125   8
  -5   4 -33 208.807 19.8657   6
  -4   5 -33 228.871 21.1620   1
  -5   4 -33 248.842 22.0983   9
  -5   4 -33 272.320 22.8187   8
   4  -5  33 222.328 21.3521   8
  -4  -1  33 276.744 24.0716   1
   1  -5 -33 281.502 23.7976   9
   5  -4  33 247.950 22.4266   1
   4   1 -33 208.028 22.9726   9
  -1   5  33 237.554 24.8724   8
  -5   4 -33 291.353 24.0467   1
   1  -5 -33 253.101 25.8130   8
  -5   1  33 292.601 24.2127   1
   4   1 -33 257.555 24.0441   8
  -1   5  33 261.369 23.6683   5
   4  -5  33 183.990 19.0585   1
   1   4  33 287.503 25.5765   7
   4   1 -33 264.697 22.1454   6
   5  -4  33 217.656 20.3969   8
  -1  -4 -33 262.758 24.9900   1
   1   4  30 11.8033 11.1261   1
  -1  -4 -30 21.6584 11.0574   1
  -5   4 -30 24.6341 11.4217   9
  -1   5  30 19.2243 11.8902   5
   1   4  30 1.39037 11.3241   8
  -4   5 -30 18.3325 10.5581   8
  -5   1  30 28.7111 11.6315   8
   5  -4  30 10.3207 8.75022   1
  -5   4 -30 20.0391 10.2899   8
  -5   4 -30 18.1021 10.2191   7
  -1   5  30 40.4593 14.4842   8
   4  -5  30 27.9317 11.8342   8
   5  -1 -30 2.87078 10.2985   1
  -5   4 -30 22.9276 10.5467   1
   4   1 -30 29.7732 10.7773   1
  -1  -4 -30 44.7683 14.3880   8
   1  -5 -30 60.4260 15.7500   8
  -1   5  30 18.3626 12.4087   1
   5  -1 -30 39.2438 12.1084   9
  -1  -4 -30 40.8922 12.3977   9
  -4   5 -30 34.0546 10.5847   1
  -4   5 -30 30.6593 11.1765   6
  -1   5  30 29.5783 11.3701   7
   4   1 -30 37.6734 13.0516   9
   5  -4  30 49.1481 11.9113   8
   4   1 -30 17.2535 9.08086   8
  -5   1  30 26.8162 11.0826   1
   1  -5 -30 12.2744 10.3395   1
   1   4  30 9.25674 11.1205   7
   4  -5  30 12.0763 9.58145   1
  -4   5 -30 37.5288 11.4068   9
   5  -1 -30 43.7365 11.8436   8
   4  -5  30 12.0540 8.13696   2
  -4  -1  30 19.2265 9.39027   8
   4   1 -30 82.0748 13.9226   6
   1  -5 -30 30.6059 12.0118   9
   1   4  30 48.5212 13.4764   5
   5  -1 -30 31.4497 11.9529   6
  -5   4 -30 14.4307 9.85059   6
  -4  -1  30 17.4637 8.85112   1
   5  -1 -27-2.48691 8.82034   9
  -4   5 -27 3.02433 7.80506   7
  -4   5 -27-1.18139 7.63393   8
  -1   5  27 0.83203 7.69457   7
   4   1 -27 16.0667 9.43407   8
  -4  -1  27-2.92017 7.34748   8
   5  -4  27 1.72446 7.06447   8
  -4   5 -27-0.17379 8.92500   6
  -5   4 -27-0.35576 8.28425   7
   4   1 -27 0.19279 10.1422   9
  -1   5  27-4.19608 9.78453   8
   1  -5 -27-6.73293 10.4277   8
  -4   5 -27 19.5263 8.90359   1
  -4   5 -27-12.1305 9.84701   9
  -4  -1  27 5.48053 7.85925   1
   5  -4  27 7.82465 7.20488   2
   5  -4  27 2.15676 8.24939   5
   1   4  27 19.0468 9.53521   1
   4  -5  27 0.49853 6.41210   1
  -5   4 -27 9.55690 7.97135   8
   4   1 -27 5.56421 8.77958   1
   5  -1 -27 4.50841 10.7871   8
   4   1 -27 10.5592 10.5941   6
  -1  -4 -27 0.82810 9.23515   8
   1   4  27-1.87539 9.50227   8
   1   4  27 0.43231 9.17632   7
   5  -4  27 1.82163 5.25551   7
  -1  -4 -27-6.45451 8.80381   9
   1  -5 -27-12.7193 8.82937   1
  -5   4 -27 9.36649 7.75702   1
   4  -5  27 10.9238 7.05863   7
  -1   5  27-1.64015 9.13963   1
   4  -5  27-9.30989 7.88888   8
   5  -4  27 11.5862 7.34795   1
  -5   1  27 2.44608 9.77393   8
   5  -1 -27 8.65099 8.56707   1
   1  -5 -27 0.17100 9.39857   9
   4  -5  27-4.04068 7.53333   2
  -5   1  27 14.8477 9.33763   1
   1   4  27 5.66423 10.3596   5
  -1  -4 -27 0.61355 8.66008   1
   5  -1 -27 4.51610 9.30999   6
  -5   4 -27-3.43577 8.99809   9
  -1   5  27 1.48897 8.23620   5
   5  -4  24 324.791 20.1245   1
  -1  -4 -24 357.968 23.0974   1
   4  -5  24 357.573 21.0111   5
  -5   4 -24 386.397 21.3202   1
   5  -4  24 324.450 19.3709   2
   1   4  24 390.647 23.4915   5
  -4  -1  24 408.095 23.8446   1
  -5   4 -24 322.132 20.1209   8
  -1   5  24 355.419 23.3067   7
  -5   4 -24 355.218 21.4373   9
  -5   4 -24 373.039 22.0010   7
   5  -1 -24 391.221 24.2633   9
   5  -1 -24 353.351 20.0616   6
  -4  -1  24 374.759 22.5160   8
   4  -5  24 376.398 21.3020   2
   1  -5 -24 374.141 24.4768   8
   1   4  24 359.119 23.2855   1
   4  -5  24 347.803 20.2028   1
   1  -5 -24 396.500 24.0592   1
  -1   5  24 343.329 23.6022   8
   4   1 -24 330.689 20.2361   6
   5  -1 -24 406.907 23.9625   1
  -5   4 -24 371.261 21.4028   6
   5  -4  24 325.791 20.1262   8
  -5   1  24 318.277 21.1565   1
  -4   5 -24 360.638 21.1691   1
   4  -5  24 353.846 21.0998   7
  -1   5  24 367.019 22.2367   5
   4   1 -24 371.278 22.8860   8
  -4  -1  24 369.492 18.1400   2
  -1   5  24 317.546 22.4964   1
   5  -4  24 373.189 22.0870   5
   4   1 -24 382.998 24.1435   9
  -4   5 -24 341.300 20.0948   8
  -4   5 -24 367.383 22.1616   6
  -5   1  24 347.618 21.5433   8
   1   4  24 348.800 23.7597   7
   5  -1 -24 376.710 23.3792   8
   1  -5 -24 352.187 21.4736   9
   4   1 -24 373.565 23.1266   1
  -1  -4 -24 323.565 20.3979   9
   5  -4  24 241.053 17.1549   7
   1   4  24 409.865 25.2422   8
   4  -5  24 368.398 20.7987   8
  -4  -1  21 1934.96 44.3560   1
   5  -1 -21 2098.78 41.5025   6
  -5   4 -21 1941.40 43.0417   6
  -5   1  21 1949.87 45.3849   1
  -1   5  21 1994.00 46.3549   5
   5  -1 -21 1886.37 45.7737   1
   5  -4  21 1857.37 44.1957   7
   1  -5 -21 2038.72 29.8805   6
  -1  -4 -21 1851.89 30.1889   2
  -1  -4 -21 1905.13 30.9221   6
  -4  -1  21 1884.41 33.6460   7
   1   4  21 1922.27 47.5679   5
  -4  -1  21 1888.32 36.7971   2
  -5   4 -21 1938.81 42.9876   8
  -1  -4 -21 2003.59 28.9613   4
   5  -1 -21 2092.31 48.4491   9
   5  -4  21 1980.36 43.0211   1
   4   1 -21 2016.16 46.7677   1
   4   1 -21 1968.11 42.7558   6
  -5   4 -21 1999.51 43.7228   1
   4   1 -21 2092.95 32.1231   7
   5  -4  21 2015.72 43.6378   2
   4   1 -21 1987.78 46.5849   8
  -4   5 -21 1926.77 41.8755   8
  -4   5 -21 1677.55 37.9436   7
   5  -4  21 2007.75 45.9114   5
   1  -5 -21 2083.97 44.2960   9
   4  -5  21 2234.23 45.7901   5
  -5   4 -21 2257.56 47.8996   7
  -1  -4 -21 2036.23 43.1975   9
  -1   5  21 1955.04 47.8300   7
   1   4  21 1990.47 49.4961   8
   4  -5  21 1982.66 42.0213   8
   4   1 -21 1970.75 46.2893   9
  -5   1  21 1970.79 37.3627   7
   4  -5  21 1971.11 42.3122   1
  -1   5  21 1900.11 48.0273   8
  -5   1  21 1972.90 34.6384   2
   5  -1 -21 1997.77 46.4859   8
   1  -5 -21 2098.90 49.8332   1
  -4   5 -21 2009.56 43.4491   1
  -4  -1  21 2043.93 45.8397   8
   4  -5  21 1963.01 43.4668   2
   5  -4  21 1846.35 41.9200   8
  -5   1  21 1926.42 44.9345   8
  -1   5  21 1911.69 47.1809   1
   1   4  21 1913.17 47.1482   1
  -4   5 -21 1989.69 44.0836   6
   4  -5  21 2012.06 43.0583   7
   1   4  21 2008.26 49.8205   7
  -5   1  18 71.8090 9.73218   1
   4  -5  18 82.2906 9.67530   5
   1   4  18 52.6091 10.7029   5
  -4   5 -18 63.2874 8.47509   7
  -4  -1  18 56.2312 7.41532   2
   5  -1 -18 56.3269 10.4614   9
   4   1 -18 87.8626 10.9851   8
  -1  -4 -18 62.2281 5.92010   6
  -4   5 -18 77.9426 10.2357   6
   4  -5  18 79.2998 9.29238   7
   1   4  18 122.985 13.9046   7
   5  -4  18 59.9241 8.97453   7
   4  -5  18 63.2734 9.09027   2
  -5   4 -18 49.3927 8.94851   7
   4   1 -18 62.8090 6.02221   7
  -5   4 -18 58.4170 8.31597   1
   5  -1 -18 61.8126 6.38939   7
   1  -5 -18 70.4183 6.00724   6
   4   1 -18 62.3965 10.9929   6
  -4   5 -18 60.1551 8.49421   1
   5  -1 -18 71.0204 11.0049   8
   5  -4  18 75.3922 9.04809   1
  -1  -4 -18 68.2546 8.58105   9
   5  -1 -18 77.1225 10.3717   6
   1   4  18 53.9425 10.0945   8
  -5   1  18 65.4594 7.06937   2
  -1   5  18 75.0729 10.8411   1
   4  -5  18 63.4021 8.63349   8
   1   4  18 86.0518 11.1755   1
   5  -4  18 86.8514 9.76465   2
  -1   5  18 38.9529 7.92941   7
   5  -1 -18 47.5881 8.99011   1
  -4  -1  18 83.2771 10.6825   8
   5  -4  18 59.7970 9.22572   5
   4   1 -18 65.2223 10.0266   1
   4  -5  18 72.3441 8.61544   1
   1  -5 -18 78.1506 9.97200   9
  -4   5 -18 83.8969 9.87269   8
  -4  -1  18 61.1451 9.33283   1
  -4  -1  18 72.5176 6.91908   7
  -5   1  18 97.0870 11.6116   8
  -1   5  18 65.5181 11.1832   8
  -5   1  18 63.8418 7.43046   7
   4  -5  15 35.4593 7.70007   2
  -4  -1  15 52.5224 5.50248   7
  -1   5  15 31.0874 7.84466   8
   1   4  15 39.8034 9.36231   7
  -5   1  15 47.6276 6.39039   7
   5  -4  15 33.0000 8.38652   5
  -5   1  15 40.7885 5.45130   2
   4  -5  15 36.2208 6.26271   1
  -4   5 -15 18.0699 5.67731   8
  -4  -1  15 53.9119 8.34423   1
  -1  -4 -15 38.8720 4.38928   6
   5  -1 -15 47.4615 8.01368   1
   5  -1 -15 23.3588 7.90212   8
  -4  -1  15 34.0047 8.03008   8
   5  -4  15 40.9916 8.12630   7
  -5   1  15 31.6366 8.08579   8
   5  -1 -15 30.1984 4.64475   7
  -4  -1  15 35.4893 2.87184   4
  -1   5  15 36.8417 9.19150   7
  -1  -4 -15 39.1871 4.75430   4
   4   1 -15 45.1743 8.31361   8
  -4   5 -15 49.8628 7.31903   7
   4   1 -15 39.2426 7.86602   1
   4  -5  15 24.5354 5.99348   8
  -5   1  15 32.6183 7.36159   1
  -4   5 -15 42.8380 6.77071   1
   5  -4  15 51.3687 7.07687   1
   4   1 -15 31.5184 4.10948   7
  -5   1  15 27.9587 3.78382   4
  -5   4 -15 30.4669 6.52779   1
   5  -4  15 18.5943 6.02485   8
   1  -5 -15 32.3642 5.10151   4
   1  -5 -15 31.7998 4.05556   6
   1   4  15 27.3073 7.81256   1
   1   4  15 17.1550 6.96826   8
  -1  -4 -15 23.1195 6.51920   9
   4  -5  15 15.0374 5.23622   7
   5  -4  15 57.2469 8.12941   2
   4   1 -15 40.4668 8.43818   6
   5  -1 -15 40.5506 9.74885   6
   5  -1 -15 26.6168 7.49919   9
   4  -5  15 47.1659 7.33930   5
   1  -5 -15 30.8219 7.58634   9
  -4  -1  15 38.7371 6.43114   2
   1   4  15 25.3311 8.11751   5
  -4  -1  12 1730.43 20.3420   7
   5  -4  12 1645.86 28.3299   1
  -1   5  12 1717.90 35.1633   5
  -1   5  12 1678.51 17.2524   4
  -5   1  12 1608.41 31.7788   1
  -1   5  12 1736.44 36.6546   7
   5  -1 -12 1573.08 29.7770   6
   1   4  12 1653.01 33.7556   1
  -4   5 -12 1669.65 30.2795   7
  -1   5  12 1669.52 35.3625   8
  -1  -4 -12 1709.85 29.2118   9
   5  -4  12 1645.53 29.0410   8
  -5   1  12 1722.05 24.6842   7
   4   1 -12 1672.37 17.8332   7
  -4  -1  12 1673.27 21.7777   4
  -5   4 -12 1698.56 29.0625   1
   4   1 -12 1659.85 32.5026   8
   4  -5  12 1727.51 28.4027   1
   1   4  12 1876.29 37.1684   8
   5  -4  12 1619.52 32.7654   7
   5  -4  12 1721.40 33.4426   5
  -4  -1  12 1691.13 31.5220   1
   5  -4  12 1628.99 32.1719   2
   4  -5  12 1668.64 32.9573   2
  -4   5 -12 1686.62 28.8724   7
  -1   5  12 1634.09 16.7521   4
  -1  -4 -12 1713.11 23.1865   4
   5  -1 -12 1690.02 22.7994   7
  -4   5 -12 1727.77 27.8262   8
  -5   1  12 1702.08 24.0041   4
   1   4  12 1628.83 35.1375   5
   4  -5  12 1716.92 28.1374   8
   4   1 -12 1653.59 32.2541   1
   1   4  12 1767.71 37.4268   7
  -4  -1  12 1620.04 28.7740   2
   5  -1 -12 1794.36 34.0430   8
   1  -5 -12 1725.97 30.4151   9
   4   1 -12 1609.00 32.0667   6
  -5   1  12 1717.07 32.8040   8
   1  -5 -12 1601.13 25.1702   4
  -4   5 -12 1694.36 28.3807   1
   5  -1 -12 1608.97 32.3142   1
   5  -1 -12 1616.41 33.5829   9
  -1   5  12 1631.64 34.0949   1
  -5   4  -9 4596.32 50.1277   7
   5  -1  -9 4489.97 47.6757   9
  -4  -1   9 4191.10 41.9620   2
  -1   5   9 4285.85 34.1955   4
   1   4   9 4574.62 49.7467   1
   1   4   9 4557.86 54.6053   7
  -1   5   9 4526.89 51.5806   5
   5  -1  -9 4787.87 32.9194   7
  -5   1   9 4563.54 39.7280   4
  -5   1   9 4445.66 46.2006   1
   4   1  -9 4484.23 46.5955   8
   1   4   9 4504.76 27.0337   4
   5  -1  -9 4286.33 42.4788   4
  -1   5   9 4422.00 52.9689   7
   1  -5  -9 4317.84 43.2048   9
   4   1  -9 4197.49 40.0338   4
   4  -5   9 4294.65 36.6430   1
  -1   5   9 4606.74 51.1207   8
   1  -5  -9 4603.65 40.2862   4
  -4   5  -9 4545.35 42.2789   7
   5  -1  -9 4359.29 46.9070   1
   5  -4   9 4304.78 47.9449   2
   1   4   9 4318.08 51.4865   5
   5  -1  -9 4355.24 44.0742   6
  -4  -1   9 4341.54 37.1877   4
   4   1  -9 4412.39 46.0122   1
  -1  -4  -9 4553.91 41.6670   9
   4   1  -9 4431.41 22.9890   7
   4  -5   9 4334.82 44.4921   7
  -5   1   9 4450.17 33.4774   7
  -1   5   9 4684.09 51.2203   1
   5  -4   9 4478.56 39.8053   8
  -4   5  -9 4339.01 36.9170   1
   5  -4   9 4409.30 38.6629   1
   5  -4   9 4371.74 48.1728   7
   1   4   9 4329.62 50.0795   8
  -4   5  -9 4523.76 46.1662   7
   4   1  -9 4279.71 46.2490   6
  -1  -4  -9 4431.64 36.7026   4
  -5   4  -9 4321.46 46.5059   7
   5  -1  -9 4407.61 47.4685   8
  -4  -1   9 4281.86 24.8481   7
   1  -5  -9 4356.01 50.8536   7
   4  -5   9 4523.94 49.3680   2
   5  -4   6 178.181 8.94410   7
  -5   1   6 151.511 8.15169   4
  -1   5   6 174.465 9.06054   8
   5  -4   6 155.063 8.52763   6
   5  -1  -6 161.424 8.90618   8
   4   1  -6 170.277 8.36689   4
  -4  -1   6 147.445 4.06023   7
   5  -1  -6 149.695 8.12529   4
  -5   1   6 152.864 6.01479   7
   1   4   6 139.735 8.06616   1
   1   4   6 151.657 10.1545   7
  -1  -4  -6 170.330 7.64269   4
   4   1  -6 155.787 8.06377   1
   1  -5  -6 146.203 7.79830   4
   4  -5   6 167.384 9.61825   2
   4  -5   6 172.577 8.34141   7
   1  -5  -6 161.400 10.1496   7
  -4  -1   6 164.864 8.07740   4
  -5   4  -6 167.772 9.27304   7
   4   1  -6 161.612 8.55504   8
   5  -1  -6 159.414 9.26671   6
   1   4   6 152.290 9.14967   8
   5  -1  -6 162.509 8.62236   1
   4   1  -6 164.606 9.18968   6
  -5   4  -6 181.821 9.52889   7
   4   1  -6 142.004 4.20080   7
  -1   5   6 130.613 7.93578   1
  -1  -4  -6 161.679 10.5549   7
  -4   5  -6 144.741 7.48717   7
  -1   5   6 146.497 9.68738   7
   5  -4   6 160.318 8.91724   2
   5  -1  -6 146.685 5.94889   7
   5  -1  -3 1459.64 18.3425   7
  -1  -4  -3 1507.61 24.7890   7
  -1   5   3 1517.77 21.7635   4
  -5   1   3 1543.82 22.0539   4
   1   4   3 1544.23 21.4304   1
   4  -5   3 1562.22 21.6265   7
   1   4   3 1439.15 24.6720   7
   5  -4   3 1512.33 23.2614   7
   1   4   3 955.451 20.5813   4
  -1  -4  -3 1544.64 21.7914   4
   4   1  -3 1554.62 16.7941   7
  -1   5   3 1488.68 24.4335   7
   4   1  -3 1578.80 22.8593   6
   5  -1  -3 1553.05 21.5869   8
  -5   4  -3 1545.63 22.3818   7
   1  -5  -3 1441.09 23.6507   7
  -1   5   3 1533.24 21.2344   1
  -5   1   3 963.844 14.3437   7
  -4  -1   3 1498.45 21.8283   4
   5  -1  -3 1529.43 20.8120   1
   5  -4   3 1553.93 22.9689   6
   4  -5   3 1556.89 23.6692   6
  -4  -1   3 1487.52 15.7518   7
   4   1  -3 1452.81 20.4459   1
  -4   5  -3 1450.77 21.6726   7
   4   1  -3 1708.74 21.5700   8
   5  -1  -3 1546.15 21.7720   6
  -4  -1   3 1519.16 17.2592   7
   1  -5  -3 1520.46 22.1780   4
   1   4   3 1518.65 22.1262   8
  -5   1   0 8356.33 48.0782   7
   5  -4   0 8371.05 51.1561   7
   1   4   0 8419.43 44.2400   1
   5  -1   0 8514.12 43.0914   1
   4   1   0 8418.63 47.4733   8
   5  -4   0 8196.91 46.2182   6
   4   1   0 8610.68 49.5307   4
   4   1   0 8634.07 50.9078   7
   4  -5   0 8487.93 46.7799   6
   1  -5   0 8334.72 48.3029   7
  -5   1   0 8764.97 47.9795   4
  -4   5   0 8685.77 50.3449   7
   5  -1   0 8781.87 48.0456   4
   4  -5   0 8376.23 50.4039   7
  -1  -4   0 8284.65 47.4757   7
   5  -1   0 8344.30 47.4937   6
  -4  -1   0 8471.28 49.4493   7
   4   1   0 8774.53 47.4132   6
  -1   5   0 7838.96 47.7603   7
  -5   4   0 7969.83 50.1689   7
  -5   1   0 8851.93 53.3859   7
  -1   5   0 8185.45 38.6188   1
   1   4   0 8359.38 48.8755   7
  -1  -4   0 8602.16 50.8947   4
   4   1   0 8069.09 46.9459   1
  -4  -1   0 8649.97 49.5147   4
   5  -1   0 7797.35 47.8904   7
  -5   1  -3 4342.22 41.6974   7
   4  -5  -3 4273.91 32.5371   1
   4   1   3 4331.81 35.8735   8
   1   4  -3 4329.78 27.5730   7
   4   1   3 4002.51 41.1696   7
   1   4  -3 4208.40 31.7478   1
  -1  -4   3 4392.70 26.5806   7
  -4   5   3 4339.18 32.5560   1
   1   4  -3 4349.80 36.7467   4
   4   1   3 4306.95 34.4142   1
  -5   1  -3 4234.71 42.3018   7
  -1   5  -3 4245.28 38.3750   6
  -5   4   3 4246.87 30.4836   1
  -4  -1  -3 4270.05 42.4762   7
  -1   5  -3 4433.83 27.8652   1
   5  -1   3 4317.14 34.3924   6
   5  -4  -3 4164.31 31.7293   6
   1   4  -3 4185.94 37.7031   6
   4  -5  -3 4306.39 38.4872   7
   5  -1   3 3927.66 40.5567   7
   5  -4  -3 4173.52 31.3795   1
  -1   5  -3 4297.34 30.4066   7
  -5   1  -3 4253.77 29.9098   4
  -4  -1  -3 4108.74 32.4893   4
   1  -5   3 4216.04 29.6051   7
   5  -1   3 4449.59 31.1963   1
   5  -4  -3 4106.34 35.9893   7
  -4   5   3 4063.50 37.5274   7
  -5   4   3 4434.42 36.5593   4
  -5   4   3 4083.21 35.5490   7
  -1  -4   3 4324.99 35.9253   4
   5  -1   3 4271.77 33.0762   8
   4   1   3 3694.70 28.9931   6
   5  -4  -6 6.15479 4.10848   8
  -4   5   6-1.69797 3.83885   1
   5  -4  -6 5.43301 3.79163   7
   5  -1   6 9.14030 2.96122   1
   4   1   6 13.0409 6.46325   7
   5  -1   6 2.47341 5.99185   7
  -4   5   6 2.89419 4.07377   7
   4   1   6 8.25311 3.39670   1
   1   4  -6 1.80874 2.87836   8
  -1   5  -6 2.59113 5.04983   6
   1   4  -6-1.78307 2.96135   1
  -4   5   6 5.02820 4.08704   8
  -4  -1  -6 8.77445 4.59857   7
   5  -1   6 1.01466 3.30381   8
   4  -5  -6-1.20585 4.05655   8
  -5   4   6 1.29176 2.74258   1
   1  -5   6 2.97295 2.15956   7
  -5   1  -6 1.72720 1.54464   4
  -5   4   6 1.12524 3.82917   7
   4   1   6 14.9723 4.72760   8
   5  -4  -6 6.34031 3.42306   1
   5  -4  -6 4.47899 3.03905   6
  -4  -1  -6-1.40220 2.40271   4
   4   1   6-0.10200 1.81889   6
  -1   5  -6 3.15383 1.96444   7
   1  -5   6 4.47850 3.85731   2
  -1   5  -6 2.56035 2.90119   4
   5  -1   6 0.61697 3.22080   6
   1   4  -6-5.98190 4.51421   6
   4  -5  -6 9.77260 4.19118   1
  -1  -4   6 1.94813 3.10061   4
  -5   1  -6-1.20040 4.74735   7
  -1  -4   6-3.64413 4.31889   2
   5  -4  -6 0.97021 3.36294   4
  -5   4   6 0.69987 3.33436   8
  -5   4   6 1.11079 3.18968   4
   4  -5  -6 6.72319 3.33709   7
   1   4  -6 2.77896 3.04125   4
  -1   5  -6 4.61707 2.46493   1
  -5   4   9 8935.54 67.5211   1
   5  -4  -9 8368.92 64.1700   9
  -4  -1  -9 8561.62 35.1351   4
  -5   1  -9 8918.82 64.6577   2
  -5   4   9 8549.27 60.5519   7
   1   4  -9 8372.30 67.9622   6
   4   1   9 8296.35 74.3499   7
   4  -5  -9 9092.22 66.6302   7
   4  -5  -9 8570.27 63.2412   9
   4  -5  -9 8497.03 69.4220   8
   5  -4  -9 8850.23 58.4576   4
   5  -1   9 8688.76 57.7545   6
   1   4  -9 8378.33 57.7602   8
  -5   1  -9 8740.57 74.0886   7
   4   1   9 8784.91 64.6532   1
   5  -1   9 8222.23 72.9315   7
  -1   5  -9 8348.76 68.9562   6
   5  -4  -9 8328.48 65.6709   1
   4   1   9 8867.62 67.6680   8
   5  -4  -9 8541.50 59.5137   7
   4   1   9 8856.38 75.0627   5
   1   4  -9 8409.90 51.4569   4
   5  -1   9 8599.80 73.1346   5
  -1   5  -9 8508.97 52.8004   8
  -1   5  -9 8827.11 55.7567   1
  -5   4   9 8218.46 53.5757   4
   5  -1   9 8746.18 61.8515   1
   1  -5   9 8182.85 44.5601   7
   5  -4  -9 8401.60 50.1241   6
   1  -5   9 8514.80 66.8795   2
  -4   5   9 8451.35 66.9539   7
  -1   5  -9 9082.21 48.7254   7
   4  -5  -9 8513.10 68.6461   1
  -5   4   9 8574.02 67.2805   8
  -4   5   9 8768.16 68.4632   1
  -1  -4   9 8362.52 64.8897   2
  -1   5  -9 8030.84 43.7092   4
   4   1   9 8319.92 50.6862   6
   5  -1   9 8528.79 64.3854   8
   1   4  -9 8338.15 59.2777   1
   5  -1   9 8250.10 63.0987   2
   4   1   9 8038.14 57.1740   2
  -4   5   9 8244.20 68.9002   8
  -1   5  -9 8697.43 42.9690   7
   5  -4  -9 8284.77 67.2682   8
  -4   5  12 6766.03 69.1486   8
   4   1  12 6553.58 54.8924   2
   1  -5  12 6767.70 54.8437   8
   1  -5  12 6650.14 56.3184   1
   1   4 -12 6263.31 33.0001   7
  -4  -1 -12 6529.20 53.9800   9
   4  -5 -12 6605.47 69.2608   8
  -5   4  12 6676.06 67.6048   8
  -5   4  12 1024.52 23.7364   7
  -5   1 -12 6515.57 55.7790   9
   5  -4 -12 6693.54 67.0887   1
   5  -1  12 6863.91 60.1200   2
  -1   5 -12 6682.63 55.9030   8
   1  -5  12 6414.19 63.5309   2
   1   4 -12 6846.38 59.2483   8
   4  -5 -12 6888.21 42.5397   6
  -4   5  12 6811.09 68.6379   1
   5  -1  12 6664.87 63.9432   8
   5  -1  12 7001.91 71.5126   5
   5  -4 -12 6814.93 58.5651   7
  -1  -4  12 6760.90 59.0740   1
  -1   5 -12 6360.94 66.3410   6
  -5   4  12 6895.53 48.4435   4
  -4  -1 -12 7019.06 57.2790   2
   5  -4 -12 6730.75 68.6757   8
   4   1  12 6489.75 64.0725   1
   5  -4 -12 6429.96 64.1595   9
   1   4 -12 6984.22 38.8112   7
   1   4 -12 6995.01 67.3229   6
   4  -5 -12 6741.68 69.0851   1
  -1   5 -12 6496.09 42.3465   7
   4   1  12 7330.82 53.5095   6
  -4   5  12 6957.50 46.5982   4
   4   1  12 6935.85 67.1609   8
   5  -1  12 7043.09 73.9255   7
  -5   1 -12 6445.66 59.8350   2
  -4   5  12 6959.73 66.0581   7
   4  -5 -12 7183.15 63.7640   9
  -1   5 -12 7119.91 48.9828   7
   4   1  12 6562.26 73.3302   7
   4   1  12 7003.04 72.9166   5
   1   4 -12 6633.27 60.1169   1
  -1  -4  12 6553.56 61.5265   2
   5  -1  12 6744.85 62.9813   1
  -5   4  12 6999.11 67.4093   1
  -1   5 -12 6875.31 59.4392   1
   5  -4 -12 6504.58 48.9428   6
  -4   5  15 9.38842 7.28640   8
   5  -4 -15 22.6366 7.90024   9
  -1   5 -15 29.4937 6.68303   8
  -5   4  15 18.3398 5.77299   1
   1  -5  15 25.4908 6.86283   2
  -5   4  15 17.3863 3.93210   4
   1   4 -15 18.6003 6.03246   8
   4  -5 -15 0.35469 5.83543   1
   4   1  15 16.0872 8.46471   7
   1   4 -15 15.9536 5.33287   1
   1  -5  15 10.0657 5.60443   8
   5  -1  15 5.46207 6.06269   8
  -4   5  15 9.25961 2.92166   4
   1   4 -15 20.6259 3.81274   7
   5  -1  15 20.8195 5.71019   2
  -1  -4  15 14.8337 5.85806   2
  -1   5 -15 14.9033 7.70121   6
  -1   5 -15 4.07018 4.17007   7
  -5   1 -15 4.56681 4.52758   2
  -5   1 -15 26.8285 6.40192   9
  -1  -4  15 11.4521 4.86650   1
  -4   5  15 12.3608 3.00241   4
   5  -1  15 0.25233 7.92899   7
   1  -5  15 21.6423 5.60027   1
   4   1  15 25.1597 5.46730   2
   5  -1  15 31.7686 8.56532   5
   1   4 -15 11.5124 6.64947   6
   1  -5  15 19.9974 4.88741   7
  -4  -1 -15 2.72731 5.37411   9
  -1  -4  15 25.7449 4.31753   7
  -4  -1 -15 24.5029 5.60192   2
  -5   4  15 25.9093 6.91717   8
   5  -4 -15 16.7716 7.00310   6
   4  -5 -15 1.34153 6.06205   9
  -1   5 -15 14.4786 4.19568   7
   4   1  15 39.6434 9.34778   5
  -4   5  15 18.7323 7.78454   7
   4   1  15 7.47722 6.60694   8
   1   4 -15 17.3992 4.03264   7
   4  -5 -15 20.6996 6.00129   6
  -4   5  15 18.7345 7.09899   1
   5  -4 -15 13.0321 5.45835   1
   4  -5 -15 13.1454 7.21928   8
   4   1  15 9.94136 5.44561   1
  -1  -4  15 25.8511 6.19170   8
   5  -4 -15 19.6442 6.85749   8
  -5   4  15 2.41533 3.18473   7
  -1   5 -15 23.0940 6.06637   1
   5  -1  15 8.16862 4.98933   1
   1  -5  18 135.835 10.8470   1
  -1   5 -18 101.432 8.11559   7
  -5   4  18 118.489 12.0128   1
   4  -5 -18 114.379 12.3879   9
  -1   5 -18 117.602 9.37538   7
   1   4 -18 92.0259 6.98992   7
  -1  -4  18 126.355 10.9378   2
  -4  -1 -18 123.563 10.7591   9
   4  -5 -18 117.890 12.0660   8
   4   1  18 95.7659 11.0711   1
  -4   5  18 126.255 12.0354   8
   4   1  18 100.704 12.1108   5
   1  -5  18 137.968 9.72468   7
  -4   5  18 114.871 12.3786   1
   5  -4 -18 93.0463 11.2428   8
   5  -1  18 101.260 10.6145   1
  -1   5 -18 105.462 10.2132   1
  -1   5 -18 114.333 11.4442   6
   1   4 -18 117.038 11.3998   1
   1   4 -18 124.622 12.5890   6
   5  -1  18 110.914 13.1752   7
  -4   5  18 121.450 12.0809   7
   1   4 -18 96.6721 10.7177   8
   1   4 -18 90.3603 7.26780   7
   1  -5  18 100.535 10.2212   8
  -1  -4  18 119.271 11.0403   1
  -5   4  18 92.9825 10.9569   8
  -4  -1 -18 116.076 9.61616   2
   5  -4 -18 52.8707 8.27822   6
   4  -5 -18 117.386 8.64202   6
   4   1  18 125.271 9.88460   2
  -1  -4  18 112.849 7.84485   7
  -1   5 -18 113.368 10.8627   8
   5  -1  18 77.9554 8.61867   2
   5  -1  18 84.5861 10.1613   8
   4  -5 -18 97.3888 11.8522   1
   4   1  18 106.797 12.9401   7
   5  -1  18 109.822 12.7722   5
  -1  -4  18 117.992 11.0124   8
  -5   1 -18 119.636 10.5335   9
   5  -4 -18 119.096 11.9420   1
   1  -5  18 118.006 11.2478   2
   5  -4 -18 89.9860 11.0192   9
   4   1  18 134.093 12.3589   8
  -4  -1 -21 3177.57 48.0788   2
  -4  -1 -21 3227.72 52.9905   9
  -1   5 -21 3369.47 57.0283   1
  -1  -4  21 2970.70 52.0398   2
   4  -5 -21 3096.95 60.4558   1
   1  -5  21 3302.55 55.3294   2
   5  -4 -21 3246.63 59.3087   9
   5  -1  21 2889.62 54.8934   1
  -1  -4  21 3115.01 53.9721   8
   5  -4 -21 3239.97 60.2466   1
   1   4 -21 3402.24 43.1702   7
  -1   5 -21 3208.94 57.1483   6
   1  -5  21 3545.85 48.3252   7
  -1  -4  21 3227.01 55.4549   1
   1   4 -21 3276.62 57.5217   1
   4   1  21 3306.71 48.4259   2
  -4  -1 -21 3515.22 49.4221   6
   5  -4 -21 3098.85 44.5488   6
   4   1  21 3186.18 61.7645   5
   4  -5 -21 3217.35 61.1074   8
   1  -5  21 3240.75 54.7323   1
  -4   5  21 3448.24 59.6744   7
  -4   5  21 3255.69 60.8956   8
   1   4 -21 3295.45 56.9157   8
  -1   5 -21 2800.11 41.2102   7
  -5   4  21 3329.43 55.4513   7
   4   1  21 3244.55 60.4193   8
   1   4 -21 2832.54 39.2043   7
  -5   4  21 3260.66 60.7326   8
   4   1  21 3144.20 58.6536   1
   1  -5  21 3122.00 52.1282   8
   4   1  21 3288.98 63.6239   7
  -5   4  21 3216.09 59.7685   1
  -4   5  21 3378.69 62.8565   1
  -5   1 -21 3181.19 56.5229   1
   5  -1  21 3120.66 50.5156   2
   5  -1  21 3215.55 60.6136   5
   5  -4 -21 3031.86 59.5821   8
   4  -5 -21 3079.09 57.2196   9
   5  -1  21 3339.03 63.2878   7
  -1  -4  21 3293.33 42.9799   7
  -1   5 -21 3249.52 54.7355   8
   5  -1  21 2989.37 56.3882   8
  -5   1 -21 3453.83 54.9205   9
   1   4 -21 3170.90 56.5413   6
   4  -5 -21 3314.63 41.4010   6
  -4  -1 -24 1593.78 45.1811   1
   5  -4 -24 1673.62 46.0961   9
   1   4 -24 1614.58 43.3584   6
   4  -5 -24 1673.67 45.4927   9
   1  -5  24 1525.21 40.9974   1
  -5   4  24 1601.61 42.2391   7
  -1  -4  24 1539.33 41.2481   8
  -5   4  24 1726.20 47.2099   8
  -1   5 -24 1657.18 44.4714   6
   4   1  24 1747.17 46.7867   1
  -4   5  24 1581.18 46.5516   1
   5  -1  24 1553.20 38.0011   2
  -4   5  24 1787.36 45.6640   7
   4  -5 -24 1674.62 48.0331   1
   5  -4 -24 1634.64 47.0595   1
  -1   5 -24 1598.78 33.6356   7
   4  -5 -24 1565.42 31.7836   6
  -4   5  24 1467.43 45.0810   8
  -4  -1 -24 1598.56 41.0994   9
   5  -1  24 1584.06 44.9853   8
  -1   5 -24 1663.40 43.7006   1
   5  -4 -24 1645.56 46.9071   8
   1  -5  24 1596.86 41.3461   8
   5  -1  24 1714.11 47.8848   5
   1   4 -24 1603.59 43.4862   1
  -4  -1 -24 1708.34 37.2524   2
   4   1  24 1609.08 46.8878   5
   4   1  24 1552.99 35.7910   2
   1  -5  24 1434.47 38.8195   2
  -5   1 -24 1611.30 43.9523   1
  -1   5 -24 1612.74 42.5425   8
   4   1  24 1409.01 43.7698   8
   4  -5 -24 1594.03 47.7794   8
   5  -1  24 1595.27 46.6041   7
   1   4 -24 1662.11 42.9872   8
  -5   1 -24 1616.97 39.2667   2
   4   1  24 1681.15 47.6454   7
   5  -4 -24 1518.23 33.9584   6
  -5   1 -24 1660.60 39.7221   6
  -1  -4  24 1528.84 39.2123   2
  -1  -4  24 1616.59 42.2273   1
  -5   4  24 1675.92 46.9329   1
  -4  -1 -24 1524.13 35.6460   6
  -5   1 -24 1588.42 40.9783   9
   5  -1  24 1482.68 42.4064   1
  -4   5  27 3.21312 10.0928   1
   5  -4 -27 0.60502 9.17813   1
   4  -5 -27-7.12974 9.56182   1
  -5   4  27-0.58820 9.15779   1
   5  -1  27 0.83268 9.37256   7
  -5   4  27-1.86013 8.04061   7
  -5   1 -27-0.56217 7.31336   1
  -1  -4  27-6.28164 6.39731   2
   1   4 -27 4.03857 8.87981   8
   1  -5  27 12.1256 8.10957   2
  -1   5 -27 0.68076 8.72462   8
   4   1  27 1.19901 10.6499   5
   4   1  27 8.11417 8.07358   1
  -4  -1 -27-9.69830 7.76693   1
   5  -1  27 8.82297 8.63827   5
   5  -1  27-1.49291 8.85905   1
   1  -5  27 8.79752 8.06002   1
  -1   5 -27-0.17669 9.82095   6
   4   1  27-7.17257 9.13836   8
  -1  -4  27-1.38758 7.93572   1
  -5   1 -27-4.41222 9.03719   9
  -5   1 -27 9.17232 7.22040   6
   1   4 -27 1.55451 9.68705   6
   5  -4 -27-7.16792 10.0673   8
   5  -1  27-3.04974 7.93027   8
   1  -5  27 0.49249 7.74482   8
   4  -5 -27-0.90193 9.68321   9
  -5   1 -27-1.84770 7.61930   2
  -4   5  27 18.5989 11.7796   8
   4  -5 -27 4.37544 10.0644   8
   4   1  27 4.65546 8.92183   7
  -5   4  27 6.58947 10.3549   8
   5  -1  27 1.66241 6.14568   2
  -4   5  27-6.35170 7.04212   7
   1   4 -27 3.81019 7.49284   1
  -1  -4  27 19.6873 9.48721   8
  -1   5 -27 15.2949 9.20164   1
  -4  -1 -27 5.98681 7.32729   9
   5  -4 -27-7.99538 11.1239   9
  -5   1 -30 56.4491 12.8419   1
  -1   5 -30 31.6270 10.1802   1
  -4  -1 -30 44.7860 13.4852   8
  -4   5  30 43.7863 14.4196   8
  -5   1 -30 32.9584 11.8243   8
   1   4 -30 34.0480 11.1077   1
   4   1  30 8.26432 10.0650   7
  -4  -1 -30 43.5424 11.8944   1
  -5   1 -30 43.0532 11.2591   9
   1  -5  30 21.3353 9.05364   2
  -4  -1 -30 13.5486 9.78299   9
  -1  -4  30 26.8570 11.1037   1
  -4   5  30 25.3950 12.0484   1
   4   1  30 12.9290 9.98881   5
   5  -4 -30 60.5333 14.3319   1
   1   4 -30 26.5290 10.7626   8
   4   1  30 37.2819 12.5764   8
   5  -1  30 21.6008 9.81921   7
   1   4 -30 49.3926 13.2759   6
   5  -4 -30 34.6471 12.7637   9
   5  -1  30 25.7514 11.2129   8
   1   4 -30 22.6117 12.8021   9
   4   1  30 23.0492 10.5445   1
   5  -1  30 47.5149 12.4254   1
   5  -1  30 35.5154 11.9159   5
   4  -5 -30 41.7893 11.6507   9
   4  -5 -30 39.0758 12.5982   1
   5  -4 -30 19.4099 11.3237   8
   1  -5  30 11.9972 8.80967   1
  -1   5 -30 19.8531 11.1673   8
   4  -5 -30 30.7157 11.9614   8
  -1  -4  30 69.3052 12.7876   8
  -1   5 -30 21.0489 11.2522   9
  -5   4  30 25.4338 12.3877   1
  -1   5 -30 14.5130 10.1956   6
   1  -5  30 32.1152 10.7786   8
  -4  -1 -33 708.507 33.5477   9
  -4  -1 -33 577.087 34.3432   8
   4   1  33 695.912 36.7956   5
  -5   4  33 670.219 36.5892   8
   5  -1  33 614.591 34.5846   5
  -1   5 -33 672.853 33.7823   1
   4  -5 -33 663.189 34.2831   9
   4   1  33 555.023 33.7575   1
   5  -4 -33 610.435 34.1072   9
   5  -4 -33 654.276 36.6917   1
   5  -1  33 562.838 33.1969   8
  -4   5  33 718.574 37.9027   1
  -1   5 -33 708.909 34.4819   8
  -5   4  33 740.744 38.1388   1
   1  -5  33 593.998 31.3204   8
   4   1  33 571.781 34.9483   7
   4  -5 -33 819.190 40.7962   1
  -4  -1 -33 748.303 38.2263   1
   5  -1  33 579.749 32.5200   1
   5  -4 -33 615.847 36.0093   8
  -1  -4  33 669.022 34.4286   8
  -1   5 -33 650.552 34.7194   9
  -5   1 -33 743.549 36.8579   1
  -5   1 -33 662.669 35.5467   8
  -1   5 -33 754.846 35.8012   6
   4   1  33 618.432 35.2924   8
   1   4 -33 731.270 35.9538   1
   1   4 -33 649.473 32.8904   6
   1   4 -33 630.268 35.4748   9
  -1  -4  33 631.076 32.9817   1
  -5   1 -33 713.950 33.9650   9
   1   4 -33 714.610 35.7621   8
   1  -5  33 605.616 32.7031   1
   4  -5 -33 765.097 39.1844   8
  -4   5  33 650.635 36.1308   8
   5  -4 -36 35.7728 13.5248   1
   1   4 -36 69.6811 15.2556   8
  -1   5 -36 70.2404 15.8781   1
   5  -4 -36 10.3699 12.9889   8
   1   4 -36 5.86778 11.7637   6
   4   1  36 14.9995 13.2429   1
  -4  -1 -36 15.3128 10.8760   9
   4  -5 -36 20.5444 14.9220   8
  -1   5 -36 13.6333 13.2760   6
   5  -1  36 34.7973 14.0660   8
  -4   5  36 40.6428 16.6376   8
   5  -1  36 34.1820 13.0295   1
   5  -4 -36 6.00161 12.1610   9
   1  -5  36 17.6578 10.9499   8
   4   1  36 24.9028 13.4204   8
   1   4 -36 51.1321 15.1918   9
  -5   4  36 21.9573 12.8330   8
  -1   5 -36 29.0959 14.7832   9
   1   4 -36 8.62584 9.97476   1
  -4   5  36 10.8738 13.6477   1
   1  -5  36 36.1308 12.9267   1
  -4  -1 -36 34.1183 15.3680   8
  -1   5 -36 36.3508 13.2653   8
  -5   1 -36 0.78554 11.8817   8
  -5   1 -36 36.8892 13.1529   1
  -1  -4  36 24.2273 11.9687   1
   4  -5 -36 45.3370 14.7723   9
  -5   1 -36 24.1884 12.8101   9
  -4  -1 -36 33.8415 14.3546   1
  -1  -4  36 9.31992 11.0442   8
  -5   4  36 9.92459 10.3571   1
   4  -5 -36 27.9937 14.9780   1
  -5   4  39-12.1368 14.0706   8
   5  -1  39 1.41607 12.7988   1
  -1   5 -39 9.04587 12.9585   1
  -5   1 -39 11.9995 12.1023   9
  -4  -1 -39-8.02723 13.7040   8
   4  -5 -39-5.29197 14.1450   8
   4  -5 -39-0.53069 11.6524   9
  -1  -4  39-6.63806 11.6122   1
   4   1  39 5.52164 12.6403   1
  -4  -1 -39 9.66037 10.9021   1
   1   4 -39-14.7546 13.5351   8
  -5   1 -39 2.85516 12.3419   1
  -5   4  39 4.67962 12.9707   1
   1   4 -39 19.5316 14.8375   9
   4   1  39-1.76156 13.1796   8
   1  -5  39 1.30911 11.3937   1
  -4   5  39 5.73686 12.9576   8
   1   4 -39-5.83052 12.5451   1
   4  -5 -39-6.12924 11.9432   1
  -1   5 -39 2.00084 9.63689   9
  -4  -1 -39-10.6381 11.8062   9
  -4   5  39 4.16819 11.0186   1
  -5   1 -39 18.1646 13.5108   8
   5  -4 -39 3.07853 13.0543   8
   1  -5  39 0.25738 10.9882   8
  -1  -4  39-7.88380 12.2669   8
   5  -4 -39-2.12831 12.0997   1
   5  -1  39 3.99864 12.5974   8
   5  -4 -39 13.0628 12.8706   9
  -1   5 -39-2.63236 10.7763   8
  -5   5 -37-0.49609 10.8187   8
  -5   5 -37-5.32368 12.0166   9
   5   0 -37-8.06423 11.6530   9
   5  -5  37 9.54322 11.9002   8
   0   5  37-4.60975 11.6368   1
  -5   5 -37-3.00019 10.2317   1
   5  -5  37 7.87741 9.13766   1
   5   0 -37 31.1327 14.6617   1
   0   5  37 10.8484 12.7876   8
   0  -5 -37-0.59596 11.0032   8
  -5   0  37-8.51846 12.3915   8
   5   0 -37 9.27133 11.4334   8
  -5   0  37 13.7439 11.4680   1
   0  -5 -37 5.71257 11.1706   9
   0  -5 -37-3.78057 11.8262   1
   0   5  34 13.5667 12.6631   5
   5   0 -34-1.47434 13.9831   9
  -5   5 -34 4.24737 10.7096   8
  -5   5 -34-2.74859 12.1799   9
   5   0 -34 7.89557 10.4883   8
   0  -5 -34 1.06754 11.6779   1
  -5   5 -34-10.2768 12.2795   6
   5   0 -34-2.78149 11.6803   1
   5  -5  34-8.14509 10.9783   1
   0   5  34 14.6948 14.3780   8
  -5   0  34 21.5916 13.3789   1
   0   5  34 6.87387 11.8394   1
   0  -5 -34-9.03664 11.1536   9
  -5   5 -34 5.38326 10.6985   1
  -5   0  34 4.57687 10.1891   8
   5  -5  34 0.88615 9.82902   8
   0  -5 -34-8.40581 14.3119   8
   5   0 -31 26.8926 13.7353   1
   0   5  31 14.8733 12.3853   8
   0  -5 -31-13.4590 12.0087   9
   0   5  31-0.67119 11.2641   5
   0  -5 -31-7.72949 10.7962   1
   0   5  31-2.38650 9.06142   1
   5   0 -31 64.4673 15.4789   9
  -5   0  31-2.16789 11.3747   1
  -5   0  31 22.1356 13.6112   8
   0   5  31 2.74113 12.2432   7
   0  -5 -31-3.42742 12.2234   8
  -5   5 -31 0.19937 8.82240   8
   5   0 -31 0.17618 11.2345   6
   5  -5  31 6.70261 10.8734   1
   5  -5  31 5.33845 9.04902   8
  -5   5 -31 14.1735 12.4351   9
  -5   5 -31 0.99211 9.54846   6
   5   0 -31 14.9748 12.2914   8
   0   5  28 1025.97 40.6770   1
   0  -5 -28 968.388 40.5758   8
   5   0 -28 912.565 36.9138   8
   5  -5  28 861.722 33.9251   5
   0   5  28 943.666 39.9571   8
   5  -5  28 921.082 34.7409   1
   5   0 -28 992.777 38.5460   1
  -5   5 -28 1004.49 36.6874   6
  -5   0  28 949.571 37.1575   1
   5  -5  28 947.291 34.7205   8
   0   5  28 935.484 37.9643   5
   5   0 -28 935.014 34.2094   6
   0  -5 -28 952.332 35.4395   9
   5  -5  28 852.738 34.9225   7
  -5   5 -28 889.182 34.3650   1
  -5   0  28 804.063 34.5055   8
  -5   5 -28 945.804 36.4542   9
   5   0 -28 829.325 35.6300   9
   0   5  28 1067.10 42.2256   7
   0  -5 -28 891.988 38.2446   1
   5  -5  28 927.910 34.6118   2
  -5   5 -28 753.223 31.7630   8
  -5   5 -25 2.16861 7.80686   8
  -5   5 -25-1.70702 6.96520   1
   5  -5  25 12.0527 8.47463   7
   0   5  25 7.24562 9.22210   5
   0   5  25 0.39562 8.88506   8
  -5   0  25 0.86060 9.38069   8
   0   5  25 5.02880 9.58706   7
   5  -5  25 5.18686 7.05186   8
   5  -5  25 4.67831 6.94869   5
   5  -5  25 6.16182 6.80279   2
   5  -5  25 1.84194 6.97839   1
   0   5  25 10.8131 9.86075   1
   5   0 -25 12.7787 11.5562   9
   5   0 -25 10.8239 9.19763   6
   5   0 -25 12.3406 9.64089   1
  -5   0  25-5.69395 8.31242   1
   0  -5 -25 6.12806 9.33120   1
  -5   5 -25 19.8826 9.26693   7
   5   0 -25-5.68471 10.5307   8
   0  -5 -25 2.47667 8.42642   9
  -5   5 -25 30.8101 9.72485   6
   5  -5  22 9.57490 7.51358   8
  -5   5 -22 6.85040 6.79765   1
   5  -5  22 5.72287 6.64833   1
   0  -5 -22-3.03139 8.42668   1
   5   0 -22 7.61515 9.44509   1
  -5   5 -22-1.33653 7.68328   7
  -5   0  22 7.86592 7.66141   8
  -5   0  22 10.5435 8.65063   1
   5  -5  22-0.28734 5.29321   7
  -5   5 -22 5.32897 7.90504   8
   5  -5  22-0.69647 6.67247   2
   0   5  22-10.9822 9.95846   7
   0  -5 -22-4.06434 7.53157   9
  -5   0  22-5.55703 5.25814   7
  -5   5 -22 8.47187 8.72246   6
   5   0 -22-0.62559 7.51931   8
   0   5  22-9.67815 10.0247   8
   5  -5  22 0.28474 7.44430   5
   0   5  22-12.5003 10.6398   5
   0   5  22 1.51146 7.92473   1
   5   0 -22 12.7400 9.50134   6
   5   0 -22 8.15036 9.63548   9
  -5   0  22-1.29583 5.09486   2
   0   5  19 5.08843 9.03987   8
   5  -5  19 11.6725 7.47194   5
   0  -5 -19-3.46579 3.56906   4
   5   0 -19 7.68306 6.73145   9
   5  -5  19 5.74789 5.83187   1
   5   0 -19 5.83966 7.32609   8
   0   5  19 8.37456 7.03021   1
   5  -5  19 12.4616 6.58712   8
  -5   5 -19 4.37174 6.44642   8
   5  -5  19-0.75170 4.25511   7
  -5   0  19 7.26530 4.54161   7
   5   0 -19-1.92762 6.80801   1
   0   5  19 0.28768 6.87450   5
  -5   0  19 4.57032 6.42037   1
   5   0 -19 14.6945 9.91530   6
  -5   5 -19 9.88411 7.03151   7
   0  -5 -19 7.05529 6.93234   9
   0  -5 -19-0.35465 3.30758   6
   5  -5  19 4.25403 6.62568   2
   0   5  19-4.72396 9.20838   7
  -5   5 -19 6.14308 5.29121   1
  -5   0  19 1.23462 4.64398   2
  -5   0  19-9.57501 7.63125   8
   5  -5  16 6507.54 65.2733   1
   5  -5  16 6695.70 73.0259   2
   5   0 -16 6727.76 69.8366   6
   5  -5  16 6552.14 65.3488   8
   0  -5 -16 6507.50 41.3046   6
   0   5  16 6528.27 77.4701   1
   5  -5  16 6886.26 72.1178   7
   5   0 -16 6914.89 74.6616   8
   0   5  16 7137.73 82.9876   8
   0  -5 -16 6662.59 68.0786   9
   0   5  16 6783.80 78.0393   5
  -5   0  16 7134.98 74.2413   8
   0   5  16 6623.11 80.8099   7
   0  -5 -16 7544.55 55.6923   4
  -5   0  16 6737.77 73.0386   1
  -5   5 -16 6586.69 66.8117   7
  -5   5 -16 6879.22 67.0784   1
   5   0 -16 7210.05 49.5569   7
  -5   0  16 6593.95 39.0400   4
  -5   0  16 6669.66 53.1127   7
   5   0 -16 6794.33 75.8544   1
  -5   0  16 6989.31 61.6040   2
   5  -5  16 7007.00 72.1953   5
   5   0 -13 0.14897 2.77278   7
   5   0 -13 4.44291 8.33994   6
   0   5  13 5.47265 7.11861   8
   0  -5 -13-1.98009 3.69892   4
   5   0 -13 4.77971 5.44762   8
   5  -5  13-2.73283 4.28065   1
   0   5  13 6.30710 8.23870   5
  -5   0  13 0.83042 3.68695   4
  -5   0  13-0.87388 3.84746   2
  -5   0  13-2.83587 4.04344   1
   5  -5  13 6.07353 5.74273   2
  -5   0  13 3.88382 3.63045   7
   5  -5  13 0.70950 5.59290   5
   5  -5  13 5.36973 6.21025   7
  -5   5 -13 5.61437 4.40503   1
  -5   5 -13-0.49223 5.53750   7
   5   0 -13 3.76481 4.53577   1
   0   5  13 6.68319 6.66373   1
   5  -5  13 4.67499 4.43722   8
   0   5  13 18.2009 8.17730   7
  -5   5 -10 215.313 11.6873   7
  -5   0  10 189.655 10.3449   1
   5   0 -10 195.893 10.7543   1
   0   5  10 216.935 12.7124   1
   5  -5  10 182.417 11.3111   2
   0   5  10 192.717 12.1567   5
  -5   0  10 199.526 7.23390   7
   5  -5  10 205.659 9.17399   8
  -5   5 -10 211.121 9.36475   1
   5   0 -10 209.164 6.69953   7
   0   5  10 178.074 11.8421   8
   0  -5 -10 199.806 9.30360   4
   0   5  10 206.625 13.5446   7
   5  -5  10 190.162 9.02793   1
  -5   0  10 220.567 9.90379   4
   0   5  10 195.801 7.11247   4
  -5   0  10 175.214 9.86937   2
  -5   5 -10 153.793 10.0198   7
   0  -5 -10 226.357 10.5314   9
   5   0 -10 180.220 11.0117   8
   5   0 -10 202.878 11.3343   6
   5   0  -7 4.60378 3.68960   4
   0   5   7 2.85349 5.22104   8
   5  -5   7 8.02668 4.88502   2
  -5   0   7 1.62372 2.06801   7
  -5   5  -7 6.39846 4.49757   7
   0   5   7-1.04523 4.12905   1
   5   0  -7-0.23909 5.42208   6
   0   5   7 2.67657 5.43958   7
   0  -5  -7 0.64759 3.37086   4
   5   0  -7 4.67381 3.47922   1
   5  -5   7 16.8355 4.66090   7
  -5   5  -7 6.83781 3.86422   7
   0  -5  -7 6.61682 5.68114   7
  -5   0   7 1.15855 3.97892   4
   5   0  -7 1.48122 2.04266   7
   5   0  -7-0.18318 3.98384   8
   0   5   4 8648.94 56.8877   8
   5  -5   4 8500.68 57.3337   6
   0  -5  -4 8526.25 54.3142   4
   5   0  -4 8481.36 53.4896   8
  -5   5  -4 8687.83 54.7574   7
   5   0  -4 8318.53 54.7572   6
   0   5   4 7904.23 52.4316   1
  -5   0   4 8276.03 53.8724   4
   5  -5   4 8528.24 56.7790   7
   5   0  -4 7638.18 39.6605   7
   5   0  -4 7979.70 51.1021   1
  -5   0   4 9571.03 46.9273   7
   0   5   4 8388.06 61.7073   7
   0   5   4 8278.77 52.3305   4
  -5   0   4 8939.90 40.0512   7
   0  -5  -4 8221.30 61.1090   7
   5   0  -1 8.71415 3.43256   4
   0   5   1 18.6942 3.24541   1
   0   5   1 8.39606 3.87994   4
   0  -5  -1 13.2089 4.47510   7
  -5   0   1-2.95368 2.35648   7
   5   0  -1 8.15742 3.82902   6
   0  -5  -1 2.31802 3.38074   4
   5   0  -1 1.85034 3.38737   8
   5   0  -1 14.6634 4.01702   7
   5  -5   1 2.49934 3.74531   7
   0   5   1 2.78813 4.73185   7
  -5   0   1 5.41858 3.74210   4
  -5   5  -1 19.9288 5.11506   7
  -5   0   1 7.29779 3.90436   7
   5   0  -1 9.21924 3.05953   1
   0   5  -2 13.6389 3.17608   1
   0   5  -2 9.91334 4.42815   6
   5   0   2 9.14388 2.74657   1
   5  -5  -2 8.93346 3.83237   7
   0  -5   2 3.24972 3.63356   4
   5   0   2 12.0499 3.03758   8
   0   5  -2 9.20212 4.05890   4
  -5   0  -2 6.79397 3.24398   4
   5  -5  -2 2.11489 3.05184   6
   5   0   2 12.3258 3.80924   6
   0  -5   2 3.74739 2.68060   7
   5   0   2 6.61599 4.73054   7
   0   5  -2 5.04811 3.45206   7
  -5   0  -2 10.6514 4.48948   7
   0   5  -5 12.0201 3.65787   4
   0  -5   5 3.90779 4.03823   2
   0  -5   5 7.76774 3.40314   4
   0  -5   5 1.79127 1.91281   7
  -5   5   5 0.69358 4.04920   7
   5   0   5 26.1817 4.12439   1
   0   5  -5 10.5504 2.91385   1
  -5   0  -5 5.22453 5.36290   7
   5   0   5 17.0110 4.10311   8
   5  -5  -5-2.14452 3.34809   8
  -5   5   5 4.45967 3.30610   8
   0   5  -5 8.90710 2.28914   7
  -5   5   5 5.67031 3.64449   4
  -5   5   5 1.49862 3.20051   1
   0   5  -5 17.7341 5.38461   6
  -5   0  -5 2.81121 2.58274   4
   5  -5  -5-1.02343 3.57849   7
   5  -5  -5-0.09786 3.07889   1
   5   0   5 0.43988 6.01783   7
   5  -5  -5 11.7366 3.02661   6
   5   0   5 9.01503 3.37143   6
  -5   5   8 6124.27 55.4615   8
  -5   0  -8 5823.28 29.2227   4
   5  -5  -8 5974.13 50.5299   9
  -5   0  -8 6004.15 52.1544   2
   5   0   8 6141.97 52.8661   8
   5  -5  -8 6022.36 38.2116   6
   5  -5  -8 5704.62 54.4550   8
   0   5  -8 6040.33 57.2502   6
   0   5  -8 5852.03 43.3347   8
   0   5  -8 6118.08 46.5561   1
   5  -5  -8 5722.12 53.6518   1
   0  -5   8 5682.50 30.7844   7
   0  -5   8 5741.91 54.3918   2
  -5   5   8 5820.23 51.7528   7
   0   5  -8 6383.03 30.5458   7
  -5   5   8 6165.84 55.2062   1
   5   0   8 6129.62 63.4129   7
  -5   0  -8 5956.60 61.7059   7
  -5   5   8 6049.60 46.9086   4
   5   0   8 6024.74 50.6652   1
   5   0   8 6069.33 51.7951   2
   0   5  -8 5812.33 43.0126   4
   5  -5  -8 5988.70 50.3207   7
   5   0   8 5909.84 60.9227   5
   0   5 -11-0.26870 2.41680   7
   5   0  11 2.52144 3.51972   6
   5   0  11-3.00886 6.35135   5
   5  -5 -11 4.35776 6.62124   9
  -5   5  11 14.0078 6.36703   1
   5   0  11 8.53796 5.31968   2
   0   5 -11 6.45499 5.21189   1
   0   5 -11 2.17124 6.52030   6
   5  -5 -11 2.15315 5.29337   7
   0  -5  11 4.35776 5.20036   2
   5  -5 -11-3.27662 6.61466   1
   5   0  11 10.9179 6.32732   8
   5  -5 -11 1.83174 3.57517   6
  -5   5  11 5.46147 6.58836   8
  -5   5  11 1.32487 4.00743   4
   5   0  11 7.47347 5.10412   1
   0   5 -11 5.00049 4.11649   8
  -5   0 -11 12.3125 5.41651   2
  -5   5  11 8.67503 6.51372   7
   5   0  11 8.47530 7.23051   7
   5  -5 -11-9.58677 7.02026   8
   0   5 -11 2.68967 2.98428   7
  -5   5  14 327.064 11.0221   4
   5  -5 -14 343.677 17.2763   1
   5  -5 -14 319.278 12.1367   6
   0  -5  14 314.520 15.5136   2
   5   0  14 314.896 14.2398   2
   0   5 -14 267.937 8.90123   7
   0   5 -14 309.613 11.0750   7
   0   5 -14 318.193 14.4991   1
  -5   0 -14 325.025 13.7554   9
   5   0  14 288.736 17.2481   5
   5   0  14 303.742 15.5004   1
  -5   5  14 316.084 15.9577   7
   5   0  14 276.038 17.4476   7
   0  -5  14 317.141 14.2810   8
   5  -5 -14 297.908 17.0582   8
  -5   5  14 275.929 15.3029   1
   0  -5  14 327.070 14.4091   1
   5   0  14 261.129 15.3779   8
  -5   5  14 275.242 16.1932   8
   5  -5 -14 290.285 15.1777   9
  -5   0 -14 342.270 14.7626   2
   0   5 -14 354.817 16.9744   6
   0   5 -14 308.201 14.4461   8
  -5   0 -17-1.03648 5.37417   9
  -5   5  17-3.80072 6.75191   1
  -5   5  17 7.70200 7.16726   8
   5  -5 -17 1.35739 7.51240   8
   5   0  17 1.48721 4.83427   2
   5   0  17-0.12025 4.86429   1
   0   5 -17-1.00558 5.89569   8
   5   0  17 4.04671 6.26389   5
   5   0  17 0.86489 6.25047   8
   0   5 -17-1.24748 3.51773   7
   5  -5 -17 6.80308 6.91506   9
   0  -5  17 1.91743 5.28157   1
  -5   0 -17 0.75183 4.83355   2
   0   5 -17-0.76068 3.92993   7
  -5   5  17-1.02932 5.26344   7
   5  -5 -17 2.12079 6.44231   1
   5   0  17 6.09084 8.14329   7
   0   5 -17 9.46729 5.87064   1
   0   5 -17-8.25388 6.14224   6
   0  -5  17-4.17465 5.52339   8
  -5   5  17 6.11581 2.64722   4
   0  -5  17-0.86814 3.34085   7
  -5   5  17 2.50230 2.14248   4
   0  -5  17-0.33218 5.80615   2
   0   5 -20 1746.82 42.4971   6
   0  -5  20 1682.54 29.9843   7
   0  -5  20 1603.05 37.9122   1
   0   5 -20 1636.59 37.9380   8
   5   0  20 1686.21 45.0427   7
   5   0  20 1720.13 42.1560   1
   5  -5 -20 1717.48 41.9413   9
   0  -5  20 1613.51 36.4903   8
   5  -5 -20 1669.87 42.9211   1
  -5   0 -20 1686.54 38.0914   9
  -5   0 -20 1618.30 35.3372   2
   0  -5  20 1673.23 38.8207   2
   5  -5 -20 1598.53 29.7195   6
   0   5 -20 1742.28 40.1420   1
   5  -5 -20 1660.36 43.7442   8
   0   5 -20 1524.39 27.3694   7
  -5   5  20 1362.75 35.9867   7
  -5   5  20 1725.27 43.3954   1
   5   0  20 1683.58 44.4917   5
  -5   5  20 1590.14 42.3076   8
   5   0  20 1592.76 34.6819   2
   5   0  20 1540.41 41.7122   8
   0   5 -20 1634.52 30.1715   7
  -5   0 -23-7.65596 7.99297   2
   5   0  23-5.37071 7.23147   2
   5   0  23-13.3890 11.7937   5
   5   0  23-4.64972 12.0048   7
  -5   5  23 2.28126 11.1762   8
   5  -5 -23-5.73412 11.3026   8
  -5   0 -23 11.8220 7.70170   6
  -5   0 -23 17.9620 9.62331   9
   0   5 -23 0.14265 8.92573   8
   5   0  23-1.16886 10.3302   8
   0  -5  23-7.52713 8.56669   1
   5  -5 -23 14.0228 11.6585   9
   5  -5 -23 7.61517 7.52617   6
   0   5 -23-6.10665 8.54602   1
  -5   0 -23-5.27668 10.1456   1
   5  -5 -23 8.01867 9.22963   1
  -5   5  23-3.52328 5.11413   7
   0  -5  23 10.6427 9.40052   2
   0  -5  23 4.39236 7.43237   8
   5   0  23-1.12166 10.0947   1
   0   5 -23-2.63073 10.6608   6
   0   5 -23-0.50082 5.63285   7
  -5   5  23 6.86143 9.63935   1
  -5   0 -26 15.4102 7.81252   2
  -5   5  26 16.5462 8.42482   8
   5   0  26 10.0678 6.24991   2
  -5   5  26 10.4488 8.88962   1
   0  -5  26 35.9108 9.09947   1
  -5   5  26 5.31133 6.96186   7
   5   0  26 12.2295 10.4049   7
   5  -5 -26 16.0981 9.49366   8
   0  -5  26 10.7663 7.91556   8
   0  -5  26 28.7344 9.01261   2
   0   5 -26 41.4967 10.1733   1
   5   0  26 42.1279 13.0341   5
   0   5 -26 42.4586 11.0542   6
   0   5 -26 19.6867 8.11594   8
   5   0  26 6.61172 9.38870   8
  -5   0 -26 14.8303 8.22249   6
   5   0  26 21.3791 9.68933   1
   5  -5 -26 11.0325 9.72815   1
   5  -5 -26 15.3044 9.98377   9
  -5   0 -26 51.1711 11.5217   1
  -5   0 -26 22.4080 9.98212   9
   5  -5 -29 1.98438 10.7657   9
   5   0  29 7.87025 10.4499   7
  -5   5  29 1.75773 10.8609   8
   5  -5 -29 18.9337 11.8424   1
   0   5 -29-7.24259 9.32053   6
   5   0  29 19.9238 11.1931   5
   0  -5  29-5.34983 8.02794   1
  -5   5  29-0.64190 10.3769   1
   0  -5  29-5.73402 7.50073   2
   0   5 -29 6.57316 9.53875   1
   5   0  29 5.71094 9.97756   8
   0  -5  29-11.7199 9.06871   8
  -5   0 -29 6.63507 8.65832   9
   5  -5 -29 7.65165 10.3994   8
  -5   0 -29 8.10777 10.0331   1
   0   5 -29 23.4512 10.1099   8
   5   0  29 20.2761 10.6535   1
   5  -5 -32 288.865 24.0443   9
   0   5 -32 308.285 25.2554   9
   0   5 -32 344.626 25.2175   1
   5   0  32 370.886 26.1938   8
   0   5 -32 297.663 23.1224   8
  -5   0 -32 283.942 23.9969   1
  -5   0 -32 290.719 24.2792   8
  -5   0 -32 313.094 22.8911   9
   0  -5  32 251.050 21.1260   8
   0  -5  32 204.485 20.3623   1
   5   0  32 328.422 26.8093   5
  -5   5  32 198.425 21.1682   8
  -5   5  32 193.048 21.8518   1
   5  -5 -32 342.190 26.8494   8
   5   0  32 351.917 28.0214   7
   0   5 -32 279.493 23.6519   6
   5   0  32 252.290 23.4700   1
   5  -5 -32 254.872 24.1184   1
   5  -5 -35 4.05178 12.1697   9
   0  -5  35-9.75263 11.3097   8
   0   5 -35-3.97683 12.6596   6
   5   0  35 1.79910 12.8683   1
  -5   5  35 4.21620 13.0748   1
   0   5 -35 12.3181 12.5190   1
  -5   0 -35 6.50207 11.7128   9
   0  -5  35-7.39050 10.8151   1
  -5   0 -35-7.73720 13.8428   8
   0   5 -35 6.96730 11.5846   8
   5   0  35-3.72058 11.6801   5
   5   0  35-1.02638 13.5541   8
   5  -5 -35 9.11244 15.6003   8
   0   5 -35-8.16423 12.4173   9
   5  -5 -35 14.9321 13.4674   1
  -5   5  35 8.09337 14.8697   8
  -5   0 -35-9.80593 12.7291   1
  -5   5  38 12.0003 11.4754   8
   0   5 -38 9.82257 12.2965   1
   5  -5 -38 43.0647 13.1848   9
   5  -5 -38 18.1953 14.3782   1
   5   0  38 9.85263 12.0114   8
   0  -5  38 8.30165 10.2753   8
  -5   0 -38 6.81646 12.4966   8
   5   0  38 10.1202 11.5867   1
  -5   5  38 5.22709 11.2057   1
  -5   0 -38 29.1650 12.9681   9
   0   5 -38 13.3152 12.0225   8
  -5   0 -38 12.6994 12.2482   1
   5  -5 -38 35.7311 14.4528   8
   0  -5  38 19.5757 12.6208   1
   0   5 -38 26.6647 13.2391   9
   3   3   0 16770.2 68.6460   8
   6  -3   0 15408.0 69.4063   6
  -3  -3   0 16437.1 75.0758   4
  -6   3   0 16655.2 70.0362   4
   3  -6   0 16759.8 74.4513   7
   3   3   0 16510.1 68.2568   6
   6  -3   0 15931.0 74.1223   7
   3   3   0 17093.6 74.4387   4
  -6   3   0 16666.0 73.5027   7
   3   3   0 16205.0 70.4006   1
  -3  -3   0 16307.4 71.7662   7
   3   3   0 17027.8 75.0258   7
  -3   6   0 16654.1 74.4062   7
   6  -3   0 16275.2 53.9610   1
   3   3   3 2741.54 30.8318   8
   6  -3   3 2562.08 32.1153   7
  -6   3   3 2543.05 29.4258   4
   3   3  -3 2648.22 23.5202   7
   3  -6   3 2753.73 28.2811   7
   3  -6  -3 2536.57 31.9895   7
   6  -3   3 2780.56 21.9981   1
  -6   3  -3 2645.18 32.1169   7
  -6   3  -3 2963.57 35.7742   7
  -3  -3  -3 2502.61 28.3910   4
   6  -3  -3 2502.58 28.2063   8
   3   3  -3 2138.36 27.5363   4
   3   3  -3 2652.25 27.7357   8
   3   3   3 1946.40 20.2713   6
   6  -3  -3 2672.21 29.2735   6
   6  -3  -3 2638.47 28.9137   7
   6  -3  -3 2439.42 29.3772   4
  -3  -3   3 2602.18 22.3468   7
   3   3  -3 2791.04 28.8067   1
  -3   6  -3 2661.65 28.1366   7
   3   3   3 2622.50 34.8928   7
  -3  -3  -3 2513.37 33.8581   7
  -3   6   3 2770.99 28.2200   1
  -3   6   3 2620.97 32.8739   7
  -6   3   3 2590.82 28.1703   7
  -3  -3   3 2708.01 30.9190   4
   3   3   3 2767.37 30.3519   1
   6  -3  -3 2773.39 27.0563   1
   3   3  -3 3009.60 33.4098   6
   6  -3   3 2687.56 30.3012   6
   3  -6   6 980.809 17.8152   7
   3  -6  -6 1009.50 22.6049   7
   3   3  -6 1029.41 19.7622   1
   3   3   6 983.962 15.2537   4
   6  -3   6 1040.57 23.6105   7
  -6   3  -6 1071.98 22.9298   2
   3   3   6 1001.01 20.4279   1
  -3  -3  -6 995.466 17.4239   4
   6  -3  -6 1002.53 19.9060   1
   6  -3   6 1024.97 20.5334   6
   6  -3  -6 1082.94 21.1385   4
   6  -3  -6 1015.61 21.1365   8
  -6   3   6 1066.77 20.1192   4
  -3   6   6 1002.60 22.5950   7
  -3  -3   6 981.083 20.8380   2
  -3   6  -6 1068.00 14.1472   1
  -6   3  -6 1039.71 24.1892   7
  -3   6   6 1082.92 21.8315   1
  -3   6  -6 1040.44 17.5332   7
  -3   6   6 987.845 19.1847   4
  -3   6   6 1026.33 21.7042   8
   6  -3   6 1040.26 16.7530   1
   3   3  -6 999.725 22.3366   6
   3   3  -6 1030.40 19.9515   4
   3  -6   6 1098.42 22.9826   2
  -3  -3   6 1092.88 19.5568   4
   6  -3  -6 1103.90 19.5794   6
  -3  -3  -6 1012.63 24.7988   7
   6  -3   6 1045.37 22.2604   2
  -6   3  -6 1014.54 22.6918   7
  -6   3   6 1039.23 19.8045   1
   3   3  -6 1014.22 19.2424   8
   6  -3  -6 1040.94 18.2618   7
   3   3   6 943.072 24.0533   7
   3   3   6 1151.58 23.2061   8
   6  -3   6 1038.28 17.9316   8
  -6   3   9 1472.49 23.3427   7
  -3   6   9 1521.71 22.5170   4
   6  -3   9 1438.06 29.9858   5
   3   3   9 1438.02 32.3997   7
  -3   6  -9 1546.41 24.9782   7
  -3   6  -9 1541.25 22.3860   7
   3   3  -9 1422.04 25.9041   8
   6  -3  -9 1400.02 24.4593   6
  -6   3   9 1518.17 28.6555   8
   6  -3   9 1466.56 25.1076   8
   6  -3   9 1478.38 26.6595   6
   3  -6   9 1470.76 23.2330   7
   6  -3  -9 1479.45 28.7834   8
   6  -3   9 1489.54 28.5546   2
   3   3   9 1530.44 30.0556   8
   3  -6   9 1330.70 20.1705   1
   6  -3  -9 1552.57 26.5530   4
   3   3  -9 1504.37 29.8766   6
   3   3   9 1516.59 18.2654   6
  -3   6   9 1465.02 29.4386   1
   3   3   9 1506.65 31.8330   5
   3  -6   9 1513.00 29.7808   2
  -3  -3  -9 1531.92 20.9276   4
  -6   3   9 1498.54 27.7758   1
   6  -3   9 1386.60 23.5430   1
   3   3  -9 1570.78 27.3048   1
  -6   3   9 1499.24 24.6573   4
   6  -3  -9 1394.57 27.6037   1
  -3  -3   9 1571.21 22.9265   4
  -3   6   9 1394.00 29.0604   8
  -3  -3   9 1487.03 27.7608   2
  -3   6   9 1436.33 30.4658   7
   3   3   9 1463.86 27.9595   1
   3  -6  -9 1524.16 26.9256   9
   6  -3  -9 1509.71 27.7680   9
   6  -3   9 1463.41 30.8444   7
  -6   3  -9 1532.35 30.5547   7
  -3   6  -9 1535.53 21.9781   1
   3   3 -12 7623.76 67.4827   1
   3   3 -12 7800.27 72.3594   6
  -3   6  12 8340.26 77.9440   7
   6  -3  12 8049.26 65.3836   1
   6  -3 -12 7706.79 71.9194   9
  -3   6  12 7805.86 76.7824   8
   6  -3  12 7659.76 65.5180   8
   6  -3  12 7961.81 69.4884   2
  -6   3 -12 8592.84 78.8939   7
   3  -6 -12 7931.79 67.2301   9
  -6   3  12 7999.85 56.3447   4
  -3   6 -12 7673.02 73.6310   6
   3   3  12 7459.52 76.9936   5
  -6   3  12 7716.75 70.6104   1
  -3   6 -12 8234.75 58.7775   8
   6  -3 -12 7886.34 57.1266   7
  -3  -3  12 7748.85 44.7705   4
  -6   3  12 7999.50 72.7209   8
  -3   6 -12 7945.25 60.4185   1
   6  -3  12 7942.39 77.6615   7
   6  -3  12 7840.58 75.2293   5
   3  -6  12 7874.09 72.0931   2
  -3   6 -12 8300.71 62.2574   7
   3   3  12 7799.80 81.1314   7
   3   3  12 7653.04 72.7227   1
  -3  -3  12 7962.16 67.3460   2
   6  -3 -12 7790.09 73.3658   8
  -3  -3 -12 7651.67 57.1636   2
  -3   6 -12 8104.59 56.4478   7
  -6   3  12 7616.04 59.2436   7
  -3  -3 -12 8015.14 60.4893   9
  -3   6  12 7639.96 50.3241   4
   3   3 -12 7998.58 66.9062   8
   6  -3 -12 7610.19 71.7387   1
   6  -3 -12 7766.32 60.2444   6
   3  -6  12 7752.45 57.3973   1
  -3   6  12 7683.65 73.9990   1
  -3   6  12 7989.55 49.8719   4
   3   3  12 7731.39 75.3910   8
  -3  -3 -12 7749.14 44.8748   4
   3  -6  12 7881.36 57.4970   8
   3  -6 -15 31.3547 8.28583   9
   3   3 -15 38.6546 9.12988   6
   3  -6  15 29.2684 6.14143   8
   3  -6 -15 6.99548 6.20228   1
   3   3  15 22.7876 6.74506   1
  -3   6  15 25.9983 8.35458   8
  -3   6  15 36.5835 3.72355   4
   3   3 -15 23.9045 6.52288   8
   6  -3  15 13.6416 5.73742   2
   6  -3  15 23.7793 6.58896   8
  -3  -3 -15 19.3767 3.37140   4
   6  -3 -15 20.5364 7.79345   8
  -6   3  15 29.5444 6.11319   7
   6  -3  15 21.1031 7.26813   5
   3   3  15 15.0093 6.79501   5
  -3   6 -15 21.9028 5.16726   7
   6  -3 -15 11.7358 4.85766   7
  -3   6 -15 34.6048 6.17605   7
  -3  -3  15 21.3439 3.26583   7
  -3   6  15 31.1672 7.05553   1
   6  -3 -15 27.1776 8.79232   9
   3   3  15 31.9338 7.69511   8
  -3  -3  15 7.90715 5.74621   2
  -3  -3 -15 27.6614 6.24389   9
   6  -3 -15 27.1727 8.13415   6
   3   3 -15 25.4419 7.13155   1
  -6   3  15 15.5563 6.75247   1
  -3   6 -15 33.7602 6.49848   8
  -6   3  15 21.1067 4.36564   4
   6  -3  15 44.3327 9.65006   7
  -3  -3  15 17.5319 6.11815   1
  -3  -3 -15 32.5296 5.27808   2
   3  -6  15 39.3771 8.19062   2
  -3   6  15 7.80463 8.44174   7
   3   3  15 15.7089 8.91366   7
   6  -3 -15 15.0886 6.76732   1
   3   3 -15 23.2099 2.99485   7
  -3   6 -15 7.19722 6.84210   6
  -3   6 -15 31.9950 6.12169   1
   6  -3  15 15.5453 5.34756   1
   3  -6  15 17.6364 5.07634   1
  -3   6  15 35.4391 3.62297   4
  -6   3  15 22.2517 7.00260   8
   3  -6 -15 20.0704 4.17883   6
  -3   6  18 17.5649 8.66982   7
  -3   6 -18 2.94474 5.15548   8
  -3   6  18 5.34458 6.73942   1
  -3   6 -18 7.36350 6.48076   6
   3  -6  18 0.45438 5.01759   7
  -6   3  18-2.15014 5.07273   7
   6  -3 -18 0.96813 7.66044   8
   3   3  18 5.27775 7.06758   5
   3   3 -18 7.55811 6.50366   8
   6  -3 -18 13.3287 5.89832   1
   3  -6 -18 6.12282 7.50631   8
   6  -3 -18 22.9167 7.79381   6
   3  -6 -18 4.98711 7.50213   1
   3   3  18 3.01675 4.13559   2
   6  -3  18 7.15233 5.64990   1
  -3   6 -18 2.00799 4.61731   1
  -6   3  18 1.06619 7.57417   8
   6  -3 -18 6.77482 8.21679   9
   6  -3  18 8.88153 6.91015   8
  -3  -3 -18 0.76642 4.41241   2
  -3  -3  18 4.89848 5.91591   1
  -3  -3 -18 0.50894 5.85030   9
   3   3 -18 10.0671 6.41660   1
  -6   3 -18 0.68249 5.42098   1
   3  -6  18 1.09609 5.94959   2
  -3   6  18 23.6776 9.53936   8
   6  -3  18 4.28432 7.23858   7
  -6   3  18 4.27803 2.23176   4
   3   3  18 11.6678 7.53112   8
   3  -6  18-2.46340 4.94097   8
   3  -6 -18-8.04510 7.74448   9
  -3   6 -18 6.15017 4.82480   7
   3   3  18 12.3302 7.19106   1
   3   3 -18 4.16134 2.99049   7
   6  -3  18-2.32462 6.60153   5
   6  -3  18-1.36039 5.49323   2
  -6   3  18 1.55873 3.15384   2
   3  -6 -18 9.14147 4.46905   6
  -6   3  18-3.30212 5.52474   1
   3   3 -18 5.86561 7.68365   6
  -6   3 -18 10.5930 6.23264   9
  -3  -3  18-0.62831 5.26262   2
   3   3  18-1.42192 8.17590   7
   3  -6  18-0.71464 4.55383   1
  -3  -3 -18 1.57499 2.43545   4
  -3  -3  18 5.89662 3.45261   7
   3  -6  18 10.5756 5.76353   5
   3  -6  21 326.681 18.8279   2
   3  -6 -21 349.479 22.1249   1
   6  -3 -21 302.358 16.9628   6
   6  -3  21 342.184 18.9539   2
   3   3 -21 377.125 21.5017   1
   3  -6  21 344.529 17.6486   5
  -6   3  21 288.638 19.9457   8
   6  -3  21 352.327 19.5224   1
  -3  -3 -21 307.018 14.4589   2
   6  -3  21 346.385 20.8651   5
   3  -6 -21 268.352 17.7303   9
   3   3  21 333.340 21.2180   1
   3   3  21 352.005 15.3376   2
   6  -3 -21 307.119 19.6908   9
  -3   6  21 277.478 19.8839   7
  -3   6  21 376.678 23.4667   8
   3  -6 -21 281.269 20.9829   8
  -3  -3  21 323.057 17.9850   2
   3   3  21 346.345 22.5358   7
  -3   6 -21 279.989 15.4374   7
  -6   3 -21 328.639 19.1054   1
   3   3 -21 325.583 19.7080   8
   3  -6  21 316.354 17.4873   8
  -3   6 -21 311.983 19.6056   6
  -3   6 -21 330.511 18.2354   8
   3  -6  21 268.617 15.5385   7
  -6   3  21 299.054 19.3465   1
  -3  -3  21 291.900 18.4261   8
  -3  -3 -21 328.822 14.6723   6
   3   3 -21 350.548 20.0173   6
   6  -3  21 260.473 18.6169   7
   3   3  21 287.850 20.8004   5
  -3  -3  21 338.523 19.8765   1
  -3   6 -21 316.677 18.3123   1
  -3   6  21 299.467 20.9969   1
   6  -3  21 266.137 18.0124   8
  -6   3 -21 356.471 19.1712   9
  -6   3  21 293.929 16.5562   7
   3  -6 -21 289.142 11.9440   6
   6  -3 -21 308.553 20.7875   8
   3  -6  21 322.131 17.8828   1
   3   3  21 284.971 20.5178   8
  -3  -3 -21 306.029 18.2044   9
   6  -3 -21 303.272 19.9974   1
   6  -3 -24 428.316 20.7803   6
  -3   6 -24 447.106 23.0457   1
   6  -3 -24 433.157 25.0462   8
   3  -6  24 378.546 19.4636   7
   3   3  24 446.656 25.4794   8
   3  -6  24 437.304 22.6476   1
  -6   3 -24 383.050 21.0032   6
   3  -6  24 358.766 20.7964   2
  -3  -3  24 388.736 20.5283   2
   3  -6 -24 361.967 23.6643   1
  -3   6  24 402.193 24.8225   1
   3  -6 -24 387.855 24.6949   8
   6  -3  24 410.713 24.6849   7
  -3   6 -24 375.045 21.1150   8
  -6   3 -24 385.904 21.5533   1
   3  -6  24 344.868 20.2434   8
   3   3  24 330.300 23.0781   5
  -3   6  24 368.008 23.7347   8
   3   3 -24 359.808 22.3765   8
   3   3 -24 401.604 23.7569   1
   3  -6 -24 424.803 23.1529   9
   6  -3  24 340.625 19.6834   2
  -3   6  24 403.340 24.6263   7
   3   3 -24 362.516 21.7413   6
   3   3  24 294.672 20.9392   1
   6  -3  24 397.982 23.3297   8
   6  -3  24 369.605 23.1616   5
  -3   6 -24 394.786 23.3187   6
  -3  -3  24 378.467 22.5250   1
  -6   3  24 402.619 23.9966   1
   6  -3  24 362.028 21.5866   1
   6  -3 -24 350.377 23.0908   1
  -6   3  24 430.294 21.2559   7
  -3   6 -24 367.989 18.4615   7
   6  -3 -24 390.210 24.6850   9
  -3  -3  24 373.510 22.1948   8
   3   3  24 413.185 26.5276   7
  -6   3 -24 455.530 22.9906   9
  -3  -3 -24 386.274 21.3982   9
  -6   3  24 475.553 25.3049   8
  -3   6  27 16.3967 11.5782   8
   3  -6  27 14.0446 9.04342   2
   3  -6 -27 18.5228 9.95407   1
   6  -3 -27 11.3232 9.79571   9
   3   3  27 16.7655 11.0477   5
   6  -3 -27 22.5448 10.3828   8
   6  -3  27 5.64077 9.75421   7
   3   3  27-0.44165 9.26094   7
   3   3  27 12.7380 9.85686   8
   3  -6  27 9.38188 7.24374   8
  -6   3 -27 22.1220 9.32115   8
   3   3 -27 19.2308 11.3790   6
  -6   3 -27 3.96336 8.54749   1
   6  -3  27 22.0188 10.4355   5
  -6   3  27 5.46507 9.99208   8
   3   3 -27 4.87084 11.5728   9
   6  -3 -27 3.75903 8.74900   6
  -3  -3  27 14.7184 8.90603   8
  -3  -3  27 22.6975 8.31135   2
  -3  -3 -27 12.2839 8.73369   1
   6  -3  27 10.3557 7.95470   8
  -3  -3  27 15.5946 8.49012   1
  -3   6  27 7.57466 8.16399   7
  -6   3 -27 24.3298 8.58462   6
   3   3 -27 18.7995 9.24807   1
  -6   3 -27 12.4362 8.51339   9
  -3   6  27 37.4750 10.3284   1
  -3   6 -27 10.7321 8.94346   6
   6  -3  27 12.6907 7.37630   2
   6  -3  27 38.8963 10.6016   1
   3  -6 -27 33.0956 11.0356   9
   3  -6 -27 21.6021 11.9543   8
  -3   6 -27 5.94274 7.42101   1
   3  -6  27 25.8353 8.08614   1
  -6   3  27 33.9438 11.1900   1
  -3   6 -27 19.3134 8.70556   8
   3   3  27 12.2015 9.18327   1
  -3  -3 -27 20.2752 8.72791   9
   3   3 -27-6.16635 8.94286   8
   6  -3 -27 18.9727 9.51531   1
  -3  -3  30 66.4785 13.5174   8
   3  -6 -30 57.6065 13.3422   8
  -6   3 -30 22.9992 9.28890   6
   3   3 -30 77.7308 15.1862   6
   3  -6 -30 57.6429 12.2403   9
   6  -3  30 8.80579 10.0542   5
  -3   6  30 43.8695 12.6403   7
   6  -3 -30 54.0575 14.2911   9
   6  -3  30 28.2293 11.1302   1
   3   3  30 65.5675 14.8710   1
  -3   6 -30 52.7459 11.1916   1
   3   3  30 13.2777 11.9356   5
  -3   6  30 42.0115 12.0859   8
  -3   6  30 19.2701 9.20280   1
  -3   6 -30 58.7416 13.5074   6
   3   3  30 49.3500 14.7941   8
   6  -3  30 36.8252 11.3662   8
   3   3  30 48.0184 13.6880   7
   3  -6  30 34.3911 10.4919   8
  -6   3 -30 34.0799 12.7212   7
   3   3 -30 40.1628 12.0436   8
   3   3 -30 77.4779 13.9548   1
  -6   3  30 82.9229 14.9134   8
  -6   3 -30 44.7421 11.5287   1
   3   3 -30 23.2146 11.5591   9
  -3   6 -30 56.5299 12.1680   8
  -3   6 -30 49.7492 13.6640   9
  -6   3  30 27.9810 12.4241   1
   6  -3 -30 49.1573 13.6041   8
  -6   3 -30 55.2966 11.8953   9
  -3  -3  30 20.5887 10.5750   1
  -6   3 -30 57.5486 13.0108   8
  -3  -3 -30 28.9342 11.3242   9
  -3  -3 -30 49.0322 14.3161   1
   3  -6 -30 20.6183 10.4191   1
   6  -3 -30 54.3875 13.9541   1
   3  -6  30 91.6418 14.4168   2
   3  -6  30 56.0689 11.0305   1
  -3  -3  33 10.8565 12.2657   8
  -6   3  33 31.8969 12.5267   8
   3   3 -33 49.6946 15.4301   6
   6  -3 -33 60.4992 14.3277   9
  -3  -3 -33 18.0248 14.2022   1
   3  -6 -33 46.7188 17.4887   8
  -3   6 -33 43.0663 14.9877   9
  -3   6 -33 28.4830 14.0211   6
  -3  -3 -33 30.1440 12.8488   9
   3   3  33 55.7762 16.6592   5
   3   3  33 50.3923 15.4550   8
  -6   3 -33 119.664 17.5267   9
   3  -6  33 41.5662 13.2264   1
   3   3 -33 73.2858 14.9251   1
  -6   3  33 41.6676 14.4278   1
   3   3 -33 34.6768 13.5846   9
   3  -6  33 34.3424 12.2660   8
   3   3  33 46.3460 15.6319   1
   6  -3  33 66.8603 16.1917   1
  -3   6 -33 74.0643 15.7111   1
   6  -3 -33 45.6139 14.7152   8
  -3   6 -33 54.5117 13.3287   8
  -3  -3 -33 21.6201 12.5770   8
   6  -3  33 40.4288 12.6574   8
   3   3  33 50.4081 15.8726   7
  -3  -3  33 21.1879 11.8548   1
  -3   6  33 61.9808 17.2960   8
   3  -6 -33 18.8433 13.2014   1
   3  -6 -33 45.3876 15.0372   9
   6  -3 -33 28.0900 14.1482   1
   3   3 -33 21.0815 12.3771   8
  -6   3 -33 22.2801 13.1706   8
  -3   6  33 27.7538 14.9071   1
  -6   3 -33 39.3571 14.1033   1
   3  -6  36 52.1278 14.2419   1
   6  -3  36 2.24658 10.4530   1
   3   3  36 7.99843 11.8331   1
   6  -3 -36 41.7633 15.9247   8
  -3  -3  36 10.1711 10.5016   1
   6  -3 -36 1.53831 13.6685   9
   3  -6 -36 5.42118 12.2623   1
  -6   3 -36 18.4759 12.1264   9
   3  -6  36 29.4848 12.5715   8
   3   3 -36 19.1738 13.9894   9
   3  -6 -36 56.3186 14.7440   9
   3   3 -36 26.7744 12.7638   1
  -3   6 -36 29.7642 13.4800   6
  -6   3  36 14.1169 13.4444   8
  -3  -3 -36 19.8786 12.1525   9
  -6   3 -36 27.2969 12.2745   8
  -3   6 -36 15.9579 12.6122   9
   6  -3  36 6.27063 9.72010   8
   3   3 -36 1.00605 9.49030   8
  -3   6  36 39.6815 16.2052   8
   3   3  36 35.0214 15.2896   8
  -3   6 -36 25.4704 12.1616   1
   3   3 -36 36.0194 14.9247   6
   3   3  36 3.88647 12.9611   5
  -6   3  36 12.4799 13.1299   1
   3  -6 -36 30.5816 14.9042   8
  -3   6 -36 16.6989 12.1262   8
  -6   3 -36 12.8096 10.7620   1
   6  -3 -36 27.2485 14.9109   1
  -3  -3 -36 35.5524 15.1734   1
  -3   6  36 12.9131 13.2344   1
  -3  -3 -36-14.0109 13.2053   8
  -3   6 -39-11.0565 12.7979   9
  -6   3 -39 0.55362 13.3610   1
   3   3 -39 14.7478 11.2572   1
   3   3 -39 5.25400 11.5647   8
   6  -3 -39-1.50907 12.3074   8
  -3  -3 -39-4.81759 11.5833   1
   6  -3  39 1.36084 12.0608   1
   3  -6 -39-13.0704 14.0173   8
   3  -6  39 0.76728 11.2750   1
   3   3  39-2.12172 12.8167   8
   3  -6 -39-8.80492 13.9432   9
  -6   3  39 0.28956 12.7582   1
  -3  -3 -39-3.06852 12.2423   8
  -3   6  39 4.83747 12.5308   1
  -3  -3 -39 5.14687 9.38385   9
  -6   3 -39 1.02223 9.61188   9
   3   3  39 14.6565 11.8851   1
  -3   6 -39 4.54173 11.3625   1
  -6   3 -39-3.06174 12.0744   8
   6  -3 -39-4.15907 10.6552   9
   3   3 -39 4.07698 12.8068   9
   6  -3 -39 11.8879 12.5980   1
   6  -3  39 32.3086 12.6101   8
  -3   6 -39-2.06556 10.1405   8
   3  -6 -39 8.07668 12.4412   1
  -6   3  39-13.4485 12.1187   8
   6  -2 -37 19.4304 10.7512   8
  -6   2  37 4.32078 12.2815   1
   4   2 -37 8.46054 10.3972   8
  -6   2  37 6.00460 10.3254   8
   2  -6 -37-0.88287 10.3396   1
  -2   6  37 1.48221 10.7013   8
   6  -2 -37-7.67498 13.5873   1
  -2  -4 -37 9.77933 9.84544   9
  -6   4 -37-0.24346 10.5460   9
   2  -6 -37 22.0379 12.5585   8
   4   2 -37 6.02423 12.9893   9
  -6   4 -37 4.07818 11.6422   1
  -4  -2  37-15.5900 10.9572   1
  -4   6 -37-8.97894 10.9040   8
  -4   6 -37 15.2347 12.0902   9
   2  -6 -37-0.48350 9.65227   9
  -2   6  37-17.4306 11.0865   1
  -2  -4 -37 43.2185 15.1799   8
  -4   6 -37-4.48119 11.0469   1
   4  -6  37 9.37591 11.4684   1
   2   4  37 13.0536 12.6675   8
   2   4  37-0.57665 8.88088   1
   4   2 -37 6.26881 9.87625   1
  -2  -4 -37-5.81273 9.61002   1
  -4   6 -37 6.25319 10.3444   6
   4  -6  37 3.32367 10.7236   8
   6  -4  37-4.76374 10.6782   1
  -6   4 -37 1.02264 11.1126   8
   6  -4  37 8.88055 11.8040   8
   6  -2 -37 5.06526 10.4967   9
   2   4  34 37.0570 16.7674   8
   4  -6  34 29.0806 11.9646   1
  -2  -4 -34 5.82402 11.8448   1
   2  -6 -34 22.9811 12.2012   9
   2  -6 -34 29.2213 12.2249   1
   4   2 -34 29.9627 14.9139   9
  -4   6 -34 25.0099 11.1753   1
  -2   6  34 30.5662 14.0147   8
   4   2 -34 38.2935 13.7919   1
  -4   6 -34 29.4352 13.5419   9
   2  -6 -34 52.8527 15.1189   8
   4   2 -34 20.9512 13.0451   6
  -2  -4 -34 19.7281 11.6951   9
   2   4  34 5.50144 12.2768   1
  -6   4 -34 37.0837 13.3149   1
   6  -2 -34 28.2312 15.5043   9
   2   4  34-11.5446 13.7098   7
  -4   6 -34-1.82736 12.7014   6
   4  -6  34-1.70675 11.2450   8
  -4  -2  34 25.2899 12.3138   8
  -6   4 -34 51.4546 15.0040   9
  -2  -4 -34 30.2030 14.0520   8
  -4   6 -34 17.8419 13.4663   8
   4   2 -34 30.2212 12.2945   8
   6  -4  34 57.2420 14.2330   8
  -2   6  34 2.38661 10.5525   1
   6  -2 -34 27.4601 12.6946   1
   2   4  34 16.2791 13.7731   5
  -6   2  34 27.3140 11.5663   1
   6  -4  34 5.88801 11.1363   1
  -4  -2  34 34.1006 14.6644   1
  -6   2  34 29.4088 14.0127   8
  -6   4 -34 40.1271 13.8924   8
   6  -2 -34 15.0446 13.9959   8
   4  -6  31 261.081 20.6269   8
   6  -4  31 236.605 20.8583   8
  -6   4 -31 276.518 22.5320   8
   2   4  31 310.674 25.8370   5
  -4  -2  31 236.568 22.0504   8
  -6   4 -31 275.020 21.2553   6
  -6   2  31 306.542 24.5671   8
  -2  -4 -31 261.299 23.8905   1
   2   4  31 266.481 23.6714   1
   2  -6 -31 277.734 22.4715   9
  -2  -4 -31 235.272 23.4969   8
   2   4  31 285.521 25.9326   7
  -4   6 -31 297.743 23.3654   6
   4  -6  31 273.085 21.5487   1
   6  -2 -31 350.813 26.8803   8
  -2   6  31 292.455 25.2007   1
  -2   6  31 282.246 25.2075   8
  -4   6 -31 326.329 23.2694   1
   4   2 -31 170.624 20.4872   9
  -6   4 -31 293.534 22.6292   9
   4  -6  31 253.407 20.2149   2
   2  -6 -31 182.144 21.8477   8
  -4   6 -31 270.021 21.6380   8
   6  -2 -31 311.747 24.9668   1
  -4   6 -31 264.262 22.5058   9
   2  -6 -31 273.485 24.6934   1
   6  -4  31 239.607 20.6759   5
   6  -4  31 281.029 22.5812   1
   6  -2 -31 287.630 24.3438   9
   4   2 -31 237.301 21.8652   8
  -6   2  31 200.693 21.0452   1
  -6   4 -31 246.301 21.6830   1
  -6   4 -31 275.036 23.1604   7
   2   4  31 256.358 24.9289   8
   4   2 -31 345.468 25.6107   1
  -2  -4 -31 254.215 20.9170   9
   4   2 -31 276.243 23.0273   6
  -2   6  31 274.443 23.8367   7
  -4  -2  31 203.456 20.1994   1
  -6   4 -28 6.51104 10.4189   9
  -4   6 -28-5.42222 7.90197   6
  -2   6  28 27.2910 12.5953   7
   6  -4  28 18.1159 10.1527   7
  -2  -4 -28 9.15739 9.89353   1
   4  -6  28 5.85582 7.00132   1
  -2   6  28 3.51999 10.3229   8
   4   2 -28-1.99374 8.39335   1
   6  -4  28 9.09363 7.63922   2
  -4   6 -28 9.81234 8.64672   1
  -6   4 -28 9.49546 9.18177   8
   6  -2 -28 3.75647 8.48995   1
   2  -6 -28 4.90134 9.98617   8
   6  -4  28-5.29202 8.17333   1
   4  -6  28 10.1454 8.31367   8
   6  -2 -28 10.3800 9.84564   9
  -6   4 -28-4.82765 8.16245   6
   4  -6  28 21.2772 9.73878   2
  -2   6  28 9.53506 11.4293   1
  -4  -2  28 4.91350 9.57358   8
   4   2 -28 26.8874 12.6367   6
   4   2 -28-7.34296 9.70258   8
   4   2 -28-6.28116 10.3864   9
   2   4  28 3.06928 9.89474   8
  -6   2  28 6.57618 8.62329   1
   6  -2 -28 18.4205 10.9145   6
   2  -6 -28 9.19836 9.04391   9
   2   4  28 11.6754 10.2931   5
   6  -4  28 14.0706 8.98160   8
   2   4  28-7.82130 9.16568   1
  -4  -2  28 18.9861 9.04601   1
  -6   2  28 28.2609 12.4324   8
  -6   4 -28 4.19178 6.74024   1
   6  -2 -28 5.43314 10.0531   8
  -4   6 -28 23.0914 9.46145   8
  -2  -4 -28-2.03183 7.76831   9
  -2   6  28 24.0912 12.0933   5
   2   4  28 10.8636 9.02290   7
   6  -4  28 6.07138 8.51018   5
   2  -6 -28-4.83459 10.0609   1
  -6   4 -28 7.83202 10.4784   7
   4   2 -25 149.223 17.0266   9
   6  -2 -25 140.186 16.2656   9
  -2  -4 -25 151.457 16.8764   1
   4  -6  25 156.113 14.2554   7
   6  -2 -25 128.491 13.8404   6
   2  -6 -25 178.233 18.3544   1
   6  -4  25 174.454 16.4404   7
  -2   6  25 126.088 15.7111   7
   6  -4  25 113.779 13.3711   8
  -6   2  25 137.472 15.9908   8
   2   4  25 146.659 17.4695   5
  -6   2  25 156.330 16.4600   1
   2   4  25 135.389 15.6275   1
   6  -2 -25 145.265 15.9082   1
   4   2 -25 177.510 17.1519   8
   6  -4  25 156.183 15.2773   1
  -2   6  25 141.045 16.2697   8
   4   2 -25 175.633 17.0155   1
   4  -6  25 153.071 14.9352   2
   4  -6  25 141.147 14.2212   1
  -2   6  25 178.612 17.9829   1
   6  -4  25 163.921 16.1310   5
  -4  -2  25 169.315 16.2903   8
   4  -6  25 107.854 12.0936   5
  -6   4 -25 163.488 15.3211   8
   2   4  25 96.0159 14.6160   8
  -6   4 -25 128.103 13.8121   6
  -2  -4 -25 138.915 14.3267   9
  -6   4 -25 166.627 15.4663   1
   2  -6 -25 95.9331 14.1283   8
  -4   6 -25 175.106 14.0393   7
   4  -6  25 141.544 13.7643   8
   6  -4  25 166.112 14.8852   2
  -4   6 -25 194.114 17.5211   6
  -6   4 -25 144.417 14.4081   9
  -4   6 -25 145.927 14.5829   8
   2  -6 -25 127.486 14.9741   9
  -6   4 -25 145.866 15.9767   7
  -2   6  25 158.435 16.2259   5
  -4  -2  25 161.308 15.7050   1
   4   2 -25 141.658 15.6662   6
  -4  -2  25 175.787 13.8988   2
  -4   6 -25 117.592 13.8709   1
  -4  -2  22 364.399 21.3508   8
   2  -6 -22 323.312 20.2238   9
  -4  -2  22 432.811 22.8849   1
  -6   4 -22 376.288 20.5981   9
   4  -6  22 371.635 19.8899   1
   6  -2 -22 469.392 25.3286   9
   4  -6  22 350.706 19.1949   5
   4   2 -22 365.984 22.4068   1
   6  -2 -22 405.220 24.1035   1
   6  -4  22 439.991 22.2171   8
  -6   2  22 331.112 21.4880   1
   2   4  22 414.885 24.7534   5
  -2   6  22 456.430 25.7009   8
  -2   6  22 360.657 22.3459   5
   4  -6  22 307.465 19.3163   2
   4  -6  22 389.027 19.9371   8
   6  -4  22 425.297 22.8935   5
  -4   6 -22 404.261 20.9252   1
  -4   6 -22 418.396 19.5699   7
   4   2 -22 431.182 23.1173   8
  -2   6  22 387.212 23.6014   1
   6  -4  22 437.485 22.1364   2
  -6   2  22 416.227 23.5826   8
  -6   4 -22 438.554 21.7975   1
   2  -6 -22 396.762 24.0739   8
  -4   6 -22 387.504 20.2825   8
   6  -4  22 367.490 22.5410   7
  -4   6 -22 375.855 21.9567   6
  -2  -4 -22 375.548 20.4966   9
   2   4  22 381.221 23.4096   1
   2  -6 -22 354.435 23.0078   1
   2   4  22 246.428 20.1438   8
   4  -6  22 405.266 20.3472   7
   4   2 -22 412.837 22.3129   6
  -2   6  22 433.666 25.0609   7
  -6   4 -22 378.391 22.4118   7
  -6   2  22 365.469 17.9181   7
   6  -2 -22 363.247 19.2885   6
   6  -2 -22 349.286 22.8374   8
   6  -4  22 320.169 19.0723   1
  -4  -2  22 335.808 17.6574   2
   2   4  22 350.266 23.6860   7
  -4   6 -19 1152.35 28.5145   7
  -4   6 -19 1059.90 32.5054   6
  -6   2  19 816.147 11.1398   4
   4   2 -19 1085.31 32.0853   8
   6  -2 -19 1185.43 34.9917   1
  -2  -4 -19 1179.61 22.8196   6
   6  -4  19 1065.24 32.6302   5
   6  -2 -19 1192.95 30.2076   6
  -2   6  19 1132.91 34.5472   5
   6  -4  19 1012.15 30.1241   8
  -4  -2  19 1028.82 28.4225   2
   6  -2 -19 1070.77 33.6658   9
   4   2 -19 1090.65 31.7541   6
  -6   2  19 1142.48 24.2470   2
  -6   4 -19 1114.84 31.1077   1
  -2   6  19 1169.39 35.8285   7
   2  -6 -19 1167.74 35.8089   1
  -2  -4 -19 1001.24 28.5774   9
   2  -6 -19 1181.63 32.6088   9
   4   2 -19 1200.05 20.1535   7
  -2   6  19 1094.47 34.4691   1
   2  -6 -19 1031.69 18.5354   6
  -4   6 -19 1117.00 30.0168   1
  -6   2  19 1145.05 33.3871   1
   4  -6  19 1036.37 28.3677   8
   2   4  19 1110.60 36.6337   7
   4  -6  19 1006.95 28.3525   7
  -2  -4 -19 1189.43 23.9093   2
  -4  -2  19 1073.01 21.3289   7
  -2  -4 -19 1083.40 20.7366   4
   4  -6  19 1163.84 33.0913   2
   4  -6  19 1128.84 29.9619   1
  -4   6 -19 1152.39 30.2893   8
   4  -6  19 1138.34 30.2236   5
   2   4  19 1225.07 36.5050   1
  -2   6  19 1023.60 33.8628   8
  -6   2  19 740.686 10.3592   4
   4   2 -19 1081.89 32.9361   1
   2   4  19 1116.24 34.9904   5
  -4  -2  19 1224.68 33.8710   1
  -6   2  19 1122.39 34.0683   8
   6  -2 -19 1132.94 34.9981   8
   2   4  19 1099.51 35.4502   8
   6  -4  19 1130.33 32.0919   2
  -6   2  19 1081.18 27.0613   7
   6  -4  19 1069.61 33.9880   7
   6  -4  19 1183.50 31.8535   1
  -2  -4 -16 5.35344 3.30960   4
   6  -2 -16 9.50046 5.87412   8
  -4   6 -16 6.92125 5.08147   7
  -6   4 -16 20.2256 7.44765   7
   6  -4  16 36.9431 8.18314   5
  -4  -2  16 5.09204 5.56932   2
   4   2 -16 23.7950 7.46975   1
   2  -6 -16 6.65585 3.37320   6
  -4   6 -16 13.3121 5.80645   8
  -4  -2  16 2.56585 5.67238   1
   4  -6  16 7.43771 6.07290   5
  -2   6  16 12.7704 7.80751   8
   4  -6  16 9.59215 5.32229   7
   6  -4  16 23.5055 6.27126   1
   4   2 -16 20.2539 7.44577   8
  -6   2  16 5.62049 4.00282   2
  -4   6 -16 0.81258 4.24022   1
   4  -6  16 12.5742 5.13995   8
  -2  -4 -16 24.0973 6.42085   9
  -2  -4 -16 12.9127 4.06322   2
   2   4  16-4.03654 8.52949   7
   6  -4  16 12.6547 7.08692   7
  -6   2  16 7.00817 5.72140   8
  -2   6  16-7.30623 8.11230   7
   6  -4  16 15.6104 6.91875   2
  -4  -2  16 9.83883 3.29601   7
   4  -6  16 3.32419 4.57373   1
  -4   6 -16 33.2489 8.63609   6
  -2   6  16 4.49744 6.57448   1
  -6   2  16 13.1802 6.58264   1
   2  -6 -16 19.6837 7.68498   9
  -6   2  16 6.80302 3.47326   4
   6  -2 -16 5.70465 6.67526   1
   6  -4  16 17.9232 6.87591   8
  -6   2  16 7.68678 5.26127   7
  -6   4 -16 25.1533 5.92109   1
  -2  -4 -16 12.4170 3.78685   6
  -2   6  16 22.8799 7.42112   5
   2   4  16 14.4203 6.44456   1
   4  -6  16 9.30576 6.36765   2
   6  -2 -16 47.0582 9.96735   6
   4   2 -16 21.8311 9.78221   6
   6  -2 -16 21.7617 7.62908   9
   2   4  16 28.3445 9.55296   5
   2   4  16 6.81005 6.76321   8
   4   2 -16 12.3792 3.04496   7
   6  -2 -16 12.9330 4.53281   7
   4   2 -13 5138.69 58.6018   1
   4  -6  13 5306.88 61.2187   2
  -2   6  13 5270.62 63.3495   5
  -4  -2  13 5279.66 39.3551   4
   4   2 -13 5152.51 58.9196   6
  -6   2  13 5208.21 47.5832   7
   2   4  13 5129.42 62.2160   1
   2   4  13 5166.14 63.6881   8
  -2   6  13 5380.14 65.8372   8
  -6   2  13 5330.75 60.2426   1
  -4   6 -13 5413.83 51.8803   1
   2   4  13 5166.10 66.0820   5
  -2  -4 -13 5231.82 41.5547   4
  -4  -2  13 5264.76 54.8318   2
   6  -4  13 5283.71 54.7438   8
  -6   2  13 5426.80 61.6185   8
  -2   6  13 5294.59 64.0040   1
  -4   6 -13 5346.43 50.0992   8
   4  -6  13 5231.83 50.3266   1
   6  -4  13 5244.65 53.6255   1
   6  -2 -13 5251.84 61.6068   1
   4  -6  13 5205.47 49.4919   8
   6  -2 -13 5324.96 45.0992   7
  -4   6 -13 5407.11 51.1948   7
   6  -2 -13 5256.98 61.5795   9
  -2   6  13 5365.77 36.4216   4
   6  -2 -13 5121.54 60.9019   8
   4   2 -13 4864.73 26.8734   7
  -2   6  13 5350.19 66.7960   7
  -4  -2  13 4755.44 30.3815   7
   6  -4  13 5017.29 62.2719   7
   2   4  13 5049.80 67.7769   7
  -6   2  13 5341.62 45.2221   4
   6  -4  13 5012.13 61.0550   5
   2  -6 -13 5135.04 56.2894   9
   4   2 -13 5266.79 58.8196   8
   6  -2 -13 5322.74 53.3661   6
  -6   4 -13 5292.82 61.4189   7
  -4   6 -13 5370.93 54.3964   7
  -2   6  13 5169.10 37.4965   4
  -2  -4 -13 5205.68 52.4946   9
   6  -4  13 5487.13 60.7131   2
   6  -2 -10 790.930 20.0273   6
   6  -4  10 847.705 22.2710   6
   6  -2 -10 915.903 23.1010   9
   6  -4  10 826.753 19.1840   8
   2   4  10 865.679 24.3017   8
  -4   6 -10 852.201 17.4309   1
  -4   6 -10 921.221 21.1995   7
   6  -2 -10 826.971 21.9691   1
   2   4  10 817.192 25.7078   7
  -4   6 -10 889.655 19.1002   7
   4   2 -10 829.460 21.4127   1
  -2   6  10 884.681 25.4968   7
  -4  -2  10 819.635 20.6704   2
  -2   6  10 871.939 17.2867   4
   6  -4  10 814.616 23.3364   7
   4  -6  10 792.239 19.2130   7
  -2   6  10 858.708 24.7169   8
  -4  -2  10 888.702 17.7924   4
  -2   6  10 861.445 16.2695   4
  -6   4 -10 878.634 23.5409   7
  -2  -4 -10 835.734 16.9046   4
   6  -4  10 783.210 22.3672   5
   2   4  10 920.581 25.7118   5
   2   4  10 875.604 22.5402   1
   6  -2 -10 886.287 23.0376   8
   6  -4  10 898.936 23.4795   2
  -4   6 -10 838.413 16.8778   8
   4   2 -10 822.340 21.3308   8
  -2   6  10 831.883 23.3995   1
  -6   2  10 844.719 17.0853   7
   4  -6  10 812.347 16.7952   1
  -6   2  10 820.849 18.7778   4
   6  -4  10 824.876 18.6859   1
   4  -6  10 915.796 17.1268   8
  -2  -4 -10 858.635 19.0457   9
   2  -6 -10 858.850 21.2774   9
   4  -6  10 847.381 23.6850   2
   6  -2 -10 880.313 16.9979   7
   4   2 -10 814.271 22.8748   6
  -6   2  10 913.239 22.0257   1
   2   4  10 744.305 9.81005   4
   6  -2  -7 723.656 17.9350   1
   2   4   7 734.611 22.3055   7
  -6   2   7 735.889 17.3211   4
   6  -4   7 769.505 20.5413   7
  -2  -4  -7 710.088 15.5160   4
   6  -4   7 693.967 19.2798   2
   4  -6   7 768.807 17.4074   7
   4   2  -7 695.027 17.0905   4
   4  -6   7 706.475 11.6883   1
  -6   4  -7 741.079 19.6572   7
   2   4   7 849.483 21.3716   8
  -4  -2   7 740.340 16.7519   4
  -6   4  -7 791.305 21.0307   7
   4   2  -7 757.122 18.2219   8
   6  -2  -7 813.059 15.1561   7
   4   2  -7 731.790 18.0444   1
   2   4   7 736.071 18.9405   1
  -2  -4  -7 855.889 22.8152   7
  -2   6   7 795.427 19.7490   1
   4   2  -7 733.112 19.3183   6
  -4   6  -7 785.357 16.5655   7
   6  -2  -7 801.434 18.9133   4
  -6   2   7 783.032 14.8402   7
  -4  -2   7 769.763 19.1839   2
  -2   6   7 717.674 19.5435   8
  -4   6  -7 742.861 12.4355   1
  -2   6   7 770.128 21.5010   7
   6  -4   7 741.451 20.6717   7
   6  -4   7 725.511 18.5401   6
   2  -6  -7 790.444 20.4207   7
   6  -2  -7 804.728 17.9883   6
   6  -4   7 696.233 13.9911   1
   4  -6   7 738.237 19.7446   2
   6  -2  -7 743.915 18.7007   8
  -4  -2   4 1768.10 16.5034   7
  -2   6   4 1871.08 25.4176   1
   4  -6   4 1656.09 24.1001   7
   6  -4   4 1829.28 15.2999   3
  -2  -4  -4 1655.11 23.6473   4
   2   4   4 1802.71 26.9024   8
  -4   6  -4 1762.26 24.2440   7
   6  -2  -4 1682.05 24.2789   8
  -6   4  -4 1885.01 30.2039   7
   4   2  -4 1761.81 25.6401   4
   6  -4   4 1579.79 26.3289   7
  -2  -4  -4 1732.84 29.4004   7
   4  -6   4 1936.08 28.9905   2
   6  -2  -4 1683.11 22.1093   7
  -2   6   4 1792.74 25.5036   4
   2   4   4 1934.46 26.5619   1
  -2   6   4 1753.03 25.6049   8
   2  -6  -4 1829.96 27.9925   7
  -4  -2   4 1844.59 18.4915   7
   6  -4   4 1875.08 28.1436   2
  -6   2   4 1804.81 26.4905   4
   6  -4   4 1657.80 25.6218   6
   6  -2  -4 1738.41 24.2483   1
  -4  -2   4 1790.20 25.6494   4
   6  -2  -4 1732.00 24.4905   6
   2   4   4 1713.34 29.6993   7
   4   2  -4 1700.69 26.0183   6
  -2   6   4 1759.97 28.5221   7
   4   2  -4 1778.19 24.4322   1
  -6   4  -4 1709.00 26.6362   7
   4   2  -4 1645.06 23.5544   8
   4   2  -4 1693.02 17.1379   7
   2   4   1 20607.0 83.1518   4
   6  -2  -1 20409.5 72.6251   8
   4  -6   1 19789.3 81.3012   7
   6  -2  -1 19655.1 80.4914   7
   4   2  -1 20507.8 82.8962   4
   6  -2  -1 19698.8 78.8543   6
   4   2  -1 20000.5 77.8736   7
  -4  -2   1 20496.5 78.7831   7
  -4  -2   1 19772.7 81.7652   4
   6  -2  -1 19658.8 68.1281   1
  -6   2   1 20221.8 80.5006   4
   2   4   1 20945.2 76.5546   8
  -2   6   1 19968.9 66.6053   1
   2  -6  -1 18720.4 80.9995   7
  -2   6   1 19664.1 84.8901   7
   6  -4   1 19794.9 80.2675   6
  -2  -4  -1 20081.3 83.1150   4
   6  -2  -1 20055.4 79.9530   4
   6  -4   1 19639.9 86.0817   7
   4   2  -1 19666.3 78.2249   1
   4  -6   1 20450.8 82.3299   6
  -6   2   1 20231.0 77.5624   7
   4   2  -1 20453.9 80.3351   6
  -4   6  -1 20284.9 81.7134   7
  -2  -4  -1 20073.0 85.1241   7
   4   2  -1 20256.5 78.6823   8
  -6   4  -1 20194.7 84.3058   7
   2   4   1 20018.9 75.8690   1
   2   4   1 19845.2 85.7700   7
   4   2   2 313.467 9.25900   6
   4   2   2 295.499 12.0522   7
   4   2   2 260.610 10.6152   4
   2   4  -2 334.988 9.47303   7
  -2   6  -2 334.420 10.3226   7
   6  -4  -2 319.903 10.2848   6
  -4  -2  -2 365.293 13.1737   7
  -6   4   2 300.825 10.8256   7
   4   2   2 348.281 10.7362   1
  -6   2  -2 364.133 10.2071   4
  -6   2  -2 329.647 11.7283   7
  -6   4   2 354.086 11.3271   4
   6  -2   2 370.681 9.58697   1
   6  -2   2 320.714 11.4825   7
   2   4  -2 306.865 11.5561   6
  -2  -4   2 354.312 9.37986   7
   6  -2   2 311.660 10.7093   6
  -4   6   2 315.460 11.7869   7
   4   2   2 332.907 10.7189   8
  -2  -4   2 318.602 11.2493   4
   6  -4  -2 310.364 11.0182   7
   6  -2   2 327.307 9.47688   8
   4  -6  -2 330.942 11.6553   7
  -6   2  -2 359.183 12.9009   7
  -4  -2  -2 380.446 11.6311   4
   2  -6   2 288.349 9.58001   7
   6  -4  -2 324.911 8.69182   1
   2   4  -2 333.584 10.4682   1
   2   4  -2 346.878 10.1003   8
  -4   6   5 277.113 10.7399   8
  -2   6  -5 296.458 9.15452   7
  -2  -4   5 331.036 12.3990   2
   4   2   5 295.624 11.6958   8
  -4   6   5 281.142 10.6221   1
   6  -2   5 315.588 9.41613   1
  -2   6  -5 271.627 11.9654   6
   6  -4  -5 276.257 9.53060   6
   6  -2   5 278.916 10.6041   6
  -6   2  -5 311.351 13.0371   7
   4  -6  -5 263.881 11.1447   7
  -2  -4   5 286.327 10.4093   4
   6  -2   5 285.219 13.1713   7
  -4  -2  -5 271.926 9.27741   4
  -4   6   5 299.249 12.5471   7
  -4  -2  -5 282.185 12.7609   7
  -6   4   5 314.531 10.6879   1
   6  -4  -5 182.660 8.77892   4
   4   2   5 293.373 8.93303   4
   6  -4  -5 295.558 11.1983   8
   2   4  -5 279.644 10.9407   4
   6  -2   5 300.796 11.7049   2
   4   2   5 212.109 7.33688   6
   2  -6   5 276.954 11.7075   2
  -6   2  -5 259.619 11.3901   2
  -6   4   5 264.811 10.4358   4
   2   4  -5 266.590 12.0699   6
   2   4  -5 294.700 10.2677   1
  -2   6  -5 295.036 7.89537   1
  -6   4   5 272.703 10.3492   7
   6  -2   5 285.170 9.85332   8
   6  -4  -5 255.187 10.2209   7
   4   2   5 296.108 10.9862   1
   2  -6   5 290.695 8.91350   7
   6  -4  -5 293.568 10.7472   1
   2   4  -5 276.280 9.42652   8
  -6   2  -5 271.879 12.5340   7
   4   2   5 284.511 13.8977   7
  -6   4   8 1185.01 24.3509   8
   6  -4  -8 1056.25 21.7996   4
   6  -2   8 1211.25 22.4736   8
   6  -4  -8 1120.37 19.7867   6
  -4   6   8 1137.23 24.0534   1
  -2   6  -8 1172.16 17.6637   7
  -4   6   8 1188.11 25.7286   7
   4  -6  -8 1199.35 25.4813   7
   4   2   8 1243.11 28.5309   5
   4  -6  -8 1142.45 22.8076   9
  -6   2  -8 1021.42 23.0188   2
   2   4  -8 1104.49 20.8035   4
   6  -2   8 1153.81 24.1064   2
   2   4  -8 1191.82 25.5982   6
   4   2   8 1153.08 17.6238   6
  -6   4   8 1195.74 24.0187   1
   6  -2   8 1158.48 27.6009   7
   4   2   8 1246.45 25.9726   8
   6  -2   8 1095.91 26.0845   5
   4  -6  -8 1180.29 25.0158   8
  -6   4   8 1046.93 20.6101   7
  -2   6  -8 1124.55 25.8981   6
   6  -2   8 1208.08 23.0069   6
   4   2   8 1104.27 23.3524   1
   6  -2   8 1046.89 19.9837   1
  -4   6   8 1163.00 20.5994   4
  -4   6   8 1140.81 24.8697   8
   6  -4  -8 1126.51 24.4504   8
  -6   2  -8 1190.04 28.0520   7
   2   4  -8 1208.88 21.8736   8
   4   2   8 1170.57 28.5715   7
   2   4  -8 1072.38 21.3265   1
   6  -4  -8 1024.07 22.7340   1
   6  -4  -8 1138.42 23.3156   9
  -4  -2  -8 1176.51 21.8170   2
   2  -6   8 1151.16 25.5529   2
  -2  -4   8 1192.04 24.6598   2
  -6   4   8 1102.17 21.2324   4
  -2  -4   8 1131.44 19.1225   4
  -4  -2  -8 1101.35 16.7007   4
   2  -6   8 1154.87 18.2688   7
   6  -4  -8 1107.03 21.1891   7
  -2   6  -8 1143.59 18.7214   1
   4  -6 -11 14592.6 100.503   8
  -4  -2 -11 15232.8 82.3648   2
  -4   6  11 15172.2 74.4654   4
  -6   4  11 14619.6 96.2390   8
   4   2  11 14414.8 105.357   5
  -4  -2 -11 14681.1 56.5477   4
   6  -4 -11 14622.1 75.8388   6
  -2   6 -11 14745.2 74.8495   8
   6  -2  11 14718.5 89.7658   8
   2  -6  11 13596.2 71.4295   8
  -4   6  11 15033.5 73.1598   4
   6  -2  11 14169.5 91.0666   2
   6  -4 -11 15166.9 95.1756   9
   6  -2  11 14853.1 86.4080   1
  -6   4  11 14748.4 76.5741   4
  -6   2 -11 14687.8 94.6139   2
  -6   4  11 14740.9 93.7924   1
   4   2  11 14870.4 110.172   7
   2  -6  11 14581.5 95.7913   2
  -2   6 -11 14758.1 67.0838   7
   6  -2  11 14863.2 103.830   5
   6  -4 -11 14926.7 82.0076   7
  -2   6 -11 14874.3 100.051   6
   4  -6 -11 15046.6 90.8845   9
   6  -2  11 14825.5 86.4440   6
   2  -6  11 15143.0 73.4475   7
   6  -2  11 13909.3 102.918   7
   4  -6 -11 14000.8 96.9106   1
   2   4 -11 14508.4 88.1694   1
  -4   6  11 14582.3 98.6146   7
   2   4 -11 14951.8 97.4843   6
   4   2  11 14940.6 69.6773   6
  -2  -4  11 14962.3 91.9961   2
  -4   6  11 15098.6 101.044   8
  -2   6 -11 15224.8 79.2647   1
  -4   6  11 14424.8 97.5869   1
   6  -4 -11 14752.8 96.1175   1
  -2  -4  11 14595.3 58.5654   4
   4   2  11 14616.3 97.4510   8
  -4  -2 -11 14221.4 74.0100   9
   6  -4 -11 14691.6 98.6196   8
  -2   6 -11 15000.6 74.6360   7
   2  -6  11 13868.2 75.4702   1
   4   2  11 14632.0 92.9700   1
   2   4 -11 14844.0 85.5103   8
  -4   6  14 244.158 15.5035   1
  -6   4  14 266.644 10.6752   4
   4  -6 -14 263.403 16.0923   8
  -4   6  14 329.460 17.6291   8
   2   4 -14 206.261 6.18196   7
   2  -6  14 244.454 12.0390   8
  -2   6 -14 264.934 12.8685   8
  -4  -2 -14 288.112 13.1217   9
   6  -2  14 284.314 14.5231   1
   6  -2  14 304.872 16.6472   5
  -2   6 -14 272.517 15.8684   6
   2  -6  14 241.266 12.1413   1
   2   4 -14 301.258 14.7009   8
   4   2  14 283.735 15.6661   1
   2   4 -14 285.092 14.5704   1
   6  -2  14 272.041 14.2584   2
   6  -4 -14 300.676 16.6368   8
   6  -2  14 271.974 17.5606   7
  -6   2 -14 303.432 13.6060   9
  -2  -4  14 264.076 14.0779   2
   4  -6 -14 286.941 15.0621   9
   4   2  14 267.008 17.3600   5
  -6   4  14 282.432 15.8917   8
   2  -6  14 290.649 15.2796   2
  -2   6 -14 278.835 13.0105   1
  -4   6  14 267.891 9.87685   4
   6  -4 -14 298.613 16.1798   9
  -4  -2 -14 291.659 13.1738   2
   4  -6 -14 265.120 8.90075   6
   4   2  14 303.130 16.7617   8
   2   4 -14 360.142 17.5211   6
   2   4 -14 252.356 7.16960   7
   4   2  14 252.976 12.1780   2
   6  -4 -14 261.788 13.1940   6
  -4  -2 -14 258.656 7.38943   4
  -6   4  14 252.523 12.8450   7
  -6   4  14 261.050 15.2602   1
   6  -4 -14 246.014 15.3411   1
   6  -2  14 313.257 15.5723   8
  -4   6  14 312.912 16.9695   7
  -2   6 -14 334.836 12.8751   7
   4   2  14 278.148 18.1704   7
   4  -6 -14 275.971 16.2272   1
  -4   6  14 290.243 10.1609   4
  -2   6 -14 277.916 10.6065   7
   6  -2  17 43.4577 7.97745   8
  -6   4  17 40.9198 4.72264   4
  -6   4  17 67.3133 10.4595   8
  -2   6 -17 53.0001 6.13284   7
  -2   6 -17 68.7050 7.60260   7
   6  -2  17 58.0017 10.1037   5
  -4  -2 -17 45.0170 6.82967   2
   2  -6  17 56.9049 8.53185   2
  -4   6  17 58.9122 9.22702   7
   4  -6 -17 42.7946 8.63996   9
  -2  -4  17 65.0258 8.45325   1
   4   2  17 63.8056 10.5753   7
  -4   6  17 47.8938 9.82144   8
   6  -4 -17 69.3843 10.6511   8
  -6   2 -17 77.2783 9.07125   9
  -2   6 -17 59.3598 9.06022   6
   4   2  17 49.3587 9.10467   1
  -4   6  17 50.6240 3.62899   4
   6  -2  17 47.9728 9.96593   7
   4   2  17 55.8413 9.78191   8
  -6   4  17 40.7075 8.82428   1
   2  -6  17 53.1429 7.49798   1
   2   4 -17 39.9782 7.01830   1
   2  -6  17 67.7628 8.24818   8
   4   2  17 52.5245 6.86744   2
   4   2  17 79.6491 11.1301   5
  -4   6  17 46.6461 3.52633   4
   6  -4 -17 46.7416 9.08267   1
   6  -2  17 54.6853 7.99466   2
   2   4 -17 37.1555 3.97490   7
   6  -4 -17 46.6167 8.87588   9
  -4   6  17 48.4666 9.58242   1
   4  -6 -17 69.5968 10.2195   1
   4  -6 -17 56.7771 6.27392   6
   6  -2  17 64.5240 8.82031   1
   6  -4 -17 44.3482 8.38985   6
   2   4 -17 33.4619 7.17529   8
   2   4 -17 54.3010 10.0266   6
   4  -6 -17 57.9863 10.4077   8
  -4  -2 -17 43.6807 6.92226   9
  -2  -4  17 74.1406 8.98561   2
  -2   6 -17 51.2646 7.85878   8
   2   4 -17 43.8378 4.36312   7
  -4  -2 -17 43.0452 3.28727   4
  -2  -4  17 42.9965 4.57210   7
  -2   6 -17 39.9953 7.27122   1
  -6   4  17 46.9252 7.95540   7
   6  -2  20 936.434 31.0081   8
   2   4 -20 712.379 17.2328   7
   4   2  20 869.333 32.4449   5
   2   4 -20 824.368 29.6882   6
   2  -6  20 837.776 27.0105   1
   2   4 -20 866.820 29.1211   8
  -4  -2 -20 855.490 24.5639   2
  -2   6 -20 902.869 28.1180   8
  -6   4  20 845.408 27.3753   7
   4   2  20 905.424 24.2318   2
   6  -4 -20 870.433 31.4493   1
  -2  -4  20 867.707 28.7573   1
  -4   6  20 782.709 30.1490   1
   4   2  20 810.624 30.1009   1
   2  -6  20 856.143 26.5475   8
   2  -6  20 916.700 29.7595   2
   6  -2  20 901.717 32.7480   5
   6  -4 -20 917.136 32.4303   8
   6  -4 -20 909.503 24.8603   6
   2   4 -20 908.505 30.0694   1
   2  -6  20 921.054 24.5430   7
   4   2  20 851.538 30.9685   8
  -6   4  20 837.200 30.5091   1
  -2  -4  20 888.846 19.5056   7
  -2  -4  20 871.329 28.5360   8
  -2   6 -20 844.293 22.3072   7
  -2  -4  20 814.702 27.1182   2
   6  -2  20 853.878 29.1920   1
   4  -6 -20 870.989 31.9260   1
  -4   6  20 865.252 31.2732   7
   2   4 -20 918.008 19.3151   7
   6  -2  20 923.122 28.9807   2
   4   2  20 821.292 33.0698   7
  -6   4  20 984.157 32.7963   8
   2  -6  20 923.174 25.8569   5
  -6   2 -20 906.108 28.1848   9
   4  -6 -20 844.605 19.4059   6
  -4  -2 -20 860.770 27.0847   9
  -4   6  20 891.784 32.3014   8
  -2   6 -20 929.806 29.1575   1
   4  -6 -20 848.280 29.1884   9
   4  -6 -20 958.621 33.7019   8
   6  -2  20 848.035 32.6687   7
  -2   6 -20 889.886 31.2881   6
   6  -4 -20 913.050 31.7582   9
  -2   6 -23 2648.35 55.5107   6
  -6   4  23 2715.37 58.6034   8
   2  -6  23 2707.89 45.6300   7
   6  -2  23 2520.29 52.9433   1
   6  -4 -23 2888.52 46.3657   6
  -2  -4  23 2958.23 52.5890   2
  -6   4  23 2825.14 52.9392   7
  -4   6  23 2799.12 59.2561   7
  -4  -2 -23 2748.26 45.8310   2
   4   2  23 2633.41 57.1465   1
   4  -6 -23 2790.34 61.2421   8
  -2   6 -23 2654.08 51.6910   8
  -2   6 -23 2439.25 41.5463   7
   6  -2  23 2636.20 55.7405   8
  -6   2 -23 2702.68 55.0138   1
  -4   6  23 2731.84 59.7321   1
  -2  -4  23 2718.66 54.4865   1
  -4  -2 -23 3113.79 46.9012   6
   4  -6 -23 2885.89 61.4335   1
   4   2  23 2859.90 61.3503   5
   4   2  23 2739.41 60.5223   7
   2  -6  23 2634.24 53.6121   2
   6  -4 -23 2886.55 61.4029   8
   2  -6  23 2661.14 51.1229   1
   4   2  23 2600.25 44.0886   2
   2  -6  23 2672.61 50.4562   8
  -6   4  23 2813.04 58.8293   1
   2   4 -23 2761.81 55.6970   6
   2   4 -23 2747.80 55.0329   8
   6  -2  23 2801.50 61.2288   7
   4  -6 -23 2782.95 55.7827   9
   6  -4 -23 2755.71 59.3211   1
   4   2  23 2576.07 57.1106   8
  -2   6 -23 3087.98 56.4280   1
  -4   6  23 2854.73 62.0468   8
  -2  -4  23 2888.84 55.5016   8
   6  -4 -23 2669.74 57.0984   9
   2   4 -23 2896.47 57.5880   1
   6  -2  23 2713.53 51.3853   2
  -6   2 -23 2885.95 53.7214   9
  -4  -2 -23 2644.93 51.3254   9
   6  -2  23 2936.23 60.7330   5
  -6   4  26 2.08328 9.22674   1
   4  -6 -26 18.2523 9.87599   9
   2  -6  26 5.86138 7.64180   8
   6  -4 -26 28.5587 10.7648   8
  -4   6  26-7.76152 9.00153   1
   6  -4 -26 2.93023 9.38779   1
  -2  -4  26 15.0352 7.18569   2
   6  -2  26 19.4640 9.39749   8
  -4  -2 -26 7.95632 9.15008   1
   6  -2  26 19.4042 9.24021   1
   4  -6 -26 17.9006 10.1842   1
  -2  -4  26 5.40372 7.04311   1
  -6   2 -26-1.09149 8.10012   9
  -6   2 -26 14.6955 7.48909   6
   2   4 -26 24.9434 9.52823   1
   4   2  26 2.20376 9.39777   5
   4  -6 -26 26.5105 11.5762   8
   4   2  26 9.83035 9.77184   1
   2   4 -26 37.5895 11.1170   6
   6  -2  26 11.7795 7.88945   2
   4   2  26 3.18020 7.97950   7
   6  -2  26 8.09681 9.09769   5
  -2   6 -26-5.29074 7.52259   6
  -6   2 -26-5.49992 7.95799   2
   2  -6  26 5.15950 7.86285   2
  -2  -4  26 8.28845 6.38315   8
  -4   6  26 8.27683 7.62125   7
  -6   4  26 5.25525 7.16663   7
  -4   6  26 20.5583 10.3039   8
   2  -6  26 6.93527 7.54758   1
  -6   4  26 1.72871 7.78208   8
   6  -4 -26 6.71176 8.09504   6
  -2   6 -26 3.82295 7.87241   8
   6  -2  26 25.0068 10.7428   7
   4   2  26 7.51824 8.11161   8
  -6   2 -26 10.6271 7.49580   1
   2   4 -26 11.3708 8.79903   8
  -4  -2 -26 12.1373 7.76088   9
   6  -4 -26-6.04515 9.65029   9
  -2   6 -26 26.3837 9.53442   1
  -2  -4  29-10.5359 7.01270   2
  -6   2 -29 18.6358 8.78408   2
   2   4 -29-10.2103 8.70148   1
  -2   6 -29 26.2469 11.8194   6
   2  -6  29-6.30247 8.12742   8
  -6   2 -29 0.79935 9.38713   8
   6  -2  29-1.99229 8.44184   1
  -4  -2 -29 5.40665 9.61029   9
   2   4 -29 6.91059 10.5626   9
   6  -4 -29 26.1299 11.9824   9
  -6   4  29 15.1192 10.3755   1
   4  -6 -29-7.13554 10.3960   8
  -4   6  29 5.93489 8.29623   7
   4  -6 -29 4.03554 10.1445   9
  -6   2 -29 4.77802 7.57125   6
  -4   6  29-6.88508 10.7632   1
  -6   4  29-2.78449 9.63840   8
   2   4 -29-10.5501 10.6314   6
   4  -6 -29-6.29590 10.7534   1
  -2   6 -29-9.01097 9.75927   1
  -2   6 -29 15.2085 9.15076   8
   4   2  29-5.57695 9.40831   5
   6  -2  29 9.19492 10.0232   5
   4   2  29 5.34138 8.25545   1
   2  -6  29 8.99523 8.21347   1
  -2  -4  29 2.62768 8.91509   8
   4   2  29 2.83843 11.1558   7
   6  -2  29-3.36667 9.19047   7
   4   2  29 11.2496 9.80325   8
   6  -4 -29 9.41348 10.4049   1
  -6   2 -29-13.8087 8.84469   1
  -4  -2 -29-3.64990 8.04559   1
   6  -4 -29 20.1727 11.6537   8
   6  -2  29 10.9308 10.6969   8
  -6   2 -29-2.30003 9.48800   9
   2   4 -29-1.72410 9.73596   8
  -2  -4  29-6.68983 8.38415   1
  -4   6  29-11.0560 11.6187   8
   2  -6  29-0.53309 7.54157   2
  -6   2 -32-13.2428 11.8189   8
   4  -6 -32-5.76636 9.89687   9
   4   2  32-4.77223 9.55731   1
  -4  -2 -32 4.83387 12.4801   8
   4  -6 -32-9.48077 10.5541   1
  -4   6  32-4.16974 10.9608   1
  -2   6 -32-2.31664 10.7386   1
  -2  -4  32 4.07184 10.6041   1
   2  -6  32-2.16514 10.4042   8
   4   2  32 2.34365 11.2738   7
  -2   6 -32-6.71758 10.2327   6
   2   4 -32-1.12255 11.2372   1
  -6   2 -32 13.6031 11.0457   9
   6  -2  32 31.3757 13.9740   8
   4   2  32 8.98289 12.2861   8
   6  -4 -32-4.39762 12.0886   1
  -4  -2 -32-13.7455 11.2985   9
   6  -2  32-4.46888 10.7547   5
  -6   4  32-3.58552 12.0455   8
   2   4 -32-8.56783 10.1915   6
  -6   4  32 19.8359 13.8928   1
   4   2  32 14.5787 13.1346   5
   6  -2  32 7.16400 12.0791   1
  -2   6 -32 1.22004 10.8392   8
  -6   2 -32 4.71103 11.1001   1
  -4   6  32 13.3102 13.4572   8
  -4  -2 -32 3.62287 9.85626   1
   2   4 -32 21.9251 13.3506   8
   4  -6 -32-6.40021 11.6889   8
   2   4 -32-6.29179 12.0317   9
   6  -4 -32-8.91964 10.9923   9
  -2  -4  32 2.09306 10.7393   8
   4  -6 -35 259.946 24.0233   9
   2  -6  35 248.879 22.7768   8
  -2   6 -35 242.841 22.8368   1
   6  -4 -35 316.280 27.9881   8
  -4   6  35 290.761 27.2517   8
   6  -4 -35 267.533 23.7094   9
   2   4 -35 274.486 26.0717   9
  -2  -4  35 214.747 22.2753   8
   6  -4 -35 231.512 25.1147   1
  -2   6 -35 324.947 26.8788   9
   2   4 -35 264.400 25.0515   6
   2   4 -35 313.032 26.3927   1
  -4  -2 -35 231.604 23.2450   8
   2  -6  35 341.025 25.8044   1
  -2  -4  35 207.281 21.2292   1
  -6   2 -35 238.442 24.4123   8
  -4  -2 -35 311.097 27.5416   1
  -6   2 -35 278.692 23.8790   9
   6  -2  35 204.971 22.6042   1
  -6   4  35 207.551 23.4093   8
   4  -6 -35 238.644 25.6074   8
  -4   6  35 203.793 23.7125   1
  -6   4  35 233.672 25.1205   1
  -4  -2 -35 253.191 22.3706   9
  -2   6 -35 212.766 22.4107   6
   4  -6 -35 237.807 25.2879   1
   4   2  35 202.811 23.2733   1
  -6   2 -35 341.629 27.4759   1
  -2   6 -35 223.111 22.2629   8
   2   4 -35 220.390 22.5795   8
   4   2  35 215.769 22.8923   8
   6  -2  35 190.170 22.2268   8
  -4   6  38-15.8176 10.7507   1
  -6   4  38-5.46411 12.5735   8
  -4  -2 -38-0.29084 12.7153   1
   4  -6 -38 11.4418 14.2367   8
  -6   2 -38 23.4121 12.0370   9
  -2  -4  38 1.04183 9.49429   1
  -6   2 -38-9.02013 11.3654   1
   6  -4 -38 4.45872 12.1555   1
  -2   6 -38 13.6653 13.5422   9
  -2   6 -38 8.10508 13.8893   6
  -4  -2 -38 6.60283 11.7586   9
   6  -4 -38 7.99557 10.9045   9
  -6   2 -38-2.20356 11.8580   8
   2   4 -38-3.80106 10.5303   1
   2  -6  38 10.2263 10.1415   1
   2  -6  38-5.87084 11.9593   8
  -2   6 -38-7.24773 11.4732   8
   6  -2  38 9.56070 11.7466   8
   4  -6 -38-0.30171 9.86997   1
   2   4 -38-0.26280 12.9401   8
   4  -6 -38 17.8499 11.5083   9
  -4  -2 -38 17.3355 13.5492   8
   2   4 -38 10.1971 11.8233   9
  -6   4  38 9.64913 11.4167   1
   6  -4 -38-6.00128 11.2002   8
   4   2  38-2.02920 11.6565   1
   4   2  38-12.7803 13.2467   8
  -2   6 -38 7.06595 11.8137   1
   6  -2  38 24.4393 13.1443   1
  -4   6  38-9.04546 13.9550   8
  -6   5 -38 11.3591 12.2642   9
  -5   6 -38 20.1010 13.3593   9
   6  -5  38 2.54700 11.8474   1
   1  -6 -38 3.45085 9.16618   9
   6  -1 -38-3.33934 10.7768   9
  -1  -5 -38-10.1917 11.8142   9
  -6   5 -38 13.4188 10.8483   8
   5  -6  38 1.23536 11.4217   1
  -1   6  38 9.50951 13.8335   8
  -5  -1  38-4.61608 11.7839   1
  -1  -5 -38 1.20629 11.8672   1
   6  -5  38 9.69780 10.2606   8
   5   1 -38 1.39249 9.75286   8
   6  -1 -38 14.8446 13.4652   1
   5   1 -38-11.4008 13.3352   1
   1  -6 -38 26.9495 12.8296   1
   1   5  38-2.12439 12.4075   8
  -1  -5 -38 2.77050 12.0906   8
   5   1 -38 6.46923 12.2969   9
   5  -6  38 5.67285 9.36313   8
   1  -6 -38 0.31242 12.7550   8
  -6   5 -38-7.25650 11.3782   1
   1   5  38-7.79294 13.5893   1
  -5   6 -38 45.7183 14.1205   8
   6  -1 -38 10.8655 13.0805   8
  -6   1  38 8.35005 11.7757   8
  -5   6 -38 5.89723 11.4715   1
  -6   1  38-7.19076 11.9477   1
  -1   6  38 4.78533 11.8758   1
  -5   6 -35 155.041 19.3413   1
   6  -1 -35 137.488 18.7005   9
  -1   6  35 145.935 21.3117   8
   5   1 -35 182.706 21.2084   8
  -5   6 -35 103.664 17.8088   6
   6  -5  35 139.396 18.9288   8
  -5   6 -35 129.278 18.2342   8
  -6   1  35 108.934 18.2233   1
   5  -6  35 153.465 17.7579   8
  -6   5 -35 117.976 17.8999   9
  -5   6 -35 192.345 21.9864   9
  -6   5 -35 123.793 17.7521   1
   1   5  35 116.550 18.1398   8
   1   5  35 144.232 19.5983   5
   5   1 -35 114.920 18.6770   9
   1   5  35 116.965 19.7550   1
   1  -6 -35 133.767 17.0636   9
  -1  -5 -35 117.734 17.8581   9
  -5  -1  35 161.075 20.4978   1
   1  -6 -35 221.656 24.3500   1
  -6   1  35 130.974 20.1004   8
  -1   6  35 113.975 20.0429   1
   5   1 -35 151.254 21.2226   1
   6  -1 -35 105.091 17.8120   1
   1  -6 -35 115.147 19.0388   8
   6  -1 -35 162.468 21.6898   8
  -6   5 -35 95.5373 16.7769   8
   6  -5  35 164.176 18.9600   1
  -1  -5 -35 171.296 21.7984   1
   5  -6  35 147.401 18.6263   1
  -1  -5 -35 99.7638 17.4339   8
  -5   6 -32 56.2793 13.9479   8
   1  -6 -32 41.8539 14.1673   9
  -1   6  32 81.6911 17.8830   1
  -6   5 -32 57.9681 13.3705   6
  -6   1  32 41.7843 14.3851   8
   6  -1 -32 47.4184 14.2488   6
  -1  -5 -32 87.1172 17.6514   1
   5   1 -32 76.3975 15.6536   6
   6  -1 -32 71.6656 15.3941   1
   6  -5  32 69.2276 13.3284   1
  -5  -1  32 81.8093 14.9193   1
   5  -6  32 77.8315 13.6410   2
   1  -6 -32 83.4937 17.7341   8
   1   5  32 57.7027 16.4119   5
  -5   6 -32 45.2105 13.8565   6
  -6   5 -32 66.7343 13.9861   8
   5   1 -32 64.5567 14.2622   1
  -6   5 -32 50.7338 12.3523   1
  -5   6 -32 75.2340 14.8617   9
  -5   6 -32 66.0111 13.7932   1
   5   1 -32 34.3457 12.8466   9
  -1  -5 -32 29.0857 11.5157   9
   6  -1 -32 96.0627 17.5108   8
   1   5  32 76.6514 17.0868   7
   6  -1 -32 92.9308 17.1340   9
  -1   6  32 67.0669 15.9061   7
  -6   5 -32 75.5224 14.6622   9
   5   1 -32 18.0576 12.9255   8
   1   5  32 20.3866 14.3525   1
  -6   1  32 56.6735 15.2609   1
  -5  -1  32 40.5745 14.6538   8
   6  -5  32 52.1621 12.9683   8
   1   5  32 30.0424 14.8561   8
  -1   6  32 102.183 17.9250   5
   1  -6 -32 74.8522 16.2252   1
  -1  -5 -32 50.2406 14.9276   8
  -1   6  32 39.8552 14.5646   8
   5  -6  32 59.4124 13.8640   8
   5  -6  32 32.8989 11.2263   1
   1   5  29 118.074 16.3150   8
   1  -6 -29 114.944 15.5222   9
   6  -5  29 131.502 15.7113   8
  -6   5 -29 128.071 15.7728   6
   5  -6  29 77.2618 12.8987   1
   5  -6  29 70.3109 11.9858   8
   6  -5  29 100.384 14.0693   1
  -1  -5 -29 97.8798 15.8383   8
  -6   5 -29 136.556 16.5037   8
  -1  -5 -29 115.978 14.1777   9
   5   1 -29 108.070 15.9935   6
   1   5  29 101.530 14.7954   1
   1   5  29 107.029 16.6544   5
  -6   5 -29 120.140 14.5558   1
  -1   6  29 130.223 18.6718   8
   6  -5  29 70.9314 13.4078   5
   1  -6 -29 117.386 18.3713   8
   6  -5  29-2.79190 5.95020   7
  -6   1  29 85.4101 14.6249   1
  -5   6 -29 61.3587 13.0427   6
  -5  -1  29 100.656 15.8487   8
   5   1 -29 67.7865 14.4670   8
   5   1 -29 143.294 17.8501   9
  -5   6 -29 112.412 14.6545   8
  -5   6 -29 109.892 14.4974   1
   1   5  29 97.9651 17.0876   7
   5  -6  29 88.6102 13.1785   2
  -5   6 -29 126.142 16.4001   9
   6  -1 -29 89.4765 14.0405   6
  -1   6  29 133.385 17.1626   5
  -1   6  29 135.013 17.1894   1
   6  -1 -29 131.083 17.2760   1
   1  -6 -29 108.152 15.6964   1
   6  -1 -29 139.705 17.8672   9
  -1  -5 -29 140.253 17.1448   1
  -5  -1  29 84.5148 13.3329   1
   5   1 -29 113.333 15.6247   1
  -6   1  29 83.9427 15.6843   8
  -6   5 -29 105.586 13.9871   9
   6  -5  29 119.549 14.8462   2
   6  -1 -29 167.410 19.1269   8
  -1   6  29 153.109 19.2952   7
   6  -5  26-6.81632 7.50917   1
  -1   6  26-1.69458 8.09263   5
  -6   5 -26 6.84688 7.69999   1
  -1   6  26-1.24635 9.45095   8
  -6   5 -26-1.16402 7.91280   6
   6  -5  26 0.32285 7.55871   8
  -6   5 -26-5.70434 8.17325   8
  -5  -1  26 7.33698 8.66717   1
  -1   6  26-3.39286 10.1268   7
   1  -6 -26-7.21578 9.24660   9
  -1  -5 -26-1.58414 8.45428   9
   5   1 -26-5.68828 8.43728   9
  -5   6 -26-3.63947 7.70676   8
   5  -6  26-2.06059 7.67245   7
   1  -6 -26-6.44812 9.85581   8
   6  -1 -26 3.02262 8.76198   9
   5  -6  26-8.47595 8.57472   2
  -5   6 -26 1.92735 6.99694   7
   1   5  26-4.36257 9.62683   8
   1   5  26-9.52905 8.24409   1
   5  -6  26-1.30414 7.56728   5
  -1  -5 -26 4.20816 7.39526   1
  -1   6  26 13.5279 10.6022   1
  -6   5 -26-3.95905 8.83300   9
   6  -1 -26 21.6737 10.4326   1
   1   5  26-2.84016 10.2528   7
   5   1 -26-3.20589 8.64144   1
  -5   6 -26 7.17284 7.44479   1
   6  -5  26 2.10870 8.05505   2
  -5   6 -26 19.4141 9.42635   6
   5  -6  26 20.9877 8.42768   8
   6  -5  26 3.42314 5.95638   7
   1   5  26 2.76229 9.73301   5
   5   1 -26 11.3664 10.0288   8
   6  -5  26 16.8111 10.0321   5
   5  -6  26-6.07503 6.49167   1
   1  -6 -26-10.0120 10.0510   1
   5   1 -26 18.3464 12.4129   6
  -6   1  26-7.71963 10.0350   8
  -5  -1  26 6.97519 9.42379   8
  -6   1  26 8.01447 8.23078   1
   6  -1 -26-6.64411 9.37956   6
  -6   5 -26 0.16726 7.85753   7
   6  -1 -26-3.60514 8.70475   8
   1   5  23 2279.70 56.3389   8
  -5  -1  23 2598.57 53.7762   8
   1   5  23 2524.22 56.0303   5
   6  -5  23 2471.36 51.2821   2
  -5   6 -23 2469.43 48.0941   7
   1  -6 -23 2321.91 49.4307   9
   6  -5  23 2309.87 49.1371   8
  -6   1  23 2478.59 53.9440   1
   5   1 -23 2434.24 53.7766   1
  -6   1  23 2541.77 54.8013   8
   1   5  23 2580.58 57.6997   1
  -5  -1  23 2545.98 53.6739   1
   6  -1 -23 2387.06 53.6491   9
   1  -6 -23 2369.08 55.6404   1
   5   1 -23 2485.46 53.7260   8
  -5   6 -23 2449.33 53.2249   6
   5  -6  23 2416.74 51.1937   5
   5  -6  23 2202.99 46.7042   1
  -5   6 -23 2479.01 49.7485   1
   6  -1 -23 2371.12 48.2669   6
   6  -1 -23 2501.05 54.7380   8
  -6   5 -23 2230.50 48.2574   8
   5   1 -23 2448.49 54.6993   9
  -5   6 -23 2258.88 47.6355   8
   6  -5  23 2420.15 54.0761   7
  -1   6  23 2453.86 57.7374   7
   6  -1 -23 2386.92 54.8063   1
   1   5  23 2308.56 57.5768   7
   5  -6  23 2366.06 49.0445   7
   6  -5  23 2282.87 51.3793   5
   6  -5  23 2308.63 49.0644   1
  -1  -5 -23 2354.61 49.0780   9
   5   1 -23 2446.28 50.8793   6
  -1   6  23 2384.89 56.9562   8
   5  -6  23 2428.92 51.5993   2
  -6   5 -23 2647.70 52.5478   1
  -5  -1  23 2431.88 44.9857   2
  -1   6  23 2251.90 54.5253   1
   5  -6  23 2255.46 47.0911   8
  -6   5 -23 2663.51 54.4125   7
  -1   6  23 2494.39 56.0827   5
  -6   5 -23 2303.84 49.4695   6
   6  -5  20 262.927 17.5586   5
   5  -6  20 214.358 15.9838   2
   5  -6  20 250.243 15.9429   7
   5   1 -20 241.944 16.7419   6
  -1   6  20 277.966 18.8425   5
  -1   6  20 259.281 18.2672   1
  -1   6  20 285.879 20.5093   8
   6  -1 -20 244.678 18.2674   1
   6  -1 -20 250.925 17.7088   9
  -1  -5 -20 293.215 17.4263   9
  -6   5 -20 234.750 16.2656   7
  -5  -1  20 256.514 14.7899   2
   1   5  20 245.088 19.2324   8
  -6   1  20 265.105 18.0844   1
   1   5  20 207.359 16.9570   1
   6  -5  20 287.577 16.9405   8
  -5  -1  20 239.752 17.2848   1
  -1  -5 -20 228.493 9.99723   6
   1   5  20 286.368 20.1437   7
  -6   5 -20 210.196 14.4564   1
   6  -5  20 238.433 17.0833   7
  -6   1  20 248.956 13.3519   7
   6  -5  20 251.296 16.4161   2
  -5  -1  20 239.701 16.4871   8
   5  -6  20 258.418 15.4103   8
   1   5  20 287.213 19.1684   5
   5   1 -20 244.816 17.3343   8
   6  -1 -20 227.596 16.4735   6
  -1  -5 -20 238.856 10.9321   2
  -5   6 -20 256.396 15.8060   8
  -5   6 -20 230.019 15.0120   1
  -5   6 -20 283.018 18.5116   6
   5  -6  20 220.457 14.6971   1
   5   1 -20 265.724 18.4816   1
  -6   1  20 261.147 13.4228   2
   5   1 -20 268.395 10.6912   7
   6  -1 -20 257.416 12.1861   7
  -5   6 -20 246.583 15.1627   7
   1  -6 -20 251.167 16.8138   9
   6  -5  20 226.146 15.0546   1
  -1  -5 -20 237.616 11.4122   4
   5  -6  20 212.360 14.9862   5
  -1   6  20 281.357 20.2143   7
  -5  -1  20 283.375 12.4118   7
   6  -1 -20 273.217 18.5822   8
  -6   1  20 207.729 16.3893   8
   6  -1 -17 1262.49 30.8808   6
  -1  -5 -17 1232.83 19.4000   6
   6  -5  17 1283.55 33.7065   5
   5   1 -17 1244.74 33.4624   8
   5   1 -17 1277.43 34.1959   1
  -6   1  17 1231.95 32.8916   8
  -6   1  17 1188.91 19.0285   4
   5   1 -17 1215.17 19.0623   7
  -1   6  17 1101.21 35.2341   7
   5  -6  17 1214.79 29.1884   1
  -5   6 -17 1154.84 28.4481   8
   5  -6  17 1202.83 32.4056   2
   1   5  17 1239.94 35.6927   5
   5   1 -17 1231.08 32.3324   6
  -6   1  17 1298.33 26.5840   2
  -1  -5 -17 1197.42 29.9630   9
  -5   6 -17 1242.69 29.6226   1
   6  -5  17 1203.64 29.4794   1
  -1  -5 -17 1224.84 23.6105   4
   6  -5  17 1204.36 33.6534   7
   5  -6  17 1222.14 28.8811   8
   1   5  17 1256.16 36.4281   8
   1   5  17 1202.51 36.6632   7
   6  -1 -17 1248.09 22.8848   7
  -1   6  17 1191.56 34.5594   1
   6  -1 -17 1294.33 35.2497   9
  -5  -1  17 1128.25 15.0747   4
  -5  -1  17 1212.90 32.2562   1
  -1   6  17 1168.50 34.9455   5
  -6   1  17 1201.76 25.1833   7
  -1   6  17 1150.78 35.0037   8
   5  -6  17 1183.83 30.7724   5
   1   5  17 1389.85 37.2052   1
  -5   6 -17 1140.44 28.4055   7
   6  -1 -17 1175.90 32.6184   8
   6  -5  17 1242.76 32.8826   2
  -5  -1  17 1195.87 21.5520   7
   1  -6 -17 1244.71 30.9889   9
  -5  -1  17 1223.37 28.3606   2
   6  -1 -17 1245.42 34.1795   1
  -6   5 -17 1285.18 30.7201   1
  -6   1  17 1285.38 33.5446   1
   6  -5  17 1138.24 29.1644   8
   6  -5  14 327.156 16.5378   2
   5  -6  14 353.383 15.4480   5
   1  -6 -14 313.713 15.3172   9
  -1  -5 -14 279.802 13.7575   9
   6  -5  14 306.268 13.8573   1
  -5  -1  14 332.256 10.9932   4
  -1   6  14 396.818 19.0145   5
  -5   6 -14 317.554 13.6140   8
   1   5  14 318.280 17.3277   1
  -6   1  14 349.527 13.4371   2
  -5  -1  14 333.278 15.8119   1
   6  -1 -14 292.907 16.5791   6
   5   1 -14 347.127 8.81749   7
   6  -1 -14 339.710 17.8995   9
   1  -6 -14 329.991 13.0785   4
   5   1 -14 351.281 16.5016   1
  -1   6  14 319.631 7.35875   4
  -1  -5 -14 351.718 12.2674   4
   5  -6  14 354.458 14.1596   8
   1   5  14 344.178 18.6092   8
  -5  -1  14 342.047 9.85821   7
   1   5  14 283.048 18.0764   7
   5   1 -14 330.035 16.6957   6
  -6   1  14 308.845 15.4410   1
   5  -6  14 319.371 13.6112   1
  -1   6  14 308.847 7.59479   4
   6  -5  14 312.601 16.6828   7
   5  -6  14 349.217 16.7484   2
   6  -5  14 321.056 16.6883   5
  -1   6  14 321.999 17.0972   1
  -5  -1  14 401.740 15.7379   2
   6  -1 -14 340.562 16.5345   8
  -5   6 -14 347.837 14.2368   1
  -6   1  14 348.464 12.3496   7
  -6   5 -14 349.052 14.4919   1
  -6   1  14 348.325 12.1139   4
   6  -1 -14 323.060 16.2823   1
  -5   6 -14 316.853 14.5674   7
  -1   6  14 359.944 19.4130   7
  -1   6  14 320.171 17.2163   8
   6  -1 -14 364.210 11.4358   7
   5   1 -14 312.269 16.2616   8
   6  -5  14 321.308 14.4467   8
  -6   5 -14 311.239 15.8493   7
   1   5  14 313.390 18.5720   5
   1   5  11 10530.6 84.6764   1
  -5   6 -11 11617.8 80.0121   7
   6  -1 -11 11256.9 76.8004   6
  -1  -5 -11 10742.0 64.2304   4
  -1   6  11 10880.8 57.1400   4
   6  -5  11 11085.4 66.7908   1
  -6   1  11 10749.8 66.6418   4
  -1   6  11 10760.9 54.1341   4
   6  -5  11 10662.3 83.0832   7
   5  -6  11 10504.1 74.9741   5
  -1   6  11 10732.4 88.0349   5
  -5  -1  11 10750.7 73.6591   2
  -5  -1  11 10898.6 64.7077   4
   1  -6 -11 11610.7 70.8017   4
   1   5  11 10716.8 90.1659   5
   5   1 -11 10850.5 81.3232   6
  -5  -1  11 10669.4 43.6796   7
  -1   6  11 10749.5 87.9766   8
  -5   6 -11 10859.1 72.2748   7
  -6   5 -11 11011.5 67.6928   1
   1   5  11 10923.9 43.4173   4
  -1   6  11 10954.7 91.7811   7
   1   5  11 10651.3 44.5513   4
   5  -6  11 10416.4 84.3035   2
  -1   6  11 10509.8 86.0654   1
  -6   1  11 10945.1 68.1758   2
   5   1 -11 10896.6 80.0085   1
   6  -1 -11 10392.7 81.3225   9
  -5   6 -11 10803.2 64.0282   8
   6  -1 -11 10895.2 82.8656   1
   5   1 -11 10692.0 39.5258   7
   6  -5  11 11091.6 68.3539   8
   6  -1 -11 11233.7 55.7079   7
   5   1 -11 10891.2 80.0228   8
  -6   5 -11 10765.4 79.4448   7
  -6   1  11 11059.9 81.4771   1
  -1  -5 -11 10790.5 71.0508   9
   6  -1 -11 11042.0 82.8289   8
  -5   6 -11 10820.0 64.9197   1
  -6   1  11 10774.1 56.5327   7
   1  -6 -11 10901.8 74.7652   9
   5  -6  11 11161.7 64.6329   8
   6  -5  11 10671.0 80.6273   5
   1   5  11 10855.7 87.8125   8
   1   5  11 10683.8 92.4395   7
   6  -5  11 11055.8 84.9159   2
   5  -6  11 10390.4 63.1845   1
   5  -6  11 9291.73 75.0131   7
   6  -1  -8 642.047 18.4266   8
  -1   6   8 626.251 20.3345   5
   6  -5   8 680.084 20.1591   2
   6  -1  -8 677.755 18.2134   4
   1  -6  -8 616.337 16.5000   4
   6  -1  -8 634.863 18.3978   6
  -5  -1   8 632.847 17.6435   2
  -1   6   8 762.587 21.6309   8
  -1  -5  -8 657.179 16.0399   4
   5   1  -8 602.476 17.6751   8
  -1   6   8 666.102 19.4328   1
  -5  -1   8 623.183 9.24511   7
   1   5   8 656.690 18.2823   1
  -6   1   8 660.477 12.6804   7
  -5  -1   8 667.165 16.5252   4
  -5   6  -8 759.113 19.5082   7
   5  -6   8 586.473 16.7145   7
   5  -6   8 625.492 12.2767   1
   6  -1  -8 637.212 12.8610   7
  -6   5  -8 688.907 20.2239   7
   1   5   8 625.790 19.6052   8
   5   1  -8 576.098 8.98461   7
  -5   6  -8 623.979 12.4109   1
   5   1  -8 611.543 18.2618   6
  -6   1   8 667.528 16.9526   4
   6  -5   8 691.729 19.7803   6
   6  -1  -8 608.916 17.8055   1
   5  -6   8 626.097 18.8125   2
  -5   6  -8 639.572 16.6108   7
   5   1  -8 595.141 16.6727   4
   6  -5   8 605.088 13.3112   1
   1   5   8 623.047 13.8274   4
  -1   6   8 698.335 21.7157   7
   1   5   8 637.291 19.9852   5
   5   1  -8 605.104 17.1725   1
   6  -5   8 635.923 18.3758   7
   1   5   8 574.857 20.7219   7
  -6   5  -8 694.933 18.9234   7
   1  -6  -5 2006.72 28.2597   4
   6  -1  -5 1893.47 27.7803   8
  -5   6  -5 2063.55 27.6804   7
   1  -6  -5 1993.32 32.0975   7
   5   1  -5 1945.94 29.2702   6
   5  -6   5 2057.92 31.3982   2
  -6   1   5 1953.62 27.8645   4
   5   1  -5 1816.55 18.8105   7
   1   5   5 1955.46 33.3761   7
   6  -1  -5 1687.73 27.0118   4
   6  -1  -5 1912.71 22.2182   7
  -5  -1   5 2143.47 20.8068   7
   6  -1  -5 1926.67 27.4309   1
   1   5   5 2061.93 29.4141   1
   5   1  -5 1972.16 27.9231   1
  -1   6   5 1997.78 27.1438   4
  -1  -5  -5 2042.44 27.8931   4
  -1   6   5 2049.93 30.1090   8
   6  -1  -5 1990.82 28.2426   6
  -6   5  -5 2059.13 29.0268   7
  -6   1   5 2017.84 21.7034   7
   6  -5   5 1915.13 29.2588   6
  -5  -1   5 2028.60 18.0534   7
   6  -5   5 1970.13 30.0177   7
   6  -5   5 1949.75 30.5776   2
  -5  -1   5 1998.96 29.5625   2
  -1   6   5 2014.44 32.3996   7
   5  -6   5 1932.34 28.1644   7
  -1  -5  -5 2108.73 33.4011   7
   5   1  -5 1983.87 27.6790   8
   1   5   5 2127.76 31.0246   8
  -1   6   5 2017.36 28.6164   1
   5   1  -5 2070.39 29.4129   4
  -5  -1   5 2046.46 28.3597   4
   5  -6   2 2705.63 31.5230   7
  -1   6   2 2836.70 28.9258   1
  -5  -1   2 2776.49 31.7578   4
   6  -1  -2 2646.89 30.6634   6
   5   1  -2 2765.13 30.8226   6
   6  -5   2 2611.91 31.0479   6
  -1  -5  -2 2762.31 32.0934   4
   1   5   2 2868.50 30.1671   8
  -6   1   2 2967.94 31.5914   7
   5   1  -2 2822.36 29.5033   8
   6  -5   2 2601.26 32.3266   7
   6  -1  -2 2484.78 27.2161   7
  -6   1   2 2711.97 31.4378   4
   5   1  -2 2760.02 29.5265   1
  -1   6   2 2671.77 33.3830   7
  -1  -5  -2 2551.43 32.4453   7
   5   1  -2 2477.93 31.9854   4
   5  -6   2 2867.02 32.3287   6
   1  -6  -2 2788.54 32.7230   4
  -5  -1   2 2696.83 28.2703   7
   6  -1  -2 2765.07 31.9049   4
   6  -1  -2 2661.16 27.9165   1
   5   1  -2 2674.42 27.6062   7
   1   5   2 2867.98 31.9757   4
  -5  -1   2 2703.11 26.7653   7
  -6   5  -2 2640.13 31.2899   7
  -5   6  -2 2630.82 31.2051   7
  -1   6   2 2635.45 31.7107   4
   1   5   2 2650.82 33.9269   7
   1   5   2 2652.13 28.9292   1
   1  -6  -2 2636.87 33.0793   7
   5   1   1 14975.0 70.4290   4
  -6   1  -1 14832.5 74.9742   7
   5  -6  -1 15043.2 66.7685   6
   6  -1   1 14328.8 63.9754   1
  -1   6  -1 14913.4 55.9204   1
   6  -1   1 13933.3 74.5812   7
   6  -1   1 14669.9 67.3635   8
   6  -1   1 14330.7 68.5574   6
   1   5  -1 14975.4 59.9976   8
  -1   6  -1 14867.8 67.7904   7
   5  -6  -1 15096.3 75.6633   7
   5   1   1 14460.1 76.0052   7
   1   5  -1 14523.5 64.0724   1
  -5  -1  -1 14606.1 71.0967   4
   5   1   1 14586.0 66.7090   6
  -5  -1  -1 14871.5 76.8709   7
  -6   1  -1 15994.7 79.3850   7
  -6   1  -1 14722.9 68.5174   4
   1  -6   1 14565.3 65.4836   7
   5   1   1 14701.2 68.6224   1
  -6   5   1 14664.4 71.9165   7
   6  -5  -1 14326.6 73.2800   7
   5   1   1 14535.8 68.2551   8
   6  -5  -1 14781.3 66.8266   6
  -5   6   1 14739.4 73.4606   7
  -1  -5   1 14721.0 64.4483   7
   1   5  -1 14524.2 68.0793   6
  -1  -5   1 14986.4 73.3985   4
  -1   6  -1 13977.9 71.8778   4
   6  -1   1 14311.3 76.0254   7
   1   5  -1 14311.7 66.7151   7
   1  -6   4 113.922 5.71999   7
  -6   5   4 178.732 7.62739   1
   1  -6   4 144.906 8.97912   2
  -1  -5   4 95.1810 4.59960   7
  -5  -1  -4 113.352 6.42805   4
   5   1   4 132.537 6.28214   4
   6  -5  -4 159.548 7.30961   1
   5   1   4 91.0804 5.78515   6
  -1  -5   4 141.069 8.63337   2
  -6   1  -4 105.706 9.01731   7
   1   5  -4 101.067 5.20007   7
  -5  -1  -4 140.604 8.52773   2
   1   5  -4 123.798 8.49805   6
  -6   5   4 76.3614 6.46208   7
   1   5  -4 159.638 7.01522   1
  -6   5   4 112.153 7.34143   4
   6  -1   4 90.9686 8.58389   7
  -6   1  -4 118.906 6.10935   4
   6  -5  -4 75.8058 5.99014   8
   5  -6  -4 77.5926 6.00064   8
   5   1   4 88.5623 8.33964   7
   6  -1   4 93.3741 6.22438   8
  -6   1  -4 160.679 9.18744   2
   6  -1   4 156.120 7.30066   1
   5   1   4 94.9375 6.93211   8
   6  -5  -4 107.404 7.27247   7
   5  -6  -4 107.459 5.63145   6
   5  -6  -4 154.082 7.65837   1
  -5   6   4 103.066 7.84510   7
  -5  -1  -4 91.0092 8.31312   7
   1   5  -4 106.478 5.81531   8
  -6   5   4 91.9039 6.32297   8
  -1   6  -4 145.381 6.05219   1
  -1  -5   4 128.395 7.47656   4
  -1   6  -4 87.9021 7.78227   6
  -6   1  -4 99.8689 7.80610   7
  -1   6  -4 103.094 5.68314   7
   6  -1   4 94.4585 6.61501   6
   6  -5  -4 104.351 6.17608   6
  -1   6  -4 119.790 6.92092   4
   5  -6  -4 94.1261 6.84255   7
  -5   6   4 170.722 7.85147   1
   1   5  -4 132.553 8.00975   4
   5   1   4 196.708 8.86778   1
  -5  -1  -7 256.031 11.3324   2
   6  -5  -7 219.988 10.8585   8
  -1   6  -7 229.999 8.73278   1
   5   1   7 269.508 11.7178   8
   6  -1   7 247.432 13.3791   7
   5  -6  -7 214.993 7.18427   6
   6  -1   7 255.595 10.2493   1
   5   1   7 237.626 10.3544   1
   5  -6  -7 202.375 10.8048   7
   6  -1   7 214.967 10.3141   8
   1  -6   7 228.521 7.42568   7
  -5   6   7 227.989 10.9879   8
   6  -5  -7 252.610 10.7852   7
  -1  -5   7 223.051 8.86082   4
  -5  -1  -7 201.952 7.54762   4
  -5   6   7 204.474 11.2399   7
   6  -5  -7 217.829 10.2036   9
  -6   5   7 233.210 10.7840   1
   5   1   7 234.978 13.9469   7
   1   5  -7 226.241 9.81743   4
   5  -6  -7 238.751 11.1107   1
   1  -6   7 215.869 11.1988   2
  -6   1  -7 218.499 12.0116   7
  -1   6  -7 208.796 8.90252   4
  -5   6   7 224.146 9.69767   4
  -6   5   7 213.352 10.2656   8
  -5  -1  -7 232.919 13.4034   7
   6  -1   7 267.954 11.8071   2
  -1   6  -7 233.299 7.46655   7
   5  -6  -7 234.632 11.1080   8
   1   5  -7 265.085 12.3107   6
   1   5  -7 213.203 8.85239   8
   6  -1   7 226.593 9.89583   6
   6  -5  -7 241.711 8.86485   6
   6  -1   7 206.668 11.8873   5
  -1   6  -7 223.068 12.3508   6
  -6   1  -7 248.387 11.8067   2
   1   5  -7 252.920 9.83861   1
  -6   5   7 261.256 10.8141   4
  -1  -5   7 215.463 5.17003   7
   5   1   7 242.263 13.2070   5
  -6   5   7 230.247 11.2225   7
  -6   1  -7 220.954 6.71422   4
   6  -5  -7 228.450 10.9135   1
   5  -6  -7 229.708 10.6566   9
  -5   6   7 242.300 11.0288   1
   1   5  -7 233.242 5.58758   7
  -1  -5   7 258.516 12.2762   2
   5  -6 -10 4841.25 33.8898   6
  -1   6 -10 5157.78 37.8364   7
  -1   6 -10 4769.22 42.0944   8
   5   1  10 4957.31 54.6653   8
   6  -1  10 4735.38 46.3480   6
   6  -5 -10 4546.07 52.7544   1
   1  -6  10 4674.73 53.8388   2
  -6   5  10 4927.08 54.4356   1
   5   1  10 4886.17 61.0604   5
   6  -1  10 4740.87 60.4953   7
   6  -1  10 4808.84 50.9051   2
   1   5 -10 4446.02 22.0755   7
   1   5 -10 4817.59 55.0225   6
  -5   6  10 4821.32 53.3566   7
   1   5 -10 4761.74 45.1642   8
  -6   5  10 4730.96 53.1858   8
  -5  -1 -10 4666.14 48.1205   2
   6  -1  10 5071.11 60.9935   5
   6  -5 -10 4712.63 40.0601   6
   1   5 -10 4855.93 47.9148   1
  -1  -5  10 4633.10 52.6944   2
   6  -5 -10 4894.67 49.0407   7
   6  -5 -10 4703.12 50.5348   9
  -5  -1 -10 4810.88 30.9757   4
  -1   6 -10 4797.30 55.2798   6
  -6   1 -10 4844.65 51.6676   2
  -5   6  10 4948.73 43.9597   4
  -6   5  10 4863.04 45.1821   4
   1   5 -10 4277.89 25.0799   7
  -5   6  10 4911.72 54.9115   8
   6  -5 -10 4810.94 54.7938   8
   5   1  10 4822.14 50.7799   1
   5  -6 -10 4829.00 55.4050   1
   6  -1  10 4716.28 50.4386   8
  -1   6 -10 4954.27 33.6133   7
  -5   6  10 4826.94 54.6230   1
  -6   5  10 4744.93 49.2017   7
   5  -6 -10 4846.60 50.2893   9
  -1   6 -10 4814.51 44.7321   1
   5   1  10 4612.58 40.8493   6
   5  -6 -10 4538.86 53.7543   8
   6  -1  10 4522.46 47.5510   1
   1  -6  10 4551.67 34.6139   7
   5   1  10 4829.90 61.6122   7
   5   1  13 3025.51 46.0284   1
  -5  -1 -13 2848.84 36.4636   9
  -6   1 -13 2994.63 37.9459   9
   5   1  13 2970.96 46.7903   8
   6  -1  13 3166.60 53.0066   7
   5   1  13 2889.75 51.2981   7
  -1   6 -13 3084.27 40.4508   1
  -1   6 -13 2869.80 47.3320   6
   1   5 -13 2766.84 21.5355   7
  -1   6 -13 3182.07 33.8296   7
   6  -1  13 2908.02 44.6865   8
   6  -5 -13 3059.81 48.1439   1
   1   5 -13 3100.41 43.0398   1
   5  -6 -13 3042.14 48.9060   1
  -6   5  13 3177.79 48.2221   1
  -1   6 -13 3090.93 29.5801   7
   6  -5 -13 2961.48 34.8083   6
  -5   6  13 2895.66 33.6934   4
   5   1  13 3060.46 41.2523   2
   1   5 -13 3023.13 47.7345   6
   6  -1  13 3158.48 45.6279   1
   1  -6  13 2993.20 39.2633   1
   6  -5 -13 3105.64 46.5866   9
  -5   6  13 3051.61 47.0385   7
  -6   5  13 3132.15 35.6817   4
   1   5 -13 3018.54 25.7736   7
  -5  -1 -13 3075.32 41.4238   2
   6  -5 -13 3075.51 49.5255   8
   1   5 -13 3048.72 41.3486   8
   5   1  13 3163.39 37.5104   6
  -1  -5  13 3269.05 47.2881   2
   5  -6 -13 3047.07 45.2852   9
  -6   5  13 2980.97 48.0849   8
   5  -6 -13 3003.05 29.4993   6
   1  -6  13 2846.64 44.6543   2
  -6   5  13 3128.96 44.2073   7
  -5  -1 -13 2994.49 21.4006   4
  -5   6  13 3146.26 49.1952   1
  -6   1 -13 2896.26 42.5208   2
   5   1  13 2885.48 50.7840   5
  -5   6  13 3052.82 49.2528   8
   6  -1  13 3022.99 50.9233   5
   6  -1  13 3006.93 43.1662   2
   5  -6 -13 3102.54 50.4262   8
  -1   6 -13 3143.59 39.8555   8
   1   5 -16 6.59130 3.24497   7
  -5   6  16 4.46948 3.12727   4
  -6   5  16 6.80070 6.10075   8
   5   1  16 9.43029 5.16376   2
   5  -6 -16 20.0160 5.20473   6
  -6   1 -16 10.8664 4.92077   2
  -5   6  16 6.60439 6.30488   1
  -1   6 -16 7.82666 4.98255   8
   6  -1  16 13.7512 6.81990   8
   6  -5 -16 5.11663 7.27432   9
  -6   5  16 5.41587 3.49642   4
   1   5 -16 17.0900 8.47343   6
   6  -1  16 3.59967 7.68466   7
  -1   6 -16 23.3931 7.27207   6
   6  -1  16 8.32294 5.87570   1
   5  -6 -16 1.80130 5.20626   1
  -1   6 -16 8.21956 5.05922   1
   5   1  16 21.5772 7.72968   5
   6  -5 -16-1.96817 5.99909   6
  -5   6  16 1.60016 3.01531   4
  -1   6 -16 7.85697 4.50583   7
   6  -1  16 11.4047 5.29849   2
   1  -6  16 9.48147 5.85510   2
  -1   6 -16 6.86440 3.47578   7
  -6   5  16-2.27708 4.26426   7
  -5   6  16 27.3716 8.44724   7
   5   1  16 7.99254 5.20637   1
  -5  -1 -16 21.6488 6.07274   9
   1   5 -16-1.21656 5.60158   1
   5   1  16 10.4147 6.10487   8
   1   5 -16 17.5862 6.52208   8
   1  -6  16 0.17243 4.36252   8
   5   1  16 6.95075 8.10419   7
   5  -6 -16 32.8763 8.74821   9
   1   5 -16 17.0075 3.20759   7
  -5   6  16 14.0835 6.49216   8
   1  -6  16-1.08852 4.41808   1
  -6   5  16 8.89877 5.47355   1
  -1  -5  16 14.4514 5.39699   1
   6  -5 -16 9.44160 5.76149   8
  -5  -1 -16 20.1312 5.91561   2
   5  -6 -16 9.21953 6.14686   8
  -6   1 -16 9.87588 5.52605   9
  -1  -5  16 1.40094 5.09530   2
   6  -5 -16 3.02385 5.24954   1
   6  -1  16 5.02134 6.40416   5
   6  -5 -19 6.97254 6.48548   6
   6  -1  19 0.55272 5.17551   2
   5   1  19 1.41272 9.20827   5
   5   1  19 9.81165 6.39506   1
   1  -6  19 11.6503 6.91265   2
   6  -5 -19 6.63403 6.96236   8
   6  -5 -19 20.2424 8.30013   1
   1  -6  19-2.32369 4.77324   1
  -6   5  19 6.40311 2.26361   4
   5  -6 -19 6.75671 6.85735   1
   5   1  19 10.4087 9.44110   7
  -5  -1 -19 11.2079 6.42349   9
   1   5 -19 9.38470 3.57609   7
   1   5 -19 3.16609 6.39844   1
   6  -1  19 2.29592 6.76997   8
   1   5 -19 16.9041 8.49495   6
   6  -1  19 4.42137 7.97046   7
   6  -1  19 16.4929 8.64841   5
  -6   5  19-1.34934 3.90321   7
   1  -6  19 11.9757 6.46104   8
   5  -6 -19 25.9500 9.22278   9
  -5  -1 -19 3.09217 5.31479   2
  -1   6 -19 20.3998 5.80950   7
  -1  -5  19 2.92926 5.88408   8
  -1  -5  19 19.7681 7.02148   1
  -5   6  19 18.7953 8.12919   1
   1   5 -19 14.8775 7.11031   8
  -6   1 -19 11.9212 6.45552   9
  -6   5  19 10.4227 7.18833   8
  -5   6  19 4.25584 1.42226   4
  -5   6  19 1.50683 7.08220   7
  -5   6  19 17.7230 8.94201   8
  -1   6 -19 7.95243 4.23111   7
   5   1  19 6.04151 5.14789   2
  -1   6 -19 5.97671 5.86031   8
  -6   5  19 9.58898 7.20596   1
  -6   5  19 8.26094 2.43276   4
  -6   1 -19 3.38088 5.77794   2
   5  -6 -19 22.5507 8.40654   8
  -5   6  19 2.54467 1.39898   4
  -1   6 -19 7.45493 6.17004   1
  -1  -5  19 3.78642 5.72570   2
  -1   6 -19 12.3649 7.77795   6
   6  -5 -19 22.9362 8.97602   9
   5   1  19 18.1927 7.44974   8
   1   5 -19 13.0068 4.68093   7
  -1  -5  19 10.9096 3.97640   7
   6  -1  19 11.3311 6.78170   1
   5  -6 -19 18.2415 5.63607   6
  -6   1 -22 1413.31 36.8283   9
  -6   5  22 1486.78 39.2976   7
  -5   6  22 1406.67 42.7387   8
   1   5 -22 1492.25 41.3408   6
   6  -5 -22 1303.66 40.7675   8
  -5  -1 -22 1615.86 38.4057   9
   1  -6  22 1374.87 38.0679   2
   1  -6  22 1326.04 35.3017   8
   5   1  22 1550.78 44.9321   5
  -5  -1 -22 1571.89 36.1494   2
   5   1  22 1477.28 42.3513   8
   5  -6 -22 1510.69 28.6217   6
  -1   6 -22 1466.71 41.5689   6
  -6   5  22 1443.89 42.0321   1
  -6   5  22 1462.24 42.5043   8
   5   1  22 1419.75 44.5354   7
   6  -5 -22 1389.75 41.7668   1
   6  -1  22 1463.22 43.3777   5
   6  -5 -22 1504.83 31.7524   6
   6  -1  22 1439.51 36.2769   2
   6  -5 -22 1515.63 42.6863   9
  -1  -5  22 1422.05 37.7262   1
   6  -1  22 1584.23 42.5424   1
  -1   6 -22 1472.93 38.1108   8
  -1   6 -22 1303.46 27.2402   7
  -6   1 -22 1412.52 36.2309   2
   1  -6  22 1449.08 37.2508   1
   6  -1  22 1431.48 41.0178   8
   1   5 -22 1567.20 39.4958   8
   5   1  22 1428.74 41.2133   1
  -1  -5  22 1501.01 38.3507   2
   5  -6 -22 1470.49 43.7293   1
   6  -1  22 1469.54 44.0886   7
   5  -6 -22 1448.67 43.8055   8
   5   1  22 1474.92 34.3222   2
   1   5 -22 1222.09 24.2941   7
   5  -6 -22 1453.99 40.7140   9
  -5   6  22 1358.44 42.1496   1
   1   5 -22 1535.22 40.1165   1
  -5   6  22 1496.06 41.5034   7
  -1   6 -22 1463.03 38.7178   1
  -1  -5  22 1439.95 37.7080   8
   1   5 -25 29.7631 9.70249   1
  -1  -5  25 12.6541 7.26342   8
   5  -6 -25 43.8747 12.5667   8
  -5  -1 -25 24.2334 8.09570   2
   1   5 -25 18.5458 8.58206   6
  -5  -1 -25 14.1298 6.99244   6
  -5   6  25 49.6655 12.2422   1
   6  -1  25 15.3914 10.3779   5
   5  -6 -25 28.3265 11.4851   9
  -1   6 -25 37.5549 9.52864   8
  -1  -5  25 24.9212 7.97564   1
   5  -6 -25 21.4236 9.57415   1
  -6   1 -25 5.26851 7.12376   2
  -1   6 -25 56.1176 11.3735   6
  -1   6 -25 29.7266 9.26839   1
   5   1  25 23.4181 10.3613   8
  -5  -1 -25 30.7595 10.7780   1
  -5   6  25 15.6774 9.09729   7
   6  -5 -25 46.4079 12.7867   1
  -6   1 -25-2.94572 8.64510   9
   1  -6  25 36.9907 9.28088   1
   1  -6  25 9.51461 8.31689   2
   6  -5 -25 13.1363 9.69839   9
   5   1  25 13.5663 6.08292   2
   5   1  25 6.21328 10.3423   7
   6  -1  25 22.2223 8.72799   1
   1  -6  25 8.37990 7.49177   8
  -5   6  25 38.8953 13.1756   8
  -6   5  25 21.0163 10.6644   8
   6  -5 -25 37.1888 9.26978   6
   1   5 -25 18.8276 8.63334   8
   5   1  25 34.2729 10.2675   1
  -6   1 -25-6.39894 8.13439   1
   5   1  25 42.1242 11.6645   5
  -6   5  25 26.0138 11.2165   1
  -6   5  25 23.0679 9.03453   7
   6  -1  25 1.22040 6.59259   2
  -5  -1 -25 10.4536 8.78249   9
  -1  -5  25 16.9550 7.85476   2
   6  -1  25 22.9266 9.61593   8
   6  -5 -25 60.8913 13.7532   8
   6  -1  25 12.0783 8.77674   7
  -6   1 -25 25.7339 8.35567   6
   6  -5 -28 90.3125 15.3575   8
  -5   6  28 114.395 15.0075   1
   6  -5 -28 112.622 16.2292   1
   1  -6  28 134.314 14.4716   8
  -6   1 -28 113.897 14.3652   9
   5  -6 -28 97.2711 14.9831   9
  -1   6 -28 123.147 15.9330   6
   6  -5 -28 122.385 16.5038   9
  -1  -5  28 87.6468 13.0138   8
   6  -1  28 91.8096 14.6285   8
   6  -1  28 98.2868 16.4511   7
   5  -6 -28 69.3680 14.0008   8
  -6   5  28 90.7167 14.6320   1
   5   1  28 112.100 16.7006   7
  -1   6 -28 131.564 14.5174   8
  -1  -5  28 104.015 13.7458   1
  -6   1 -28 73.1216 11.2091   6
   1  -6  28 99.0309 13.1062   1
  -1   6 -28 124.444 15.2696   1
  -6   1 -28 100.278 14.6829   1
   1   5 -28 115.055 14.7692   1
  -5  -1 -28 86.7512 14.2203   1
   5  -6 -28 110.033 15.6202   1
   1   5 -28 138.115 15.2250   8
  -6   5  28 88.7622 14.5226   8
   6  -1  28 93.8848 14.2499   1
   6  -1  28 131.069 16.5284   5
   5   1  28 56.0022 12.7170   8
   1  -6  28 118.166 13.8066   2
  -5   6  28 116.744 16.1921   8
   1   5 -28 111.340 15.8640   6
   5   1  28 122.498 16.3613   5
  -5  -1 -28 127.461 14.8903   9
  -6   1 -28 106.854 12.8581   2
  -1  -5  28 114.900 13.4683   2
   6  -5 -31 162.784 21.3069   8
   6  -5 -31 144.428 19.1483   9
  -1   6 -31 158.487 18.3984   9
   5   1  31 148.093 18.8358   1
  -1  -5  31 121.109 16.3967   1
  -6   1 -31 134.795 17.4647   1
   5   1  31 157.666 18.3888   8
  -6   5  31 163.994 19.5770   1
   1  -6  31 115.367 14.4146   2
   5  -6 -31 173.723 19.5194   9
   1   5 -31 116.173 17.7937   9
  -1  -5  31 162.078 17.2035   8
  -6   5  31 151.133 19.9752   8
   1   5 -31 185.821 19.5159   6
   5  -6 -31 102.120 18.2696   8
   6  -1  31 100.255 16.1527   5
  -5  -1 -31 189.007 18.4608   9
  -5   6  31 150.797 19.7993   8
   5  -6 -31 206.298 21.9763   1
  -6   1 -31 156.409 18.7026   8
   6  -1  31 167.816 19.3360   8
   1  -6  31 145.518 16.9767   8
  -6   1 -31 154.563 16.9096   9
   6  -5 -31 143.148 18.3028   1
   6  -1  31 165.369 18.9340   1
   6  -1  31 126.543 17.3927   7
   1   5 -31 140.281 16.6491   8
   5   1  31 180.210 20.7645   5
   1  -6  31 141.731 16.9843   1
  -1   6 -31 193.925 19.1981   1
   1   5 -31 196.213 19.8644   1
  -1   6 -31 177.348 18.7081   8
   5   1  31 170.342 20.8405   7
  -1   6 -31 138.337 17.3187   6
  -5  -1 -31 157.620 19.0903   1
  -5   6  31 154.083 19.3854   1
  -6   1 -34 161.431 20.7472   1
   5   1  34 155.132 20.9881   8
   1   5 -34 181.200 20.0567   1
   6  -5 -34 135.451 20.4739   1
   6  -1  34 127.260 19.9274   5
  -5   6  34 145.680 21.7412   1
  -6   5  34 106.587 20.2231   1
   6  -1  34 145.460 20.2159   8
   5  -6 -34 91.5372 18.9067   9
  -5   6  34 149.193 21.6891   8
  -1   6 -34 146.924 18.7657   6
   1   5 -34 93.0662 18.0220   6
  -1  -5  34 145.483 19.7701   8
   5  -6 -34 157.103 21.9756   1
  -1   6 -34 127.082 18.6845   8
  -6   1 -34 136.217 20.3143   8
   6  -5 -34 126.446 17.7862   9
   1   5 -34 141.066 18.8817   8
   5  -6 -34 76.2770 18.1274   8
   1  -6  34 134.968 17.7106   8
  -5  -1 -34 89.9418 16.2038   9
  -6   5  34 122.100 20.1746   8
   6  -5 -34 100.679 19.9626   8
  -5  -1 -34 144.516 20.5672   8
  -1   6 -34 184.199 21.2915   1
   1  -6  34 120.932 17.8463   1
   1   5 -34 77.0836 16.7803   9
   6  -1  34 106.269 17.9513   1
   5   1  34 152.440 21.4541   5
  -6   1 -34 145.258 18.1696   9
   5   1  34 120.099 19.3657   1
  -1  -5  34 160.742 18.8241   1
  -5  -1 -34 94.2325 16.9793   1
  -1   6 -34 136.152 20.6474   9
  -6   1 -37 4.38668 9.85516   9
   5  -6 -37 23.1440 13.9872   1
  -1  -5  37-4.98107 10.1671   1
  -6   5  37-5.95042 13.0245   8
   1   5 -37 2.49443 12.6179   8
   1   5 -37-7.51895 9.56561   1
  -5  -1 -37-5.61238 12.0009   1
  -6   5  37 17.7516 12.6016   1
   5  -6 -37 4.02436 12.4031   9
  -6   1 -37 38.8797 13.2352   1
   5   1  37-1.39637 11.7445   1
   1   5 -37 9.37713 11.3197   9
  -6   1 -37 4.35129 10.3205   8
  -5   6  37 3.79808 13.3842   8
  -1   6 -37 13.8446 11.4936   8
   6  -1  37 6.73271 9.33816   1
   6  -5 -37 2.05497 13.0873   9
  -5   6  37 11.9387 12.3096   1
   1  -6  37 17.7235 11.6115   1
   6  -5 -37-13.8649 13.9092   8
   1   5 -37 4.03843 11.1229   6
   5   1  37 3.62720 12.3067   8
   6  -5 -37 1.16615 11.1219   1
   6  -1  37 3.50780 11.1479   8
   1  -6  37 0.23888 10.8557   8
  -1   6 -37 2.53207 10.9518   1
  -1   6 -37 0.27390 10.0594   9
  -1   6 -37 10.0065 12.6748   6
  -5  -1 -37 1.58679 9.77247   9
   5  -6 -37-4.18900 13.6177   8
  -5  -1 -37 1.68414 11.9325   8
   0  -6 -39-3.44245 11.3162   1
  -6   6 -39 6.33368 9.39011   1
   0   6  39 0.30999 11.4777   1
   6  -6  39-1.79966 8.66976   1
  -6   0  39 2.55265 12.9570   1
   6   0 -39-11.3438 14.4823   9
   6   0 -39 0.29285 12.1169   8
   0   6  39 13.9480 11.2111   8
   0  -6 -39-7.73578 12.2560   8
   6   0 -39-7.44800 12.9410   1
   6   0 -36 88.1771 16.0287   9
   0   6  36 116.097 20.4898   8
   6  -6  36 69.8783 15.9321   8
   0   6  36 64.7239 16.9604   5
  -6   0  36 61.0713 15.7912   1
   0  -6 -36 48.9859 12.1316   9
   6   0 -36 83.7127 17.1591   8
   0  -6 -36 90.4213 18.4647   8
   6   0 -36 60.9248 15.4683   1
  -6   6 -36 57.4063 14.2392   8
  -6   6 -36 51.0138 13.2463   6
   0  -6 -36 60.0150 16.0717   1
   6  -6  36 44.0710 12.3315   1
  -6   6 -36 60.1810 14.9451   9
  -6   6 -36 62.0697 14.1026   1
   0   6  36 50.5202 15.2643   1
   0   6  33 19.5101 13.4751   8
   6  -6  33 4.80464 10.7089   1
  -6   6 -33 10.4584 12.9015   9
   6   0 -33 15.9736 14.0161   8
   6   0 -33 9.18139 13.3221   1
  -6   6 -33-9.84465 12.7066   6
  -6   0  33-0.23584 12.8479   1
  -6   0  33 4.24393 13.2851   8
   6  -6  33 3.56354 11.0546   8
  -6   6 -33-16.6945 11.7028   8
   0   6  33 20.1386 13.4928   5
   0  -6 -33 11.4282 12.4167   9
   0  -6 -33-0.52809 12.0482   1
   6   0 -33 2.42774 13.1276   9
  -6   6 -33 4.67726 10.7404   1
   6   0 -33 0.95601 11.7662   6
   0   6  33 12.7615 17.1632   7
   0   6  33 21.9021 14.0443   1
   6  -6  30 5.41376 8.16886   8
   0  -6 -30 18.2161 11.3573   9
   0  -6 -30-1.94294 9.55713   8
   0  -6 -30 22.1798 11.0905   1
   6  -6  30 7.45036 9.25464   1
  -6   6 -30-7.55907 8.77760   6
  -6   6 -30-1.69797 8.77816   8
   6  -6  30-7.05437 8.80418   2
   0   6  30-1.45681 10.2945   8
  -6   6 -30 4.92086 8.54074   1
  -6   0  30 9.75570 11.4043   8
   6   0 -30-4.02062 11.4448   6
   6   0 -30-8.92708 11.8991   8
  -6   0  30 8.69160 11.0417   1
   0   6  30 3.54067 10.1180   7
  -6   6 -30 11.5393 9.16851   9
   0   6  30-7.67882 11.3529   5
   6   0 -30 6.46967 10.7652   1
   6   0 -30 17.5741 10.2544   9
   0   6  30 20.2750 11.0701   1
   6  -6  27-2.27141 8.55892   2
   6  -6  27 6.80039 7.59247   5
   6  -6  27 1.80368 7.37686   8
  -6   6 -27 0.66231 7.69906   7
   6   0 -27-1.55575 8.12374   8
  -6   0  27 8.71051 8.47411   8
   6   0 -27-11.0731 12.1606   9
   0   6  27 2.41542 9.45341   8
   6   0 -27-10.3551 10.4992   1
  -6   6 -27 8.66098 8.06238   1
   0   6  27-3.78804 9.49552   1
   6  -6  27-2.46796 7.61313   7
   0  -6 -27-2.97558 10.2151   1
   0   6  27 5.47931 10.4547   7
  -6   6 -27-4.31537 8.02466   6
  -6   6 -27 8.45456 8.54328   9
  -6   6 -27-5.64834 7.61481   8
   6   0 -27-4.10972 10.6526   6
   0  -6 -27 3.68974 9.45211   9
  -6   0  27 13.2411 9.20544   1
   0   6  27 19.1965 11.4313   5
   6  -6  27 4.60167 7.56374   1
  -6   6 -24 702.904 29.5146   6
   6   0 -24 728.775 28.6426   6
  -6   0  24 765.255 31.3888   1
  -6   6 -24 677.916 27.1644   8
   6  -6  24 738.803 28.1019   8
   0   6  24 757.472 34.3745   8
  -6   6 -24 619.497 26.3073   7
   0   6  24 654.531 31.4760   7
   6   0 -24 747.368 32.0035   1
   6   0 -24 637.328 29.7905   9
   0  -6 -24 741.528 29.1692   9
   0   6  24 717.147 31.4088   5
   6   0 -24 764.890 32.2658   8
   6  -6  24 637.821 26.4869   1
  -6   6 -24 725.968 28.1507   1
   0   6  24 686.257 31.8122   1
   6  -6  24 733.239 29.8662   5
   0  -6 -24 770.942 33.6329   1
  -6   0  24 741.132 31.3584   8
   6  -6  24 733.939 29.6785   2
  -6   0  21 0.70300 5.42452   2
   6   0 -21-0.47142 10.3767   9
   0   6  21 16.5859 11.4701   5
  -6   6 -21 1.28663 7.16290   7
   6  -6  21 0.69959 4.77575   7
   6  -6  21 0.24300 6.06312   8
   6  -6  21 11.3989 8.41971   2
  -6   6 -21 0.36847 6.58779   8
   0   6  21 0.87435 9.57558   8
   6  -6  21 7.98085 7.04822   1
  -6   6 -21 3.10560 6.40727   1
   6  -6  21-6.32045 8.08578   5
  -6   0  21 10.2789 8.45990   1
  -6   0  21-4.12944 6.42537   8
   0  -6 -21 4.75069 7.47367   9
   6   0 -21 5.57480 7.63271   1
   6   0 -21 10.1657 9.02183   6
   6   0 -21 1.21602 7.15366   8
   0   6  21 2.53835 8.49198   7
   6  -6  18 325.765 18.2245   5
  -6   6 -18 357.340 16.9059   1
   6  -6  18 316.618 17.7715   7
  -6   0  18 350.131 13.1327   7
   0   6  18 344.771 19.7478   5
  -6   6 -18 307.953 15.7050   8
   6   0 -18 325.896 18.5109   6
  -6   0  18 311.223 9.49666   4
   0  -6 -18 338.958 9.49013   6
   0   6  18 292.601 19.5915   7
   0   6  18 321.749 20.4014   8
   6  -6  18 303.278 17.9730   2
   6   0 -18 396.738 21.3743   9
   6   0 -18 316.958 17.9926   8
   6  -6  18 328.120 15.9860   8
  -6   0  18 382.479 19.8806   1
   6   0 -18 332.880 18.9796   1
   6  -6  18 338.611 16.6086   1
   0  -6 -18 308.816 16.5813   9
   6   0 -18 375.687 11.9957   7
   0   6  18 389.219 20.8885   1
  -6   0  18 335.845 15.3923   2
   0  -6 -18 355.996 14.2699   4
  -6   6 -18 321.851 16.9620   7
  -6   0  15 1.43580 3.92862   7
   6  -6  15 6.07364 4.30411   1
  -6   0  15-0.69870 3.73920   4
  -6   0  15 3.89451 4.44128   2
   0   6  15 4.11989 8.19537   5
   0   6  15-6.45633 8.36250   8
   6  -6  15 7.54150 5.18989   8
   6   0 -15-4.47232 8.97401   6
   6  -6  15 4.94547 6.76909   2
  -6   6 -15 1.41581 4.42894   1
  -6   6 -15-2.76613 5.67545   7
   0   6  15-4.28676 5.80234   1
   6   0 -15-3.47425 5.89614   8
   0  -6 -15-0.89458 4.34140   4
   6   0 -15 1.68294 2.91984   7
   0  -6 -15-4.58069 5.93208   9
  -6   0  15 7.50793 6.01381   1
   6   0 -15-2.70533 6.07840   1
   6  -6  15 9.66129 6.16638   5
   6  -6  15 4.59100 6.36912   7
   0   6  15-7.96560 8.77870   7
   6  -6  12 2314.41 41.5167   2
   0  -6 -12 2342.55 36.0426   9
   0   6  12 2638.16 44.6258   8
   0   6  12 2253.82 23.7271   4
  -6   0  12 2280.36 34.4453   2
  -6   0  12 2265.72 24.9630   7
   6  -6  12 2208.05 31.3462   1
   6   0 -12 2271.88 38.8020   6
   6  -6  12 2386.70 38.5678   5
  -6   6 -12 2512.33 33.2871   1
   0   6  12 2341.75 42.1017   1
   6   0 -12 2510.07 23.8199   7
   0  -6 -12 2271.88 32.6343   4
   6   0 -12 2393.97 39.9384   8
  -6   0  12 2403.64 31.9039   4
   0   6  12 2433.99 46.1820   7
   0   6  12 2274.24 43.1396   5
   0   6  12 2302.11 23.3063   4
  -6   6 -12 2313.71 37.0632   7
   6  -6  12 2525.17 33.0265   8
   6   0 -12 2265.55 38.7182   1
   6   0  -9 7.54744 7.66245   6
   0   6   9-0.30498 6.95501   7
   0   6   9 2.42559 3.48857   4
   0   6   9-1.92448 4.10990   1
   6  -6   9-1.95039 4.55599   5
  -6   6  -9 2.42104 4.32047   7
  -6   0   9-3.14640 4.84251   4
   6   0  -9-4.72657 4.77039   1
   0   6   9 5.06240 4.94697   5
   6  -6   9 0.78899 4.43232   2
   0   6   9 6.80425 6.06639   8
   6  -6   9 0.53602 4.65862   7
  -6   0   9 17.8350 6.04693   2
   6   0  -9 2.96798 2.38067   7
  -6   0   9 0.88248 2.35171   7
   0  -6  -9-3.91963 4.12443   4
  -6   6  -9-2.80885 2.72793   1
   6  -6   9-3.38408 2.95330   1
  -6   6  -9-0.33063 4.69226   7
   6   0  -9-2.14420 4.51233   8
   0   6   6 1994.64 32.4806   8
  -6   6  -6 1955.54 29.6019   7
   6  -6   6 1985.14 31.7375   6
   6   0  -6 1957.61 29.6400   1
   6   0  -6 1961.86 30.6846   6
   0   6   6 1993.46 31.1400   1
   0   6   6 1991.44 34.0173   5
   6  -6   6 2024.92 33.2621   2
   0  -6  -6 1988.17 34.3896   7
  -6   0   6 2049.17 30.2273   2
   6  -6   6 1976.81 30.5466   7
   6   0  -6 1937.72 29.8628   8
  -6   0   6 1946.96 28.9526   4
   0  -6  -6 2057.62 29.9119   4
   6   0  -6 1801.61 20.4012   7
   0   6   6 1920.15 34.6207   7
  -6   0   6 2028.17 20.4623   7
   6   0  -6 2019.30 30.2776   4
   0  -6  -3-0.97005 4.16885   4
   6  -6   3-3.19484 4.25958   7
   6   0  -3 7.88327 3.62005   7
  -6   0   3-2.65091 5.57517   2
   6  -6   3-1.67387 4.08274   2
   6  -6   3-0.64415 3.95126   6
   6   0  -3 9.79252 3.59327   4
   0   6   3 8.95225 4.04218   4
  -6   0   3 3.04748 3.79105   4
   0  -6  -3-1.62398 4.74076   7
   0   6   3 4.61062 3.52973   8
  -6   0   3-3.28261 2.95742   7
   6   0  -3 3.01645 3.02226   1
   0   6   3-0.54345 4.48148   7
   0   6   3-1.58963 3.33528   1
  -6   0   3 16.9122 3.94001   7
   6   0  -3 6.26583 4.67278   6
  -6   6  -3 12.8273 5.00960   7
   6  -6   0 2893.47 34.5992   7
  -6   6   0 2732.93 32.7980   7
  -6   0   0 2759.12 31.9983   4
   0   6   0 2853.31 32.8197   7
   6   0   0 2889.84 31.7758   4
   6   0   0 2859.65 31.8181   8
   6   0   0 2578.95 31.9191   7
  -6   0   0 2837.10 32.2271   7
   0  -6   0 2757.25 32.9222   4
  -6   0   0 2935.99 34.2893   7
   6  -6   0 2779.52 31.2267   6
   0   6   0 2522.31 26.0691   1
   6   0   0 2640.93 29.5503   1
  -6   0   0 2540.77 32.4524   2
   6   0   0 2736.27 31.2384   6
   0  -6   0 2650.18 31.1095   7
   0   6  -3-2.65110 3.97443   4
  -6   6   3-0.68804 4.62379   7
   6   0   3 8.77917 3.85501   8
   6  -6  -3 0.87331 3.03746   6
   6   0   3 11.9357 5.70428   7
   0  -6   3 5.05907 3.70863   4
   0   6  -3-1.79431 4.66122   6
  -6   0  -3 2.79104 3.26455   4
   6  -6  -3 1.77623 4.08661   7
   0  -6   3 12.2999 3.37277   7
   6   0   3 4.35363 2.67725   1
   0  -6   3-3.15669 3.61442   2
   0   6  -3-0.39765 2.78157   1
  -6   0  -3 2.37146 3.78736   2
   0   6  -3-2.28138 3.09582   7
  -6   6   3 1.60246 2.36332   1
  -6   0  -3-6.94568 4.93247   7
   6   0   3 2.33127 3.23903   6
   6  -6  -3 2.01067 2.67040   1
  -6   0  -6 1054.27 25.7927   7
   0   6  -6 1106.49 15.2685   7
  -6   6   6 1144.24 23.2920   7
   6   0   6 1059.90 19.4227   6
   6  -6  -6 1023.92 20.8271   1
   6   0   6 976.582 19.7042   1
  -6   6   6 1056.60 21.0881   1
   6  -6  -6 1107.10 22.8574   7
   0   6  -6 1035.98 18.1365   1
  -6   0  -6 1074.44 17.1813   4
   6   0   6 1027.22 21.5853   8
   6  -6  -6 1063.72 20.2062   9
   6  -6  -6 1051.40 21.3285   8
   6   0   6 990.526 25.2210   5
   0   6  -6 974.835 19.8030   4
  -6   6   6 1052.25 20.6785   4
   0   6  -6 1141.42 23.9910   6
   6   0   6 1038.26 26.0029   7
  -6   6   6 1051.57 21.2156   8
  -6   0  -6 1096.00 23.1876   2
   6  -6  -6 1027.42 16.9431   6
   0  -6   6 1032.02 22.7273   2
   0  -6   6 1081.74 14.3602   7
   0   6  -6 1017.83 16.6495   8
  -6   0  -9 3.31574 4.45302   2
   6  -6  -9-3.00727 3.98777   9
   6  -6  -9 1.35879 4.33389   1
   6   0   9 1.08391 4.30285   1
  -6   6   9-0.47409 4.33011   1
   0  -6   9 6.80393 5.62314   2
   6   0   9 8.82548 7.01615   7
   6  -6  -9-2.13610 5.43741   8
   6  -6  -9 3.05029 3.18691   6
   6   0   9 4.68365 5.03853   8
  -6   6   9-1.92945 4.49822   4
  -6   6   9 9.26094 5.63647   8
   6   0   9 1.72687 6.38164   5
  -6   6   9-5.79830 5.66851   7
   0   6  -9 0.34878 3.66327   1
   6   0   9-0.76780 2.24061   6
  -6   0  -9 4.74523 2.22094   4
   0   6  -9-1.36067 2.05251   7
   0   6  -9-0.96794 3.33234   8
   0  -6   9 2.74712 2.18913   7
  -6   6  12 1498.58 33.7697   8
   6   0  12 1633.02 38.4249   7
   6  -6 -12 1492.21 33.2882   1
   0  -6  12 1488.09 32.8134   2
   0   6 -12 1541.28 17.3199   7
  -6   0 -12 1544.01 25.2992   9
   6   0  12 1505.76 35.8438   5
   6  -6 -12 1494.58 22.0628   6
   0   6 -12 1569.93 20.4255   7
   0   6 -12 1494.72 34.2687   6
   0   6 -12 1496.17 27.8041   1
  -6   6  12 1464.74 32.8673   1
   6  -6 -12 1537.24 31.8434   9
  -6   6  12 1582.14 31.9428   7
  -6   0 -12 1432.82 29.6447   2
   6   0  12 1424.13 29.7306   1
   6   0  12 1417.13 29.1576   2
  -6   6  12 1504.99 25.9565   4
   6  -6 -12 1536.60 34.7840   8
   6   0  12 1520.76 32.4940   8
   0   6 -12 1575.65 27.9380   8
  -6   0 -12 1290.31 13.6316   4
   6   0  15-1.82913 5.36855   1
  -6   0 -15 0.38539 4.46568   9
   6  -6 -15-4.76821 7.92633   8
   0   6 -15-1.30365 7.22725   6
   0   6 -15 1.02935 2.62121   7
  -6   6  15-6.94310 5.32079   1
   6   0  15-2.85548 4.81516   2
   0   6 -15-1.87393 5.16416   8
   6  -6 -15 4.28852 4.76031   6
   0   6 -15-5.44840 4.32056   1
  -6   0 -15 4.03115 5.21785   2
  -6   6  15 5.35240 4.06133   4
   6   0  15 3.70455 6.41888   8
   6   0  15-5.41372 6.12595   5
   0   6 -15 3.34665 3.35911   7
   0  -6  15 2.74041 5.49177   2
   6   0  15 0.14254 6.73056   7
   6  -6 -15 1.45711 4.87525   1
  -6   6  15 1.69991 6.35984   7
   6  -6 -15-4.71050 5.75699   9
  -6   6  15-9.32986 7.98709   8
   0   6 -18 469.028 13.0279   7
   0   6 -18 407.768 21.1452   6
  -6   6  18 477.375 22.9240   8
   6   0  18 431.091 24.1801   7
   6  -6 -18 467.829 23.1017   8
  -6   0 -18 405.316 18.2657   2
   0   6 -18 504.611 20.2397   8
  -6   6  18 474.952 12.7859   4
   0  -6  18 490.950 19.9336   1
  -6   6  18 451.911 12.6191   4
   6  -6 -18 478.661 21.7050   9
   6   0  18 475.893 24.0341   5
   0  -6  18 437.688 20.0783   2
   6   0  18 492.406 22.3116   1
   6  -6 -18 471.591 22.4747   1
  -6   6  18 516.038 22.2141   7
   6   0  18 478.640 19.4850   2
  -6   6  18 494.914 22.8266   1
   6   0  18 512.329 23.0187   8
   6  -6 -18 447.070 15.3402   6
   0   6 -18 531.382 21.1366   1
  -6   0 -18 462.512 18.4311   9
   0   6 -18 508.040 15.2567   7
   0   6 -21-12.5458 10.0060   6
   0   6 -21-0.26610 7.59000   1
  -6   0 -21-3.51694 7.39100   9
   0   6 -21-2.38134 6.56142   8
   6   0  21 10.1378 7.61062   2
  -6   6  21-5.59020 10.0911   8
  -6   6  21-7.56678 9.57070   1
   6  -6 -21-17.3629 10.9022   1
   0   6 -21-1.81917 4.43623   7
   6   0  21-13.9301 10.8392   5
  -6   6  21 4.77841 7.85797   7
  -6   0 -21-2.00219 6.81121   2
   6  -6 -21 5.90970 9.57375   9
   0  -6  21 16.8621 8.35966   1
   6  -6 -21-11.7859 10.2789   8
   0  -6  21 6.33539 8.04881   2
   6  -6 -21 14.8160 6.72527   6
   6   0  21 14.4413 8.10684   1
   6   0  21 18.4972 10.6378   7
   6   0  21-5.25267 9.75757   8
   0  -6  21-10.8069 7.31339   8
   6  -6 -24 981.810 35.8684   9
   0   6 -24 1015.66 36.6781   6
   0   6 -24 1073.86 35.5248   1
   6   0  24 973.601 35.6569   1
   6   0  24 993.348 38.5820   5
   0   6 -24 1018.32 33.9122   8
  -6   6  24 1000.95 38.0678   8
   6   0  24 1042.60 39.4573   7
   6   0  24 993.730 36.6430   8
   6  -6 -24 1150.88 40.9385   8
   0  -6  24 1074.06 34.3073   8
  -6   0 -24 1028.74 31.5168   2
  -6   0 -24 966.585 31.9781   9
   0  -6  24 991.435 33.3331   1
  -6   6  24 845.428 34.8800   1
   6  -6 -24 1117.12 39.9453   1
   6   0  24 896.012 29.1176   2
   0  -6  24 1022.25 33.7252   2
  -6   6  27-8.75059 9.26232   8
  -6   6  27-3.67373 6.42902   7
   6   0  27 0.76797 7.95898   1
   0   6 -27-5.22227 9.72430   6
  -6   0 -27 8.95625 7.88614   9
   6   0  27 8.66529 10.9857   5
   6   0  27 15.0141 8.63465   7
   0   6 -27 8.28098 7.45951   1
  -6   6  27 7.54775 9.78762   1
   0  -6  27-6.56446 6.98729   2
  -6   0 -27-5.00569 9.20643   1
   0  -6  27-6.57496 9.08291   8
   0  -6  27 2.19412 6.42238   1
   6  -6 -27-5.64357 10.3541   1
  -6   0 -27 8.28731 7.36054   2
   6   0  27 6.77415 9.05601   8
   6  -6 -27 12.9258 10.6756   9
   0   6 -27 8.07624 8.33768   8
   6  -6 -27 9.83156 9.32634   8
   0  -6  30 67.0436 12.3673   2
   6  -6 -30 104.926 15.8881   9
   0  -6  30 59.3885 11.3867   8
   6   0  30 64.4855 12.7213   1
  -6   6  30 69.4184 15.4201   8
   6   0  30 104.845 16.4854   5
   0   6 -30 119.191 16.1377   6
   6  -6 -30 52.5394 13.5398   1
  -6   0 -30 69.3180 13.8513   1
  -6   0 -30 79.8894 13.1160   9
   0   6 -30 73.6369 13.2058   8
   0   6 -30 82.0339 13.8941   1
   6  -6 -30 125.664 18.1609   8
   6   0  30 76.3953 14.8804   7
   0  -6  30 68.8285 12.9595   1
   6   0  30 38.4376 12.2789   8
  -6   6  30 104.276 16.0355   1
   0   6 -33 0.21273 11.7063   8
  -6   0 -33 0.72845 12.7756   8
  -6   0 -33 12.5581 12.7207   9
   6  -6 -33 7.51970 13.0598   1
   0   6 -33 3.88978 14.0868   9
   6   0  33 6.94288 13.1196   5
   0   6 -33 16.4453 13.6733   6
  -6   0 -33 1.22329 11.1985   1
   6   0  33-6.27200 11.4965   7
  -6   6  33 19.0407 14.4331   8
   0   6 -33 13.4336 12.7223   1
   6  -6 -33-6.38335 13.0519   9
  -6   6  33-4.02226 12.7954   1
   6   0  33-20.0420 13.4519   8
   6   0  33-10.1741 10.9976   1
   0  -6  33 19.8182 11.5936   8
  -6   0 -36 8.85816 12.0014   1
   6   0  36 18.0084 13.2152   8
  -6   0 -36-10.9990 14.0454   8
   0  -6  36 13.5506 11.1760   1
  -6   0 -36 20.3202 12.1154   9
   0   6 -36-1.50766 13.0756   6
  -6   6  36 21.0595 15.4819   1
   6  -6 -36 11.6718 12.3240   9
   6   0  36-4.81515 11.1527   1
   6  -6 -36 5.23563 11.1843   8
  -6   6  36 23.3838 12.9247   8
   0   6 -36-5.68486 10.6663   1
   6  -6 -36 7.12412 12.3690   1
   0   6 -36 11.8201 13.0069   9
   0   6 -36 15.8877 11.7583   8
   6  -6 -39 9.98616 10.7425   9
   0   6 -39 10.2031 13.1605   8
   0  -6  39 1.83794 11.2826   1
   6  -6 -39 8.60203 14.1109   8
  -6   6  39-22.4654 14.1658   8
   6   0  39 16.0794 12.5545   8
   0   6 -39-4.36669 11.9317   1
   6   0  39-1.74746 9.35384   1
   0   6 -39-8.25821 10.9336   9
   6  -6 -39 7.81472 12.5597   1
  -6   0 -39 15.0393 12.3399   8
  -6   0 -39-7.88903 11.0689   1
  -6   6  39 0.30205 12.4467   1
  -4  -3  38 12.8940 12.9027   1
   4  -7  38 20.2645 10.4208   1
   3  -7 -38 36.1090 13.4529   9
  -7   4 -38 31.2015 13.6608   1
   4   3 -38-2.58951 12.3539   9
   7  -3 -38 27.4343 13.1375   9
   3  -7 -38 7.07990 12.6446   1
  -3   7  38 33.1300 13.5660   8
   7  -3 -38 28.2464 13.9308   1
   7  -4  38 0.79418 10.0087   8
   3  -7 -38-1.58030 10.2048   8
  -3  -4 -38 2.09931 11.9354   1
   3   4  38 42.1670 16.1720   8
   4   3 -38 21.1943 11.2510   8
  -7   3  38 40.7613 14.1300   8
  -4   7 -38 30.1370 13.3776   6
  -3  -4 -38 57.8421 14.4812   9
  -4   7 -38 21.8842 12.5086   9
  -3  -4 -38 23.0989 15.1972   8
  -7   4 -38 31.7259 11.5963   9
  -3   7  38 58.4367 16.9606   1
  -7   4 -38 29.0645 13.4706   8
   7  -4  38 9.63224 10.5815   1
   4   3 -38 46.9054 14.3725   1
   3   4  38 28.8775 13.9583   1
  -7   3  38 16.8905 11.7137   1
   7  -3 -38 5.60216 10.8189   8
  -4   7 -38 17.3205 11.3860   1
   4  -7  35 62.9543 14.8747   8
  -7   4 -35 75.8964 14.7516   9
  -4   7 -35 48.3451 14.0125   6
   7  -3 -35 107.861 19.6716   8
   3  -7 -35 53.2026 13.1870   9
   3   4  35 58.8992 17.3820   5
  -4  -3  35 73.8600 16.0629   1
   4   3 -35 34.3657 14.4481   1
  -4   7 -35 79.7982 17.1179   9
   4  -7  35 68.8358 14.0904   1
   3   4  35 18.0399 13.3239   8
  -3  -4 -35 58.9947 14.7249   9
  -3   7  35 77.5504 17.5455   1
  -7   3  35 88.2449 18.2721   8
   4   3 -35 76.6483 16.9287   8
  -3  -4 -35 49.1170 13.5102   1
   3   4  35 49.4381 14.2274   1
   3  -7 -35 46.9077 15.4685   1
   3  -7 -35 39.1108 17.0594   8
   7  -3 -35 68.6679 17.1029   9
  -3   7  35 10.5108 15.3890   8
  -7   4 -35 57.7859 14.6508   8
  -4   7 -35 43.9683 13.3637   1
  -3  -4 -35 72.7345 17.5529   8
  -7   3  35 20.3163 12.6166   1
   7  -4  35 53.6662 13.9724   8
  -4   7 -35 61.1651 14.1987   8
   4   3 -35 51.0009 14.4549   9
   7  -3 -35 79.6752 16.5471   1
   7  -4  35 84.4813 15.9067   1
   4   3 -35 43.4717 14.5176   6
  -7   4 -35 80.3574 16.1874   1
  -7   4 -32 578.627 29.9790   6
  -3   7  32 647.254 36.1978   7
   3   4  32 584.440 35.1283   1
  -3   7  32 624.482 36.4591   1
   4  -7  32 557.013 29.6438   1
  -7   4 -32 590.833 30.5209   9
   3  -7 -32 787.174 40.6065   8
  -7   3  32 619.169 35.0177   8
   4   3 -32 634.169 33.5301   6
   4   3 -32 526.336 33.1786   9
  -4   7 -32 643.946 33.4297   9
   3   4  32 603.959 35.3035   5
  -3   7  32 598.520 35.7317   8
   7  -4  32 662.294 35.0560   5
  -7   4 -32 724.866 35.2228   1
  -3  -4 -32 616.351 35.2914   1
   4  -7  32 694.525 32.7658   2
  -4   7 -32 616.930 30.8669   1
  -4   7 -32 638.883 31.7651   8
   3   4  32 547.672 34.2546   7
   3  -7 -32 713.766 34.8104   9
   4   3 -32 701.214 36.1005   1
  -4  -3  32 562.781 32.1135   1
  -3  -4 -32 750.372 33.5952   9
  -7   4 -32 566.076 31.7117   8
   4  -7  32 555.801 29.3935   8
   7  -4  32 666.840 34.0070   8
  -7   3  32 627.308 33.7068   1
   7  -3 -32 745.409 38.9129   8
   3  -7 -32 703.790 38.3889   1
  -4   7 -32 668.003 34.2130   6
   3   4  32 576.571 34.8510   8
   4   3 -32 602.018 32.5077   8
   7  -3 -32 601.212 33.0870   9
   7  -3 -32 621.309 34.1315   1
   7  -4  32 676.604 33.8059   1
  -3  -4 -32 595.545 34.9141   8
  -7   4 -29-10.3783 9.23647   1
   7  -4  29 15.6838 10.1709   5
   7  -3 -29 25.5804 11.6243   9
   4  -7  29-5.65132 8.19895   8
   3   4  29-3.31182 9.96601   1
  -3   7  29 12.2799 10.9716   7
   7  -3 -29 17.7020 11.0453   1
   4   3 -29 27.4897 11.7101   8
   7  -4  29 11.3970 7.90231   8
  -3   7  29 4.58719 10.6764   1
  -3  -4 -29 11.2582 9.11845   9
  -4   7 -29 33.6252 12.0087   6
   4  -7  29 1.22592 7.79303   1
   3   4  29 13.5543 9.91448   8
  -7   3  29 31.4505 11.2847   1
  -7   4 -29 12.1119 9.56622   8
  -7   3  29-0.21237 9.47053   8
   7  -3 -29-2.30256 9.41088   6
  -4  -3  29 5.90011 9.42923   1
  -3   7  29-2.32202 9.73927   8
  -3  -4 -29 29.8058 11.9569   1
  -7   4 -29 11.8909 9.60252   6
  -4   7 -29 1.63281 7.72131   1
   4  -7  29-3.76436 8.22133   2
   3   4  29 2.06728 12.1151   5
   3  -7 -29-5.79919 10.5415   1
  -7   4 -29 0.53954 8.70363   9
   4   3 -29 0.21358 11.0181   9
   7  -4  29 9.60605 8.49549   1
   3  -7 -29 13.2364 10.1579   8
   7  -4  29 6.81242 8.54016   7
   3  -7 -29-8.84915 10.5081   9
   7  -3 -29 3.31086 8.89613   8
  -4   7 -29 21.7808 8.87359   8
   3   4  29 0.98666 7.90873   7
   7  -4  29 2.81452 7.53066   2
  -7   4 -29-0.63170 8.00301   7
   4   3 -29-0.75828 11.0586   6
   7  -3 -26 13.9936 9.11083   6
  -4   7 -26 15.7708 7.70707   1
   7  -4  26 16.6631 8.67479   5
  -3   7  26 12.3456 9.77780   7
   3  -7 -26 7.31580 10.0608   1
  -7   4 -26 6.20940 7.37238   6
  -7   3  26 13.9047 8.92112   1
  -3   7  26-9.01128 9.91888   8
   4  -7  26 17.4351 8.40904   8
   7  -4  26 22.0248 10.6441   7
   3  -7 -26 7.07935 8.51175   9
  -4   7 -26 14.7659 8.19694   8
   3   4  26 2.90193 9.87881   8
   4  -7  26 12.3416 8.32089   2
   3   4  26 2.69984 8.42390   7
   4  -7  26 21.1165 7.56642   1
  -4   7 -26 11.8278 9.17467   6
   3   4  26 16.6201 10.5362   5
   4   3 -26 4.37126 8.03523   1
  -7   3  26 37.8940 10.9317   8
   3   4  26 3.54341 9.37107   1
   7  -4  26 8.26306 7.68534   1
   7  -3 -26 6.21376 8.55494   9
   7  -4  26-0.85991 7.79943   8
   4   3 -26 20.9000 9.87314   8
  -7   4 -26 30.1700 10.5996   7
  -3   7  26 7.99118 8.58121   1
   7  -3 -26 20.1014 10.8333   1
  -4  -3  26 4.73901 6.93062   2
   4   3 -26 17.7934 10.7925   6
   7  -4  26 21.7235 9.02322   2
  -3  -4 -26 45.0011 10.1293   9
   7  -3 -26 14.9755 8.87659   8
  -7   4 -26 23.6097 8.74899   9
  -4  -3  26 12.2090 7.90114   1
  -7   4 -26 35.9737 9.87727   1
   3  -7 -26 7.17992 10.9697   8
  -3   7  23 494.969 26.9138   7
  -4   7 -23 479.959 22.4739   1
  -3   7  23 403.925 24.9253   1
   4   3 -23 544.189 25.9327   1
   3   4  23 424.725 26.0604   5
  -7   4 -23 521.574 27.1121   7
  -3   7  23 474.965 27.5815   8
   4   3 -23 430.581 23.5046   8
   7  -4  23 442.979 22.9307   1
   7  -4  23 419.662 25.1524   7
   3   4  23 513.172 27.8285   8
   7  -3 -23 479.860 21.4454   6
   4   3 -23 581.904 26.4804   6
   7  -3 -23 412.968 24.6104   9
   3   4  23 431.603 26.8441   7
  -4   7 -23 482.600 22.6223   8
  -7   4 -23 491.263 23.3699   9
   7  -3 -23 538.478 27.0537   8
  -7   3  23 505.658 26.0580   1
   4  -7  23 501.909 22.5823   1
  -7   4 -23 496.103 24.3403   1
   4  -7  23 489.900 22.2399   8
  -4  -3  23 481.440 24.3647   1
  -7   3  23 500.731 21.3620   7
   7  -4  23 466.858 25.4633   5
  -7   3  23 466.676 24.7992   8
   7  -3 -23 411.643 24.3920   1
   4  -7  23 462.948 21.8459   5
   3  -7 -23 488.821 27.8770   8
  -4   7 -23 462.451 25.0483   6
  -4  -3  23 430.077 20.9879   2
  -4   7 -23 395.793 19.0349   7
   4  -7  23 486.465 24.4355   2
   3  -7 -23 524.721 25.3715   9
  -3  -4 -23 456.728 22.7783   9
   7  -4  23 431.403 22.8538   2
   3   4  23 432.907 25.0463   1
   3  -7 -23 535.983 28.2492   1
   7  -4  23 530.030 25.0291   8
  -7   4 -20 1692.60 38.1654   9
  -7   4 -20 1547.61 41.4823   7
  -3   7  20 1773.14 45.2265   1
   7  -4  20 1660.01 39.6104   8
  -3  -4 -20 1787.51 32.4696   2
   7  -4  20 1818.13 45.9039   7
  -7   3  20 1523.72 28.1155   2
  -4   7 -20 1694.19 34.0206   7
   4  -7  20 1661.54 36.1151   8
   3  -7 -20 1688.64 45.4070   8
  -7   3  20 1762.48 43.5894   8
   4   3 -20 1650.42 40.4431   6
   3   4  20 1619.01 44.9613   5
  -3   7  20 1838.86 46.4717   7
   7  -3 -20 1832.91 45.7153   1
   4  -7  20 1645.27 36.6636   5
   3   4  20 1611.27 43.3139   1
  -3   7  20 1638.17 44.9118   8
   7  -3 -20 1530.23 40.6939   9
   3  -7 -20 1752.37 45.0664   1
   4  -7  20 1732.49 42.3708   2
   7  -3 -20 1710.67 43.9803   8
  -3  -4 -20 1658.57 28.8747   6
  -3  -4 -20 1691.78 37.7781   9
   4   3 -20 1596.90 40.1109   8
   7  -3 -20 1603.32 34.9688   6
  -4   7 -20 1555.49 41.1260   6
   3   4  20 1595.90 44.0642   8
   3  -7 -20 1678.13 39.7299   9
  -7   4 -20 1773.87 40.1916   1
  -4  -3  20 1638.79 40.4618   1
  -4  -3  20 1708.75 38.2625   2
  -4   7 -20 1719.12 37.9409   1
  -3  -4 -20 1773.67 26.8926   4
  -7   3  20 1498.36 19.4903   4
   4  -7  20 1658.43 36.1502   1
   7  -4  20 1662.43 43.5309   5
  -7   3  20 1581.98 34.8611   7
   3   4  20 1648.01 47.0379   7
  -4   7 -20 1695.48 36.9340   8
   4   3 -20 1705.58 41.6244   1
   7  -4  20 1741.88 40.6253   2
  -7   3  20 1805.73 44.4486   1
   7  -4  20 1667.17 38.8672   1
  -3  -4 -17 1.44721 4.35734   2
  -3   7  17 0.52070 1.76979   4
  -4   7 -17-1.53253 4.77413   7
   3  -7 -17 5.11364 7.02075   9
   4  -7  17-2.54267 4.85535   8
   7  -4  17 1.66726 4.96625   1
   4   3 -17 1.22261 7.96482   6
  -3   7  17 1.29374 1.73013   4
   7  -4  17 0.97903 5.01411   8
  -7   3  17 3.32755 3.87532   4
   4  -7  17-2.64435 6.46807   2
   4  -7  17-3.45651 5.02696   1
  -3   7  17-6.21441 7.54022   8
  -3  -4 -17-5.47815 6.31632   9
   3   4  17 1.59185 6.80768   7
   7  -4  17 6.87334 7.18092   2
   3  -7 -17-2.44158 2.86699   6
   7  -3 -17 0.26373 6.13069   1
   3  -7 -17-3.05840 7.44862   1
  -7   3  17 4.64443 6.25330   1
  -3  -4 -17 4.25573 3.31948   4
  -7   3  17 4.16991 3.53174   2
   3   4  17-6.48474 8.34085   8
   7  -4  17 7.46585 7.09135   7
  -4  -3  17-3.75332 5.89390   2
   7  -4  17 3.23641 7.56487   5
  -7   4 -17 1.32901 6.53447   7
  -7   3  17 8.52107 4.94821   7
   3   4  17-10.1672 8.68662   5
  -7   3  17 4.32799 5.68698   8
  -4   7 -17 9.30770 5.20637   1
  -4  -3  17-3.62948 2.16645   7
  -4   7 -17-0.09057 4.99038   8
  -3   7  17-4.14692 6.92921   1
  -3   7  17 7.62389 8.15939   7
   4   3 -17 2.69629 1.67749   7
   4   3 -17-5.39234 6.38510   8
   4  -7  17-7.77142 5.24980   5
   3   4  17-10.3570 7.55209   1
   7  -3 -17 2.73179 8.13264   9
   7  -3 -17-2.64009 6.21960   8
   4   3 -17 1.53287 6.03354   1
   7  -3 -17-8.98219 7.62476   6
  -4   7 -17-10.6365 7.87274   6
   3   4  14 1044.17 30.7368   8
   7  -4  14 969.016 25.2316   8
   4   3 -14 990.682 29.1931   6
  -3   7  14 1074.14 30.5473   1
  -4   7 -14 949.929 22.2217   8
   4  -7  14 948.267 28.4891   2
  -7   3  14 1060.18 28.2680   8
   3   4  14 1003.53 28.7991   1
  -7   3  14 955.296 22.5967   7
   4  -7  14 1035.29 22.4372   8
  -4  -3  14 1032.42 26.9574   2
  -3  -4 -14 927.497 18.5058   4
   7  -3 -14 990.901 28.2266   8
  -7   3  14 926.701 20.9712   4
   4  -7  14 1018.23 23.7459   5
  -7   4 -14 1100.89 30.5826   7
  -4   7 -14 999.006 23.2345   1
  -4   7 -14 977.072 22.1058   7
  -3  -4 -14 1036.64 21.6832   2
   4   3 -14 996.888 26.5223   8
  -3   7  14 1055.45 30.7377   8
  -3   7  14 1071.32 18.9976   4
  -4   7 -14 1060.81 25.1348   7
  -7   3  14 957.973 27.0010   1
   7  -4  14 1108.99 31.1715   5
  -3  -4 -14 940.265 23.1763   9
  -4  -3  14 1013.06 17.9308   4
   3   4  14 1095.88 33.6723   7
   7  -3 -14 1090.24 30.2783   9
  -3   7  14 953.112 30.0736   7
   7  -4  14 1035.19 25.6357   1
  -4   7 -14 983.957 29.2031   6
  -3   7  14 1011.57 19.0386   4
   7  -3 -14 991.072 25.1819   6
   7  -3 -14 1040.00 29.0638   1
   3   4  14 993.856 31.1670   5
   4  -7  14 1013.82 22.6615   1
   4   3 -14 973.631 26.5676   1
   7  -4  14 1043.57 28.4347   2
  -7   3  14 1013.43 20.2351   2
   3  -7 -14 1029.87 26.6241   9
   7  -4  14 978.023 30.1314   7
   7  -3 -14 1056.23 22.1948   7
   4  -7  11 1104.63 22.9554   7
   3   4  11 1184.43 31.3029   5
   7  -4  11 1209.62 30.1228   5
   4   3 -11 1156.75 26.1427   8
  -4   7 -11 1104.94 20.7062   1
  -4   7 -11 1205.17 25.1844   7
  -4  -3  11 1137.23 21.2017   4
  -4  -3  11 1203.33 26.7943   2
   7  -4  11 1223.50 28.4119   2
  -3   7  11 1144.60 21.9174   4
   3   4  11 1131.31 29.0055   8
  -7   3  11 1165.45 23.7643   4
   7  -3 -11 1096.71 24.6196   6
  -3  -4 -11 1133.27 21.9893   2
   3   4  11 1154.21 27.8577   1
   3   4  11 1143.63 31.9106   7
   3   4  11 1177.09 16.9172   6
  -4   7 -11 1185.80 22.4613   7
  -3   7  11 1171.34 29.1006   1
  -7   4 -11 1261.94 30.1570   7
  -4   7 -11 1128.96 20.0992   8
   7  -4  11 1118.22 26.7794   6
   7  -3 -11 1246.02 21.9783   7
  -3  -4 -11 1116.88 20.3733   4
  -7   3  11 1140.06 21.9378   7
   7  -3 -11 1132.93 27.1321   1
  -3  -4 -11 1144.32 22.3212   9
  -7   3  11 1180.41 26.4198   1
   4   3 -11 1202.78 28.8216   6
   7  -4  11 1130.47 23.2225   1
   7  -3 -11 1245.43 28.2135   9
  -3   7  11 1064.29 28.9847   7
   4  -7  11 1088.45 28.2669   2
  -3   7  11 1227.45 21.4530   4
   3  -7 -11 1187.96 26.5822   9
   7  -3 -11 1132.32 27.5027   8
   7  -4  11 1182.34 24.6002   8
  -3   7  11 1151.99 29.7657   8
   4  -7  11 1034.70 19.5891   1
   4   3 -11 1160.75 26.6422   1
   4  -7  11 1115.35 19.2030   8
   7  -4  11 1139.43 29.7307   7
  -7   4  -8 894.466 23.5138   7
   7  -3  -8 978.945 21.3101   6
   7  -4   8 962.244 18.7660   8
   7  -3  -8 901.121 21.1860   9
   3   4   8 944.946 22.3410   1
  -7   3   8 947.204 18.5137   7
   4   3  -8 975.166 21.1737   4
  -4  -3   8 960.382 22.4826   2
   7  -3  -8 952.544 22.4673   4
  -3   7   8 940.553 23.8053   8
   4  -7   8 912.926 19.5355   7
   7  -3  -8 873.932 21.4935   1
   4  -7   8 949.137 24.5366   2
   3   4   8 944.593 25.9266   5
   3   4   8 962.084 24.1290   8
  -4   7  -8 927.017 18.6806   7
   4   3  -8 939.287 21.3837   1
  -7   3   8 960.012 21.1106   4
   7  -4   8 932.013 23.5383   2
  -4   7  -8 995.292 15.2925   1
   7  -4   8 995.859 18.1981   1
  -3  -4  -8 890.228 18.3762   4
  -7   3   8 954.845 21.9266   1
   4   3  -8 858.293 20.4823   8
  -3   7   8 953.792 23.3245   1
   7  -4   8 856.324 23.9670   7
   3   4   8 903.633 15.4672   4
   7  -4   8 918.732 21.8695   6
   7  -3  -8 922.092 18.4072   7
   7  -4   8 846.458 22.8908   5
   4   3  -8 875.126 23.1486   6
  -3   7   8 883.920 24.3319   7
  -4  -3   8 924.849 19.6208   4
   3   4   8 952.380 27.0712   7
   7  -3  -8 872.917 22.1445   8
  -3  -4  -5 153.896 8.38638   4
   7  -4   5 158.826 9.13837   6
   7  -3  -5 171.658 8.59848   6
   7  -4   5 144.980 6.85369   8
   4  -7   5 128.366 7.63931   7
   7  -3  -5 161.710 8.53818   1
  -3   7   5 169.345 10.4537   7
  -7   4  -5 161.237 10.2434   7
   7  -3  -5 153.528 8.04276   7
  -4  -3   5 157.693 9.09822   4
   7  -4   5 147.905 6.08476   1
  -4  -3   5 128.862 5.14260   7
  -7   4  -5 169.604 11.2437   7
   3   4   5 175.509 9.96138   8
   7  -4   5 161.735 10.3489   7
  -3   7   5 164.226 9.00977   4
   4   3  -5 152.776 5.41245   7
   3   4   5 179.437 9.59474   1
  -3   7   5 131.406 8.10257   1
  -3   7   5 165.282 9.15163   8
   4   3  -5 182.326 11.2451   6
  -4   7  -5 140.516 7.94742   7
   4   3  -5 162.197 8.66628   1
   3   4   5 159.226 6.20404   6
  -4  -3   5 260.539 12.1617   2
   4   3  -5 153.783 9.09670   4
   7  -3  -5 164.838 8.87082   8
   7  -3  -5 13.4459 3.21985   4
  -7   3   5 160.580 8.92622   4
  -4  -3   5 148.115 5.27431   7
  -7   4  -5 123.073 8.57525   2
  -3  -4  -5 157.398 10.4299   7
   3  -7  -5 174.161 9.88773   7
   7  -4   5 174.242 9.86811   2
   4  -7   5 171.878 10.5473   2
   3   4   5 168.680 11.0669   7
   4   3  -5 133.378 7.99549   8
   7  -4   2 1898.36 28.6934   2
   4   3  -2 1971.06 27.5666   6
  -3   7   2 1801.83 22.8531   1
  -7   3   2 1883.53 25.8380   7
   3  -7  -2 1834.60 28.1206   7
  -4  -3   2 1837.09 23.6468   7
   3   4   2 1868.58 26.3568   8
  -7   4  -2 2015.97 29.6299   2
   7  -3  -2 1780.87 25.7260   6
   4   3  -2 1825.47 23.7691   7
   7  -4   2 1826.07 29.3602   7
   7  -3  -2 1876.50 26.5771   4
  -3  -4  -2 1805.08 29.0155   7
   7  -4   2 1820.36 26.6675   6
  -7   3   2 1821.82 26.5814   4
  -3  -4  -2 1907.98 27.3031   4
  -4   7  -2 1917.31 26.6419   7
  -4  -3   2 1913.96 29.6688   2
   3   4   2 1987.97 26.7124   1
   7  -4   2 1792.30 18.5847   1
   7  -3  -2 1874.06 26.4035   7
   7  -3  -2 1782.63 23.8992   8
  -7   4  -2 1948.53 28.3357   7
   4  -7   2 2012.11 26.7007   7
   3   4   2 1867.70 29.7831   7
  -3   7   2 1845.90 28.7886   7
   4   3  -2 1509.82 24.8801   4
   3   4   2 1932.99 26.9655   4
   4   3  -2 1793.42 25.1992   8
   4   3  -2 1904.06 26.1821   1
   7  -3  -2 1862.58 22.7862   1
  -4  -3   2 1787.46 27.2640   4
  -3   7  -1 48.1448 5.64344   7
  -3  -4   1 52.0600 6.85386   2
  -7   3  -1 42.0938 5.79975   2
  -7   4   1 29.1822 4.84637   4
   3   4  -1 50.9537 5.03054   1
   3   4  -1 42.3592 6.31455   6
   7  -3   1 46.6463 4.16591   1
  -4  -3  -1 26.8986 5.19370   7
  -3  -4   1 39.2620 5.03324   7
   7  -3   1 41.5112 4.87270   6
  -3  -4   1 26.8507 5.11668   4
   4   3   1 44.5973 6.38113   7
   7  -4  -1 30.9010 5.34946   7
  -4  -3  -1 54.6409 6.12808   4
  -4  -3  -1 32.4028 6.83434   2
   7  -4  -1 53.5742 5.51582   6
   4   3   1 50.5635 5.86144   4
  -7   4   1 38.3510 5.21705   7
   3   4  -1 32.0790 4.94642   7
   4  -7  -1 39.9844 5.50490   7
  -4   7   1 40.5060 6.07686   7
   4   3   1 48.3597 5.19023   1
  -3   7  -1 47.9244 3.49223   1
   4   3   1 39.0886 5.06364   6
   7  -3   1 44.9084 6.01648   7
  -7   3  -1 48.4201 6.18468   7
  -7   3  -1 41.8644 6.48415   7
   7  -4  -1 35.0565 4.13355   8
  -7   3  -1 52.7099 5.30636   4
   3   4  -1 42.8281 5.52535   4
   7  -3   1 37.1464 4.39887   8
  -4   7   4 67.5312 6.10294   8
   7  -4  -4 67.1514 5.38199   1
   4   3   4 63.0764 4.59215   6
   7  -4  -4 80.7548 6.17907   7
   3  -7   4 68.0267 6.89883   2
  -3  -4   4 68.1353 6.47674   4
   7  -4  -4 89.1179 6.57935   6
   3   4  -4 83.3613 5.87289   1
   4   3   4 90.8817 7.29227   8
   4   3   4 79.1700 8.47958   7
  -4   7   4 66.5544 5.85815   1
   4  -7  -4 88.4646 7.27453   7
  -4  -3  -4 84.0194 6.49709   4
   3   4  -4 69.8843 7.95157   6
   3  -7   4 80.9844 5.98490   7
  -7   3  -4 85.3859 8.15292   7
  -4   7   4 86.9343 8.12728   7
  -4  -3  -4 88.0894 7.37807   2
  -7   4   4 75.4941 6.39042   7
  -3   7  -4 87.2786 4.18046   1
   3   4  -4 84.5192 5.13894   7
   3   4  -4 86.0252 7.29390   4
   4   3   4 66.0466 6.07172   1
   7  -3   4 87.3322 8.01550   7
   3   4  -4 78.4750 5.67632   8
  -7   4   4 66.7291 6.64604   4
   7  -3   4 93.0881 6.88208   6
   7  -3   4 85.5419 5.70071   8
   7  -4  -4 89.4700 6.30992   8
  -7   3  -4 95.3992 8.19594   7
  -7   3  -4 66.9915 6.93713   2
  -3  -4   4 64.9577 7.72354   2
  -3  -4   4 76.8939 4.51385   7
   7  -3   4 74.8735 4.86769   1
   7  -3   4 91.9492 7.53102   2
   7  -4  -4 72.2994 6.15561   4
   7  -3   7 1636.35 32.2106   7
   4   3   7 1895.75 31.9325   8
   3  -7   7 1801.10 32.6750   2
   4   3   7 1934.52 21.8712   6
   7  -4  -7 1921.84 30.2474   4
  -7   4   7 1852.21 28.8354   4
   3   4  -7 1891.34 28.9501   4
   7  -3   7 1915.61 32.1806   2
   7  -4  -7 1854.26 26.9084   6
   4   3   7 1876.19 21.3779   4
  -4  -3  -7 1869.66 25.1418   4
   4   3   7 1905.94 30.2911   1
  -3   7  -7 1879.46 21.4305   1
   3   4  -7 1722.96 31.4879   6
   3  -7   7 1913.16 25.4064   7
   3   4  -7 1821.11 28.2549   1
   7  -4  -7 1752.97 28.3254   1
  -7   3  -7 1772.57 31.3293   2
  -4  -3  -7 1950.71 28.5405   2
  -3  -4   7 1848.86 31.1003   2
   7  -3   7 1842.61 26.4727   8
   7  -4  -7 1725.05 27.5959   9
  -7   4   7 1931.26 29.0772   1
  -4   7   7 1883.23 32.8823   7
  -3  -4   7 1866.00 27.4781   4
   7  -3   7 1730.14 28.3103   6
   7  -3   7 1839.48 24.7886   1
   7  -3   7 1913.40 32.9781   5
   4   3   7 1890.60 36.4266   7
   4   3   7 1820.04 35.1749   5
  -4   7   7 1800.00 30.6521   8
   7  -4  -7 1900.67 27.8057   7
  -3   7  -7 1920.34 24.8659   7
  -4   7   7 1836.19 30.5966   1
  -7   3  -7 1833.37 33.2192   7
   7  -4  -7 1767.93 29.7542   8
   3   4  -7 1833.66 27.6280   8
   4   3  10 7852.01 80.5657   7
   7  -3  10 8808.23 62.4249   1
  -3   7 -10 8424.52 49.6980   8
  -7   4  10 8162.60 68.6685   1
  -4   7  10 7744.04 70.1216   1
   7  -4 -10 8364.11 59.6044   6
  -3  -4  10 7932.16 53.8427   4
   7  -3  10 8325.70 76.5976   5
  -3   7 -10 8222.06 53.4632   1
  -4   7  10 7820.43 73.8803   7
   4  -7 -10 8304.96 65.7750   9
   4   3  10 8437.44 80.8783   5
[truncated: 2,864,034 more chars]
