# Supplementary material for: Arene guest selectivity and pore flexibility in a metal–organic framework with semi-fluorinated channel walls
Source: Philos Trans A Math Phys Eng Sci. 2017 Jan 13;375(2084):20160031. doi: 10.1098/rsta.2016.0031 (PMC5179934; doi:10.1098/rsta.2016.0031)
Supplement: 2.cif [file rsta20160031supp4.cif]

data_ilb1906_0m
_audit_creation_date              2015-08-19
_audit_creation_method
;
Olex2 1.2
(compiled 2014.05.21 svn.r2940 for OlexSys, GUI svn.r4846)
;
_shelxl_version_number            2014/6
_publ_contact_author_address      ?
_publ_contact_author_email        ?
_publ_contact_author_name         ''
_publ_contact_author_phone        ?
_publ_section_references
;
Bourhis, L.J., Dolomanov, O.V., Gildea, R.J., Howard, J.A.K., Puschmann, H.
 (2013). in preparation.

Dolomanov, O.V., Bourhis, L.J., Gildea, R.J, Howard, J.A.K. & Puschmann, H.
 (2009), J. Appl. Cryst. 42, 339-341.

Sheldrick, G.M. (2008). Acta Cryst. A64, 112-122.
;
_chemical_name_common             ?
_chemical_name_systematic         ?
_chemical_formula_moiety          '0.5(C24 H24 Ag4 F8 N4 O8)'
_chemical_formula_sum             'C12 H12 Ag2 F4 N2 O4'
_chemical_formula_weight          539.98
_chemical_melting_point           ?
loop_
  _atom_type_symbol
  _atom_type_description
  _atom_type_scat_dispersion_real
  _atom_type_scat_dispersion_imag
  _atom_type_scat_source
 'C' 'C' 0.0033 0.0016 'International Tables Vol C Tables 4.2.6.8 and 6.1.1.4'
 'H' 'H' 0.0000 0.0000 'International Tables Vol C Tables 4.2.6.8 and 6.1.1.4'
 'Ag' 'Ag' -0.8971 1.1015
 'International Tables Vol C Tables 4.2.6.8 and 6.1.1.4'
 'F' 'F' 0.0171 0.0103 'International Tables Vol C Tables 4.2.6.8 and 6.1.1.4'
 'N' 'N' 0.0061 0.0033 'International Tables Vol C Tables 4.2.6.8 and 6.1.1.4'
 'O' 'O' 0.0106 0.0060 'International Tables Vol C Tables 4.2.6.8 and 6.1.1.4'

_shelx_space_group_comment
;
The symmetry employed for this shelxl refinement is uniquely defined
by the following loop, which should always be used as a source of
symmetry information in preference to the above space-group names.
They are only intended as comments.
;
_space_group_crystal_system       'monoclinic'
_space_group_IT_number            14
_space_group_name_H-M_alt         'P 1 21/n 1'
_space_group_name_Hall            '-P 2yn'
loop_
  _space_group_symop_operation_xyz
 'x, y, z'
 '-x+1/2, y+1/2, -z+1/2'
 '-x, -y, -z'
 'x-1/2, -y-1/2, z-1/2'

_cell_length_a                    10.5304(10)
_cell_length_b                    5.6409(5)
_cell_length_c                    12.1404(10)
_cell_angle_alpha                 90
_cell_angle_beta                  90.863(6)
_cell_angle_gamma                 90
_cell_volume                      721.07(11)
_cell_formula_units_Z             2
_cell_measurement_reflns_used     5957
_cell_measurement_temperature     100(2)
_cell_measurement_theta_max       27.50
_cell_measurement_theta_min       2.54
_shelx_estimated_absorpt_T_max    0.946
_shelx_estimated_absorpt_T_min    0.442
_exptl_absorpt_coefficient_mu     2.785
_exptl_absorpt_correction_T_max   0.7456
_exptl_absorpt_correction_T_min   0.5787
_exptl_absorpt_correction_type    multi-scan
_exptl_absorpt_process_details
;
SADABS-2008/1 (Bruker,2008) was used for absorption correction.
wR2(int) was 0.0916 before and 0.0535 after correction.
The Ratio of minimum to maximum transmission is 0.7762.
The \l/2 correction factor is 0.0015.
;
_exptl_absorpt_special_details    ?
_exptl_crystal_colour             'clear light colourless'
_exptl_crystal_colour_lustre      clear
_exptl_crystal_colour_modifier    light
_exptl_crystal_colour_primary     colourless
_exptl_crystal_density_diffrn     2.487
_exptl_crystal_density_meas       .
_exptl_crystal_density_method     ?
_exptl_crystal_description        plate
_exptl_crystal_F_000              520
_exptl_crystal_size_max           0.35
_exptl_crystal_size_mid           0.2
_exptl_crystal_size_min           0.02
_exptl_transmission_factor_max    ?
_exptl_transmission_factor_min    ?
_diffrn_reflns_av_R_equivalents   0.0396
_diffrn_reflns_av_unetI/netI      0.0261
_diffrn_reflns_Laue_measured_fraction_full 1.000
_diffrn_reflns_Laue_measured_fraction_max 0.990
_diffrn_reflns_limit_h_max        13
_diffrn_reflns_limit_h_min        -13
_diffrn_reflns_limit_k_max        7
_diffrn_reflns_limit_k_min        -7
_diffrn_reflns_limit_l_max        15
_diffrn_reflns_limit_l_min        -15
_diffrn_reflns_number             11467
_diffrn_reflns_point_group_measured_fraction_full 1.000
_diffrn_reflns_point_group_measured_fraction_max 0.990
_diffrn_reflns_theta_full         25.242
_diffrn_reflns_theta_max          27.584
_diffrn_reflns_theta_min          2.542
_diffrn_ambient_temperature       100.15
_diffrn_detector_area_resol_mean  ?
_diffrn_measured_fraction_theta_full 1.000
_diffrn_measured_fraction_theta_max 0.990
_diffrn_measurement_device_type   'Bruker APEX-II CCD'
_diffrn_measurement_method        '\f and \w scans'
_diffrn_radiation_monochromator   'graphite'
_diffrn_radiation_type            MoK\a
_diffrn_radiation_wavelength      0.71073
_diffrn_source                    ?
_diffrn_standards_number          0
_reflns_Friedel_coverage          0.000
_reflns_Friedel_fraction_full     .
_reflns_Friedel_fraction_max      .
_reflns_number_gt                 1486
_reflns_number_total              1665
_reflns_special_details
;
 Reflections were merged by SHELXL according to the crystal
 class for the calculation of statistics and refinement.
 
 _reflns_Friedel_fraction is defined as the number of unique
 Friedel pairs measured divided by the number that would be
 possible theoretically, ignoring centric projections and
 systematic absences.
;
_reflns_threshold_expression      'I > 2\s(I)'
_computing_cell_refinement        'SAINT v7.68A (Bruker, 2009)'
_computing_data_collection        ?
_computing_data_reduction         'SAINT v7.68A (Bruker, 2009)'
_computing_molecular_graphics     'Olex2 (Dolomanov et al., 2009)'
_computing_publication_material   'Olex2 (Dolomanov et al., 2009)'
_computing_structure_refinement   'ShelXL (Sheldrick, 2008)'
_computing_structure_solution     'olex2.solve (Bourhis et al., 2013)'
_refine_diff_density_max          0.632
_refine_diff_density_min          -0.508
_refine_diff_density_rms          0.114
_refine_ls_extinction_coef        .
_refine_ls_extinction_method      none
_refine_ls_goodness_of_fit_ref    1.067
_refine_ls_hydrogen_treatment     constr
_refine_ls_matrix_type            full
_refine_ls_number_parameters      111
_refine_ls_number_reflns          1665
_refine_ls_number_restraints      0
_refine_ls_R_factor_all           0.0264
_refine_ls_R_factor_gt            0.0215
_refine_ls_restrained_S_all       1.067
_refine_ls_shift/su_max           0.001
_refine_ls_shift/su_mean          0.000
_refine_ls_structure_factor_coef  Fsqd
_refine_ls_weighting_details
'w=1/[\s^2^(Fo^2^)+(0.0217P)^2^+0.8930P] where P=(Fo^2^+2Fc^2^)/3'
_refine_ls_weighting_scheme       calc
_refine_ls_wR_factor_gt           0.0495
_refine_ls_wR_factor_ref          0.0512
_refine_special_details           ?
_olex2_refinement_description
;
1. Fixed Uiso
 At 1.5 times of:
  All C(H,H,H) groups
2.a Idealised Me refined as rotating group:
 C10(H10A,H10B,H10C), C12(H12A,H12B,H12C)
;
_atom_sites_solution_hydrogens    geom
_atom_sites_solution_primary      iterative
_atom_sites_solution_secondary    ?
loop_
  _atom_site_label
  _atom_site_type_symbol
  _atom_site_fract_x
  _atom_site_fract_y
  _atom_site_fract_z
  _atom_site_U_iso_or_equiv
  _atom_site_adp_type
  _atom_site_occupancy
  _atom_site_site_symmetry_order
  _atom_site_calc_flag
  _atom_site_refinement_flags_posn
  _atom_site_refinement_flags_adp
  _atom_site_refinement_flags_occupancy
  _atom_site_disorder_assembly
  _atom_site_disorder_group
 Ag Ag 0.30547(2) 0.07329(4) 0.65009(2) 0.01491(8) Uani 1 1 d . . . . .
 F2 F 0.10875(15) -0.4666(3) 0.39271(12) 0.0170(3) Uani 1 1 d . . . . .
 F3 F 0.07468(14) -0.7778(3) 0.49471(12) 0.0163(3) Uani 1 1 d . . . . .
 O O 0.16725(19) -0.5575(3) 0.67120(14) 0.0168(4) Uani 1 1 d . . . . .
 O0AA O 0.20790(19) -0.2410(3) 0.56349(15) 0.0199(4) Uani 1 1 d . . . . .
 N N 0.4373(2) 0.3213(4) 0.55547(17) 0.0125(4) Uani 1 1 d . . . . .
 C C 0.1591(3) -0.4331(5) 0.5855(2) 0.0129(5) Uani 1 1 d . . . . .
 C0AA C 0.0701(3) -0.5380(4) 0.4940(2) 0.0128(5) Uani 1 1 d . . . . .
 C9 C 0.5040(2) 0.4860(5) 0.6110(2) 0.0122(5) Uani 1 1 d . . . . .
 C10 C 0.3590(3) 0.1473(5) 0.3824(2) 0.0157(6) Uani 1 1 d . . . . .
 H10A H 0.2883 0.2218 0.3419 0.024 Uiso 1 1 calc GR . . . .
 H10B H 0.3256 0.0306 0.4343 0.024 Uiso 1 1 calc GR . . . .
 H10C H 0.4151 0.0679 0.3303 0.024 Uiso 1 1 calc GR . . . .
 C11 C 0.4325(2) 0.3335(5) 0.4446(2) 0.0126(5) Uani 1 1 d . . . . .
 C12 C 0.5101(3) 0.4707(5) 0.7343(2) 0.0158(6) Uani 1 1 d . . . . .
 H12A H 0.4751 0.3183 0.7580 0.024 Uiso 1 1 calc GR . . . .
 H12B H 0.4605 0.6002 0.7659 0.024 Uiso 1 1 calc GR . . . .
 H12C H 0.5987 0.4835 0.7595 0.024 Uiso 1 1 calc GR . . . .

loop_
  _atom_site_aniso_label
  _atom_site_aniso_U_11
  _atom_site_aniso_U_22
  _atom_site_aniso_U_33
  _atom_site_aniso_U_23
  _atom_site_aniso_U_13
  _atom_site_aniso_U_12
 Ag 0.01796(13) 0.01430(12) 0.01253(11) 0.00186(7) 0.00172(7) -0.00270(8)
 F2 0.0195(8) 0.0232(9) 0.0085(7) 0.0012(6) 0.0041(6) 0.0000(7)
 F3 0.0198(8) 0.0093(7) 0.0197(7) -0.0033(6) -0.0006(6) 0.0017(6)
 O 0.0215(10) 0.0180(10) 0.0109(8) -0.0015(7) -0.0002(7) 0.0024(8)
 O0AA 0.0225(11) 0.0149(10) 0.0222(9) 0.0003(8) 0.0004(8) -0.0046(8)
 N 0.0129(11) 0.0123(11) 0.0123(10) 0.0020(8) 0.0030(8) 0.0017(9)
 C 0.0135(13) 0.0128(13) 0.0124(11) -0.0018(10) 0.0038(9) 0.0015(11)
 C0AA 0.0196(14) 0.0080(12) 0.0111(11) 0.0009(9) 0.0048(10) 0.0011(11)
 C9 0.0134(13) 0.0116(12) 0.0116(11) -0.0012(10) 0.0032(9) 0.0027(10)
 C10 0.0166(14) 0.0156(13) 0.0150(12) -0.0015(10) 0.0034(10) -0.0042(11)
 C11 0.0109(12) 0.0136(13) 0.0135(11) -0.0007(10) 0.0039(9) 0.0019(10)
 C12 0.0198(14) 0.0167(14) 0.0110(11) 0.0004(10) 0.0007(10) -0.0036(11)

_geom_special_details
;
 All esds (except the esd in the dihedral angle between two l.s. planes)
 are estimated using the full covariance matrix.  The cell esds are taken
 into account individually in the estimation of esds in distances, angles
 and torsion angles; correlations between esds in cell parameters are only
 used when they are defined by crystal symmetry.  An approximate (isotropic)
 treatment of cell esds is used for estimating esds involving l.s. planes.
;
loop_
  _geom_bond_atom_site_label_1
  _geom_bond_atom_site_label_2
  _geom_bond_distance
  _geom_bond_site_symmetry_2
  _geom_bond_publ_flag
 Ag O 2.5559(19) 1_565 ?
 Ag O 2.3054(18) 2_556 ?
 Ag O0AA 2.2963(19) . ?
 Ag N 2.292(2) . ?
 F2 C0AA 1.362(3) . ?
 F3 C0AA 1.354(3) . ?
 O Ag 2.3054(18) 2_546 ?
 O Ag 2.5560(19) 1_545 ?
 O C 1.257(3) . ?
 O0AA C 1.230(3) . ?
 N C9 1.340(4) . ?
 N C11 1.348(3) . ?
 C C0AA 1.559(4) . ?
 C0AA C0AA 1.546(5) 3_546 ?
 C9 C11 1.398(4) 3_666 ?
 C9 C12 1.500(3) . ?
 C10 H10A 0.9800 . ?
 C10 H10B 0.9800 . ?
 C10 H10C 0.9800 . ?
 C10 C11 1.502(4) . ?
 C11 C9 1.398(4) 3_666 ?
 C12 H12A 0.9800 . ?
 C12 H12B 0.9800 . ?
 C12 H12C 0.9800 . ?

loop_
  _geom_angle_atom_site_label_1
  _geom_angle_atom_site_label_2
  _geom_angle_atom_site_label_3
  _geom_angle
  _geom_angle_site_symmetry_1
  _geom_angle_site_symmetry_3
  _geom_angle_publ_flag
 O Ag O 103.27(5) 2_556 1_565 ?
 O0AA Ag O 103.43(7) . 2_556 ?
 O0AA Ag O 115.06(7) . 1_565 ?
 N Ag O 84.44(7) . 1_565 ?
 N Ag O 126.81(7) . 2_556 ?
 N Ag O0AA 120.80(7) . . ?
 Ag O Ag 106.98(7) 2_546 1_545 ?
 C O Ag 113.82(15) . 1_545 ?
 C O Ag 127.33(17) . 2_546 ?
 C O0AA Ag 140.00(18) . . ?
 C9 N Ag 119.19(16) . . ?
 C9 N C11 118.6(2) . . ?
 C11 N Ag 121.17(18) . . ?
 O C C0AA 114.3(2) . . ?
 O0AA C O 130.4(3) . . ?
 O0AA C C0AA 115.3(2) . . ?
 F2 C0AA C 110.3(2) . . ?
 F2 C0AA C0AA 107.5(3) . 3_546 ?
 F3 C0AA F2 106.84(19) . . ?
 F3 C0AA C 110.7(2) . . ?
 F3 C0AA C0AA 108.1(3) . 3_546 ?
 C0AA C0AA C 113.1(2) 3_546 . ?
 N C9 C11 120.9(2) . 3_666 ?
 N C9 C12 118.5(2) . . ?
 C11 C9 C12 120.7(2) 3_666 . ?
 H10A C10 H10B 109.5 . . ?
 H10A C10 H10C 109.5 . . ?
 H10B C10 H10C 109.5 . . ?
 C11 C10 H10A 109.5 . . ?
 C11 C10 H10B 109.5 . . ?
 C11 C10 H10C 109.5 . . ?
 N C11 C9 120.5(2) . 3_666 ?
 N C11 C10 118.6(2) . . ?
 C9 C11 C10 120.9(2) 3_666 . ?
 C9 C12 H12A 109.5 . . ?
 C9 C12 H12B 109.5 . . ?
 C9 C12 H12C 109.5 . . ?
 H12A C12 H12B 109.5 . . ?
 H12A C12 H12C 109.5 . . ?
 H12B C12 H12C 109.5 . . ?

loop_
  _geom_torsion_atom_site_label_1
  _geom_torsion_atom_site_label_2
  _geom_torsion_atom_site_label_3
  _geom_torsion_atom_site_label_4
  _geom_torsion
  _geom_torsion_site_symmetry_1
  _geom_torsion_site_symmetry_2
  _geom_torsion_site_symmetry_3
  _geom_torsion_site_symmetry_4
  _geom_torsion_publ_flag
 Ag O C O0AA 31.4(4) 2_546 . . . ?
 Ag O C O0AA -106.1(3) 1_545 . . . ?
 Ag O C C0AA -146.97(17) 2_546 . . . ?
 Ag O C C0AA 75.5(2) 1_545 . . . ?
 Ag O0AA C O -16.7(5) . . . . ?
 Ag O0AA C C0AA 161.65(19) . . . . ?
 Ag N C9 C11 -168.58(19) . . . 3_666 ?
 Ag N C9 C12 12.1(3) . . . . ?
 Ag N C11 C9 168.34(19) . . . 3_666 ?
 Ag N C11 C10 -12.5(3) . . . . ?
 O C C0AA F2 -151.6(2) . . . . ?
 O C C0AA F3 -33.6(3) . . . . ?
 O C C0AA C0AA 87.9(3) . . . 3_546 ?
 O0AA C C0AA F2 29.7(3) . . . . ?
 O0AA C C0AA F3 147.8(2) . . . . ?
 O0AA C C0AA C0AA -90.7(3) . . . 3_546 ?
 C9 N C11 C9 0.2(4) . . . 3_666 ?
 C9 N C11 C10 179.3(2) . . . . ?
 C11 N C9 C11 -0.2(4) . . . 3_666 ?
 C11 N C9 C12 -179.5(2) . . . . ?

_shelx_res_file
;
TITL
CELL 0.71073 10.5304 5.6409 12.1404 90 90.863 90
ZERR 2 0.001 0.0005 0.001 0 0.006 0
LATT 1
SYMM 0.5-X,0.5+Y,0.5-Z

SFAC C H Ag F N O
UNIT 24 24 4 8 4 8

L.S. 15
PLAN  20
SIZE 0.35 0.2 0.02
TEMP -173
bond $H
MORE -1
CONF
fmap 2
acta
REM <HKL>C:/Papers/Silver%20channel%20paper/ilb1906/work/ilb1906_0m.hkl</HKL>

WGHT    0.021700    0.893000
FVAR       0.14333
AG    3    0.305471    0.073289    0.650095    11.00000    0.01796    0.01430 =
         0.01253    0.00186    0.00172   -0.00270
F2    4    0.108749   -0.466642    0.392710    11.00000    0.01951    0.02318 =
         0.00849    0.00122    0.00409   -0.00003
F3    4    0.074678   -0.777847    0.494705    11.00000    0.01983    0.00927 =
         0.01972   -0.00330   -0.00064    0.00174
O     6    0.167251   -0.557501    0.671199    11.00000    0.02152    0.01802 =
         0.01091   -0.00152   -0.00017    0.00236
O0AA  6    0.207897   -0.241048    0.563487    11.00000    0.02247    0.01489 =
         0.02219    0.00033    0.00038   -0.00465
N     5    0.437338    0.321261    0.555467    11.00000    0.01291    0.01234 =
         0.01229    0.00199    0.00301    0.00172
C     1    0.159089   -0.433130    0.585510    11.00000    0.01354    0.01283 =
         0.01242   -0.00182    0.00383    0.00150
C0AA  1    0.070090   -0.538014    0.494033    11.00000    0.01964    0.00796 =
         0.01108    0.00094    0.00485    0.00112
C9    1    0.504008    0.485956    0.611000    11.00000    0.01344    0.01163 =
         0.01163   -0.00121    0.00322    0.00271
C10   1    0.358990    0.147301    0.382358    11.00000    0.01660    0.01558 =
         0.01499   -0.00151    0.00336   -0.00417
AFIX 137
H10A  2    0.288330    0.221839    0.341924    11.00000   -1.50000
H10B  2    0.325621    0.030622    0.434262    11.00000   -1.50000
H10C  2    0.415078    0.067909    0.330280    11.00000   -1.50000
AFIX   0
C11   1    0.432450    0.333528    0.444584    11.00000    0.01086    0.01365 =
         0.01348   -0.00071    0.00386    0.00186
C12   1    0.510116    0.470681    0.734282    11.00000    0.01976    0.01669 =
         0.01102    0.00043    0.00072   -0.00364
AFIX 137
H12A  2    0.475139    0.318344    0.758029    11.00000   -1.50000
H12B  2    0.460491    0.600188    0.765928    11.00000   -1.50000
H12C  2    0.598708    0.483529    0.759457    11.00000   -1.50000
AFIX   0
HKLF 4

REM
REM R1 =  0.0215 for    1486 Fo > 4sig(Fo)  and  0.0264 for all    1665 data
REM    111 parameters refined using      0 restraints

END

WGHT      0.0217      0.8929

REM Highest difference peak  0.632,  deepest hole -0.508,  1-sigma level  0.114
Q1    1   0.1134 -0.4856  0.5395  11.00000  0.05    0.63
Q2    1   0.2586 -0.0559  0.6132  11.00000  0.05    0.56
Q3    1   0.3017 -0.2097  0.6534  11.00000  0.05    0.56
Q4    1   0.3424  0.1812  0.6957  11.00000  0.05    0.49
Q5    1   0.3579 -0.0703  0.6336  11.00000  0.05    0.47
Q6    1   0.3446 -0.0459  0.6843  11.00000  0.05    0.47
Q7    1   0.2572 -0.0927  0.6776  11.00000  0.05    0.46
Q8    1   0.5330  0.5721  0.5832  11.00000  0.05    0.45
Q9    1   0.5807  0.4325  0.5547  11.00000  0.05    0.44
Q10   1   0.2752  0.1087  0.5806  11.00000  0.05    0.43
Q11   1   0.2610  0.1721  0.5967  11.00000  0.05    0.43
Q12   1   0.5316  0.4522  0.6664  11.00000  0.05    0.42
Q13   1   0.0618 -0.6438  0.5020  11.00000  0.05    0.40
Q14   1   0.3188  0.2744  0.6261  11.00000  0.05    0.39
Q15   1   0.1753 -0.4795  0.7586  11.00000  0.05    0.37
Q16   1   0.2680  0.2606  0.6779  11.00000  0.05    0.37
Q17   1   0.4452  0.2920  0.5005  11.00000  0.05    0.37
Q18   1   0.0000 -0.5000  0.5000  10.50000  0.05    0.37
Q19   1   0.1874  0.0574  0.6617  11.00000  0.05    0.36
Q20   1   0.4827  0.3769  0.5667  11.00000  0.05    0.35
;
_shelx_res_checksum               23255
_shelx_hkl_file
;
  -1   0   0   -0.18    0.03
   1   0   0   -0.23    0.05
   1   0   0   -0.16    0.06
  -1   0   0   -0.10    0.07
   2   0   0  100.63    4.11
  -2   0   0  102.65    4.12
   2   0   0  104.19    4.10
   2   0   0   96.82    3.68
   3   0   0    0.14    0.21
   3   0   0    0.13    0.23
  -3   0   0    0.10    0.23
  -3   0   0   -0.11    0.16
   3   0   0    0.03    0.19
   4   0   0    0.75    0.32
   4   0   0    0.69    0.29
   4   0   0    0.44    0.33
   4   0   0    0.77    0.31
   4   0   0    0.24    0.32
   4   0   0    1.06    0.39
  -4   0   0    0.29    0.27
  -4   0   0    0.61    0.33
   5   0   0   -0.30    0.30
  -5   0   0   -0.43    0.28
  -5   0   0    0.04    0.38
   5   0   0   -0.50    0.35
   5   0   0    0.05    0.32
  -5   0   0   -0.44    0.50
   5   0   0    0.28    0.39
   5   0   0    0.46    0.43
   5   0   0   -0.14    0.27
   6   0   0   56.38    3.06
   6   0   0   52.55    2.48
  -6   0   0   56.36    2.70
  -6   0   0   52.86    2.57
   6   0   0   52.51    2.43
   6   0   0   53.29    2.64
   6   0   0   52.27    2.38
  -7   0   0   -0.95    0.45
   7   0   0   -0.36    0.37
   7   0   0   -0.04    0.29
   7   0   0   -0.37    0.31
  -7   0   0   -0.17    0.29
  -7   0   0   -0.30    0.40
  -8   0   0  211.72    8.96
   8   0   0  225.09   10.68
  -9   0   0    0.05    0.48
   9   0   0   -0.24    0.50
  -9   0   0   -0.26    0.57
  10   0   0   88.15    5.12
 -10   0   0   90.35    4.23
  11   0   0    0.35    0.68
 -11   0   0   -0.09    0.63
  12   0   0    2.40    0.95
 -12   0   0    2.50    0.85
  13   0   0    0.51    0.84
 -13   0   0   -0.15    0.78
   1  -1   0   67.91    2.91
   1  -1   0   72.32    2.91
  -1   1   0   76.94    2.93
  -1   1   0   68.69    2.90
   2  -1   0  134.33    5.43
   2  -1   0  131.61    5.45
  -2  -1   0  139.39    5.36
   2  -1   0  130.57    4.83
  -2  -1   0  139.99    5.38
  -2   1   0  130.95    5.43
   2   1   0  127.53    5.37
  -2   1   0  133.82    5.44
   2   1   0  140.50    5.33
  -3  -1   0  969.16   37.93
   3  -1   0  951.17   38.01
   3  -1   0  956.07   33.80
  -3  -1   0  987.57   37.91
   3  -1   0  981.84   37.99
  -3   1   0  959.64   37.99
   3   1   0 1000.00   37.89
  -3   1   0  966.64   38.00
   4  -1   0  134.19    5.53
  -4  -1   0  139.42    5.51
  -4  -1   0  133.87    5.45
   4  -1   0  128.53    4.94
   4  -1   0  126.74    5.41
   4  -1   0  125.06    5.21
   4  -1   0  131.93    5.39
  -4   1   0  123.79    5.30
  -4   1   0  135.76    5.55
   4   1   0  138.25    5.47
   4   1   0  140.51    5.43
   4   1   0  129.89    6.36
  -4   1   0  126.47    5.53
   5  -1   0  131.08    4.91
   5  -1   0  127.20    5.13
  -5  -1   0  122.25    5.42
   5  -1   0  124.96    5.47
  -5  -1   0  130.06    5.41
   5  -1   0  133.24    5.48
   5  -1   0  138.15    6.31
   5  -1   0  123.81    5.32
   5   1   0  129.77    5.39
   5   1   0  128.62    6.29
  -5   1   0  129.94    5.49
  -5   1   0  126.54    5.49
  -5   1   0  119.43    5.20
  -5   1   0  122.05    4.97
   6  -1   0   66.06    3.43
   6  -1   0   55.63    2.69
  -6  -1   0   56.53    2.93
  -6  -1   0   59.66    2.91
   6  -1   0   64.84    2.99
   6  -1   0   60.37    2.87
   6  -1   0   61.56    2.98
   6  -1   0   65.65    2.72
   6  -1   0   62.62    2.77
  -6   1   0   59.11    2.98
  -6   1   0   62.44    2.62
  -6   1   0   63.84    3.00
   6   1   0   60.86    2.89
  -6   1   0   58.31    2.73
   6   1   0   60.15    3.39
  -7  -1   0   51.50    2.67
   7  -1   0   58.39    3.20
   7  -1   0   55.31    2.57
   7  -1   0   54.99    2.54
  -7  -1   0   49.94    2.61
   7  -1   0   50.21    2.74
   7  -1   0   56.06    2.53
   7  -1   0   51.21    2.61
  -7   1   0   49.81    2.74
   7   1   0   54.45    3.17
  -7   1   0   55.87    2.55
  -7   1   0   53.56    2.38
   8  -1   0    4.74    0.93
  -8  -1   0    4.67    0.75
  -8  -1   0    6.05    0.87
   8  -1   0    5.27    0.78
   8  -1   0    5.63    0.76
   8  -1   0    4.97    0.76
  -8   1   0    4.98    0.71
   8   1   0    5.52    0.98
  -9  -1   0    1.92    0.69
   9  -1   0    2.20    0.62
   9  -1   0    1.37    0.60
   9  -1   0    2.55    0.74
   9  -1   0    2.08    0.74
  -9  -1   0    1.62    0.71
   9   1   0    1.64    0.71
  -9   1   0    1.47    0.59
  10  -1   0   -0.53    0.61
  10  -1   0   -0.09    0.47
 -10  -1   0    0.96    0.74
  10  -1   0    0.19    0.60
 -10   1   0   -0.11    0.54
  10   1   0   -0.30    0.53
 -11  -1   0   20.42    1.92
  11  -1   0   15.74    1.87
  11  -1   0   18.03    1.68
 -11   1   0   21.19    1.69
  11   1   0   15.72    1.86
 -12  -1   0    4.34    1.03
  12  -1   0    3.54    1.10
  12   1   0    3.26    1.06
 -12   1   0    3.30    0.83
  13  -1   0   32.46    3.07
 -13  -1   0   47.80    2.80
  13   1   0   36.11    3.25
 -13   1   0   45.02    2.66
   0  -2   0  242.80    8.74
   0   2   0  251.48    9.48
  -1  -2   0  256.48    9.30
   1  -2   0  243.28    9.27
   1  -2   0  262.37   10.35
   1  -2   0  257.11   10.35
  -1   2   0  264.15    9.85
   1   2   0  263.60   10.02
  -1   2   0  257.58   10.31
  -1   2   0  262.98   10.07
  -1   2   0  291.39   10.36
   2  -2   0   35.64    1.59
   2  -2   0   39.31    1.78
   2  -2   0   37.62    1.78
   2   2   0   40.34    2.12
  -2   2   0   39.32    1.89
  -2   2   0   38.78    1.78
  -2   2   0   38.76    1.83
  -2   2   0   39.32    1.76
  -3  -2   0   62.29    2.58
   3  -2   0   62.11    2.74
   3  -2   0   57.80    2.43
   3  -2   0   60.18    2.75
  -3  -2   0   63.61    2.62
  -3   2   0   61.48    2.76
  -3   2   0   62.47    2.70
   3   2   0   59.54    3.17
   3   2   0   63.41    2.62
  -3   2   0   55.65    2.71
   4  -2   0   -0.08    0.28
   4  -2   0   -0.26    0.28
  -4  -2   0    0.06    0.26
  -4  -2   0    0.16    0.33
   4  -2   0    0.14    0.36
   4   2   0   -0.16    0.29
  -4   2   0   -0.15    0.37
  -4   2   0    0.61    0.46
   4   2   0    0.00    0.26
  -4   2   0   -0.29    0.27
   4   2   0   -0.36    0.35
   5  -2   0   23.05    1.36
  -5  -2   0   26.34    1.47
   5  -2   0   30.01    1.88
   5  -2   0   25.35    1.53
   5  -2   0   26.96    1.57
   5  -2   0   25.13    1.57
  -5  -2   0   25.15    1.40
   5  -2   0   26.49    1.54
   5   2   0   27.44    1.35
  -5   2   0   22.59    1.50
   5   2   0   28.51    1.84
  -5   2   0   26.35    1.49
  -5   2   0   25.35    1.54
   5   2   0   28.63    1.43
   6  -2   0   92.20    4.06
   6  -2   0   95.96    3.85
   6  -2   0   99.81    4.94
   6  -2   0   95.90    4.16
  -6  -2   0   87.86    4.12
   6  -2   0   95.74    4.33
   6  -2   0   94.09    4.00
   6  -2   0   89.91    4.19
   6   2   0   93.29    4.93
  -6   2   0   94.14    3.96
   7  -2   0   32.97    2.22
   7  -2   0   38.24    2.03
   7  -2   0   36.93    1.94
   7  -2   0   38.81    2.08
   7  -2   0   41.58    2.53
  -7  -2   0   35.31    2.03
  -7   2   0   37.60    1.81
   7   2   0   36.87    2.48
  -7   2   0   38.16    1.99
  -8  -2   0    8.31    1.02
   8  -2   0    7.19    0.92
   8  -2   0    7.64    1.04
   8  -2   0    6.29    1.07
   8  -2   0    7.31    0.97
   8  -2   0    7.75    0.94
  -8   2   0    5.55    0.76
  -8   2   0    7.13    0.72
   8   2   0    6.50    1.11
   9  -2   0   44.27    2.64
   9  -2   0   46.54    2.43
   9  -2   0   40.12    2.86
   9  -2   0   43.34    2.37
   9   2   0   37.78    2.88
  -9   2   0   47.06    2.22
  10  -2   0   41.50    2.53
  10  -2   0   39.31    2.33
  10  -2   0   37.29    2.85
  10  -2   0   44.46    2.42
 -10   2   0   43.61    2.20
  10   2   0   35.75    2.88
  11  -2   0   43.47    2.54
  11  -2   0   37.02    3.00
  11  -2   0   46.58    2.65
  11   2   0   41.36    3.20
 -11   2   0   44.98    2.39
  12  -2   0   -0.90    0.81
  12  -2   0    0.29    0.60
  12  -2   0    0.00    0.69
  12   2   0    0.02    0.74
 -12   2   0   -0.19    0.56
  13  -2   0   -0.05    0.90
  13   2   0    0.11    0.83
   0  -3   0   -0.09    0.26
   0  -3   0   -0.05    0.28
   0   3   0    0.13    0.45
   0   3   0    0.11    0.38
   0   3   0   -0.30    0.26
   1  -3   0   36.59    1.74
   1  -3   0   36.47    1.67
   1  -3   0   39.74    1.73
  -1  -3   0   37.37    1.70
   1   3   0   39.11    1.95
   1   3   0   36.55    1.88
  -1   3   0   36.61    1.92
  -1   3   0   36.96    1.97
   1   3   0   39.45    2.14
   2  -3   0  124.92    5.08
   2  -3   0  144.31    5.68
  -2  -3   0  138.60    5.19
   2  -3   0  133.86    5.68
   2   3   0  140.37    5.59
  -2   3   0  136.55    5.53
   2   3   0  136.86    6.63
  -2   3   0  140.99    5.66
  -2   3   0  139.09    5.69
   3  -3   0   23.79    1.39
   3  -3   0   24.75    1.26
   3  -3   0   24.73    1.38
   3   3   0   24.87    1.41
   3   3   0   26.08    1.69
  -3   3   0   23.40    1.50
  -3   3   0   24.76    1.38
  -3   3   0   26.34    1.58
   4  -3   0  145.18    6.47
  -4  -3   0  121.93    5.28
   4  -3   0  130.71    5.58
   4  -3   0  123.82    4.91
   4   3   0  126.89    6.40
  -4   3   0  121.93    5.28
  -4   3   0  130.11    5.45
   4   3   0  130.30    5.26
  -5  -3   0    4.34    0.56
   5  -3   0    3.27    0.56
   5  -3   0    5.58    0.77
   5  -3   0    2.84    0.62
   5  -3   0    3.83    0.83
   5   3   0    4.03    0.77
  -5   3   0    4.57    0.77
  -5   3   0    3.88    0.64
   6  -3   0   58.64    2.72
   6  -3   0   56.72    2.91
  -6  -3   0   55.83    2.83
   6  -3   0   63.47    3.13
   6  -3   0   60.60    3.02
   6   3   0   62.05    3.54
  -6   3   0   63.59    2.96
  -6   3   0   65.64    3.08
   7  -3   0   39.29    2.32
   7  -3   0   36.96    2.40
   7  -3   0   34.71    2.23
   7  -3   0   41.39    2.32
   7  -3   0   37.33    2.04
   7   3   0   40.75    2.64
  -7   3   0   37.82    2.18
   8  -3   0   16.66    1.80
   8  -3   0   14.52    1.29
   8  -3   0   14.71    1.51
   8  -3   0   11.37    1.40
   8   3   0   15.33    1.57
  -8   3   0   15.62    1.42
   9  -3   0   10.72    1.31
   9  -3   0    9.43    1.27
   9  -3   0   10.58    1.23
  -9   3   0    9.11    1.07
   9   3   0    9.48    1.45
  10  -3   0    7.66    1.11
  10  -3   0    9.32    1.24
  10  -3   0    9.95    1.33
  10   3   0    8.63    1.50
  11  -3   0    0.96    0.75
  11  -3   0    1.17    0.90
  11   3   0    1.54    0.88
  12  -3   0   33.39    2.38
  12  -3   0   31.72    2.25
  12   3   0   25.49    2.61
   0  -4   0    3.77    0.66
   0  -4   0    4.93    0.60
   0   4   0    4.91    0.79
   0   4   0    4.08    0.68
   0   4   0    3.89    0.67
   1  -4   0  176.92    7.15
   1  -4   0  181.40    8.37
   1  -4   0  173.34    7.11
  -1  -4   0  170.26    6.54
  -1  -4   0  185.50    8.49
   1  -4   0  170.25    6.53
  -1   4   0  168.99    7.22
   1   4   0  174.78    8.41
   1   4   0  175.95    7.20
   1   4   0  177.07    7.02
  -1   4   0  172.06    7.06
   2  -4   0   17.24    1.10
   2  -4   0   17.62    1.16
  -2  -4   0   18.79    1.19
   2   4   0   18.01    1.41
   2   4   0   19.83    1.43
   2   4   0   19.53    1.43
  -2   4   0   17.74    1.48
  -2   4   0   20.80    1.48
  -3  -4   0   27.30    1.57
   3  -4   0   27.08    1.44
   3  -4   0   27.98    1.60
   3   4   0   27.11    1.71
  -3   4   0   28.09    1.79
   3   4   0   25.18    1.84
   3   4   0   26.41    1.69
  -3   4   0   26.02    1.79
   4  -4   0   -0.02    0.41
   4  -4   0   -0.76    0.33
  -4   4   0   -0.72    0.40
   4   4   0    0.32    0.39
   4   4   0   -0.05    0.40
  -4   4   0    0.54    0.65
   5  -4   0    1.21    0.52
   5   4   0    1.43    0.65
  -5   4   0    1.18    0.60
  -5   4   0    1.55    0.73
   6  -4   0    3.16    0.68
  -6   4   0    1.42    0.82
   6   4   0    2.25    0.77
  -6   4   0    1.85    0.67
   7  -4   0   52.63    2.96
   7   4   0   54.16    3.44
  -7   4   0   53.62    2.92
   8  -4   0    5.07    1.13
   8  -4   0    4.24    1.08
  -8   4   0    3.29    0.82
   8   4   0    4.68    1.14
   9  -4   0   60.89    3.46
   9  -4   0   61.30    3.43
  -9   4   0   65.76    3.42
   9   4   0   65.43    4.13
  10  -4   0    0.27    0.92
  10   4   0    0.77    0.76
 -10   4   0    0.00    0.70
  11  -4   0   35.83    2.66
   0  -5   0    0.30    0.43
   0   5   0    0.15    0.56
   0   5   0   -0.06    0.63
   1  -5   0   33.32    1.74
  -1  -5   0   30.73    1.72
   1   5   0   34.89    2.17
   1   5   0   32.68    2.10
  -1   5   0   31.50    2.10
  -1   5   0   29.10    2.11
  -2  -5   0   13.44    1.10
   2  -5   0   12.73    1.05
  -2   5   0   12.44    1.35
   2   5   0   14.12    1.39
  -2   5   0   11.11    1.39
   2   5   0   10.80    1.23
   3  -5   0   24.05    1.48
  -3  -5   0   25.87    1.61
  -3   5   0   27.22    1.96
   3   5   0   25.66    1.84
  -3   5   0   21.63    1.86
  -4  -5   0  118.95    4.85
   4   5   0  114.08    6.07
  -4   5   0  113.70    5.21
  -4   5   0  113.28    5.35
  -5  -5   0   60.77    2.97
   5   5   0   61.61    3.70
  -5   5   0   57.98    3.24
  -5   5   0   58.15    3.36
  -6  -5   0   23.08    1.71
  -6   5   0   23.25    1.95
  -6   5   0   21.17    2.00
   6   5   0   22.35    2.02
   7  -5   0   23.12    1.96
   7   5   0   19.47    1.95
  -7   5   0   19.66    1.85
   8  -5   0    8.95    1.46
  -8   5   0    5.89    1.16
   8   5   0    8.73    1.55
   9  -5   0    0.51    0.98
  -9   5   0    0.44    0.78
   9   5   0    0.35    0.70
   0   6   0   65.35    3.63
   0   6   0   66.57    3.62
  -1  -6   0    8.91    1.03
  -1   6   0   10.68    1.52
   1   6   0    6.77    1.25
   1   6   0    9.46    1.41
  -1   6   0    9.09    1.35
  -2  -6   0   92.25    3.95
  -2   6   0   88.00    4.42
  -2   6   0   84.54    4.48
   2   6   0   88.70    4.44
  -3  -6   0    0.06    0.54
  -3   6   0    0.52    0.73
   3   6   0    0.60    0.86
  -3   6   0    0.08    0.75
  -4  -6   0    1.02    0.67
  -4   6   0    1.19    0.86
  -4   6   0    1.04    0.84
  -5  -6   0    0.50    0.62
  -5   6   0   -0.36    0.90
  -5   6   0    0.63    0.77
  -6  -6   0   13.37    1.46
  -6   6   0   13.66    1.90
  -6   6   0   10.85    1.50
   7  -6   0    4.52    1.15
  -7  -6   0    1.95    0.91
  -7   6   0    1.31    0.96
   0   7   0   -0.83    0.96
   0   7   0   -0.05    0.87
   1   7   0    6.00    1.41
  -1   7   0    7.35    1.42
  -1   7   0    3.58    1.20
  -2   7   0    1.30    1.02
   2   7   0    0.15    0.97
  -2   7   0   -0.52    0.84
  -3   7   0   35.04    2.77
  -4   7   0    2.62    1.14
 -13   0   1    7.83    1.23
  13   0  -1    4.66    1.23
 -12   0   1   -0.28    0.66
  12   0  -1   -0.23    0.66
 -11   0   1    2.12    0.78
  11   0  -1    1.23    0.71
 -10   0   1    0.41    0.65
  10   0  -1   -0.44    0.47
  -9   0   1   78.88    4.28
  -9   0   1   93.90    4.12
   9   0  -1   91.96    4.94
  -8   0   1   -0.25    0.52
   8   0  -1    0.09    0.40
  -8   0   1   -0.26    0.41
   8   0  -1   -0.23    0.32
   7   0  -1  228.31   10.60
   7   0  -1  212.98    8.57
  -7   0   1  218.39    8.94
  -7   0   1  218.30    9.22
   7   0  -1  224.43    8.35
   6   0  -1   -0.02    0.32
  -6   0   1   -0.04    0.37
  -6   0   1   -0.08    0.44
   6   0  -1   -0.34    0.27
   6   0  -1    0.05    0.31
   6   0  -1   -0.02    0.36
  -6   0   1   -0.38    0.28
   6   0  -1   -0.23    0.33
  -5   0   1  268.80   11.04
   5   0  -1  280.42   12.73
  -5   0   1  280.52   11.09
   5   0  -1  260.25   10.71
   5   0  -1  281.84   11.10
   5   0  -1  267.21   10.40
  -5   0   1  257.24   10.82
   5   0  -1  273.00    9.96
   5   0  -1  291.33   11.07
  -4   0   1   -0.02    0.26
   4   0  -1    0.10    0.23
   4   0  -1   -0.19    0.29
  -4   0   1    0.10    0.24
   4   0  -1   -0.11    0.25
   4   0  -1    0.25    0.25
   4   0  -1   -0.09    0.21
   4   0  -1    0.05    0.25
  -3   0   1  125.68    5.06
   3   0  -1  121.65    5.05
  -3   0   1  118.32    5.03
   3   0  -1  120.87    4.56
   3   0  -1  124.47    5.03
   2   0  -1    0.11    0.18
   2   0  -1    0.20    0.21
  -2   0   1    0.07    0.19
   2   0  -1   -0.08    0.18
  -2   0   1   -0.16    0.15
   1   0  -1  398.68   15.25
   1   0  -1  378.10   15.24
  -1   0   1  394.05   15.25
   0   0   1    0.00    0.04
   0   0  -1   -0.03    0.04
   0   0   1   -0.04    0.02
   0   0  -1   -0.01    0.04
   1   0   1  508.12   19.77
   1   0   1  502.41   19.75
  -1   0  -1  503.45   19.76
   2   0   1    0.08    0.24
   2   0   1    0.17    0.25
  -2   0  -1   -0.51    0.23
   3   0   1  325.68   12.33
   3   0   1  293.58   12.30
  -3   0  -1  309.14   12.33
  -4   0  -1   -0.28    0.35
   4   0   1    0.09    0.34
   4   0   1    0.10    0.37
  -4   0  -1   -0.15    0.16
   4   0   1   -0.02    0.25
  -4   0  -1    0.30    0.33
   4   0   1   -0.02    0.29
  -5   0  -1   77.89    3.41
   5   0   1   73.21    3.33
   5   0   1   80.51    3.94
   5   0   1   71.21    3.22
  -5   0  -1   60.32    3.19
   5   0   1   68.45    3.12
   5   0   1   80.40    3.35
  -6   0  -1   -0.23    0.22
   6   0   1   -0.11    0.38
  -6   0  -1   -0.06    0.37
   6   0   1    0.01    0.38
  -6   0  -1    0.22    0.47
   6   0   1    0.62    0.69
   6   0   1   -0.31    0.34
   7   0   1   88.57    3.78
   7   0   1   91.89    4.70
  -7   0  -1   89.74    4.13
   7   0   1   79.12    3.60
  -7   0  -1   82.14    3.83
   8   0   1   -0.42    0.43
  -8   0  -1   -0.06    0.35
  -8   0  -1   -0.52    0.56
   9   0   1  103.91    5.73
  -9   0  -1  104.20    4.77
  10   0   1   -0.20    0.61
 -10   0  -1   -0.03    0.65
 -11   0  -1   36.91    2.30
  11   0   1   31.79    2.72
  12   0   1   -0.65    0.69
 -12   0  -1    0.76    0.75
  13   0   1   16.46    2.12
  13  -1  -1    9.72    1.63
 -13  -1   1   14.93    1.63
 -13   1   1   11.37    1.40
  13   1  -1    9.12    1.69
  12  -1  -1   59.85    4.24
 -12  -1   1   76.87    3.76
  12   1  -1   59.47    4.37
 -12   1   1   77.82    3.63
  11  -1  -1   -0.34    0.71
 -11  -1   1    0.54    0.74
  11  -1  -1    0.68    0.58
  11  -1  -1    0.46    0.65
 -11   1   1   -0.05    0.62
  11   1  -1   -0.22    0.62
 -10  -1   1   62.94    3.38
  10  -1  -1   64.49    3.21
  10  -1  -1   59.78    3.82
  10  -1  -1   61.47    3.12
  10  -1  -1   63.82    3.15
 -10   1   1   67.20    3.21
  10   1  -1   64.85    3.97
   9  -1  -1   12.95    1.20
  -9  -1   1   11.66    1.22
  -9  -1   1   13.24    1.27
   9  -1  -1   13.80    1.47
   9  -1  -1   12.77    1.16
   9  -1  -1   13.23    1.24
   9   1  -1   11.77    1.43
  -9   1   1   11.59    1.27
   8  -1  -1   28.83    1.75
  -8  -1   1   22.46    1.72
   8  -1  -1   26.00    1.60
  -8  -1   1   25.49    1.69
   8  -1  -1   28.53    1.68
   8  -1  -1   25.94    1.93
  -8   1   1   26.55    1.63
   8   1  -1   24.75    1.97
   7  -1  -1    2.44    0.62
   7  -1  -1    1.74    0.51
  -7  -1   1    2.13    0.54
  -7  -1   1    1.92    0.56
   7  -1  -1    2.45    0.62
   7  -1  -1    1.71    0.51
   7  -1  -1    3.63    0.61
   7  -1  -1    1.77    0.53
  -7   1   1    2.12    0.62
  -7   1   1    3.11    0.56
  -7   1   1    1.66    0.46
   7   1  -1    2.51    0.64
   6  -1  -1   56.96    2.72
   6  -1  -1   52.00    2.60
  -6  -1   1   50.71    2.64
   6  -1  -1   57.11    2.55
  -6  -1   1   52.19    2.61
   6  -1  -1   54.35    2.73
   6  -1  -1   56.24    2.48
   6  -1  -1   54.97    2.51
   6  -1  -1   57.64    3.05
  -6   1   1   56.52    2.45
   6   1  -1   54.69    2.62
  -6   1   1   57.17    2.75
   6   1  -1   54.47    3.10
  -6   1   1   53.47    2.52
  -6   1   1   53.47    2.71
   5  -1  -1  124.48    5.41
   5  -1  -1  121.90    5.23
   5  -1  -1  128.30    6.09
   5  -1  -1  124.83    4.86
   5  -1  -1  120.26    4.99
   5  -1  -1  131.43    5.39
   5  -1  -1  129.95    5.07
  -5  -1   1  123.07    5.27
  -5  -1   1  123.03    5.32
  -5   1   1  125.09    4.95
  -5   1   1  130.47    5.41
  -5   1   1  122.37    5.14
   5   1  -1  124.75    6.18
   5   1  -1  126.68    5.29
  -5   1   1  128.56    5.39
   4  -1  -1  420.65   15.39
   4  -1  -1  423.10   17.26
  -4  -1   1  423.57   17.14
   4  -1  -1  409.45   16.93
  -4  -1   1  438.79   17.19
   4  -1  -1  443.55   17.25
   4   1  -1  465.00   17.15
   4   1  -1  443.73   17.16
  -4   1   1  426.61   17.24
  -4   1   1  428.40   16.91
  -4   1   1  446.06   17.27
  -4   1   1  435.66   16.35
   4   1  -1  437.83   19.90
   3  -1  -1    9.58    0.69
  -3  -1   1    9.52    0.61
  -3  -1   1    9.46    0.63
   3  -1  -1   10.39    0.70
  -3   1   1    9.90    0.69
   3   1  -1    9.80    0.82
  -3   1   1    9.91    0.71
   3   1  -1   10.81    0.62
   3   1  -1   10.06    0.63
  -2  -1   1  622.10   24.17
   2  -1  -1  611.35   24.26
   2  -1  -1  622.39   24.26
   2  -1  -1  586.09   21.59
  -2  -1   1  618.74   24.16
   2   1  -1  632.81   24.15
  -2   1   1  615.75   24.26
   2   1  -1  637.31   24.14
  -2   1   1  628.51   24.26
   1  -1  -1   99.09    3.66
   1  -1  -1  102.00    4.09
   1  -1  -1  100.58    4.10
  -1   1   1  102.68    4.09
  -1   1   1  100.92    4.08
   0  -1   1   -0.02    0.14
   0  -1  -1    0.02    0.14
   0  -1  -1    0.14    0.18
   0  -1  -1   -0.17    0.13
   0   1   1   -0.14    0.13
   0   1   1   -0.07    0.13
  -1  -1  -1   27.83    1.17
  -1  -1  -1   25.19    1.13
   1  -1   1   25.53    1.19
   1  -1   1   28.06    1.23
  -1   1  -1   25.03    1.17
   1   1   1   25.83    1.12
  -1   1  -1   25.68    1.24
   1   1   1   24.05    1.17
   2  -1   1    8.59    0.62
  -2  -1  -1    8.93    0.64
   2  -1   1    9.44    0.65
  -2  -1  -1    9.15    0.61
  -2   1  -1    8.49    0.62
   2   1   1   10.44    0.59
  -2   1  -1   10.04    0.66
   2   1   1    8.83    0.55
  -3  -1  -1  153.86    6.51
   3  -1   1  157.80    6.52
   3  -1   1  142.19    5.73
  -3  -1  -1  167.30    6.48
   3  -1   1  148.44    6.19
   3  -1   1  170.37    6.56
   3   1   1  175.10    6.46
  -3   1  -1  163.30    6.54
   3   1   1  154.63    6.48
  -3   1  -1  159.98    6.53
  -4  -1  -1  177.09    7.35
   4  -1   1  195.57    8.66
   4  -1   1  163.23    7.16
   4  -1   1  173.51    6.98
   4  -1   1  194.06    7.41
  -4  -1  -1  181.80    7.31
   4  -1   1  170.49    6.50
   4   1   1  178.82    8.46
  -4   1  -1  174.71    7.38
  -4   1  -1  166.22    7.09
   4   1   1  174.85    7.34
   4   1   1  190.62    7.28
  -4   1  -1  181.82    7.39
   5  -1   1   18.20    1.16
   5  -1   1   13.61    1.44
   5  -1   1   20.72    1.26
  -5  -1  -1   20.31    1.22
   5  -1   1   21.97    1.65
   5  -1   1   18.79    1.30
   5  -1   1   19.16    1.26
   5  -1   1   18.71    1.29
  -5  -1  -1   18.89    1.27
   5  -1   1   18.01    1.11
  -5   1  -1   22.26    1.34
   5   1   1   20.04    1.47
   5   1   1   19.89    1.26
  -5   1  -1   17.29    1.22
   5   1   1   17.94    1.21
  -5   1  -1   17.30    1.19
   6  -1   1  257.55    9.96
   6  -1   1  255.75   10.59
   6  -1   1  258.83    9.41
  -6  -1  -1  241.60   10.58
  -6  -1  -1  252.04   10.53
   6  -1   1  240.77   10.27
   6  -1   1  266.26   10.60
   6  -1   1  256.04    9.98
  -6  -1  -1  249.18   10.22
   6  -1   1  276.93   12.29
  -6   1  -1  273.64   10.66
  -6   1  -1  251.71    9.65
   6   1   1  268.54   12.20
   6   1   1  255.68    9.87
  -6   1  -1  250.09   10.60
  -6   1  -1  250.23   10.22
   7  -1   1   53.95    2.80
   7  -1   1   52.78    2.67
  -7  -1  -1   50.31    2.73
   7  -1   1   55.69    2.60
  -7  -1  -1   51.70    2.63
   7  -1   1   59.53    3.34
   7  -1   1   56.09    2.51
  -7   1  -1   52.55    2.57
  -7   1  -1   57.04    2.41
   7   1   1   52.81    3.20
  -7   1  -1   51.21    2.81
   8  -1   1   40.81    2.31
   8  -1   1   44.67    2.87
   8  -1   1   41.65    2.22
  -8  -1  -1   38.50    2.34
   8  -1   1   41.37    2.33
  -8  -1  -1   42.15    2.36
   8  -1   1   41.65    2.16
  -8   1  -1   42.51    2.24
   8   1   1   42.84    2.80
   9  -1   1   19.25    1.65
  -9  -1  -1   18.95    1.55
   9  -1   1   18.55    1.40
   9  -1   1   20.02    1.88
  -9  -1  -1   18.64    1.67
  -9   1  -1   18.77    1.53
   9   1   1   17.41    1.78
  10  -1   1    1.45    0.83
  10  -1   1    0.48    0.65
 -10  -1  -1    0.80    0.72
 -10   1  -1    0.93    0.63
  10   1   1    1.77    0.79
  11  -1   1    9.42    1.12
 -11  -1  -1    9.72    1.28
  11  -1   1    7.24    1.36
  11   1   1    9.61    1.57
 -11   1  -1   10.33    1.18
  12  -1   1    1.25    0.93
 -12  -1  -1    3.86    1.05
 -12   1  -1    2.01    0.77
  12   1   1    1.69    0.95
  13  -1   1   -0.14    0.82
 -13  -1  -1    2.06    0.97
 -13   1  -1    1.16    0.79
  13   1   1    1.23    1.01
  13  -2  -1    1.68    0.77
  13  -2  -1    1.54    0.98
 -13   2   1    1.42    0.71
  13   2  -1    1.88    0.99
  12  -2  -1    0.80    0.73
  12  -2  -1    0.70    0.66
  12  -2  -1    0.15    0.87
 -12   2   1    0.43    0.59
  12   2  -1    0.31    0.72
  11  -2  -1    0.76    0.74
  11  -2  -1    1.99    0.91
  11  -2  -1    1.91    0.78
  11   2  -1    1.96    0.85
 -11   2   1    1.29    0.60
  10  -2  -1   29.08    2.12
  10  -2  -1   30.15    1.96
  10  -2  -1   28.94    1.96
  10   2  -1   27.37    2.36
 -10   2   1   31.04    1.81
   9  -2  -1   45.96    2.61
   9  -2  -1   43.48    2.41
   9  -2  -1   43.47    2.86
   9  -2  -1   43.09    2.42
   9   2  -1   43.82    3.00
  -9   2   1   44.94    2.25
   8  -2  -1   81.32    3.66
   8  -2  -1   82.52    3.76
   8  -2  -1   83.27    4.47
   8  -2  -1   77.25    3.90
   8   2  -1   81.99    4.64
  -8   2   1   85.53    3.69
  -8   2   1   83.24    3.60
   7  -2  -1  107.59    4.80
   7  -2  -1  101.83    4.58
   7  -2  -1  100.02    4.92
   7  -2  -1  103.83    4.45
  -7  -2   1  100.57    4.76
   7  -2  -1  115.10    5.54
   7  -2  -1  113.68    4.64
   7   2  -1  112.01    5.72
  -7   2   1  111.36    4.52
  -7   2   1  113.85    4.57
   6  -2  -1   69.08    3.07
  -6  -2   1   69.19    3.23
   6  -2  -1   77.97    3.79
   6  -2  -1   68.18    3.28
   6  -2  -1   68.99    3.42
   6  -2  -1   71.01    3.17
  -6   2   1   70.88    3.22
   6   2  -1   70.54    3.90
  -6   2   1   71.22    3.17
  -6   2   1   71.09    3.01
   5  -2  -1  179.95    7.37
   5  -2  -1  181.03    7.55
   5  -2  -1  178.68    6.77
   5  -2  -1  197.65    8.57
  -5  -2   1  177.76    7.37
   5  -2  -1  180.26    7.59
  -5   2   1  178.97    7.06
   5   2  -1  178.73    7.34
   5   2  -1  179.07    8.71
  -5   2   1  164.26    7.53
  -5   2   1  185.11    7.21
   4  -2  -1   79.52    3.40
   4  -2  -1   73.55    3.05
  -4  -2   1   73.24    3.19
  -4  -2   1   73.82    3.22
   4  -2  -1   76.05    3.26
   4  -2  -1   73.15    3.39
  -4   2   1   75.57    3.25
   4   2  -1   76.26    3.93
  -4   2   1   71.49    3.36
  -4   2   1   78.91    3.31
  -3  -2   1    7.31    0.54
   3  -2  -1    6.49    0.62
   3  -2  -1    7.73    0.68
  -3  -2   1    6.99    0.49
   3  -2  -1    7.25    0.68
  -3   2   1    7.22    0.79
  -3   2   1    6.66    0.64
   3   2  -1    6.28    0.82
  -3   2   1    9.06    0.87
   2  -2  -1   44.26    1.84
   2  -2  -1   43.90    1.99
   2  -2  -1   43.92    2.01
  -2   2   1   44.01    2.09
  -2   2   1   43.48    1.98
  -2   2   1   44.02    2.05
   2   2  -1   43.44    2.38
  -2   2   1   43.67    1.98
   1  -2  -1   72.33    2.78
   1  -2  -1   70.15    3.03
   1  -2  -1   72.52    3.03
   1   2  -1   74.18    3.01
  -1   2   1   75.09    3.01
  -1   2   1   71.96    3.08
  -1   2   1   72.58    3.01
  -1   2   1   70.40    3.00
   0  -2  -1   67.35    2.77
   0  -2   1   65.63    2.51
   0  -2  -1   65.16    2.76
   0  -2  -1   65.76    2.58
   0   2   1   69.59    2.89
   0   2  -1   69.93    2.86
  -1  -2  -1  104.46    3.96
   1  -2   1  106.86    4.31
  -1  -2  -1  109.60    4.24
   1  -2   1  105.45    3.85
   1  -2   1  114.77    4.34
  -1  -2  -1  103.05    4.23
   1   2   1  105.99    4.29
  -1   2  -1  104.22    4.30
  -1   2  -1  100.60    4.25
  -1   2  -1  103.01    4.20
  -2  -2  -1  188.76    7.19
  -2  -2  -1  176.49    7.23
   2  -2   1  161.85    6.43
   2  -2   1  179.12    7.31
   2  -2   1  190.94    7.33
  -2   2  -1  185.37    7.28
  -2   2  -1  181.82    7.12
  -2   2  -1  191.37    7.36
   2   2   1  179.22    7.04
  -2   2  -1  171.68    6.92
  -3  -2  -1   94.84    3.96
  -3  -2  -1  101.97    3.95
   3  -2   1   87.36    3.49
   3  -2   1   94.99    4.02
   3  -2   1   94.22    4.01
  -3   2  -1   96.37    3.96
  -3   2  -1   87.06    4.00
   3   2   1   90.11    4.59
  -3   2  -1   88.94    3.79
   4  -2   1  231.99    9.52
   4  -2   1  261.17   11.14
  -4  -2  -1  226.15    9.38
   4  -2   1  233.01    9.51
   4  -2   1  228.70    9.09
   4  -2   1  209.08    8.37
   4   2   1  244.22    9.30
   4   2   1  234.45    8.98
  -4   2  -1  229.61    8.88
  -4   2  -1  219.51    9.51
   4   2   1  242.09   10.96
   5  -2   1   36.02    2.29
   5  -2   1   33.02    1.81
  -5  -2  -1   29.60    1.67
  -5  -2  -1   30.52    1.74
   5  -2   1   32.51    1.58
   5  -2   1   30.94    1.78
   5  -2   1   31.96    1.79
   5  -2   1   32.35    1.76
   5   2   1   33.58    1.66
  -5   2  -1   28.36    1.77
   5   2   1   32.84    1.64
  -5   2  -1   32.14    1.68
   5   2   1   33.72    2.07
   6  -2   1    2.58    0.52
   6  -2   1    2.64    0.58
   6  -2   1    1.35    0.68
   6  -2   1    3.07    0.71
   6  -2   1    2.33    0.59
  -6  -2  -1    1.91    0.49
   6  -2   1    2.22    0.49
   6   2   1    2.39    0.64
  -6   2  -1    2.48    0.55
   6   2   1    2.07    0.46
   7  -2   1    6.24    0.87
  -7  -2  -1    5.85    0.84
   7  -2   1    5.04    0.72
   7  -2   1    7.11    0.98
   7  -2   1    5.78    0.86
   7  -2   1    5.43    1.05
   7  -2   1    6.92    0.85
  -7   2  -1    5.13    0.55
   7   2   1    6.12    1.03
  -7   2  -1    4.63    0.72
   8  -2   1   40.64    2.44
  -8  -2  -1   36.09    2.26
   8  -2   1   38.03    2.73
   8  -2   1   37.96    2.07
   8  -2   1   40.24    2.18
   8  -2   1   40.22    2.27
   8   2   1   38.96    2.68
  -8   2  -1   40.56    2.13
  -8   2  -1   40.66    1.98
   9  -2   1   10.90    1.29
   9  -2   1    7.15    1.30
   9  -2   1   12.19    1.26
   9  -2   1   12.29    1.29
   9  -2   1    9.42    1.09
   9   2   1   11.72    1.43
  -9   2  -1   10.70    1.06
  10  -2   1   32.97    2.07
  10  -2   1   26.95    2.49
  10  -2   1   38.36    2.34
  10   2   1   27.43    2.47
 -10   2  -1   35.20    1.91
  11  -2   1   14.59    1.43
  11  -2   1   12.15    1.39
  11  -2   1   10.66    1.68
  11  -2   1   10.41    1.33
  11   2   1   14.42    1.81
 -11   2  -1   12.92    1.31
  12  -2   1   40.21    2.41
  12  -2   1   28.68    2.78
  12   2   1   30.39    2.89
 -12   2  -1   38.14    2.17
  13  -2   1    5.66    1.14
  13   2   1    5.63    1.46
  12  -3  -1    2.40    1.05
  12  -3  -1    2.42    0.93
  12   3  -1    1.40    0.97
  11  -3  -1   70.29    3.63
  11  -3  -1   68.20    3.51
  11  -3  -1   69.68    3.56
  11   3  -1   61.48    4.33
  10  -3  -1    0.53    0.58
  10  -3  -1    0.55    0.84
  10  -3  -1    0.11    0.59
  10   3  -1    0.03    0.65
   9  -3  -1   26.17    1.83
   9  -3  -1   25.27    2.17
  -9   3   1   29.01    1.95
   9   3  -1   26.96    2.29
   8  -3  -1   18.16    1.91
   8  -3  -1   20.68    1.69
   8  -3  -1   18.99    1.49
   8  -3  -1   17.80    1.59
   8   3  -1   23.58    1.95
  -8   3   1   21.28    1.64
   7  -3  -1    0.85    0.72
   7  -3  -1    0.03    0.70
   7  -3  -1    0.55    0.62
   7  -3  -1    0.70    0.50
   7   3  -1    0.97    0.63
  -7   3   1    1.19    0.69
  -7   3   1    1.15    0.59
   6  -3  -1    5.67    0.81
   6  -3  -1    6.84    0.97
  -6  -3   1    6.69    0.77
   6  -3  -1    7.76    0.95
   6  -3  -1    6.42    0.84
  -6   3   1    7.03    0.97
  -6   3   1    6.06    0.82
   6   3  -1    6.64    1.04
  -5  -3   1   91.93    4.06
   5  -3  -1   94.56    4.36
   5  -3  -1   92.49    3.87
   5   3  -1   99.65    5.06
  -5   3   1   94.83    4.15
  -5   3   1   97.91    4.27
   4  -3  -1   26.99    1.45
   4  -3  -1   27.65    1.60
  -4  -3   1   28.24    1.70
  -4  -3   1   27.91    1.34
  -4   3   1   28.77    1.68
  -4   3   1   27.87    1.70
   4   3  -1   27.63    1.51
   4   3  -1   26.48    1.85
   3  -3  -1  286.65   10.16
  -3  -3   1  250.21   10.62
   3  -3  -1  284.61   11.37
   3  -3  -1  285.60   11.35
  -3   3   1  269.36   11.33
   3   3  -1  288.04   13.19
  -3   3   1  282.88   10.80
  -3   3   1  289.77   11.05
   3   3  -1  291.88   10.85
   2  -3  -1   16.54    1.05
   2  -3  -1   16.93    1.04
   2  -3  -1   19.16    1.07
  -2   3   1   18.01    1.04
  -2   3   1   17.52    1.27
   2   3  -1   20.40    1.27
  -2   3   1   18.40    1.30
   2   3  -1   18.15    1.34
   2   3  -1   19.10    1.20
  -1  -3   1  177.69    6.42
   1  -3  -1  168.72    7.09
   1  -3  -1  174.02    7.08
   1  -3  -1  170.84    6.45
  -1   3   1  180.07    6.91
   1   3  -1  178.07    6.99
   1   3  -1  180.44    6.87
   1   3  -1  174.87    8.34
  -1   3   1  174.13    7.07
   0  -3   1    8.52    0.64
   0  -3  -1    6.94    0.68
   0  -3  -1    7.15    0.54
   0  -3  -1    7.76    0.56
   0  -3   1    7.57    0.83
   0   3   1    8.98    0.82
   0   3  -1    9.17    0.83
   0   3  -1    8.79    0.88
   0   3   1    7.94    0.86
   0   3  -1    8.07    0.85
   1  -3   1   40.25    1.76
  -1  -3  -1   40.79    1.85
   1  -3   1   43.82    2.34
   1  -3   1   40.87    1.87
   1  -3   1   42.78    1.90
   1   3   1   41.39    2.25
  -1   3  -1   41.07    2.12
   1   3   1   42.97    2.03
   1   3   1   41.61    2.13
  -1   3  -1   40.61    2.06
   2  -3   1    1.09    0.31
   2  -3   1    1.36    0.33
   2  -3   1    2.01    0.48
   2  -3   1    1.33    0.36
  -2  -3  -1    1.26    0.43
  -2   3  -1    1.18    0.36
   2   3   1    0.27    0.31
   2   3   1    1.36    0.42
   2   3   1    1.18    0.50
  -2   3  -1    1.41    0.51
  -2   3  -1    1.92    0.60
   3  -3   1    0.65    0.34
   3  -3   1    0.06    0.43
   3  -3   1    0.24    0.30
  -3  -3  -1    0.02    0.27
   3  -3   1    0.26    0.28
  -3   3  -1    0.31    0.37
  -3   3  -1    0.28    0.48
   3   3   1   -0.08    0.42
  -3   3  -1    0.96    0.44
   3   3   1   -0.01    0.34
   3   3   1    0.22    0.34
   4  -3   1    3.10    0.55
  -4  -3  -1    2.26    0.48
   4  -3   1    2.45    0.65
  -4  -3  -1    2.57    0.49
   4  -3   1    2.40    0.45
  -4   3  -1    3.26    0.70
  -4   3  -1    3.37    0.64
   4   3   1    2.32    0.59
  -5  -3  -1  143.38    6.94
   5  -3   1  186.64    8.41
   5  -3   1  170.44    7.18
   5  -3   1  154.99    6.26
   5  -3   1  169.33    6.92
  -5   3  -1  171.81    6.76
  -5   3  -1  176.94    6.97
   5   3   1  170.20    8.23
  -6  -3  -1    4.20    0.68
   6  -3   1    3.12    0.84
   6  -3   1    4.57    0.68
   6  -3   1    4.13    0.94
   6  -3   1    2.59    0.67
   6  -3   1    3.24    0.65
  -6   3  -1    2.76    0.64
   6   3   1    3.85    0.81
   7  -3   1  130.12    5.95
   7  -3   1  122.67    6.78
   7  -3   1  126.93    5.20
   7  -3   1  136.83    5.73
   7  -3   1  132.19    5.68
  -7   3  -1  133.27    5.53
   7   3   1  134.92    6.83
   8  -3   1    3.08    0.81
   8  -3   1    2.06    0.88
   8  -3   1    1.25    0.54
   8  -3   1    1.35    0.69
   8  -3   1    1.41    0.83
  -8   3  -1    1.18    0.61
   8   3   1    2.18    0.80
   9  -3   1   32.43    2.25
   9  -3   1   33.44    2.39
  -9   3  -1   37.39    2.19
   9   3   1   32.29    2.59
  10  -3   1    0.27    0.87
  10   3   1    0.79    0.77
  11  -3   1    0.25    0.74
  11  -3   1   -0.16    0.82
  11   3   1   -0.31    0.71
  12  -3   1   -0.23    0.76
  12  -3   1   -0.52    0.87
  12   3   1   -0.02    0.81
  11  -4  -1    3.68    1.16
  11   4  -1    3.43    1.12
  10  -4  -1   -0.34    0.90
  10   4  -1    0.33    0.74
 -10   4   1    0.86    0.76
   9  -4  -1    4.08    1.09
   9  -4  -1    1.60    0.96
  -9   4   1    2.03    0.75
   9   4  -1    1.83    0.86
   8  -4  -1   90.61    4.64
   8  -4  -1   98.39    4.36
   8  -4  -1   99.59    4.66
  -8   4   1   97.09    4.58
   8   4  -1  101.95    5.62
   7  -4  -1   27.02    1.83
  -7   4   1   25.61    2.07
   7   4  -1   29.25    2.28
  -7   4   1   31.89    2.07
   6  -4  -1  133.63    5.57
  -6   4   1  141.47    6.16
   6   4  -1  139.50    7.24
  -6   4   1  142.19    6.01
   5  -4  -1    0.49    0.45
   5   4  -1    0.10    0.54
  -5   4   1    0.80    0.56
  -5   4   1    0.47    0.61
   4  -4  -1    2.33    0.58
   4  -4  -1    1.85    0.53
   4   4  -1    2.94    0.74
  -4   4   1    0.60    0.64
  -4   4   1    2.18    0.69
   3  -4  -1    8.23    0.82
  -3  -4   1   11.09    1.12
  -3  -4   1    9.42    0.92
   3  -4  -1    9.16    0.85
   3   4  -1    9.13    0.99
  -3   4   1    8.25    1.10
  -3   4   1    8.34    0.98
   3   4  -1    8.90    1.13
  -2  -4   1    5.37    0.67
   2  -4  -1    4.89    0.66
   2  -4  -1    4.83    0.65
   2   4  -1    5.20    0.75
  -2   4   1    5.01    0.78
  -2   4   1    4.89    0.83
   2   4  -1    4.92    0.81
   2   4  -1    5.43    0.81
   1  -4  -1    3.06    0.56
  -1  -4   1    3.57    0.72
  -1  -4   1    3.42    0.49
   1  -4  -1    4.62    0.54
  -1   4   1    3.02    0.67
   1   4  -1    2.77    0.66
  -1   4   1    3.41    0.76
   1   4  -1    3.65    0.69
   1   4  -1    2.58    0.61
   0  -4   1   84.91    3.32
   0  -4   1   83.30    4.33
   0  -4  -1   81.69    3.50
   0  -4  -1   79.25    3.49
   0  -4  -1   82.66    3.39
   0   4  -1   83.69    3.81
   0   4   1   84.84    3.72
   0   4  -1   81.81    4.31
   0   4  -1   84.21    3.73
   0   4   1   84.89    3.83
   1  -4   1   45.09    2.04
   1  -4   1   43.86    2.07
   1  -4   1   46.05    2.60
   1  -4   1   45.40    2.01
  -1  -4  -1   41.95    2.05
   1   4   1   45.81    2.33
  -1   4  -1   44.44    2.36
  -1   4  -1   44.52    2.38
   1   4   1   42.85    2.36
   2  -4   1  247.22   10.95
   2  -4   1  219.52    9.38
   2  -4   1  215.36    8.38
  -2  -4  -1  229.09    8.54
  -2   4  -1  225.73    9.31
   2   4   1  247.41    9.04
  -2   4  -1  230.83    9.10
   2   4   1  228.37   10.89
   2   4   1  232.66    9.26
   3  -4   1   16.88    1.07
   3  -4   1   17.33    1.20
  -3  -4  -1   16.41    1.25
  -3   4  -1   16.71    1.42
   3   4   1   18.03    1.43
  -3   4  -1   20.24    1.54
   3   4   1   18.25    1.42
   4  -4   1   23.03    1.54
  -4  -4  -1   25.32    1.59
   4  -4   1   24.16    1.37
  -4   4  -1   26.49    1.81
  -4   4  -1   23.53    1.70
   4   4   1   22.95    1.76
   4   4   1   25.43    1.69
  -5   4  -1    0.34    0.49
  -5   4  -1    0.71    0.70
   5   4   1    0.03    0.40
   6  -4   1   16.52    1.63
   6   4   1   16.85    1.64
  -6   4  -1   17.76    1.60
   7  -4   1    9.73    1.34
   7   4   1   10.17    1.45
  -7   4  -1    6.41    1.01
   8  -4   1   24.56    1.89
   8  -4   1   22.83    1.95
  -8   4  -1   24.95    1.94
   8   4   1   28.37    2.27
   9  -4   1    2.67    1.03
   9  -4   1    2.77    1.10
  -9   4  -1    3.56    0.89
   9   4   1    2.18    0.92
  10  -4   1   71.79    3.89
  10  -4   1   73.46    3.84
 -10   4  -1   70.92    3.78
  11  -4   1    2.81    1.11
  11   4   1    2.81    1.10
   9  -5  -1   17.44    1.95
  -9   5   1   11.69    1.53
   9   5  -1   11.76    1.76
   8  -5  -1    2.69    1.00
  -8   5   1   -0.37    0.70
   8   5  -1    0.06    0.68
   7   5  -1   -0.12    0.60
  -7   5   1   -0.40    0.59
  -7   5   1    0.31    0.88
   6   5  -1    8.31    1.34
  -6   5   1    9.05    1.41
  -6   5   1    8.16    1.17
  -5  -5   1   43.86    2.38
   5  -5  -1   42.40    2.31
  -5   5   1   46.75    2.81
   5   5  -1   44.72    2.99
  -5   5   1   44.46    2.68
   4  -5  -1   53.95    2.57
  -4  -5   1   51.18    2.59
  -4   5   1   52.81    2.92
   4   5  -1   50.12    3.24
  -4   5   1   53.74    3.04
  -3  -5   1   53.14    2.42
   3  -5  -1   44.47    2.32
  -3  -5   1   46.21    2.76
   3   5  -1   48.88    2.71
  -3   5   1   51.06    2.81
  -3   5   1   46.47    2.82
   3   5  -1   48.43    3.06
  -2  -5   1   41.10    2.09
  -2  -5   1   43.51    2.80
   2  -5  -1   45.44    2.18
  -2   5   1   43.27    2.53
   2   5  -1   43.33    2.54
  -2   5   1   42.50    2.60
   2   5  -1   40.67    2.71
   2   5  -1   41.21    2.48
  -1  -5   1   34.86    1.82
   1  -5  -1   35.67    1.87
   1   5  -1   37.64    2.30
   1   5  -1   33.44    2.22
  -1   5   1   34.58    2.22
  -1   5   1   33.37    2.27
   0  -5   1   26.47    1.51
   0  -5  -1   27.95    1.60
   0   5   1   29.13    2.00
   0   5  -1   25.56    1.92
   0   5  -1   27.94    2.00
   0   5   1   23.60    1.87
   1  -5   1   -0.39    0.38
  -1  -5  -1   -0.24    0.39
  -1   5  -1    0.84    0.63
  -1   5  -1    0.31    0.58
   1   5   1    0.22    0.64
   1   5   1    0.09    0.58
  -2  -5  -1    7.50    0.92
  -2   5  -1    6.15    0.99
  -2   5  -1    7.00    1.13
   2   5   1    5.71    1.00
   2   5   1    6.96    1.02
  -3  -5  -1    7.39    0.91
  -3   5  -1    6.33    1.02
   3   5   1    7.45    1.09
  -3   5  -1    4.21    0.98
  -4  -5  -1   18.82    1.52
   4   5   1   20.97    1.70
  -4   5  -1   21.14    1.77
  -4   5  -1   18.53    1.74
  -5  -5  -1   48.89    2.64
  -5   5  -1   50.12    2.90
  -5   5  -1   47.50    3.00
   5   5   1   53.29    3.26
  -6  -5  -1   30.34    2.01
   6  -5   1   30.38    2.25
   6   5   1   32.33    2.44
  -6   5  -1   31.26    2.24
  -7  -5  -1   28.25    2.03
   7  -5   1   32.44    2.35
  -7   5  -1   34.80    2.37
   7   5   1   32.37    2.56
   8  -5   1   18.94    1.85
  -8   5  -1   13.63    1.61
   8   5   1   18.40    1.93
   9  -5   1   17.52    1.95
  -9   5  -1   13.18    1.65
   9   5   1   13.96    2.00
  -7  -6   1   36.06    2.40
  -7   6   1   39.43    2.82
  -7   6   1   37.49    2.92
   7   6  -1   44.56    3.21
  -6  -6   1   10.48    1.29
  -6   6   1    5.36    1.18
  -6   6   1    8.45    1.56
  -5  -6   1   33.43    2.09
  -5   6   1   28.07    2.31
  -5   6   1   32.44    2.55
  -4  -6   1    9.44    1.17
  -4   6   1    9.03    1.51
  -4   6   1   10.12    1.43
  -3  -6   1    0.02    0.55
  -3   6   1   -0.25    0.68
  -3   6   1    0.28    0.84
  -2  -6   1    9.44    1.33
  -2   6   1    6.12    1.27
   2   6  -1    7.50    1.26
  -2   6   1    5.69    1.11
   2   6  -1    5.91    1.20
   1  -6  -1   78.00    3.59
   1   6  -1   81.89    4.15
   1   6  -1   80.28    4.13
  -1   6   1   83.72    4.14
  -1   6   1   77.22    4.16
   0  -6  -1    0.89    0.62
   0   6   1    0.97    0.81
   0   6  -1    0.55    0.80
   0   6   1    0.03    0.73
   0   6  -1    0.40    0.74
  -1  -6  -1   47.56    2.47
   1   6   1   46.81    2.90
  -1   6  -1   43.95    2.86
  -1   6  -1   47.87    2.93
   1   6   1   47.16    2.97
  -2  -6  -1    7.11    1.01
  -2   6  -1    6.40    1.18
   2   6   1    7.62    1.28
  -2   6  -1    3.62    1.04
  -3  -6  -1   50.00    2.65
  -3   6  -1   50.56    3.11
   3   6   1   49.09    2.98
  -3   6  -1   49.81    3.07
  -4  -6  -1    3.36    0.81
  -4   6  -1    5.60    1.11
  -4   6  -1    3.61    1.07
  -5  -6  -1    3.55    0.91
  -5   6  -1    3.97    1.05
  -5   6  -1    2.97    1.13
  -6  -6  -1    2.17    0.82
   6  -6   1    1.44    1.00
  -6   6  -1    1.13    0.92
  -7  -6  -1    7.21    1.27
   7  -6   1    6.36    1.41
  -7   6  -1    5.84    1.27
  -3   7   1    4.72    1.28
  -3   7   1    2.89    1.20
  -1  -7   1    1.77    1.08
  -1   7   1   -0.03    0.93
   1   7  -1    0.08    0.92
  -1   7   1    1.64    1.02
   1   7  -1    0.38    1.07
   0   7   1   24.17    2.34
   0   7  -1   29.09    2.57
   0   7   1   27.52    2.53
   0   7  -1   27.41    2.42
  -1   7  -1    0.03    1.00
   1   7   1    0.47    0.99
  -1   7  -1   -0.45    0.90
  -2   7  -1    3.56    1.23
   2   7   1    5.85    1.41
  -2   7  -1    6.80    1.46
  -3  -7  -1    0.60    0.71
  -3   7  -1    0.31    0.93
  -3   7  -1    1.36    1.06
  13   0  -2   -0.16    0.65
 -13   0   2   -0.09    0.72
  12   0  -2   29.70    2.71
 -12   0   2   41.69    2.46
  11   0  -2   -0.30    0.56
 -11   0   2   -0.12    0.65
 -10   0   2    0.21    0.61
  10   0  -2    1.56    0.63
  10   0  -2    1.43    0.67
   9   0  -2   -0.21    0.38
  -9   0   2   -0.21    0.55
   9   0  -2    0.14    0.44
  -9   0   2   -0.74    0.45
  -8   0   2   43.03    2.31
   8   0  -2   45.87    2.74
   8   0  -2   42.64    2.14
  -8   0   2   41.26    2.37
   8   0  -2   41.91    2.27
   7   0  -2   -0.37    0.28
   7   0  -2   -0.20    0.31
   7   0  -2    0.04    0.30
  -7   0   2   -0.23    0.34
  -7   0   2   -0.25    0.41
  -6   0   2  419.10   17.04
  -6   0   2  436.67   17.09
   6   0  -2  443.74   17.10
   6   0  -2  441.36   15.35
   6   0  -2  418.52   16.54
   6   0  -2  423.27   16.06
   6   0  -2  429.17   19.60
  -6   0   2  388.68   16.66
  -5   0   2    0.03    0.32
   5   0  -2   -0.07    0.29
   5   0  -2   -0.05    0.28
   5   0  -2    0.41    0.33
   5   0  -2   -0.17    0.32
   5   0  -2   -0.52    0.31
  -5   0   2   -0.61    0.32
  -5   0   2   -0.90    0.40
   5   0  -2   -0.52    0.40
   4   0  -2   41.29    1.98
  -4   0   2   42.81    2.07
   4   0  -2   44.29    2.11
   4   0  -2   44.03    1.99
   4   0  -2   45.45    1.95
   4   0  -2   44.72    2.38
  -4   0   2   43.48    2.10
   4   0  -2   47.43    2.12
   3   0  -2    0.40    0.24
  -3   0   2    0.04    0.21
  -3   0   2   -0.03    0.20
   3   0  -2   -0.25    0.17
   3   0  -2   -0.11    0.18
   2   0  -2    1.26    0.28
   2   0  -2    1.12    0.28
  -2   0   2    1.28    0.30
   2   0  -2    1.63    0.33
  -2   0   2    0.90    0.27
  -1   0   2   -0.74    0.14
   1   0  -2   -0.63    0.18
  -1   0   2   -0.81    0.17
  -1   0   2   -0.94    0.14
   1   0  -2   -0.81    0.16
   0   0  -2   22.87    1.07
   0   0   2   23.16    1.07
   0   0  -2   22.14    1.06
   1   0   2   -0.20    0.17
   1   0   2   -0.24    0.18
  -1   0  -2   -0.18    0.19
  -1   0  -2   -0.21    0.17
   2   0   2  316.46   12.38
  -2   0  -2  325.21   12.40
  -2   0  -2  264.91   12.35
   2   0   2  336.57   12.44
  -3   0  -2   -0.21    0.31
  -3   0  -2   -0.67    0.14
   3   0   2   -0.40    0.25
   3   0   2   -0.58    0.28
   4   0   2  212.34    8.62
   4   0   2  202.07    8.31
   4   0   2  227.62   10.04
   4   0   2  240.46    8.69
  -4   0  -2  182.15    8.35
   4   0   2  196.68    8.19
  -4   0  -2  222.53    8.67
   4   0   2  197.98    8.32
   5   0   2    0.03    0.34
  -5   0  -2   -0.04    0.19
   5   0   2   -0.29    0.38
   5   0   2    0.14    0.48
   5   0   2    0.45    0.77
   5   0   2    0.22    0.47
  -5   0  -2   -0.21    0.53
  -5   0  -2    0.45    0.47
   6   0   2    3.00    0.48
  -6   0  -2    2.51    0.58
   6   0   2    2.13    0.53
  -6   0  -2    2.42    0.61
   6   0   2    2.83    0.74
  -7   0  -2   -0.20    0.47
   7   0   2    0.21    0.49
   7   0   2    0.74    0.60
   7   0   2   -0.40    0.38
  -7   0  -2    0.15    0.26
   8   0   2   67.42    3.18
   8   0   2   63.00    3.92
  -8   0  -2   64.38    3.22
   9   0   2    0.17    0.62
  -9   0  -2   -0.84    0.61
  10   0   2   33.95    2.78
 -10   0  -2   39.64    2.43
 -11   0  -2    0.33    0.66
  11   0   2    0.29    0.74
 -12   0  -2   83.54    3.82
  12   0   2   59.12    4.55
  13   0   2    0.15    0.83
 -13   0  -2    0.67    0.78
 -13  -1   2    6.83    1.27
 -13   1   2    9.64    1.32
  13   1  -2    4.13    1.19
  12  -1  -2    2.95    0.96
 -12  -1   2    7.34    1.16
  12  -1  -2    5.10    1.09
 -12   1   2    6.70    1.06
  12   1  -2    5.30    1.20
  11  -1  -2   85.45    3.99
  11  -1  -2   81.72    3.89
  11  -1  -2   84.91    4.10
 -11  -1   2   83.78    4.16
  11   1  -2   79.07    4.97
 -11   1   2   92.44    4.11
  10  -1  -2   24.88    1.72
  10  -1  -2   25.54    1.87
 -10  -1   2   27.49    2.00
  10  -1  -2   24.67    2.05
  10  -1  -2   27.50    1.88
  10   1  -2   23.02    2.11
 -10   1   2   27.38    1.80
  -9  -1   2  135.68    5.79
   9  -1  -2  134.16    5.52
   9  -1  -2  131.49    5.56
  -9  -1   2  119.70    5.90
   9  -1  -2  132.73    6.74
   9  -1  -2  133.31    5.63
   9   1  -2  132.46    6.89
  -9   1   2  129.15    5.65
   8  -1  -2   12.63    1.29
  -8  -1   2   12.33    1.14
  -8  -1   2   11.28    1.07
   8  -1  -2   14.90    1.23
   8  -1  -2   11.97    1.09
   8  -1  -2   12.41    1.35
  -8   1   2   13.96    1.11
  -8   1   2   12.02    1.16
   8   1  -2   11.87    1.34
   7  -1  -2    4.96    0.74
  -7  -1   2    5.26    0.69
   7  -1  -2    5.68    0.84
   7  -1  -2    4.15    0.71
   7  -1  -2    6.04    0.72
  -7  -1   2    5.74    0.76
   7  -1  -2    6.23    0.77
  -7   1   2    4.30    0.60
  -7   1   2    5.74    0.67
  -7   1   2    4.79    0.76
   7   1  -2    5.11    0.88
   6  -1  -2    6.23    0.78
  -6  -1   2    5.64    0.72
   6  -1  -2    6.53    0.67
   6  -1  -2    5.60    0.74
  -6  -1   2    5.68    0.64
   6  -1  -2    6.57    0.69
   6  -1  -2    6.55    0.81
   6  -1  -2    4.75    0.65
   6  -1  -2    5.48    0.77
  -6   1   2    4.54    0.60
  -6   1   2    4.72    0.60
   6   1  -2    6.48    0.90
  -6   1   2    6.99    0.86
  -6   1   2    5.69    0.75
   5  -1  -2   29.52    1.77
   5  -1  -2   30.98    1.68
   5  -1  -2   32.42    1.65
  -5  -1   2   30.19    1.61
   5  -1  -2   29.60    1.56
  -5  -1   2   29.19    1.56
   5  -1  -2   30.63    1.69
   5  -1  -2   29.19    1.69
  -5   1   2   28.87    1.59
   5   1  -2   29.25    1.59
  -5   1   2   30.77    1.69
  -5   1   2   27.93    1.54
  -5   1   2   29.30    1.50
   5   1  -2   31.12    1.92
  -5   1   2   29.65    1.65
   4  -1  -2    1.34    0.40
  -4  -1   2    1.19    0.34
   4  -1  -2    1.74    0.54
   4  -1  -2    1.27    0.44
  -4  -1   2    1.11    0.37
   4  -1  -2    1.31    0.41
   4   1  -2    1.37    0.38
  -4   1   2    1.69    0.50
  -4   1   2    1.84    0.48
  -4   1   2    1.00    0.38
  -4   1   2    1.67    0.45
  -4   1   2    1.88    0.40
   4   1  -2    1.06    0.40
  -3  -1   2  182.20    7.33
  -3  -1   2  181.87    7.34
   3  -1  -2  179.13    6.65
   3  -1  -2  189.93    7.45
   3   1  -2  185.51    7.33
  -3   1   2  182.01    7.42
  -3   1   2  177.85    7.41
   3   1  -2  187.40    7.31
   3   1  -2  178.00    8.56
  -3   1   2  180.47    7.20
   2  -1  -2   17.92    0.92
  -2  -1   2   17.82    0.89
   2  -1  -2   19.65    0.99
  -2  -1   2   17.62    0.89
   2  -1  -2   18.06    0.99
   2   1  -2   17.60    0.86
  -2   1   2   17.79    0.97
   2   1  -2   17.89    0.87
  -2   1   2   18.43    0.98
   1  -1  -2  221.75    8.85
   1  -1  -2  224.31    8.86
   1  -1  -2  216.04    7.89
  -1  -1   2  223.22    8.77
  -1  -1   2  226.34    8.77
  -1   1   2  226.64    8.86
   1   1  -2  222.09    8.75
   1   1  -2  222.62    8.75
  -1   1   2  220.15    8.84
   0  -1   2   38.49    1.59
   0  -1  -2   35.52    1.60
   0  -1   2   37.04    1.56
   0  -1  -2   33.18    1.45
   0  -1  -2   36.29    1.61
   0   1  -2   38.14    1.61
   0   1   2   33.87    1.59
   0   1   2   36.11    1.60
   0   1   2   34.53    1.59
   0   1  -2   36.79    1.55
  -1  -1  -2  261.91   10.72
   1  -1   2  292.57   10.80
  -1  -1  -2  248.74    9.57
   1  -1   2  277.45   10.83
  -1  -1  -2  271.07   10.73
   1   1   2  279.59   10.74
  -1   1  -2  278.95   10.77
  -1   1  -2  282.13   10.75
   1   1   2  253.58   10.71
  -2  -1  -2   12.48    0.74
   2  -1   2   10.82    0.85
   2  -1   2   11.18    0.81
   2  -1   2   12.88    0.81
  -2  -1  -2   11.18    0.77
  -2   1  -2   12.58    0.78
   2   1   2   12.31    0.70
  -2   1  -2   12.87    0.85
   2   1   2   12.11    0.79
  -3  -1  -2    0.31    0.32
   3  -1   2    0.95    0.48
   3  -1   2    0.33    0.31
   3  -1   2   -0.16    0.26
   3  -1   2    0.79    0.44
   3  -1   2    0.04    0.20
  -3  -1  -2    0.33    0.32
   3   1   2    0.60    0.29
   3   1   2   -0.30    0.40
  -3   1  -2    0.34    0.33
   3   1   2    0.38    0.34
  -3   1  -2    0.92    0.34
   3   1   2    0.46    0.28
   4  -1   2    3.80    0.48
   4  -1   2    4.56    0.66
   4  -1   2    4.47    0.57
  -4  -1  -2    4.23    0.63
  -4  -1  -2    3.28    0.61
   4  -1   2    4.18    0.68
   4  -1   2    4.46    0.91
   4   1   2    3.62    0.70
   4   1   2    4.56    0.62
   4   1   2    5.03    0.64
  -4   1  -2    4.00    0.55
   4   1   2    4.89    0.75
  -4   1  -2    5.15    0.69
  -4   1  -2    4.47    0.64
   5  -1   2   17.29    1.32
  -5  -1  -2   15.91    1.13
   5  -1   2   14.58    0.97
   5  -1   2   23.10    1.79
   5  -1   2   18.94    1.25
   5  -1   2   15.92    1.12
  -5  -1  -2   14.69    1.17
   5  -1   2   15.12    1.14
   5  -1   2   16.36    1.22
  -5   1  -2   13.62    1.09
  -5   1  -2   17.82    1.24
   5   1   2   17.84    1.40
  -5   1  -2   15.78    1.16
  -5   1  -2   15.97    1.03
   5   1   2   18.46    1.19
   6  -1   2   10.52    0.95
   6  -1   2   10.09    1.28
   6  -1   2    9.34    0.92
   6  -1   2    8.60    0.87
   6  -1   2    9.03    1.00
  -6  -1  -2    9.45    0.87
  -6  -1  -2    8.14    1.00
  -6  -1  -2    7.97    0.83
   6  -1   2    9.24    0.99
   6  -1   2    9.89    0.81
   6  -1   2    9.45    0.95
  -6   1  -2    9.60    0.83
   6   1   2    9.17    0.91
   6   1   2    9.52    1.08
  -6   1  -2    9.36    0.93
  -6   1  -2    9.43    0.91
  -7  -1  -2   80.25    3.95
   7  -1   2   81.22    4.71
   7  -1   2   89.30    3.56
   7  -1   2   84.11    3.82
  -7  -1  -2   83.12    3.77
   7  -1   2   89.03    3.73
   7  -1   2   90.75    3.86
   7   1   2   80.02    3.65
   7   1   2   82.73    4.60
  -7   1  -2   82.85    4.04
  -7   1  -2   80.71    3.71
  -8  -1  -2   29.90    2.00
  -8  -1  -2   35.02    2.09
   8  -1   2   36.56    2.20
   8  -1   2   34.73    2.09
   8  -1   2   29.55    2.48
   8   1   2   33.89    2.45
  -8   1  -2   33.09    1.94
  -9  -1  -2   74.40    3.59
  -9  -1  -2   68.98    3.77
   9  -1   2   78.72    3.59
   9  -1   2   65.88    4.41
  -9   1  -2   76.18    3.57
   9   1   2   79.96    4.51
 -10  -1  -2    7.77    1.08
  10  -1   2    8.55    1.02
  10  -1   2    7.87    1.45
  10   1   2    9.07    1.46
 -10   1  -2    7.74    1.02
  11  -1   2   45.87    2.51
 -11  -1  -2   47.23    2.80
  11   1   2   35.12    3.15
 -11   1  -2   49.85    2.64
 -12  -1  -2    0.75    0.89
  12  -1   2    0.05    0.84
  12   1   2    0.77    0.86
 -12   1  -2    0.19    0.66
  13  -1   2    1.30    1.07
 -13  -1  -2    2.77    1.06
  13   1   2    1.44    1.08
 -13   1  -2    1.61    0.81
  13  -2  -2   15.31    1.85
  13  -2  -2   17.10    1.67
 -13   2   2   20.30    1.74
  12  -2  -2   14.02    1.66
  12  -2  -2   13.47    1.45
  12  -2  -2   19.10    1.74
 -12   2   2   16.54    1.51
  12   2  -2   12.63    1.90
  11  -2  -2    9.15    1.27
  11  -2  -2   11.97    1.45
  11  -2  -2   12.81    1.41
  11   2  -2    8.35    1.46
 -11   2   2   12.14    1.18
  10  -2  -2    2.63    0.87
  10  -2  -2    2.00    0.74
  10  -2  -2    1.21    0.61
  10   2  -2    1.55    0.74
 -10   2   2    1.02    0.56
   9  -2  -2   15.18    1.62
   9  -2  -2   16.02    1.40
   9  -2  -2   14.64    1.35
   9   2  -2   14.32    1.59
  -9   2   2   14.70    1.21
  -9   2   2   15.60    1.40
   8  -2  -2   82.78    3.79
   8  -2  -2   87.67    3.77
   8  -2  -2   83.35    3.94
  -8   2   2   81.84    3.72
   8   2  -2   82.26    4.68
  -8   2   2   81.03    3.64
   7  -2  -2  112.53    4.54
   7  -2  -2  110.95    4.65
  -7  -2   2  104.55    4.77
   7  -2  -2  105.56    4.79
   7  -2  -2  105.29    5.01
  -7   2   2  110.07    4.63
  -7   2   2  110.02    4.60
   7   2  -2  106.86    5.71
  -7   2   2  108.13    4.52
   6  -2  -2   44.67    2.45
  -6  -2   2   45.39    2.28
   6  -2  -2   48.16    2.60
   6  -2  -2   49.91    2.33
   6  -2  -2   47.43    2.30
   6   2  -2   48.27    2.88
  -6   2   2   44.45    2.32
  -6   2   2   48.61    2.14
  -6   2   2   48.69    2.35
  -5  -2   2   78.12    3.47
   5  -2  -2   81.18    3.68
  -5  -2   2   75.90    3.43
   5  -2  -2   81.30    3.40
   5  -2  -2   73.27    3.27
   5  -2  -2   76.94    3.52
   5  -2  -2   82.66    3.66
  -5   2   2   77.99    3.62
   5   2  -2   81.91    3.40
  -5   2   2   80.20    3.45
  -5   2   2   78.78    3.46
   5   2  -2   79.35    4.21
  -4  -2   2   55.90    2.43
   4  -2  -2   54.84    2.57
   4  -2  -2   55.49    2.60
  -4  -2   2   52.43    2.39
   4  -2  -2   50.84    2.35
   4  -2  -2   54.78    2.62
  -4   2   2   55.95    2.54
  -4   2   2   54.09    2.53
   4   2  -2   55.52    3.04
  -4   2   2   53.35    2.57
  -3  -2   2  139.45    5.51
   3  -2  -2  133.53    5.11
   3  -2  -2  143.36    5.72
   3  -2  -2  128.96    5.70
  -3  -2   2  136.26    5.50
  -3   2   2  137.24    5.45
   3   2  -2  137.25    6.62
  -3   2   2  136.86    5.52
  -3   2   2  132.99    5.68
   2  -2  -2   55.83    2.49
   2  -2  -2   55.83    2.27
   2  -2  -2   54.79    2.47
   2   2  -2   55.79    2.93
  -2   2   2   54.24    2.44
  -2   2   2   53.54    2.52
  -2   2   2   55.71    2.50
  -2   2   2   54.64    2.46
   1  -2  -2    0.29    0.26
   1  -2  -2    0.26    0.23
   1  -2  -2    0.22    0.22
  -1  -2   2   -0.13    0.23
  -1   2   2    0.40    0.22
   1   2  -2    0.14    0.27
   1   2  -2    1.21    0.43
  -1   2   2    0.08    0.38
   1   2  -2    0.29    0.31
  -1   2   2    0.20    0.21
  -1   2   2    0.03    0.35
   0  -2   2  137.94    5.18
   0  -2   2  137.51    5.24
   0  -2  -2  125.29    4.76
   0  -2   2  127.10    4.62
   0  -2  -2  125.56    5.23
   0  -2  -2  128.06    5.25
   0  -2   2  129.06    6.19
   0  -2  -2  124.79    5.24
   0   2  -2  130.66    5.15
   0   2   2  127.30    5.19
   0   2   2  123.78    5.20
   0   2   2  131.54    5.20
   0   2  -2  128.66    5.09
   0   2  -2  130.76    6.20
   1  -2   2   78.04    3.82
   1  -2   2   74.24    2.77
  -1  -2  -2   74.44    3.15
   1  -2   2   75.47    3.27
  -1  -2  -2   71.47    2.93
   1  -2   2   83.04    3.22
  -1  -2  -2   74.83    3.15
   1   2   2   72.53    3.21
   1   2   2   73.26    3.10
  -1   2  -2   74.27    3.13
  -1   2  -2   77.03    3.13
  -1   2  -2   73.80    3.16
   1   2   2   79.46    3.15
  -1   2  -2   77.45    3.25
   2  -2   2   97.63    4.08
   2  -2   2  102.88    4.79
  -2  -2  -2  101.44    4.00
  -2  -2  -2  102.09    4.03
   2  -2   2   90.90    4.02
  -2  -2  -2   93.79    3.72
   2  -2   2  104.58    4.17
   2  -2   2   83.22    3.49
   2   2   2  100.43    4.01
   2   2   2   96.87    3.93
  -2   2  -2   91.03    4.08
  -2   2  -2   99.24    4.05
   2   2   2   90.76    3.98
  -2   2  -2   95.08    3.93
   3  -2   2  163.54    6.69
   3  -2   2  160.12    6.48
   3  -2   2  145.62    5.80
  -3  -2  -2  169.59    6.64
   3  -2   2  171.04    6.76
   3  -2   2  171.47    7.79
  -3  -2  -2  155.03    6.63
  -3   2  -2  157.61    6.29
   3   2   2  162.93    6.50
   3   2   2  161.54    6.41
   3   2   2  164.27    7.67
  -3   2  -2  154.46    6.77
   4  -2   2  120.40    4.93
   4  -2   2  117.95    5.12
   4  -2   2  109.54    4.42
   4  -2   2  120.70    5.18
   4  -2   2  114.11    4.94
  -4  -2  -2  122.88    5.14
   4  -2   2  134.61    6.12
  -4   2  -2  110.27    5.16
   4   2   2  116.98    4.85
   4   2   2  118.35    5.85
   4   2   2  122.79    4.94
  -4   2  -2  116.57    4.78
   5  -2   2  184.79    7.33
   5  -2   2  195.36    8.91
   5  -2   2  180.75    7.57
   5  -2   2  169.43    6.59
   5  -2   2  177.67    7.22
   5  -2   2  182.28    7.62
  -5  -2  -2  171.60    7.52
   5   2   2  187.85    8.69
  -5   2  -2  180.57    7.00
  -5   2  -2  159.98    7.55
   5   2   2  181.54    7.39
   6  -2   2   31.91    1.82
   6  -2   2   32.12    1.89
   6  -2   2   36.04    2.44
   6  -2   2   32.95    1.78
  -6  -2  -2   28.09    1.81
   6  -2   2   32.15    1.91
   6  -2   2   30.84    1.59
  -6   2  -2   31.31    1.74
   6   2   2   32.08    2.16
   6   2   2   34.23    1.78
   7  -2   2   24.25    1.64
   7  -2   2   24.87    1.71
   7  -2   2   23.18    2.06
   7  -2   2   24.22    1.43
   7  -2   2   23.02    1.56
  -7  -2  -2   22.49    1.59
   7   2   2   26.56    1.95
  -7   2  -2   25.41    1.55
  -7   2  -2   23.70    1.31
   8  -2   2    2.27    0.66
   8  -2   2    0.71    0.43
   8  -2   2    2.35    0.87
   8  -2   2    0.91    0.84
   8  -2   2    3.07    0.88
  -8   2  -2    1.34    0.56
  -8   2  -2    1.59    0.47
   8   2   2    2.07    0.72
   9  -2   2    8.16    1.06
   9  -2   2    4.66    1.16
   9  -2   2    4.24    0.78
   9  -2   2    6.38    0.97
   9  -2   2    6.84    1.23
   9   2   2    4.60    1.05
  -9   2  -2    6.92    0.77
  10  -2   2    3.91    1.17
  10  -2   2    7.02    1.06
  10  -2   2    7.33    1.10
 -10   2  -2    5.41    0.76
  10   2   2    4.61    1.13
  11  -2   2   26.67    2.65
  11  -2   2   37.03    2.32
  11   2   2   30.47    2.72
 -11   2  -2   36.58    2.07
  12  -2   2   12.39    1.88
  12   2   2   14.53    2.09
  13  -2   2   24.80    2.70
  13   2   2   32.39    2.95
  12  -3  -2   22.10    2.02
  12  -3  -2   24.75    1.99
  12  -3  -2   26.97    2.26
  11  -3  -2    2.55    0.84
  11  -3  -2    1.93    0.82
  11  -3  -2    1.50    0.94
  11   3  -2    1.84    0.92
  10  -3  -2   92.32    4.27
  10  -3  -2   89.99    4.42
  10  -3  -2   88.18    4.31
  10   3  -2   88.69    5.34
   9  -3  -2    0.53    0.55
   9  -3  -2   -1.12    0.71
  -9   3   2    0.21    0.57
   9   3  -2   -0.07    0.54
   8  -3  -2   47.36    2.88
   8  -3  -2   49.08    2.62
   8  -3  -2   48.35    2.68
   8   3  -2   51.18    3.30
  -8   3   2   50.76    2.72
  -8   3   2   50.16    2.71
   7  -3  -2    7.55    0.97
   7  -3  -2    7.00    1.03
   7  -3  -2    7.33    1.07
   7   3  -2    8.58    1.31
  -7   3   2    5.05    0.80
  -7   3   2    6.65    0.99
  -6  -3   2    1.87    0.46
   6  -3  -2    2.38    0.61
   6  -3  -2    2.16    0.64
   6  -3  -2    2.44    0.64
  -6   3   2    3.11    0.76
  -6   3   2    1.78    0.58
   6   3  -2    1.70    0.66
   5  -3  -2    2.26    0.62
   5  -3  -2    4.06    0.65
  -5  -3   2    2.42    0.42
   5  -3  -2    3.17    0.63
  -5   3   2    2.78    0.58
  -5   3   2    2.44    0.71
   5   3  -2    2.24    0.66
   4  -3  -2   71.41    2.99
  -4  -3   2   74.31    3.19
  -4  -3   2   70.00    3.00
   4  -3  -2   69.42    3.31
   4   3  -2   69.73    3.85
  -4   3   2   70.24    3.30
  -4   3   2   68.56    3.22
  -3  -3   2    1.42    0.64
   3  -3  -2    1.38    0.40
   3  -3  -2    1.70    0.41
   3  -3  -2    0.93    0.38
   3   3  -2    1.25    0.47
   3   3  -2    1.20    0.48
   3   3  -2   -0.05    0.36
  -3   3   2    1.30    0.50
  -3   3   2    1.37    0.54
   2  -3  -2  179.69    7.58
  -2  -3   2  178.24    7.25
   2  -3  -2  195.69    6.88
   2  -3  -2  189.12    7.58
   2   3  -2  183.28    7.27
  -2   3   2  188.89    7.30
  -2   3   2  185.31    7.46
   2   3  -2  186.94    8.87
  -2   3   2  177.49    7.51
   1  -3  -2    2.37    0.42
  -1  -3   2    1.65    0.50
   1  -3  -2    2.12    0.38
   1  -3  -2    1.69    0.44
  -1  -3   2    2.38    0.62
  -1  -3   2    2.27    0.38
  -1   3   2    2.45    0.35
   1   3  -2    2.43    0.53
   1   3  -2    2.83    0.60
   1   3  -2    2.00    0.59
  -1   3   2    1.99    0.53
  -1   3   2    1.91    0.60
   0  -3   2  388.97   17.23
   0  -3  -2  369.15   14.73
   0  -3  -2  358.34   13.26
   0  -3   2  365.45   13.12
   0  -3  -2  349.67   14.71
   0  -3  -2  371.70   14.71
   0   3  -2  382.84   17.22
   0   3  -2  380.11   14.29
   0   3   2  388.46   14.02
   0   3  -2  371.13   14.03
   0   3   2  370.44   14.34
  -1  -3  -2   86.59    3.68
   1  -3   2   94.58    3.78
   1  -3   2   95.38    4.54
  -1  -3  -2   88.37    3.71
   1  -3   2   86.41    3.72
   1  -3   2   89.10    3.33
  -1  -3  -2   83.00    3.48
   1   3   2   89.47    3.72
  -1   3  -2   87.02    3.78
   1   3   2   86.55    3.86
  -1   3  -2   86.25    3.85
  -2  -3  -2  145.85    5.73
   2  -3   2  152.50    5.90
   2  -3   2  149.35    6.88
   2  -3   2  135.66    5.83
   2  -3   2  128.88    5.11
  -2  -3  -2  143.21    5.73
  -2  -3  -2  139.49    5.35
  -2   3  -2  138.31    5.67
   2   3   2  142.28    5.80
   2   3   2  126.00    5.52
  -2   3  -2  144.04    5.83
  -2   3  -2  143.27    5.78
   2   3   2  139.82    6.72
   3  -3   2   16.13    1.05
  -3  -3  -2   16.55    1.13
   3  -3   2   12.64    0.84
   3  -3   2   14.60    1.04
   3  -3   2   14.98    1.30
  -3  -3  -2   16.31    0.95
   3  -3   2   16.46    1.32
  -3  -3  -2   14.83    0.94
  -3   3  -2   15.69    1.26
   3   3   2   14.87    1.17
  -3   3  -2   14.05    1.07
  -3   3  -2   15.22    1.21
   3   3   2   15.17    1.19
   3   3   2   16.38    1.08
   4  -3   2    6.84    0.92
   4  -3   2    8.26    1.05
   4  -3   2    5.50    0.59
  -4  -3  -2    7.34    0.71
  -4  -3  -2    5.66    0.73
   4  -3   2    5.96    0.77
   4   3   2    8.07    0.88
  -4   3  -2    6.61    0.79
   4   3   2    8.51    0.95
  -5  -3  -2    8.38    0.87
   5  -3   2    9.57    1.34
   5  -3   2   10.05    0.95
   5  -3   2   11.03    1.18
   5  -3   2    9.37    0.82
   5   3   2   10.13    1.13
  -5   3  -2    8.16    0.93
   6  -3   2   97.06    4.42
  -6  -3  -2   84.87    4.40
   6  -3   2  100.64    5.36
   6  -3   2   96.73    4.30
   6  -3   2   97.43    4.55
   6   3   2  101.41    5.20
   6   3   2  101.09    4.25
  -6   3  -2   98.15    4.27
   7  -3   2    2.65    0.74
   7  -3   2    2.78    0.72
   7  -3   2    4.24    1.00
   7  -3   2    3.77    1.16
  -7   3  -2    3.68    0.72
   7   3   2    2.19    0.78
   8  -3   2  126.24    5.48
   8  -3   2  122.37    5.53
   8  -3   2  118.37    6.64
   8   3   2  125.57    6.62
  -8   3  -2  127.02    5.35
   9  -3   2    1.11    1.01
   9  -3   2    2.60    0.97
   9  -3   2    2.94    0.96
  -9   3  -2    2.76    0.77
   9   3   2    3.26    0.96
  10  -3   2   80.72    4.20
  10  -3   2   88.89    4.16
  10   3   2   80.06    5.02
  11  -3   2    0.99    0.81
  11  -3   2    1.45    0.92
  11   3   2    1.33    0.94
  12  -3   2    2.53    1.00
  12  -3   2    1.99    0.92
  12   3   2    2.40    1.15
  11  -4  -2    2.65    1.11
  11   4  -2    2.20    0.98
  10  -4  -2    0.58    0.94
  10  -4  -2    0.93    0.71
  10   4  -2    0.16    0.73
 -10   4   2    1.19    0.79
   9  -4  -2    4.92    1.15
   9  -4  -2    6.36    1.16
   9  -4  -2    6.09    1.13
   9   4  -2    6.04    1.31
  -9   4   2    4.44    0.95
   8  -4  -2   11.58    1.36
   8  -4  -2   10.49    1.33
  -8   4   2    7.57    1.12
   8   4  -2   12.00    1.51
  -8   4   2    8.57    1.33
   7  -4  -2   56.21    2.85
   7  -4  -2   53.02    3.04
  -7   4   2   57.29    3.06
   7   4  -2   56.49    3.60
  -7   4   2   56.21    3.11
   6  -4  -2   11.99    1.22
   6   4  -2   11.53    1.39
  -6   4   2    9.18    1.16
  -6   4   2    9.41    1.29
   5  -4  -2   69.85    3.26
  -5   4   2   77.85    3.70
  -5   4   2   72.95    3.58
   5   4  -2   73.47    4.21
   4  -4  -2   18.47    1.36
   4  -4  -2   20.53    1.34
  -4  -4   2   24.79    1.93
   4   4  -2   21.11    1.70
  -4   4   2   18.97    1.58
  -4   4   2   20.44    1.67
  -3  -4   2   97.64    4.73
   3  -4  -2  112.70    4.43
   3  -4  -2  108.35    4.85
  -3   4   2  111.71    4.94
   3   4  -2  113.73    5.73
  -3   4   2  116.27    4.84
   2  -4  -2    0.83    0.38
  -2  -4   2    0.02    0.38
  -2  -4   2    0.72    0.38
   2  -4  -2    0.54    0.38
  -2  -4   2    1.21    0.71
   2   4  -2    0.31    0.55
  -2   4   2    0.02    0.56
   2   4  -2    1.00    0.52
  -2   4   2    0.19    0.46
   2   4  -2   -0.14    0.51
  -1  -4   2    8.16    1.08
   1  -4  -2    5.92    0.64
   1  -4  -2    7.59    0.77
  -1  -4   2    7.61    0.71
   1   4  -2    7.56    0.91
  -1   4   2    7.10    0.91
  -1   4   2    8.03    1.02
   1   4  -2    7.79    0.96
   1   4  -2    8.16    1.07
   0  -4  -2   13.28    0.99
   0  -4   2   12.36    0.85
   0  -4  -2   11.98    0.82
   0  -4   2   12.74    1.20
   0   4   2   13.71    1.26
   0   4  -2   11.42    1.17
   0   4  -2   13.44    1.26
   0   4   2   11.11    1.17
  -1  -4  -2   66.61    2.76
  -1  -4  -2   63.59    2.76
   1  -4   2   66.80    2.61
   1  -4   2   57.33    2.76
   1  -4   2   60.26    2.76
   1  -4   2   65.30    3.51
  -1  -4  -2   61.98    2.75
   1   4   2   62.26    2.98
  -1   4  -2   62.08    3.04
   1   4   2   63.44    3.10
  -1   4  -2   62.23    3.09
  -2  -4  -2    2.88    0.43
  -2  -4  -2    3.66    0.60
  -2  -4  -2    2.36    0.41
   2  -4   2    2.93    0.51
   2  -4   2    3.49    0.72
  -2   4  -2    2.66    0.78
   2   4   2    1.91    0.56
  -2   4  -2    3.55    0.69
   2   4   2    3.00    0.72
  -3  -4  -2  178.24    6.65
  -3  -4  -2  163.42    6.97
   3  -4   2  154.02    7.17
   3  -4   2  181.65    8.47
   3   4   2  180.16    8.35
  -3   4  -2  169.97    7.03
   3   4   2  176.51    7.14
  -3   4  -2  172.07    7.21
   4  -4   2   14.91    1.50
  -4  -4  -2   14.58    1.00
  -4  -4  -2   18.47    1.35
   4  -4   2   14.77    1.53
   4   4   2   15.65    1.40
  -4   4  -2   14.69    1.40
   4   4   2   16.08    1.40
  -4   4  -2   14.85    1.42
   5  -4   2  100.71    4.65
  -5  -4  -2   95.19    4.27
   5   4   2  101.17    5.32
   5   4   2  104.67    4.54
  -5   4  -2   98.84    4.52
   6  -4   2   31.03    2.24
   6   4   2   36.99    2.50
  -6   4  -2   36.06    2.24
   7  -4   2   17.31    1.65
   7   4   2   17.10    1.71
  -7   4  -2   19.67    1.71
   8  -4   2    0.20    0.66
   8  -4   2    0.09    0.77
  -8   4  -2   -0.24    0.62
   8   4   2   -0.56    0.61
   9  -4   2    5.56    1.01
   9  -4   2    7.45    1.18
   9  -4   2    6.56    1.30
  -9   4  -2    6.12    1.10
   9   4   2    6.18    1.29
  10  -4   2    1.04    1.00
  10  -4   2    1.02    0.93
  10   4   2    0.77    0.86
  11  -4   2   34.68    2.51
  11   4   2   34.88    2.96
   9  -5  -2   16.02    1.79
   9  -5  -2   11.43    1.53
  -9   5   2    8.59    1.37
   9   5  -2   11.34    1.82
   8   5  -2    7.89    1.45
  -8   5   2    5.86    1.13
  -8   5   2    7.59    1.45
   7  -5  -2   17.08    1.57
  -7   5   2   20.37    1.92
   7   5  -2   17.74    1.90
  -7   5   2   14.32    1.62
   6  -5  -2    2.13    0.73
   6   5  -2    1.39    0.72
  -6   5   2    2.39    0.81
  -6   5   2    3.29    1.02
   5  -5  -2    8.25    1.05
   5   5  -2    8.03    1.30
  -5   5   2    7.75    1.31
  -5   5   2    6.35    1.07
  -4  -5   2    1.82    0.64
   4  -5  -2    2.26    0.64
   4   5  -2    3.34    0.89
  -4   5   2    2.52    0.92
  -4   5   2    1.72    0.70
  -3  -5   2   34.42    1.88
  -3  -5   2   34.98    2.48
   3  -5  -2   33.49    1.90
  -3  -5   2   31.23    2.41
  -3   5   2   33.40    2.24
   3   5  -2   35.94    2.46
  -3   5   2   31.60    2.27
   3   5  -2   30.45    2.27
  -2  -5   2   51.17    2.44
   2  -5  -2   53.83    2.58
  -2  -5   2   55.66    3.36
  -2  -5   2   54.71    3.04
  -2   5   2   51.59    2.96
   2   5  -2   52.46    2.87
   2   5  -2   55.76    3.32
   2   5  -2   53.74    2.97
  -2   5   2   51.84    2.92
  -1  -5   2   29.00    2.14
   1  -5  -2   29.53    1.69
  -1  -5   2   30.42    2.17
   1   5  -2   27.96    2.09
  -1   5   2   28.57    2.07
  -1   5   2   27.29    1.99
   1   5  -2   28.23    2.13
   1   5  -2   29.16    1.99
   0  -5  -2   95.94    4.10
   0  -5   2   99.36    5.26
   0   5  -2   98.86    4.52
   0   5  -2   96.14    4.54
   0   5   2   95.92    4.61
   0   5   2  100.13    4.50
  -1  -5  -2   34.61    1.98
   1   5   2   39.41    2.34
   1   5   2   38.37    2.36
  -1   5  -2   36.52    2.34
  -1   5  -2   38.13    2.39
  -2  -5  -2    8.20    0.94
   2   5   2    5.75    1.04
  -2   5  -2    7.88    1.18
  -2   5  -2    7.01    1.04
   2   5   2    6.49    1.00
  -3  -5  -2    5.51    0.84
  -3   5  -2    5.18    1.06
   3   5   2    5.38    1.04
  -3   5  -2    3.22    0.83
  -4  -5  -2    0.06    0.49
   4  -5   2    0.30    0.79
   4   5   2    0.52    0.73
  -4   5  -2    1.21    0.76
  -4   5  -2    0.35    0.67
   5  -5   2    9.29    1.38
  -5  -5  -2    8.42    1.15
  -5   5  -2    4.98    1.01
   6  -5   2   38.28    2.56
  -6  -5  -2   33.36    2.24
   6   5   2   41.62    2.77
  -6   5  -2   37.12    2.52
   7  -5   2   15.09    1.78
  -7  -5  -2   11.76    1.38
   7   5   2   11.13    1.60
  -7   5  -2    9.93    1.38
  -8  -5  -2   30.72    2.08
   8  -5   2   29.32    2.34
  -8   5  -2   30.74    2.37
   8   5   2   30.87    2.58
   9  -5   2   32.33    2.55
   9   5   2   32.25    2.78
  -9   5  -2   39.79    2.69
  -7  -6   2    2.84    0.93
  -7   6   2    2.71    1.15
  -7   6   2    3.29    1.05
   7   6  -2    4.63    1.30
  -6  -6   2   34.61    2.24
  -6   6   2   36.81    2.64
   6   6  -2   41.72    3.01
  -6   6   2   32.58    2.68
  -5  -6   2    2.26    0.96
  -5   6   2    1.52    0.98
   5   6  -2    1.60    0.86
  -5   6   2    1.90    0.85
  -4  -6   2   41.62    3.05
  -4   6   2   42.66    2.75
  -4   6   2   38.92    2.80
   3  -6  -2   11.99    1.30
  -3   6   2   15.02    1.87
  -3   6   2   19.16    1.82
  -2  -6   2    9.25    1.42
   2  -6  -2    5.74    0.94
  -2   6   2    8.85    1.30
   2   6  -2    8.87    1.38
   2   6  -2    7.37    1.26
  -2   6   2    8.95    1.40
   1  -6  -2    0.60    0.58
  -1  -6   2    1.06    0.95
   1   6  -2    0.95    0.80
   1   6  -2    0.59    0.81
  -1   6   2    1.13    0.83
  -1   6   2    0.78    0.80
   0  -6  -2    7.79    1.02
   0   6  -2    7.25    1.26
   0   6  -2    6.06    1.26
   0   6   2    6.51    1.15
   0   6   2    7.68    1.32
  -1  -6  -2    4.22    0.87
   1   6   2    2.17    0.90
   1   6   2    3.36    0.96
  -1   6  -2    2.62    0.96
  -1   6  -2    2.29    0.95
  -2  -6  -2   33.24    2.02
   2   6   2   27.72    2.27
  -2   6  -2   30.14    2.32
  -2   6  -2   33.85    2.44
  -3  -6  -2   25.83    1.79
   3   6   2   23.17    2.03
  -3   6  -2   23.65    2.12
  -3   6  -2   24.33    2.13
   4  -6   2   48.84    3.01
  -4  -6  -2   48.18    2.58
   4   6   2   42.59    2.79
  -4   6  -2   41.01    2.82
  -4   6  -2   38.33    2.79
  -5  -6  -2    6.40    1.08
   5  -6   2    8.69    1.44
  -5   6  -2    4.56    1.10
   6  -6   2   29.66    2.30
  -6  -6  -2   24.44    1.94
  -6   6  -2   24.76    2.26
   7  -6   2    0.74    1.05
  -7  -6  -2    0.42    0.76
  -7   6  -2    1.34    0.91
  -3   7   2   29.32    2.48
  -2   7   2    1.37    1.02
  -2   7   2    1.69    1.01
  -1  -7   2   69.85    3.94
   1   7  -2   69.02    4.10
   1   7  -2   61.81    3.84
   0  -7   2    2.01    1.15
   0   7  -2    0.20    0.98
   0   7  -2    0.65    1.04
   0   7   2    0.98    1.02
   0   7   2    1.40    1.03
  -1  -7  -2   22.95    1.84
   1  -7   2   24.79    2.25
  -1   7  -2   21.61    2.29
  -1   7  -2   20.87    2.21
  -2  -7  -2    0.27    0.76
  -2   7  -2    0.45    1.03
   2   7   2   -0.78    0.85
  -2   7  -2   -0.57    0.92
   3  -7   2    2.42    1.16
  -3  -7  -2    2.54    0.91
  -3   7  -2    1.20    1.01
  -3   7  -2    2.06    1.03
   3   7   2    1.18    1.04
 -13   0   3   33.71    2.42
  12   0  -3   -0.54    0.58
 -12   0   3    1.32    0.78
  11   0  -3   50.55    3.44
  11   0  -3   53.10    3.01
 -11   0   3   54.58    2.94
  10   0  -3    0.57    0.54
  10   0  -3    0.00    0.45
 -10   0   3    0.04    0.57
   9   0  -3    5.79    0.99
  -9   0   3    7.29    1.04
   9   0  -3    7.87    0.88
   9   0  -3    6.24    0.99
  -9   0   3    6.71    0.92
   8   0  -3    0.29    0.39
   8   0  -3    0.13    0.37
  -8   0   3    0.07    0.42
   8   0  -3    0.65    0.44
  -8   0   3   -0.55    0.46
  -7   0   3   16.77    1.19
  -7   0   3   16.41    1.27
  -7   0   3   16.05    1.20
   7   0  -3   16.06    1.36
   7   0  -3   15.87    1.24
   7   0  -3   15.64    1.09
  -6   0   3   -0.28    0.38
  -6   0   3    0.14    0.36
   6   0  -3   -0.06    0.28
   6   0  -3    0.01    0.34
  -6   0   3   -0.36    0.30
   6   0  -3   -0.42    0.26
  -6   0   3   -0.39    0.35
   6   0  -3   -0.04    0.31
  -5   0   3  280.78   11.29
   5   0  -3  278.70   12.93
  -5   0   3  287.53   11.31
   5   0  -3  280.68   10.62
   5   0  -3  282.71   10.20
   5   0  -3  272.46   10.91
   5   0  -3  279.35   11.30
  -5   0   3  266.23   11.01
  -5   0   3  274.85   10.47
   4   0  -3   -0.40    0.27
   4   0  -3   -0.53    0.23
   4   0  -3   -0.54    0.41
   4   0  -3   -0.01    0.36
  -4   0   3   -0.54    0.27
  -4   0   3   -0.38    0.30
   4   0  -3   -0.36    0.30
  -4   0   3   -0.58    0.36
   4   0  -3   -0.40    0.25
   3   0  -3  521.61   19.39
  -3   0   3  516.78   20.50
   3   0  -3  519.27   20.50
   3   0  -3  525.52   18.32
  -3   0   3  510.16   20.49
   3   0  -3  523.07   20.49
   2   0  -3    0.00    0.20
  -2   0   3   -0.24    0.17
  -2   0   3   -0.26    0.17
   2   0  -3    0.03    0.23
   2   0  -3   -0.37    0.15
   2   0  -3   -0.49    0.15
  -1   0   3  371.03   14.59
   1   0  -3  366.92   12.95
   1   0  -3  363.18   14.58
   1   0  -3  377.93   14.59
   0   0  -3   -0.06    0.19
   0   0   3   -0.19    0.09
   0   0  -3   -0.27    0.18
   0   0   3   -0.31    0.16
  -1   0  -3   13.24    0.79
  -1   0  -3   13.34    0.80
   1   0   3   12.20    0.78
   1   0   3   13.49    0.80
   2   0   3   -0.61    0.19
   2   0   3   -0.31    0.48
  -2   0  -3   -0.02    0.27
   2   0   3   -0.11    0.25
  -2   0  -3    0.07    0.25
   3   0   3   20.84    1.15
  -3   0  -3   21.68    1.29
   3   0   3   18.44    1.42
   3   0   3   23.31    1.33
   3   0   3   22.96    1.29
   3   0   3   21.99    1.61
  -3   0  -3   18.11    1.30
  -3   0  -3   21.69    1.28
  -4   0  -3   -0.21    0.37
   4   0   3    0.80    0.65
   4   0   3   -0.33    0.33
   4   0   3    1.18    0.46
   4   0   3    0.42    0.45
  -4   0  -3   -1.10    0.51
   4   0   3    0.26    0.81
  -4   0  -3    0.51    0.48
  -5   0  -3  211.04    9.00
   5   0   3  246.43   10.89
   5   0   3  223.73    9.39
   5   0   3  228.53    9.35
  -5   0  -3  211.16    9.36
   5   0   3  221.87    8.94
   5   0   3  227.81    8.88
  -5   0  -3  223.69    9.36
   5   0   3  222.44    8.93
   6   0   3    0.72    0.46
   6   0   3   -0.46    0.40
  -6   0  -3    0.21    0.45
  -6   0  -3    0.46    0.49
   6   0   3    0.61    0.64
   6   0   3   -0.24    0.67
  -6   0  -3    0.17    0.36
   7   0   3  259.57   12.44
   7   0   3  270.75   10.16
  -7   0  -3  258.96   10.32
  -7   0  -3  232.16   10.71
   7   0   3  254.20   10.16
   8   0   3   -0.03    0.64
   8   0   3    0.42    0.66
  -8   0  -3   -0.34    0.57
   8   0   3   -0.33    0.45
  -8   0  -3   -0.36    0.44
   9   0   3   19.01    2.03
  -9   0  -3   23.73    1.84
 -10   0  -3   -0.93    0.64
  10   0   3   -0.25    0.72
 -11   0  -3   12.95    1.33
  11   0   3    6.95    1.47
 -12   0  -3    0.41    0.71
  12   0   3    0.08    0.85
  13   0   3   12.43    2.08
 -13   0  -3   20.73    1.85
  13  -1  -3    0.55    0.64
 -13  -1   3    1.55    0.97
  13   1  -3   -0.24    0.72
 -13   1   3    0.23    0.70
  12  -1  -3    8.12    1.32
 -12  -1   3   10.99    1.38
  12   1  -3    4.19    1.11
 -12   1   3    7.26    1.11
  11  -1  -3   13.97    1.31
  11  -1  -3   11.78    1.51
  11  -1  -3   12.96    1.54
 -11  -1   3   12.05    1.34
  11   1  -3   13.05    1.59
 -11   1   3   13.29    1.44
 -10  -1   3   20.73    1.73
  10  -1  -3   20.27    1.52
  10  -1  -3   19.60    1.65
  10  -1  -3   20.00    1.82
  10  -1  -3   19.93    1.67
 -10   1   3   20.06    1.59
  10   1  -3   20.38    1.89
  -9  -1   3    8.82    1.03
   9  -1  -3    6.44    1.00
   9  -1  -3    8.19    0.93
   9  -1  -3    6.11    0.90
   9  -1  -3    5.98    0.99
   9   1  -3    6.52    1.09
  -9   1   3    6.60    0.87
  -8  -1   3  114.85    5.26
  -8  -1   3  119.07    5.47
   8  -1  -3  124.82    5.18
   8  -1  -3  127.39    5.16
   8  -1  -3  120.71    5.22
   8  -1  -3  122.71    6.19
  -8   1   3  122.69    5.25
  -8   1   3  122.92    5.07
   8   1  -3  124.50    6.38
   7  -1  -3   69.97    3.26
   7  -1  -3   71.94    3.81
  -7  -1   3   71.46    3.28
   7  -1  -3   73.79    3.27
   7  -1  -3   70.36    3.22
  -7  -1   3   73.24    3.41
   7   1  -3   68.08    3.23
  -7   1   3   70.59    3.24
   7   1  -3   71.38    3.98
  -7   1   3   71.29    3.48
  -7   1   3   74.99    3.22
   6  -1  -3   71.65    3.14
  -6  -1   3   67.51    3.14
   6  -1  -3   72.83    3.43
  -6  -1   3   71.64    3.29
   6  -1  -3   73.28    3.70
  -6  -1   3   75.15    3.06
   6  -1  -3   72.51    3.15
   6  -1  -3   68.24    3.17
  -6   1   3   69.47    3.37
  -6   1   3   70.42    3.03
  -6   1   3   68.37    3.13
   6   1  -3   71.96    3.16
  -6   1   3   71.72    3.40
  -6   1   3   73.22    3.15
   6   1  -3   71.15    3.87
   5  -1  -3  112.14    4.93
  -5  -1   3  115.78    4.84
   5  -1  -3  103.94    4.69
   5  -1  -3  112.33    4.59
   5  -1  -3  114.86    4.50
   5  -1  -3  113.71    5.44
   5  -1  -3  119.75    4.94
  -5  -1   3  109.77    4.80
  -5   1   3  108.25    4.87
   5   1  -3  111.89    4.48
   5   1  -3  113.69    5.63
  -5   1   3  111.33    4.58
  -5   1   3  108.62    4.64
   5   1  -3  112.68    4.81
  -5   1   3  115.37    4.92
  -5   1   3  114.21    4.52
   4  -1  -3   16.19    0.99
   4  -1  -3   15.28    1.04
   4  -1  -3   15.74    1.09
   4  -1  -3   16.04    1.27
  -4  -1   3   14.71    0.96
   4  -1  -3   14.27    1.04
  -4  -1   3   15.10    0.95
  -4   1   3   12.24    0.97
  -4   1   3   14.81    1.23
   4   1  -3   14.17    1.19
   4   1  -3   15.89    1.06
  -4   1   3   14.91    1.04
   4   1  -3   15.77    0.97
  -4   1   3   15.41    1.01
  -4   1   3   14.95    0.98
   3  -1  -3   57.75    2.56
   3  -1  -3   50.16    2.45
  -3  -1   3   56.48    2.46
   3  -1  -3   58.10    2.56
  -3  -1   3   55.45    2.46
   3  -1  -3   56.16    2.34
  -3   1   3   56.58    2.55
   3   1  -3   55.84    2.43
   3   1  -3   56.32    2.33
  -3   1   3   53.30    2.48
   3   1  -3   55.00    2.42
  -3   1   3   53.99    2.37
   3   1  -3   56.38    2.94
  -3   1   3   53.13    2.52
   2  -1  -3  159.69    6.45
   2  -1  -3  158.38    5.76
  -2  -1   3  160.16    6.37
  -2  -1   3  153.41    6.35
  -2  -1   3  157.39    6.36
   2   1  -3  157.18    5.74
   2   1  -3  161.23    6.35
  -2   1   3  162.60    6.46
   2   1  -3  156.05    7.44
  -2   1   3  156.68    6.23
   2   1  -3  157.34    6.34
  -2   1   3  152.40    6.43
  -1  -1   3   67.30    2.71
   1  -1  -3   66.37    2.78
   1  -1  -3   63.05    2.77
   1  -1  -3   62.34    2.75
   1  -1  -3   60.39    2.46
  -1  -1   3   64.38    2.70
  -1   1   3   63.00    2.76
   1   1  -3   65.49    2.42
   1   1  -3   62.40    2.67
  -1   1   3   64.59    2.77
   1   1  -3   63.68    2.68
   0  -1  -3  254.61   10.31
   0  -1  -3  246.71    9.17
   0  -1  -3  264.31   10.34
   0  -1   3  266.54   10.28
   0  -1   3  258.93   10.28
   0   1  -3  267.23   10.27
   0   1   3  251.00    9.89
   0   1   3  266.43   10.32
   0   1   3  253.86   10.31
   0   1  -3  262.05   10.28
   1  -1   3  109.58    4.55
   1  -1   3  120.40    4.77
  -1  -1  -3  114.78    4.70
  -1  -1  -3  105.58    4.16
  -1  -1  -3  117.72    4.71
   1  -1   3  119.78    4.72
  -1   1  -3  116.03    4.77
   1   1   3  117.68    4.70
   1   1   3  102.99    4.55
  -1   1  -3  115.20    4.68
   1   1   3  112.65    4.68
   2  -1   3  168.71    6.59
   2  -1   3  167.53    6.62
  -2  -1  -3  154.34    6.43
   2  -1   3  150.54    6.21
  -2  -1  -3  164.43    6.49
  -2  -1  -3  148.16    5.73
   2  -1   3  164.91    7.54
   2   1   3  150.67    6.41
  -2   1  -3  149.81    6.48
   2   1   3  176.81    6.54
   2   1   3  149.87    6.22
  -2   1  -3  150.78    6.51
  -3  -1  -3  212.01    8.62
   3  -1   3  198.20    8.22
   3  -1   3  221.39   10.03
  -3  -1  -3  201.47    8.62
   3  -1   3  209.13    8.68
   3  -1   3  222.84    8.72
  -3   1  -3  182.71    8.27
  -3   1  -3  213.90    8.68
   3   1   3  228.90    8.67
   3   1   3  221.85    9.95
   3   1   3  212.19    8.55
   3   1   3  204.00    8.23
  -3   1  -3  212.89    8.64
   4  -1   3   93.87    4.05
  -4  -1  -3   93.95    4.22
   4  -1   3  100.62    5.05
   4  -1   3   90.24    4.25
   4  -1   3   94.78    4.03
  -4  -1  -3  101.75    4.27
   4   1   3   91.07    4.04
   4   1   3  100.42    4.85
  -4   1  -3   89.18    4.27
  -4   1  -3   99.33    4.25
  -4   1  -3   92.88    3.80
   4   1   3   88.76    4.12
  -4   1  -3   87.33    3.91
  -5  -1  -3    0.86    0.47
  -5  -1  -3    0.18    0.57
   5  -1   3    1.35    0.70
  -5  -1  -3    0.80    0.50
   5  -1   3    0.84    0.44
   5  -1   3    0.06    0.64
   5  -1   3    0.20    0.39
   5  -1   3    1.34    0.50
   5  -1   3    0.68    0.42
   5   1   3    1.03    0.64
  -5   1  -3    0.37    0.42
  -5   1  -3    0.91    0.41
  -5   1  -3    0.61    0.46
  -5   1  -3    0.67    0.49
   5   1   3    1.86    0.59
   5   1   3    1.02    0.42
  -6  -1  -3    2.42    0.66
  -6  -1  -3    3.53    0.70
   6  -1   3    4.09    0.52
   6  -1   3    2.87    0.63
   6  -1   3    3.53    0.57
   6  -1   3    3.62    0.93
   6  -1   3    3.12    0.67
   6  -1   3    5.53    0.96
   6   1   3    2.87    0.71
  -6   1  -3    3.89    0.73
  -6   1  -3    2.93    0.48
  -6   1  -3    2.77    0.56
   6   1   3    3.95    0.81
   7  -1   3    2.41    0.67
  -7  -1  -3    1.97    0.63
   7  -1   3    3.36    0.95
   7  -1   3    2.69    0.62
  -7  -1  -3    2.07    0.66
   7  -1   3    3.78    0.71
   7  -1   3    2.25    0.83
   7   1   3    1.34    0.41
  -7   1  -3    1.98    0.57
   7   1   3    3.28    0.84
  -8  -1  -3  123.43    5.24
   8  -1   3  116.58    6.47
   8  -1   3  121.84    5.41
   8  -1   3  126.16    5.22
  -8  -1  -3  109.35    5.54
   8   1   3  119.64    6.41
  -8   1  -3  115.97    5.15
  -9  -1  -3    7.00    1.00
   9  -1   3    9.58    1.44
   9  -1   3    8.28    1.02
   9  -1   3    7.30    1.37
  -9  -1  -3    7.74    1.24
   9   1   3    8.27    1.37
  -9   1  -3    9.05    1.02
  10  -1   3   74.54    3.47
 -10  -1  -3   75.64    3.59
  10  -1   3   60.82    4.37
 -10   1  -3   73.50    3.54
  10   1   3   64.96    4.38
  11  -1   3   26.67    1.95
 -11  -1  -3   29.75    2.13
  11   1   3   18.19    2.22
 -11   1  -3   29.88    2.03
  12  -1   3   15.95    2.02
  12   1   3   13.93    2.10
 -13  -1  -3    2.40    1.07
  13  -1   3    0.82    1.06
 -13   1  -3    1.20    0.78
  13   1   3    0.39    0.94
  12  -2  -3   14.00    1.73
  12  -2  -3   16.13    1.60
  12  -2  -3   14.89    1.49
 -12   2   3   16.15    1.49
  12   2  -3   11.52    1.85
  11  -2  -3    5.78    1.12
  11  -2  -3    7.75    1.21
  11  -2  -3    5.13    0.98
 -11   2   3    7.26    0.95
  11   2  -3    5.83    1.27
  10  -2  -3   23.13    1.83
  10  -2  -3   26.15    2.01
  10  -2  -3   22.48    1.72
 -10   2   3   25.64    1.63
  10   2  -3   22.28    2.15
   9  -2  -3    0.25    0.54
   9  -2  -3    0.19    0.66
   9  -2  -3   -0.50    0.42
   9   2  -3    0.62    0.55
  -9   2   3    0.19    0.40
  -9   2   3    0.81    0.56
   8  -2  -3    1.81    0.71
   8  -2  -3    0.85    0.54
   8  -2  -3    1.37    0.55
  -8   2   3    0.57    0.39
   8   2  -3    1.34    0.65
  -8   2   3    0.19    0.48
  -7  -2   3    0.62    0.39
   7  -2  -3    0.38    0.44
   7  -2  -3    0.32    0.42
   7  -2  -3    0.11    0.52
   7  -2  -3    0.49    0.54
   7   2  -3    0.58    0.49
  -7   2   3    0.52    0.57
  -7   2   3    0.70    0.51
  -7   2   3    0.44    0.35
   6  -2  -3   52.26    2.56
   6  -2  -3   53.16    2.68
   6  -2  -3   53.78    2.57
  -6  -2   3   53.27    2.57
  -6   2   3   54.60    2.64
   6   2  -3   53.20    3.20
  -6   2   3   54.67    2.59
  -6   2   3   55.58    2.42
   5  -2  -3   66.48    2.91
  -5  -2   3   64.38    2.98
   5  -2  -3   69.05    3.21
   5  -2  -3   68.17    2.97
   5  -2  -3   67.13    3.22
  -5  -2   3   70.05    3.04
  -5  -2   3   65.02    2.91
   5  -2  -3   63.23    3.05
  -5   2   3   65.19    2.82
  -5   2   3   65.87    3.02
   5   2  -3   68.60    2.95
  -5   2   3   68.61    3.07
   5   2  -3   65.55    3.67
  -4  -2   3  198.23    7.87
   4  -2  -3  201.67    8.28
   4  -2  -3  211.67    7.67
  -4  -2   3  215.56    8.34
   4  -2  -3  203.62    8.55
  -4  -2   3  199.24    8.31
   4  -2  -3  218.74    8.55
   4   2  -3  212.63    8.27
  -4   2   3  200.12    8.48
  -4   2   3  205.06    8.04
  -4   2   3  207.09    8.14
   4   2  -3  198.78    9.84
   3  -2  -3   33.65    1.71
  -3  -2   3   33.93    1.54
   3  -2  -3   30.28    1.56
  -3  -2   3   32.57    1.51
   3  -2  -3   30.79    1.73
  -3  -2   3   33.76    1.83
   3  -2  -3   31.73    1.70
  -3   2   3   30.74    1.64
   3   2  -3   32.11    2.00
  -3   2   3   29.15    1.76
  -3   2   3   32.59    1.73
   2  -2  -3  260.24   10.57
  -2  -2   3  270.39   10.38
   2  -2  -3  270.46   10.58
  -2  -2   3  245.17    9.98
   2  -2  -3  265.74    9.45
  -2  -2   3  263.54   10.37
  -2   2   3  262.72   10.16
  -2   2   3  274.44   10.02
  -2   2   3  259.85   10.53
   2   2  -3  245.33    9.98
   2   2  -3  265.43   12.26
  -1  -2   3    8.60    0.83
  -1  -2   3    6.44    0.81
   1  -2  -3    6.39    0.61
   1  -2  -3    6.47    0.62
   1  -2  -3    6.70    0.61
  -1  -2   3    7.64    0.51
   1  -2  -3    6.74    0.63
  -1  -2   3    7.73    0.85
  -1  -2   3    7.11    0.50
  -1   2   3    7.48    0.62
  -1   2   3    6.25    0.70
  -1   2   3    6.50    0.59
   1   2  -3    7.76    0.86
   1   2  -3    6.75    0.78
  -1   2   3    7.75    0.88
   0  -2   3   14.09    1.05
   0  -2   3   12.04    1.02
   0  -2   3   12.23    0.71
   0  -2  -3   11.79    0.82
   0  -2  -3   11.54    0.78
   0  -2  -3   10.43    0.75
   0  -2   3    9.66    0.99
   0  -2   3   12.61    0.77
   0   2   3   10.86    0.74
   0   2   3   10.30    1.01
   0   2  -3   14.00    1.12
   0   2  -3   12.43    0.68
   0   2   3   11.80    0.74
   0   2   3    9.42    0.85
  -1  -2  -3    5.21    0.53
   1  -2   3    4.73    0.72
  -1  -2  -3    5.75    0.57
  -1  -2  -3    5.52    0.53
   1  -2   3    5.49    0.61
   1  -2   3    6.16    0.68
   1  -2   3    6.39    0.74
   1  -2   3    5.29    0.70
   1   2   3    4.84    0.50
  -1   2  -3    5.36    0.48
   1   2   3    4.15    0.64
  -1   2  -3    5.77    0.66
   1   2   3    5.01    0.50
  -2  -2  -3   85.70    3.56
   2  -2   3   85.30    4.25
   2  -2   3   80.20    3.52
   2  -2   3   85.58    3.71
  -2  -2  -3   81.24    3.29
   2  -2   3   79.35    3.57
   2  -2   3   87.33    3.68
  -2  -2  -3   82.32    3.53
  -2   2  -3   80.53    3.50
   2   2   3   80.80    3.48
   2   2   3   78.14    3.55
  -2   2  -3   83.32    3.58
  -3  -2  -3    4.07    0.57
   3  -2   3    3.44    0.37
   3  -2   3    2.85    0.58
   3  -2   3    5.13    0.69
   3  -2   3    5.20    0.75
  -3  -2  -3    5.39    0.66
   3  -2   3    5.09    0.82
  -3  -2  -3    3.54    0.57
  -3   2  -3    4.06    0.62
  -3   2  -3    4.23    0.60
   3   2   3    4.93    0.50
   3   2   3    4.84    0.68
   3   2   3    4.12    0.74
   4  -2   3  104.79    3.88
   4  -2   3   95.21    4.63
   4  -2   3  110.14    4.50
   4  -2   3  112.72    5.45
  -4  -2  -3  100.16    4.55
  -4  -2  -3   89.87    4.56
   4  -2   3  105.96    4.34
   4  -2   3  104.68    4.63
   4   2   3  107.45    4.43
   4   2   3  108.46    4.42
  -4   2  -3  106.34    4.29
   4   2   3  106.91    5.22
  -4   2  -3   97.49    4.65
  -5  -2  -3  110.55    5.06
   5  -2   3  112.44    4.88
   5  -2   3  110.39    5.19
   5  -2   3  119.31    4.88
   5  -2   3  110.95    6.00
   5  -2   3  111.55    5.11
   5  -2   3  113.94    4.33
   5   2   3  116.41    4.83
  -5   2  -3  116.87    4.70
   5   2   3  119.80    5.81
   6  -2   3  139.43    6.07
   6  -2   3  149.31    6.11
   6  -2   3  149.73    7.54
  -6  -2  -3  137.60    6.38
   6  -2   3  148.19    5.98
  -6   2  -3  146.25    5.86
   6   2   3  146.71    7.30
   7  -2   3   47.24    2.56
   7  -2   3   42.76    3.11
  -7  -2  -3   36.40    2.46
   7  -2   3   46.12    2.38
   7  -2   3   45.78    2.12
   7  -2   3   45.67    2.38
   7   2   3   43.01    2.32
  -7   2  -3   46.77    2.31
   7   2   3   50.37    2.98
   8  -2   3   30.24    2.10
   8  -2   3   28.43    1.86
   8  -2   3   29.21    1.88
   8  -2   3   28.13    2.42
   8   2   3   29.63    2.29
   9  -2   3    0.49    0.87
   9  -2   3    1.15    0.66
   9  -2   3   -0.47    0.73
   9  -2   3    0.81    0.98
   9   2   3   -0.32    0.57
  -9   2  -3    0.31    0.45
  10  -2   3    1.59    1.14
  10  -2   3    1.33    0.92
  10  -2   3    1.11    0.77
  10   2   3    1.38    0.84
 -10   2  -3    1.05    0.54
  11  -2   3   11.92    1.33
  11  -2   3    8.25    1.62
  11   2   3    7.65    1.53
  12  -2   3    7.67    1.61
  12  -2   3   14.02    1.44
  12   2   3   11.29    1.86
  12  -3  -3    0.05    0.70
  12  -3  -3    0.08    0.97
  12  -3  -3    0.18    0.75
  12   3  -3    0.12    0.82
  11  -3  -3    6.38    1.18
  11  -3  -3    6.47    1.23
  11  -3  -3    7.08    1.21
  11   3  -3    5.49    1.33
  10  -3  -3    0.61    0.70
  10  -3  -3    0.04    0.60
  10  -3  -3    0.89    0.83
  10   3  -3    0.10    0.59
 -10   3   3    1.29    0.70
   9  -3  -3   59.86    3.08
   9  -3  -3   58.35    3.15
   9  -3  -3   57.53    3.04
   9   3  -3   55.78    3.74
  -9   3   3   56.43    3.04
   8  -3  -3    3.70    0.86
   8  -3  -3    2.47    0.71
   8   3  -3    3.54    0.92
  -8   3   3    2.69    0.76
  -8   3   3    3.02    0.87
   7  -3  -3   96.24    4.37
   7  -3  -3   89.65    4.10
   7  -3  -3   91.43    4.57
  -7   3   3   97.77    4.33
  -7   3   3   94.65    4.29
   7   3  -3   93.05    5.22
   6  -3  -3    0.18    0.42
   6  -3  -3    0.91    0.58
   6  -3  -3    0.14    0.48
  -6  -3   3    0.75    0.37
   6   3  -3    0.56    0.52
  -6   3   3    0.70    0.63
  -6   3   3    0.75    0.51
   5  -3  -3   46.88    2.26
   5  -3  -3   45.84    2.44
   5  -3  -3   45.58    2.38
  -5  -3   3   42.38    2.09
  -5   3   3   44.81    2.43
  -5   3   3   44.90    2.41
   5   3  -3   45.61    2.84
  -4  -3   3    3.99    0.47
  -4  -3   3    4.01    0.42
   4  -3  -3    2.52    0.56
   4  -3  -3    3.99    0.65
   4  -3  -3    3.71    0.58
  -4  -3   3    4.17    0.70
  -4   3   3    3.99    0.73
  -4   3   3    3.43    0.69
   4   3  -3    3.96    0.64
   4   3  -3    2.58    0.68
  -3  -3   3    3.38    0.83
   3  -3  -3    4.19    0.62
   3  -3  -3    4.26    0.62
  -3   3   3    3.82    0.63
   3   3  -3    4.58    0.77
   3   3  -3    3.60    0.56
   3   3  -3    3.93    0.69
  -3   3   3    4.27    0.68
   2  -3  -3    3.82    0.57
  -2  -3   3    4.67    0.79
   2  -3  -3    4.39    0.58
  -2  -3   3    4.38    0.75
   2  -3  -3    4.22    0.60
  -2   3   3    3.36    0.58
  -2   3   3    3.86    0.50
  -2   3   3    4.14    0.76
   2   3  -3    3.47    0.68
   2   3  -3    3.58    0.57
   2   3  -3    2.82    0.61
  -1  -3   3  245.99    9.53
   1  -3  -3  235.28    8.94
   1  -3  -3  249.07    9.94
  -1  -3   3  254.99   11.68
   1  -3  -3  228.43    9.92
  -1  -3   3  240.69    8.77
   1   3  -3  254.15    9.56
   1   3  -3  254.64   11.65
  -1   3   3  247.90    9.72
  -1   3   3  248.24    9.48
  -1   3   3  237.27    9.84
   1   3  -3  253.97    9.60
   0  -3  -3    0.01    0.25
   0  -3  -3    0.02    0.31
   0  -3   3    0.18    0.23
   0  -3   3   -0.32    0.32
   0  -3   3    0.74    0.30
   0  -3   3   -0.14    0.27
   0  -3  -3   -0.13    0.22
   0  -3   3   -0.19    0.47
   0   3   3   -0.11    0.20
   0   3  -3   -0.58    0.43
   0   3   3   -0.27    0.44
   0   3  -3   -0.19    0.42
   0   3   3   -0.19    0.34
  -1  -3  -3  236.15    8.92
  -1  -3  -3  249.34    9.86
   1  -3   3  248.29    9.92
   1  -3   3  237.35    9.61
   1  -3   3  227.04    9.90
   1  -3   3  254.70   11.62
   1  -3   3  241.12    9.46
   1  -3   3  244.93    8.67
  -1  -3  -3  252.74    9.85
  -1   3  -3  241.45    9.48
   1   3   3  244.33    9.68
  -1   3  -3  245.46    9.65
   1   3   3  260.20    9.41
   1   3   3  244.17    9.73
   2  -3   3    5.01    0.62
   2  -3   3    4.41    0.41
  -2  -3  -3    4.54    0.55
   2  -3   3    5.85    0.83
  -2  -3  -3    5.21    0.63
   2  -3   3    4.75    0.64
   2  -3   3    5.35    0.85
  -2  -3  -3    3.84    0.52
   2   3   3    5.85    0.70
   2   3   3    4.66    0.45
   2   3   3    4.61    0.61
  -2   3  -3    4.17    0.64
  -2   3  -3    4.77    0.52
   2   3   3    4.86    0.74
  -3  -3  -3   75.75    3.43
  -3  -3  -3   75.53    3.43
   3  -3   3   75.20    3.56
   3  -3   3   80.29    4.21
   3  -3   3   75.75    3.56
  -3  -3  -3   78.13    3.31
  -3   3  -3   75.18    3.46
   3   3   3   77.36    3.53
   3   3   3   84.32    3.32
   3   3   3   81.92    4.04
  -4  -3  -3    5.96    0.75
   4  -3   3    8.96    1.14
  -4  -3  -3    8.30    0.92
   4  -3   3   10.11    1.10
   4  -3   3    7.63    0.81
   4   3   3    8.03    0.92
   4   3   3    8.05    0.94
  -4   3  -3    7.12    0.83
  -5  -3  -3    1.62    0.51
   5  -3   3    1.88    0.56
   5  -3   3    1.32    0.76
   5  -3   3    1.79    0.73
   5   3   3    1.22    0.54
  -5   3  -3    1.69    0.59
   5   3   3    1.50    0.60
   6  -3   3    1.42    0.59
   6  -3   3    2.35    0.66
   6  -3   3    2.32    0.83
   6  -3   3    2.20    0.96
   6   3   3    2.12    0.68
  -6   3  -3    2.13    0.64
   6   3   3    1.89    0.62
   7  -3   3   58.45    3.92
   7  -3   3   65.28    3.28
   7  -3   3   60.33    3.34
   7  -3   3   66.10    3.14
  -7   3  -3   61.79    3.10
   7   3   3   64.95    3.76
   8  -3   3   15.36    1.51
   8  -3   3   18.29    1.67
   8  -3   3   15.62    1.98
  -8   3  -3   16.71    1.53
   8   3   3   16.23    1.67
   9  -3   3  113.07    5.01
   9  -3   3  117.03    5.17
   9  -3   3   92.03    6.02
   9  -3   3  113.24    4.98
   9   3   3  106.20    6.03
  10  -3   3    4.03    1.01
  10  -3   3    0.00    0.97
  10  -3   3    2.21    1.10
  10   3   3    2.17    0.95
  11  -3   3   30.76    2.25
  11  -3   3   34.06    2.29
  11   3   3   28.90    2.68
  12  -3   3   -0.57    0.85
  12   3   3   -0.47    0.79
  11  -4  -3    0.98    1.02
  11  -4  -3   -0.21    0.65
  11   4  -3   -0.63    0.72
  10  -4  -3    7.36    1.28
  10  -4  -3    5.85    1.17
 -10   4   3    6.99    1.18
  10   4  -3    6.87    1.44
   9  -4  -3    0.65    0.65
   9  -4  -3   -0.34    0.82
  -9   4   3    0.27    0.67
   9   4  -3    0.00    0.68
   8  -4  -3    3.92    0.99
   8  -4  -3    1.89    0.77
  -8   4   3    3.81    1.06
  -8   4   3    2.96    0.86
   8   4  -3    3.62    1.01
   7  -4  -3    0.08    0.54
   7  -4  -3    0.30    0.77
  -7   4   3    0.58    0.77
  -7   4   3    0.25    0.57
   7   4  -3    0.16    0.60
   6  -4  -3   23.16    1.64
   6   4  -3   23.38    2.00
  -6   4   3   24.99    1.87
  -6   4   3   21.71    1.81
   5  -4  -3    9.13    1.05
   5   4  -3    7.27    1.15
  -5   4   3    6.42    0.98
  -5   4   3    6.05    1.02
   4  -4  -3  235.74    9.23
  -4  -4   3  262.80    9.86
  -4   4   3  242.60    9.82
   4   4  -3  254.39   12.01
  -4   4   3  240.70   10.03
   3  -4  -3   11.22    1.01
  -3  -4   3   10.98    1.27
   3  -4  -3   12.70    1.01
   3   4  -3   12.77    1.33
   3   4  -3   10.71    1.12
  -3   4   3   12.18    1.33
   3   4  -3    7.04    1.03
  -3   4   3   14.06    1.33
  -2  -4   3   87.43    3.55
  -2  -4   3   90.87    4.85
   2  -4  -3   89.38    3.72
  -2  -4   3   90.60    4.15
   2  -4  -3   87.46    3.98
   2   4  -3   87.21    4.10
  -2   4   3   87.30    4.12
   2   4  -3   91.57    4.80
   2   4  -3   90.73    3.98
  -2   4   3   86.92    4.01
  -1  -4   3    3.86    0.87
  -1  -4   3    2.52    0.43
   1  -4  -3    2.18    0.44
  -1  -4   3    1.53    0.59
   1  -4  -3    1.48    0.49
  -1   4   3    2.44    0.65
   1   4  -3    2.30    0.64
  -1   4   3    1.72    0.70
   1   4  -3    2.30    0.67
   1   4  -3    2.07    0.65
   0  -4   3   30.27    2.00
   0  -4   3   31.62    2.08
   0  -4  -3   27.96    1.56
   0  -4  -3   29.95    1.63
   0   4   3   29.67    1.85
   0   4  -3   30.10    1.84
   0   4   3   28.18    1.86
   0   4  -3   28.18    1.90
  -1  -4  -3    1.12    0.38
   1  -4   3    1.12    0.55
   1  -4   3    1.37    0.44
  -1  -4  -3    0.64    0.45
   1   4   3    1.59    0.56
  -1   4  -3    0.59    0.60
  -1   4  -3    1.16    0.52
   1   4   3    0.35    0.53
   2  -4   3    4.49    0.66
  -2  -4  -3    6.09    0.62
   2  -4   3    6.40    0.99
  -2  -4  -3    5.86    0.77
   2  -4   3    6.23    0.98
   2   4   3    5.47    0.91
  -2   4  -3    5.04    0.87
  -2   4  -3    5.33    0.83
   3  -4   3   26.84    1.89
   3  -4   3   24.25    1.59
  -3  -4  -3   25.82    1.45
   3  -4   3   27.68    2.02
  -3  -4  -3   27.57    1.64
   3   4   3   27.49    1.84
  -3   4  -3   27.82    1.84
  -4  -4  -3  197.59    7.54
   4  -4   3  190.62    8.06
   4  -4   3  189.75    9.55
   4   4   3  200.62    9.41
   4   4   3  195.12    8.01
  -4   4  -3  186.37    7.85
  -5  -4  -3   11.69    1.25
   5  -4   3    8.11    1.33
   5  -4   3    8.48    1.24
  -5   4  -3    8.74    1.12
   5   4   3    9.86    1.20
   5   4   3    9.26    1.17
  -6  -4  -3  112.90    4.92
   6  -4   3  117.83    5.29
   6  -4   3  102.75    6.28
  -6   4  -3  125.38    5.20
   6   4   3  118.19    6.11
   7  -4   3    0.15    0.80
  -7   4  -3    0.37    0.63
   7   4   3   -0.20    0.46
   8  -4   3   20.06    1.87
   8   4   3   20.48    1.96
  -8   4  -3   20.13    1.86
   9  -4   3   -0.05    0.71
   9  -4   3    1.10    0.98
  -9   4  -3    1.41    0.78
   9   4   3    1.18    0.83
  10  -4   3    0.62    0.84
  10  -4   3    0.47    0.94
  10  -4   3   -2.00    0.93
  10   4   3    0.91    0.83
  11  -4   3    1.21    1.01
  11  -4   3   -1.38    1.12
  11   4   3   -0.30    0.77
   9  -5  -3   14.54    1.72
   9  -5  -3   16.84    1.72
  -9   5   3   13.39    1.84
  -9   5   3   12.94    1.60
   9   5  -3   18.13    2.05
   8  -5  -3   22.50    1.88
  -8   5   3   21.62    2.15
  -8   5   3   21.23    2.00
   8   5  -3   22.17    2.19
   7  -5  -3   56.91    2.99
  -7   5   3   52.87    3.27
   7   5  -3   55.74    3.72
  -7   5   3   51.02    3.14
   6  -5  -3   18.50    1.55
  -6   5   3   12.07    1.49
   6   5  -3   14.79    1.70
  -6   5   3   18.01    1.79
   5  -5  -3   38.09    2.13
  -5   5   3   32.64    2.30
  -5   5   3   32.52    2.39
   5   5  -3   32.96    2.57
   4  -5  -3    0.25    0.49
  -4  -5   3    1.01    0.54
  -4  -5   3    0.10    0.55
  -4   5   3   -0.27    0.52
   4   5  -3    0.38    0.56
  -4   5   3    0.61    0.77
  -3  -5   3    1.38    1.01
  -3  -5   3    2.18    0.81
   3  -5  -3    2.24    0.64
   3   5  -3    2.05    0.86
   3   5  -3    2.55    0.84
  -3   5   3    2.17    0.86
  -3   5   3    1.30    0.64
  -2  -5   3    5.20    1.10
   2  -5  -3    4.26    0.75
  -2  -5   3    4.85    1.01
   2   5  -3    3.55    0.95
  -2   5   3    3.67    0.84
  -2   5   3    3.39    0.89
   2   5  -3    5.31    1.04
   2   5  -3    3.80    0.92
  -1  -5   3   37.87    2.64
   1  -5  -3   39.77    2.09
  -1  -5   3   39.35    2.60
  -1   5   3   40.98    2.45
  -1   5   3   39.07    2.45
   1   5  -3   37.81    2.35
   1   5  -3   35.72    2.45
   0  -5   3   64.83    3.92
   0  -5  -3   66.26    3.08
   0  -5   3   67.61    3.50
   0   5   3   69.05    3.42
   0   5  -3   67.88    3.50
   0   5   3   66.97    3.48
   0   5  -3   65.32    3.40
   1  -5   3   76.32    4.35
  -1  -5  -3   75.96    3.42
   1  -5   3   73.17    3.77
  -1   5  -3   72.88    3.78
   1   5   3   74.29    3.80
  -1   5  -3   79.22    3.83
   1   5   3   81.39    3.74
   2  -5   3   50.98    3.02
  -2  -5  -3   51.93    2.62
  -2   5  -3   51.07    2.94
   2   5   3   54.17    2.97
  -2   5  -3   53.59    2.95
  -3  -5  -3   90.87    3.98
   3  -5   3   92.26    4.41
   3   5   3   90.31    4.36
  -3   5  -3   85.91    4.27
   4  -5   3   13.69    1.63
  -4  -5  -3   12.54    1.36
   4   5   3   12.08    1.47
  -4   5  -3   10.95    1.34
  -5  -5  -3    1.29    0.66
   5  -5   3    2.23    0.90
   5   5   3    1.50    0.81
  -5   5  -3    1.29    0.75
   6  -5   3   -0.49    0.82
  -6  -5  -3    0.69    0.68
  -6   5  -3    0.19    0.69
   7  -5   3   20.19    1.88
  -7  -5  -3   18.50    1.68
  -7   5  -3   18.63    1.88
   8  -5   3   11.96    1.65
  -8  -5  -3   11.34    1.40
  -8   5  -3    8.10    1.32
   8   5   3    9.22    1.57
   9  -5   3   36.87    2.70
  -9  -5  -3   36.65    2.35
  -9   5  -3   34.69    2.64
   9   5   3   33.25    2.87
  -7   6   3   12.12    1.61
  -7   6   3   15.19    2.00
   7   6  -3   19.75    2.11
  -6  -6   3    0.53    0.82
  -6   6   3    1.15    0.88
  -6   6   3    0.99    0.96
   6   6  -3    0.79    0.82
  -5  -6   3   26.06    2.37
   5  -6  -3   24.88    1.90
  -5   6   3   24.45    2.13
   5   6  -3   26.47    2.36
  -5   6   3   21.92    2.19
  -4  -6   3    8.53    1.53
   4  -6  -3    9.93    1.20
  -4   6   3    6.30    1.38
  -4   6   3    6.46    1.18
   4   6  -3    9.96    1.56
  -3  -6   3   58.43    3.88
   3  -6  -3   61.40    3.03
  -3   6   3   56.83    3.47
  -3   6   3   60.36    3.40
   2  -6  -3    9.47    1.15
  -2  -6   3   11.06    1.56
   2   6  -3    9.87    1.47
  -2   6   3    9.10    1.32
  -2   6   3   10.36    1.56
   1  -6  -3   50.11    2.69
  -1  -6   3   51.81    3.24
  -1   6   3   53.08    3.15
   1   6  -3   50.91    3.05
  -1   6   3   50.75    3.05
   1   6  -3   53.54    3.21
   0  -6  -3    0.47    0.56
   0  -6   3    2.45    1.04
   0   6   3    0.77    0.79
   0   6  -3    1.42    0.92
   0   6   3    0.86    0.82
   0   6  -3    1.22    0.88
  -1  -6  -3    0.40    0.62
   1  -6   3    0.00    0.91
  -1   6  -3    0.52    0.84
   1   6   3    0.22    0.79
   1   6   3    0.44    0.78
  -1   6  -3    0.31    0.78
  -2  -6  -3    2.34    0.73
   2  -6   3    2.01    1.02
   2  -6   3    3.42    1.10
  -2   6  -3    0.93    0.90
  -2   6  -3    2.24    0.94
   2   6   3    1.85    0.90
   3  -6   3   26.21    2.21
  -3  -6  -3   25.47    1.82
  -3   6  -3   23.53    2.13
   3   6   3   22.77    2.05
   4  -6   3    8.68    1.51
  -4  -6  -3    7.10    1.11
   4   6   3    5.55    1.20
  -4   6  -3    4.26    1.06
   5  -6   3   55.57    3.36
  -5  -6  -3   53.72    2.96
  -5   6  -3   48.19    3.17
  -6  -6  -3   19.44    1.73
   6  -6   3   19.84    2.17
  -6   6  -3   14.43    1.74
   7  -6   3   58.05    3.56
  -7  -6  -3   54.32    3.16
  -7   6  -3   58.73    3.53
  -3   7   3    1.12    0.96
  -3   7   3    0.43    0.98
  -2   7   3    7.03    1.52
  -2   7   3    6.50    1.35
   1  -7  -3    0.52    0.74
  -1  -7   3    2.52    1.19
  -1   7   3   -0.20    0.84
   1   7  -3    0.29    1.14
  -1   7   3    1.24    1.00
   0  -7   3   29.72    2.64
   0  -7  -3   27.94    2.06
   0   7  -3   28.79    2.49
   0   7  -3   27.19    2.64
   0   7   3   30.79    2.53
   1  -7   3    3.61    1.24
   1  -7   3    4.71    1.33
  -1  -7  -3    1.95    0.87
  -1   7  -3    2.24    1.17
   1   7   3    2.87    1.12
  -1   7  -3    2.49    1.12
   2  -7   3   56.55    3.58
   2  -7   3   69.70    3.86
  -2  -7  -3   54.50    3.19
   3  -7   3    1.67    1.08
   3  -7   3    0.24    1.03
  13   0  -4   -0.24    0.68
 -13   0   4    1.24    0.80
 -12   0   4   55.79    3.05
  12   0  -4   48.66    3.50
 -11   0   4    0.37    0.66
  11   0  -4    0.03    0.51
  11   0  -4   -0.30    0.48
  10   0  -4   83.84    4.04
  10   0  -4   78.66    4.71
 -10   0   4   87.67    4.02
   9   0  -4   -0.40    0.39
  -9   0   4    0.28    0.53
   9   0  -4    0.44    0.49
   9   0  -4   -0.43    0.39
  -8   0   4    5.81    0.78
   8   0  -4    4.24    0.79
   8   0  -4    4.27    0.78
   8   0  -4    4.07    0.65
  -8   0   4    2.86    0.70
  -7   0   4   -0.28    0.40
  -7   0   4    0.00    0.42
   7   0  -4    0.15    0.33
   7   0  -4   -0.04    0.36
  -7   0   4    0.15    0.37
   7   0  -4    0.20    0.32
   6   0  -4    3.23    0.63
  -6   0   4    3.07    0.59
   6   0  -4    2.46    0.47
  -6   0   4    2.71    0.49
  -6   0   4    2.92    0.60
   6   0  -4    2.82    0.58
  -6   0   4    2.87    0.61
   5   0  -4    0.12    0.27
  -5   0   4   -0.70    0.44
   5   0  -4   -0.54    0.36
  -5   0   4    0.10    0.30
   5   0  -4   -0.19    0.23
   5   0  -4    0.50    0.38
  -5   0   4   -0.07    0.31
   5   0  -4   -0.34    0.27
  -5   0   4    0.01    0.37
  -4   0   4  151.75    6.55
   4   0  -4  167.62    6.81
  -4   0   4  162.99    6.79
  -4   0   4  158.71    6.42
   4   0  -4  158.93    6.53
   4   0  -4  166.66    6.18
  -4   0   4  167.07    6.81
   4   0  -4  169.52    6.80
   4   0  -4  162.75    7.74
   4   0  -4  163.93    6.35
   3   0  -4   -0.43    0.24
  -3   0   4   -0.21    0.27
   3   0  -4   -0.07    0.24
  -3   0   4   -0.33    0.55
   3   0  -4   -0.32    0.24
  -3   0   4   -0.24    0.26
  -3   0   4   -0.51    0.30
   3   0  -4    0.48    0.36
   3   0  -4   -0.12    0.21
   3   0  -4    0.10    0.28
   3   0  -4   -0.11    0.43
   2   0  -4  640.95   25.52
   2   0  -4  642.54   25.14
  -2   0   4  669.08   25.56
   2   0  -4  648.10   24.17
  -2   0   4  625.80   23.88
   2   0  -4  658.73   22.74
   2   0  -4  658.87   25.55
  -1   0   4   -0.12    0.09
   1   0  -4   -0.01    0.16
   1   0  -4   -0.11    0.20
   1   0  -4   -0.16    0.20
  -1   0   4   -0.17    0.16
   0   0   4  370.86   14.15
   0   0   4  344.17   14.12
   0   0  -4  358.96   14.15
   0   0  -4  340.43   12.46
   0   0  -4  367.96   14.15
  -1   0  -4   -0.11    0.21
  -1   0  -4   -0.15    0.17
  -1   0  -4   -0.18    0.36
  -1   0  -4   -0.02    0.22
   1   0   4    0.29    0.23
   1   0   4    0.34    0.49
   1   0   4   -0.10    0.19
   2   0   4  171.11    7.59
   2   0   4  153.73    6.28
   2   0   4  157.93    6.50
  -2   0  -4  153.61    5.62
  -2   0  -4  141.23    6.38
   2   0   4  166.68    6.53
  -2   0  -4  159.85    6.51
  -2   0  -4  167.85    6.54
   2   0   4  141.55    6.28
  -3   0  -4   -0.34    0.36
  -3   0  -4   -0.50    0.57
   3   0   4    0.18    0.41
   3   0   4   -0.16    0.37
  -3   0  -4   -0.19    0.42
   3   0   4    0.26    0.40
   3   0   4   -0.99    0.80
   3   0   4   -0.07    0.59
   4   0   4  209.16    8.94
   4   0   4  246.98   10.96
   4   0   4  232.96    9.38
  -4   0  -4  191.81    9.03
  -4   0  -4  236.40    9.40
   4   0   4  217.27    8.99
   4   0   4  249.92    9.45
  -5   0  -4   -0.57    0.48
   5   0   4    0.09    0.38
   5   0   4    0.42    0.57
  -5   0  -4   -0.03    0.38
   5   0   4    0.11    0.37
   5   0   4    0.45    0.79
  -5   0  -4   -0.16    0.42
   6   0   4  338.14   14.63
  -6   0  -4  374.06   14.75
   6   0   4  353.56   14.11
  -6   0  -4  354.10   14.74
   6   0   4  361.81   13.93
  -6   0  -4  349.30   14.21
   6   0   4  374.81   17.02
   7   0   4   -0.22    0.47
   7   0   4   -0.37    0.80
  -7   0  -4   -0.22    0.52
   7   0   4    0.11    0.65
  -7   0  -4    0.73    0.60
   8   0   4   74.56    3.45
  -8   0  -4   69.13    3.30
   8   0   4   54.40    3.97
   8   0   4   68.78    3.09
  -9   0  -4   -0.22    0.64
   9   0   4    0.08    0.81
   9   0   4   -0.72    0.67
  10   0   4   32.18    2.94
 -10   0  -4   45.57    2.53
  11   0   4   -0.20    0.80
 -11   0  -4   -0.13    0.71
  12   0   4   -0.29    0.81
 -12   0  -4    0.96    0.72
 -13   0  -4    1.05    0.79
  13   0   4    0.25    0.89
 -13  -1   4   19.86    1.98
  13  -1  -4   16.74    1.91
 -13   1   4   18.33    1.72
  13   1  -4   10.99    1.80
 -12  -1   4    1.51    0.90
  12  -1  -4   -0.27    0.52
  12  -1  -4    0.82    0.61
  12   1  -4    0.20    0.64
 -12   1   4    0.09    0.58
  11  -1  -4    1.08    0.61
 -11  -1   4    1.67    0.80
  11  -1  -4    0.51    0.62
 -11   1   4    0.47    0.57
  11   1  -4    0.05    0.56
 -10  -1   4    0.60    0.67
  10  -1  -4    1.51    0.66
  10  -1  -4    0.97    0.59
  10  -1  -4    2.01    0.72
  10   1  -4    1.31    0.67
 -10   1   4    1.76    0.62
   9  -1  -4   27.94    2.03
  -9  -1   4   27.67    1.90
   9  -1  -4   27.23    1.73
   9  -1  -4   28.91    1.89
   9  -1  -4   26.27    1.88
   9   1  -4   26.77    2.18
  -9   1   4   28.02    1.75
  -8  -1   4   32.32    2.01
   8  -1  -4   35.58    1.99
   8  -1  -4   37.30    2.31
  -8  -1   4   35.24    2.11
   8  -1  -4   36.32    2.07
   8  -1  -4   35.46    2.12
   8   1  -4   38.81    2.52
  -8   1   4   33.60    2.06
   8   1  -4   35.75    2.11
  -8   1   4   36.08    1.98
  -7  -1   4  112.39    4.92
   7  -1  -4  116.21    4.65
   7  -1  -4  110.51    4.64
   7  -1  -4  107.43    4.69
  -7  -1   4   99.83    4.65
   7  -1  -4  112.11    5.50
  -7   1   4  110.61    4.62
  -7   1   4  102.27    4.65
   7   1  -4  112.42    5.73
   7   1  -4  111.13    4.63
   6  -1  -4   54.19    2.45
   6  -1  -4   49.79    2.50
   6  -1  -4   52.42    2.52
  -6  -1   4   53.89    2.48
  -6  -1   4   46.10    2.40
  -6  -1   4   50.80    2.55
   6  -1  -4   52.76    2.83
   6  -1  -4   51.82    2.67
  -6   1   4   52.34    2.54
   6   1  -4   54.76    2.51
  -6   1   4   48.95    2.42
  -6   1   4   50.93    2.63
   6   1  -4   53.34    3.03
  -6   1   4   54.17    2.69
   5  -1  -4  114.87    5.05
  -5  -1   4  115.86    4.95
   5  -1  -4  118.81    4.62
   5  -1  -4  121.38    5.07
  -5  -1   4  112.89    4.93
   5  -1  -4  117.60    4.70
   5  -1  -4  105.72    4.80
  -5  -1   4  115.00    4.69
   5  -1  -4  111.14    5.52
  -5   1   4  113.70    5.01
  -5   1   4  117.72    5.05
   5   1  -4  116.03    4.92
   5   1  -4  112.30    4.57
  -5   1   4  112.78    4.73
  -5   1   4  110.31    4.76
  -5   1   4  114.86    4.62
   5   1  -4  117.31    5.77
   4  -1  -4   10.32    0.83
   4  -1  -4    7.52    0.78
   4  -1  -4    9.97    0.91
  -4  -1   4    8.32    0.73
  -4  -1   4    8.34    0.69
   4  -1  -4    7.98    0.79
   4  -1  -4    8.45    0.75
  -4  -1   4    9.29    0.88
  -4   1   4   11.54    1.06
  -4   1   4    7.77    0.78
  -4   1   4    8.08    0.76
  -4   1   4    7.27    0.78
   4   1  -4    8.04    0.70
   4   1  -4    8.42    0.92
  -4   1   4    8.07    0.75
   4   1  -4    8.75    0.83
   3  -1  -4  104.89    4.59
   3  -1  -4  112.97    4.72
   3  -1  -4  110.28    4.73
   3  -1  -4  116.70    4.43
  -3  -1   4  108.76    4.62
  -3  -1   4  108.29    4.53
  -3  -1   4  113.83    4.64
   3  -1  -4  113.61    4.26
  -3   1   4  107.96    4.49
  -3   1   4  106.49    4.42
   3   1  -4  112.05    4.61
   3   1  -4  107.91    5.41
  -3   1   4  102.95    4.50
  -3   1   4  113.79    4.73
   3   1  -4  110.42    4.23
  -3   1   4  103.67    4.69
  -2  -1   4    4.41    0.49
   2  -1  -4    5.04    0.61
   2  -1  -4    5.41    0.57
  -2  -1   4    6.09    0.73
   2  -1  -4    5.28    0.61
   2  -1  -4    4.98    0.55
  -2  -1   4    5.07    0.72
  -2  -1   4    4.41    0.50
  -2  -1   4    4.48    0.51
  -2   1   4    5.39    0.67
  -2   1   4    4.78    0.72
  -2   1   4    4.75    0.46
  -2   1   4    4.69    0.59
   2   1  -4    4.73    0.50
  -2   1   4    4.55    0.58
   2   1  -4    5.33    0.71
   2   1  -4    4.84    0.51
   1  -1  -4    2.74    0.41
  -1  -1   4    2.27    0.35
  -1  -1   4    2.32    0.60
   1  -1  -4    1.52    0.34
   1  -1  -4    2.05    0.38
  -1  -1   4    2.43    0.37
  -1  -1   4    2.43    0.49
  -1   1   4    1.67    0.50
  -1   1   4    2.08    0.28
  -1   1   4    1.96    0.38
  -1   1   4    1.98    0.38
   1   1  -4    3.22    0.60
   1   1  -4    1.96    0.34
   1   1  -4    1.95    0.30
  -1   1   4    3.01    0.54
   1   1  -4    2.18    0.46
   1   1  -4    2.23    0.34
   0  -1   4  106.68    5.24
   0  -1  -4  112.97    4.52
   0  -1  -4  112.70    4.53
   0  -1  -4  103.63    3.98
   0  -1   4  112.95    4.47
   0  -1   4   95.30    4.31
   0  -1   4  106.83    4.46
   0  -1   4  104.83    4.38
   0   1  -4  111.75    4.46
   0   1  -4  111.56    4.46
   0   1   4  114.24    4.52
   0   1  -4   93.90    4.26
   0   1   4  104.77    4.37
   0   1   4  106.51    4.49
  -1  -1  -4  312.65   12.39
   1  -1   4  332.54   12.41
   1  -1   4  300.01   11.88
   1  -1   4  314.83   14.36
   1  -1   4  323.00   12.42
  -1  -1  -4  316.30   12.40
   1  -1   4  291.89   11.65
  -1  -1  -4  293.10   10.97
   1   1   4  303.29   11.88
   1   1   4  328.02   12.40
  -1   1  -4  304.02   12.34
  -1   1  -4  319.17   11.61
  -1   1  -4  294.59   11.64
   1   1   4  306.47   12.36
  -1   1  -4  313.79   12.42
  -2  -1  -4  281.34   10.30
   2  -1   4  281.71   11.18
  -2  -1  -4  290.56   11.61
   2  -1   4  273.36   10.91
   2  -1   4  312.48   11.72
   2  -1   4  299.20   13.51
  -2  -1  -4  299.64   11.66
   2  -1   4  276.08   11.69
  -2   1  -4  284.35   11.64
   2   1   4  304.50   13.49
  -2   1  -4  283.52   10.91
   2   1   4  299.90   11.65
   2   1   4  275.29   11.16
   2   1   4  276.86   11.58
  -2   1  -4  303.50   11.73
   3  -1   4  510.19   19.28
  -3  -1  -4  483.98   19.15
  -3  -1  -4  467.72   19.19
   3  -1   4  470.51   18.33
   3  -1   4  468.58   18.76
   3  -1   4  510.55   22.22
   3  -1   4  457.51   17.86
   3  -1   4  528.37   19.37
   3   1   4  506.22   22.17
  -3   1  -4  463.75   17.85
   3   1   4  515.45   19.29
  -3   1  -4  418.36   19.14
   3   1   4  483.02   19.11
   3   1   4  483.57   18.32
  -3   1  -4  441.46   18.70
  -3   1  -4  498.92   19.25
   4  -1   4   23.14    1.74
   4  -1   4   24.40    1.42
  -4  -1  -4   22.00    1.67
  -4  -1  -4   25.47    1.50
  -4  -1  -4   22.10    1.50
   4  -1   4   17.97    1.40
   4  -1   4   22.74    1.94
   4  -1   4   24.53    1.56
   4   1   4   25.15    1.81
   4   1   4   20.16    1.62
   4   1   4   22.74    1.39
  -4   1  -4   23.48    1.38
  -4   1  -4   24.98    1.53
  -4   1  -4   22.67    1.36
  -4   1  -4   22.93    1.48
  -5  -1  -4   80.77    3.64
   5  -1   4   79.86    3.73
   5  -1   4   75.22    3.56
   5  -1   4   80.46    4.33
   5  -1   4   71.40    3.66
   5  -1   4   71.59    3.19
  -5  -1  -4   72.37    3.50
   5  -1   4   75.34    3.35
  -5   1  -4   74.58    3.21
   5   1   4   77.60    4.16
   5   1   4   74.12    3.47
  -5   1  -4   72.92    3.64
   5   1   4   76.29    3.55
  -5   1  -4   73.65    3.32
   6  -1   4    1.17    0.55
   6  -1   4    1.42    0.73
   6  -1   4    0.72    0.53
  -6  -1  -4    0.71    0.59
   6  -1   4    1.77    0.51
  -6  -1  -4    0.80    0.48
   6  -1   4    2.64    0.61
   6  -1   4    1.74    0.90
  -6   1  -4    1.01    0.55
   6   1   4    0.92    0.58
   6   1   4    0.60    0.64
  -6   1  -4    1.82    0.45
  -6   1  -4    0.58    0.46
   7  -1   4    2.30    1.03
  -7  -1  -4    1.35    0.67
   7  -1   4    0.30    0.81
   7  -1   4    1.41    0.52
  -7  -1  -4    0.60    0.54
  -7   1  -4    1.09    0.56
   7   1   4    1.52    0.70
   7   1   4    1.87    0.75
   8  -1   4    3.10    1.19
  -8  -1  -4    1.75    0.72
   8  -1   4    0.20    0.80
  -8  -1  -4    1.52    0.70
   8  -1   4    3.37    0.79
   8   1   4    2.14    0.83
  -8   1  -4    2.07    0.65
   8   1   4    0.70    0.75
  -9  -1  -4   15.19    1.62
   9  -1   4   17.48    1.88
   9  -1   4   19.51    1.61
   9  -1   4   13.73    1.83
  -9  -1  -4   19.40    1.80
  -9   1  -4   17.90    1.51
   9   1   4   16.79    1.84
  10  -1   4   14.71    1.92
  10  -1   4   18.41    1.69
 -10  -1  -4   19.02    1.71
 -10   1  -4   16.49    1.56
  10   1   4   13.28    1.91
  11  -1   4   48.07    2.58
 -11  -1  -4   44.81    2.70
  11  -1   4   34.20    3.20
 -11   1  -4   51.28    2.72
 -12  -1  -4    7.20    1.18
  12  -1   4    4.26    1.29
  12   1   4    4.92    1.42
 -12   1  -4    7.06    1.15
  13  -1   4   22.26    2.52
  13   1   4   23.41    2.59
  12  -2  -4    7.11    1.18
  12  -2  -4    5.26    1.07
  12  -2  -4    4.30    1.03
 -12   2   4    7.43    1.01
  12   2  -4    3.87    1.13
  11  -2  -4   37.48    2.46
  11  -2  -4   34.08    2.38
  11  -2  -4   34.08    2.22
 -11   2   4   39.08    2.14
  11   2  -4   32.74    2.80
  10  -2  -4   40.93    2.58
  10  -2  -4   45.49    2.55
  10  -2  -4   45.91    2.70
  10   2  -4   42.91    3.17
 -10   2   4   45.06    2.34
   9  -2  -4   56.19    3.01
   9  -2  -4   56.66    2.85
   9  -2  -4   48.90    2.82
  -9   2   4   54.38    2.65
  -9   2   4   53.86    2.84
   9   2  -4   56.16    3.58
   8  -2  -4   25.63    1.79
   8  -2  -4   28.68    1.96
   8  -2  -4   24.41    1.70
  -8   2   4   26.62    1.55
  -8   2   4   26.42    1.83
   8   2  -4   25.33    2.11
   7  -2  -4    7.91    0.95
   7  -2  -4    6.08    0.91
  -7  -2   4    5.91    0.80
   7  -2  -4    8.01    0.94
  -7   2   4    6.68    0.71
  -7   2   4    5.02    0.85
   7   2  -4    6.48    1.08
  -6  -2   4    0.91    0.39
   6  -2  -4    0.96    0.51
   6  -2  -4    0.42    0.43
   6  -2  -4    0.39    0.45
   6  -2  -4    0.64    0.39
  -6   2   4    0.45    0.48
  -6   2   4    1.28    0.56
   6   2  -4    0.85    0.49
  -6   2   4    0.28    0.31
   5  -2  -4   29.29    1.61
   5  -2  -4   26.07    1.66
  -5  -2   4   26.58    1.74
  -5  -2   4   26.01    1.47
   5  -2  -4   28.33    1.56
   5   2  -4   26.89    1.92
  -5   2   4   29.31    1.62
  -5   2   4   26.82    1.71
  -5   2   4   27.38    1.38
   4  -2  -4    4.40    0.58
  -4  -2   4    4.24    0.67
   4  -2  -4    5.07    0.70
   4  -2  -4    4.86    0.62
   4  -2  -4    4.66    0.67
  -4  -2   4    3.95    0.52
  -4  -2   4    3.98    0.52
   4  -2  -4    4.35    0.66
  -4   2   4    4.73    0.67
  -4   2   4    4.97    0.65
  -4   2   4    3.75    0.68
   4   2  -4    4.17    0.75
   4   2  -4    4.28    0.50
   3  -2  -4  175.39    7.04
   3  -2  -4  158.82    6.77
   3  -2  -4  166.85    7.03
   3  -2  -4  170.04    6.30
  -3  -2   4  165.98    6.61
  -3  -2   4  161.92    6.81
  -3  -2   4  179.49    6.87
  -3   2   4  167.90    6.73
   3   2  -4  166.70    6.75
   3   2  -4  170.67    6.62
  -3   2   4  165.75    6.99
  -3   2   4  166.16    6.66
   3   2  -4  165.86    8.12
   2  -2  -4   48.72    2.30
   2  -2  -4   48.30    2.28
   2  -2  -4   46.77    2.08
  -2  -2   4   46.59    2.11
   2  -2  -4   45.37    2.27
  -2  -2   4   46.70    2.72
  -2  -2   4   46.79    2.43
  -2  -2   4   49.59    2.13
  -2  -2   4   47.09    2.15
   2   2  -4   48.37    2.05
  -2   2   4   44.84    2.23
  -2   2   4   42.98    2.29
   2   2  -4   46.60    2.69
  -2   2   4   47.13    2.29
   2   2  -4   49.46    2.36
   1  -2  -4  278.21   10.26
  -1  -2   4  283.38   10.94
  -1  -2   4  296.01   11.38
   1  -2  -4  292.41   11.50
  -1  -2   4  290.30   13.39
   1  -2  -4  281.46   11.51
  -1  -2   4  260.52   10.91
  -1  -2   4  302.40   11.38
  -1   2   4  284.28   11.48
   1   2  -4  288.56   13.37
   1   2  -4  274.96   10.92
  -1   2   4  276.50   11.06
  -1   2   4  286.35   10.86
   1   2  -4  302.12   11.31
   0  -2  -4  214.68    8.75
   0  -2   4  225.13    8.66
   0  -2   4  209.66    8.39
   0  -2  -4  210.50    7.83
   0  -2   4  215.50   10.20
   0  -2  -4  216.72    8.73
   0  -2   4  212.31    8.41
   0  -2   4  229.71    8.70
   0   2   4  206.74    8.46
   0   2  -4  220.80    8.60
   0   2   4  208.68    8.25
   0   2  -4  215.62    8.40
   0   2   4  209.30    8.70
   1  -2   4   80.40    3.59
  -1  -2  -4   83.24    3.60
   1  -2   4   89.97    4.33
   1  -2   4   87.19    3.61
  -1  -2  -4   79.99    3.26
   1  -2   4   81.62    3.65
   1  -2   4   78.79    3.64
  -1  -2  -4   81.30    3.59
   1   2   4   84.36    3.55
   1   2   4   78.86    3.43
  -1   2  -4   82.05    3.50
  -1   2  -4   84.41    3.61
   1   2   4   79.80    3.60
   2  -2   4   12.88    1.32
  -2  -2  -4   14.47    0.95
   2  -2   4   16.01    1.30
  -2  -2  -4   14.38    0.96
  -2  -2  -4   15.06    1.00
   2  -2   4   15.80    1.27
   2  -2   4   13.67    1.09
   2  -2   4   16.40    1.12
   2   2   4   13.80    0.91
   2   2   4   13.85    1.05
   2   2   4   15.20    1.12
   2   2   4   12.46    1.18
  -2   2  -4   12.96    1.19
  -2   2  -4   14.10    0.95
  -3  -2  -4   25.53    1.45
   3  -2   4   24.01    1.58
  -3  -2  -4   26.24    1.42
   3  -2   4   26.87    1.87
   3  -2   4   25.40    1.57
  -3  -2  -4   23.82    1.41
   3  -2   4   24.37    1.59
   3  -2   4   23.59    1.61
   3   2   4   25.85    1.65
   3   2   4   23.77    1.57
  -3   2  -4   24.94    1.51
   3   2   4   25.07    1.35
   4  -2   4   17.68    1.38
  -4  -2  -4   17.50    1.27
   4  -2   4   18.96    1.16
   4  -2   4   18.47    1.37
  -4  -2  -4   16.07    1.23
   4  -2   4   19.62    1.63
   4  -2   4   20.49    1.48
   4  -2   4   21.56    1.40
   4   2   4   18.81    1.39
   4   2   4   19.20    1.45
  -4   2  -4   19.80    1.34
   5  -2   4  108.16    4.43
   5  -2   4  105.24    5.68
  -5  -2  -4   97.35    4.68
   5  -2   4  109.20    4.64
   5  -2   4   98.08    4.76
   5  -2   4  105.88    4.37
   5  -2   4  102.93    4.49
   5   2   4  103.95    4.53
   5   2   4  109.13    5.40
  -5   2  -4  102.73    4.38
   6  -2   4   33.86    1.82
   6  -2   4   28.72    1.93
   6  -2   4   27.25    1.78
   6  -2   4   29.35    2.41
   6  -2   4   31.38    1.81
  -6  -2  -4   27.76    1.84
   6  -2   4   29.58    2.02
   6   2   4   35.09    1.94
   6   2   4   31.97    2.19
  -6   2  -4   30.04    1.78
   7  -2   4   57.79    3.83
   7  -2   4   64.22    3.23
  -7  -2  -4   52.44    3.09
   7  -2   4   61.24    2.98
   7  -2   4   62.33    2.98
  -7   2  -4   64.48    2.94
   7   2   4   64.30    3.69
   7   2   4   57.56    2.99
   8  -2   4   29.08    2.12
   8  -2   4   24.43    2.40
   8  -2   4   27.18    1.82
   8   2   4   29.92    2.29
   9  -2   4   19.47    1.62
   9  -2   4   19.99    1.98
   9  -2   4   21.34    1.82
   9  -2   4   15.97    2.00
   9   2   4   18.64    1.93
  -9   2  -4   19.11    1.34
  10  -2   4    5.65    1.37
  10  -2   4   11.90    1.26
  10  -2   4    8.07    1.66
  10   2   4    9.37    1.51
  11  -2   4    1.10    0.79
 -11  -2  -4    2.35    0.81
  11  -2   4    1.01    0.96
  11   2   4    2.53    1.06
  12  -2   4   -0.10    0.79
  12  -2   4   -0.99    0.93
 -12  -2  -4    0.88    0.86
  12   2   4   -0.23    0.92
  12  -3  -4   15.30    1.59
  12  -3  -4   12.49    1.67
  12  -3  -4   18.90    1.87
  12   3  -4   10.56    1.84
  11  -3  -4    0.50    0.97
  11  -3  -4    0.57    0.68
  11  -3  -4    0.97    0.81
  11   3  -4    1.20    0.82
  10  -3  -4    3.43    0.90
  10  -3  -4    2.62    0.98
  10  -3  -4    2.56    0.84
 -10   3   4    1.66    0.72
  10   3  -4    1.15    0.77
   9  -3  -4    2.80    0.82
   9  -3  -4    3.29    0.94
   9  -3  -4    2.86    0.82
   9   3  -4    3.54    1.02
  -9   3   4    1.70    0.74
   8  -3  -4   68.61    3.48
   8  -3  -4   69.27    3.40
  -8   3   4   65.03    3.41
   8   3  -4   70.14    4.22
   7  -3  -4    1.31    0.58
   7  -3  -4    1.63    0.69
   7  -3  -4    0.16    0.59
  -7   3   4    1.40    0.62
  -7   3   4    1.44    0.71
   7   3  -4    0.82    0.55
   6  -3  -4  160.87    6.55
   6  -3  -4  172.12    7.35
   6  -3  -4  158.78    6.96
   6   3  -4  169.34    8.44
  -6   3   4  163.90    6.87
  -6   3   4  171.84    6.97
  -5  -3   4    5.00    0.56
   5  -3  -4    6.26    0.82
   5  -3  -4    4.99    0.80
  -5  -3   4    5.79    0.79
   5  -3  -4    4.35    0.68
   5   3  -4    5.91    0.99
  -5   3   4    5.70    0.88
  -5   3   4    4.78    0.83
  -4  -3   4  115.92    4.88
   4  -3  -4  116.09    5.21
  -4  -3   4  122.55    4.95
   4  -3  -4  115.74    4.97
   4  -3  -4  117.01    4.70
  -4   3   4  114.74    5.04
   4   3  -4  118.23    6.05
  -4   3   4  115.70    5.01
   3  -3  -4    2.52    0.53
  -3  -3   4    2.41    0.77
   3  -3  -4    2.01    0.48
  -3  -3   4    2.48    0.51
   3  -3  -4    2.36    0.56
  -3  -3   4    2.21    0.36
  -3  -3   4    2.23    0.36
  -3   3   4    2.34    0.60
  -3   3   4    2.75    0.61
   3   3  -4    2.36    0.63
   3   3  -4    2.26    0.61
  -2  -3   4    5.72    0.88
  -2  -3   4    4.45    0.41
   2  -3  -4    4.58    0.62
  -2  -3   4    5.21    0.88
  -2  -3   4    5.21    0.71
   2  -3  -4    4.18    0.58
  -2  -3   4    4.62    0.47
   2   3  -4    3.73    0.72
  -2   3   4    3.10    0.59
  -2   3   4    4.07    0.71
   2   3  -4    4.17    0.75
   1  -3  -4    1.81    0.42
  -1  -3   4    2.09    0.57
   1  -3  -4    2.24    0.49
   1  -3  -4    1.80    0.43
  -1  -3   4    1.88    0.34
  -1  -3   4    1.75    0.33
  -1  -3   4    2.62    0.68
  -1  -3   4    2.56    0.63
  -1   3   4    2.76    0.61
  -1   3   4    1.50    0.51
   1   3  -4    2.13    0.57
   1   3  -4    2.48    0.60
   0  -3   4   98.38    4.07
   0  -3   4   90.35    4.20
   0  -3  -4   94.75    3.83
   0  -3   4   99.28    4.10
   0  -3   4   95.09    3.52
   0  -3   4   98.15    5.00
   0  -3  -4   97.90    4.16
   0  -3  -4   91.89    4.17
   0  -3   4   95.72    4.13
   0   3  -4   95.63    4.20
   0   3   4   95.64    4.08
   0   3   4   94.80    4.23
   0   3   4   98.00    4.10
   1  -3   4   -0.10    0.32
  -1  -3  -4    0.23    0.28
  -1  -3  -4   -0.16    0.25
   1  -3   4    0.00    0.35
   1  -3   4    0.14    0.51
   1  -3   4    0.29    0.41
   1  -3   4    0.62    0.49
  -1  -3  -4    0.45    0.35
   1   3   4    0.01    0.25
   1   3   4    0.14    0.38
  -1   3  -4    0.54    0.49
   1   3   4    0.68    0.50
  -2  -3  -4  213.26    7.82
   2  -3   4  209.18    8.42
   2  -3   4  204.50    8.25
   2  -3   4  206.93    8.73
  -2  -3  -4  202.14    8.56
  -2  -3  -4  212.43    8.58
   2  -3   4  198.27    8.73
   2  -3   4  221.38   10.16
   2   3   4  218.78    9.81
  -2   3  -4  208.93    8.28
   2   3   4  209.67    8.45
  -3  -3  -4   25.16    1.50
   3  -3   4   25.87    1.75
   3  -3   4   25.13    1.63
  -3  -3  -4   29.41    1.58
   3  -3   4   25.69    1.76
   3  -3   4   27.87    2.00
   3   3   4   28.54    1.76
  -3   3  -4   28.01    1.73
   3   3   4   28.34    1.75
  -4  -3  -4  110.79    5.23
   4  -3   4  115.68    5.38
   4  -3   4  124.67    5.28
   4  -3   4  121.44    6.28
   4  -3   4  124.07    5.10
  -4  -3  -4  122.16    4.89
  -4   3  -4  127.08    5.16
   4   3   4  119.16    6.02
   4   3   4  121.90    5.21
   5  -3   4    3.23    0.88
   5  -3   4    3.41    0.91
  -5  -3  -4    2.27    0.61
  -5  -3  -4    3.11    0.70
   5  -3   4    2.41    0.65
   5  -3   4    4.51    0.80
   5   3   4    2.47    0.68
  -5   3  -4    3.19    0.72
   5   3   4    2.95    0.77
   6  -3   4    2.35    0.70
   6  -3   4    2.25    0.63
   6  -3   4    2.24    0.79
   6  -3   4    1.12    0.93
   6  -3   4    2.49    0.89
  -6   3  -4    1.93    0.63
   6   3   4    2.51    0.80
   6   3   4    2.34    0.74
   7  -3   4    0.33    0.58
   7  -3   4    2.12    0.76
   7  -3   4    0.59    0.64
   7  -3   4    0.77    0.84
   7  -3   4    0.89    0.90
  -7   3  -4    1.25    0.65
   7   3   4    2.48    0.81
   7   3   4    1.29    0.69
   8  -3   4    8.70    1.56
   8  -3   4   12.28    1.29
   8  -3   4    9.99    1.12
   8  -3   4   12.27    1.49
   8   3   4   11.93    1.46
  -8   3  -4    9.77    1.17
   9  -3   4    0.56    0.94
   9  -3   4    0.11    0.98
   9  -3   4   -0.66    0.60
   9   3   4    0.15    0.67
  10  -3   4   14.76    1.80
  10  -3   4   16.11    1.57
  10  -3   4   16.84    1.74
  10  -3   4    9.34    1.71
  10   3   4   14.05    1.77
  11  -3   4    0.83    1.06
  11  -3   4    2.97    1.02
  11  -3   4    1.52    1.35
  11   3   4    2.63    1.10
  11  -4  -4   43.28    2.92
  10  -4  -4    1.85    1.00
  10  -4  -4    1.41    0.82
 -10   4   4    2.47    0.90
  10   4  -4    1.52    0.95
   9  -4  -4   82.58    4.06
   9  -4  -4   76.37    3.94
  -9   4   4   81.19    4.07
   9   4  -4   75.13    4.88
   8  -4  -4    5.78    1.06
   8  -4  -4    4.25    0.94
  -8   4   4    3.34    0.86
  -8   4   4    5.58    1.15
   8   4  -4    4.87    1.13
   7  -4  -4    3.43    0.85
   7  -4  -4    4.32    0.92
   7   4  -4    2.57    0.87
  -7   4   4    2.54    0.92
  -7   4   4    2.14    0.73
   6  -4  -4    0.05    0.54
   6  -4  -4   -0.22    0.71
  -6   4   4   -0.37    0.66
   6   4  -4    0.35    0.53
  -6   4   4    0.60    0.58
   5  -4  -4   45.01    2.37
   5   4  -4   43.92    2.96
  -5   4   4   45.60    2.65
  -5   4   4   42.86    2.55
   4  -4  -4    0.78    0.50
  -4  -4   4   -0.57    0.82
  -4   4   4   -0.34    0.59
   4   4  -4    0.36    0.55
  -4   4   4    0.88    0.60
   4   4  -4   -0.34    0.58
   3  -4  -4  122.75    4.79
  -3  -4   4  107.85    5.21
  -3  -4   4  122.47    6.23
   3  -4  -4  114.16    5.20
   3   4  -4  104.34    5.12
  -3   4   4  122.44    5.13
  -3   4   4  121.14    5.24
   3   4  -4  117.69    6.14
  -2  -4   4   11.58    1.17
   2  -4  -4   11.56    1.04
  -2  -4   4   12.48    1.40
  -2  -4   4   12.10    1.30
   2  -4  -4   11.02    0.94
   2   4  -4   10.10    1.25
  -2   4   4   10.86    1.16
   2   4  -4    9.64    1.20
  -2   4   4   11.50    1.31
   1  -4  -4  170.59    7.48
   1  -4  -4  175.75    6.83
  -1  -4   4  178.64    7.31
  -1  -4   4  185.71    7.43
  -1  -4   4  179.10    8.87
   1   4  -4  179.29    8.88
  -1   4   4  176.62    7.48
  -1   4   4  182.12    7.28
   1   4  -4  182.03    7.39
   0  -4   4   16.81    1.52
   0  -4   4   20.45    1.69
   0  -4  -4   15.71    1.11
   0  -4   4   16.22    1.46
   0  -4   4   16.11    1.04
   0  -4  -4   15.68    1.21
   0   4   4   15.10    1.40
   0   4  -4   18.25    1.58
   0   4   4   16.27    1.42
  -1  -4  -4   56.91    2.70
   1  -4   4   53.90    2.88
   1  -4   4   57.96    3.38
  -1  -4  -4   55.91    2.63
   1  -4   4   58.31    3.01
  -1   4  -4   56.38    2.93
   1   4   4   59.28    2.82
   1   4   4   52.61    2.92
   2  -4   4   -0.24    0.63
   2  -4   4    0.16    0.47
  -2  -4  -4    0.61    0.45
   2  -4   4    0.13    0.51
   2  -4   4    0.21    0.65
  -2  -4  -4    0.04    0.35
   2   4   4    0.60    0.40
   2   4   4    0.21    0.56
  -2   4  -4    0.02    0.50
   3  -4   4   32.57    2.11
  -3  -4  -4   32.63    1.87
   3  -4   4   27.62    2.09
   3  -4   4   32.49    2.33
   3   4   4   32.44    2.08
  -3   4  -4   29.11    2.02
   4  -4   4   -0.26    0.64
  -4  -4  -4   -0.07    0.47
   4  -4   4   -0.23    0.61
   4  -4   4   -0.89    0.62
  -4   4  -4    0.64    0.58
   4   4   4   -0.53    0.56
  -5  -4  -4   60.87    3.09
   5  -4   4   64.39    3.37
   5  -4   4   51.82    3.77
  -5   4  -4   66.37    3.28
   5   4   4   64.79    3.29
   5   4   4   71.79    3.74
  -6  -4  -4   -0.20    0.55
   6  -4   4   -0.36    0.84
   6  -4   4    1.15    0.85
   6   4   4    0.94    0.69
   6   4   4    0.14    0.52
  -6   4  -4   -0.15    0.59
  -7  -4  -4   60.05    2.99
   7  -4   4   46.64    3.79
   7  -4   4   61.96    3.29
  -7   4  -4   58.28    3.17
   7   4   4   61.58    3.68
   8  -4   4    8.52    1.36
   8  -4   4    9.19    1.27
   8  -4   4    5.24    0.95
  -8   4  -4    8.04    1.20
   8   4   4    5.42    1.22
   9  -4   4   37.05    2.42
   9  -4   4   39.33    2.71
   9  -4   4   41.91    2.60
  -9   4  -4   40.51    2.66
   9   4   4   38.40    2.98
  10  -4   4   -0.42    1.11
  10  -4   4    0.36    0.77
  10   4   4   -0.21    0.68
   9  -5  -4   11.39    1.58
   9  -5  -4   13.24    1.56
  -9   5   4   10.46    1.48
   9   5  -4   11.39    1.91
   8  -5  -4   44.71    2.82
   8   5  -4   51.30    3.55
  -8   5   4   45.89    3.07
  -8   5   4   43.95    2.96
   7  -5  -4   17.86    1.69
  -7   5   4   20.46    2.00
  -7   5   4   17.85    1.86
   7   5  -4   18.57    2.00
   6  -5  -4   76.75    3.71
  -6   5   4   77.10    4.10
  -6   5   4   72.05    3.90
   6   5  -4   78.27    4.69
  -5  -5   4   53.65    3.55
   5  -5  -4   54.32    2.77
  -5   5   4   47.56    2.94
  -5   5   4   49.75    3.06
   5   5  -4   50.40    3.43
   4  -5  -4    6.70    0.94
  -4  -5   4    8.72    1.41
  -4   5   4    6.65    1.05
   4   5  -4    7.51    1.29
  -4   5   4    6.44    1.23
  -3  -5   4    3.59    1.22
  -3  -5   4    6.38    1.19
   3  -5  -4    4.39    0.81
   3   5  -4    3.06    0.81
   3   5  -4    3.01    0.97
  -3   5   4    4.16    1.01
  -3   5   4    3.37    0.85
  -2  -5   4    1.35    0.70
   2  -5  -4    1.31    0.62
  -2  -5   4    2.41    0.85
  -2  -5   4    2.26    1.08
  -2   5   4    1.65    0.82
  -2   5   4    0.85    0.66
   2   5  -4    1.19    0.81
   2   5  -4    0.72    0.62
   1  -5  -4   11.93    1.20
  -1  -5   4   14.11    1.52
  -1  -5   4   16.04    1.59
  -1  -5   4   13.11    1.63
   1   5  -4   10.99    1.34
  -1   5   4   11.52    1.31
  -1   5   4   14.12    1.48
   1   5  -4   12.74    1.49
   0  -5   4   51.15    2.81
   0  -5   4   49.86    2.95
   0  -5  -4   48.21    2.49
   0  -5   4   48.05    3.14
   0   5  -4   45.90    2.84
   0   5   4   49.13    2.75
   0   5   4   45.97    2.80
  -1  -5  -4   30.72    1.87
   1  -5   4   34.69    2.39
   1  -5   4   29.10    2.33
   1  -5   4   28.50    2.16
   1   5   4   34.88    2.22
  -1   5  -4   29.00    2.21
   1   5   4   30.17    2.18
  -2  -5  -4  116.34    4.87
   2  -5   4  120.47    5.36
   2  -5   4  108.52    6.14
   2  -5   4  117.64    5.28
  -2   5  -4  115.89    5.27
   2   5   4  113.34    5.34
  -3  -5  -4   49.15    2.58
   3  -5   4   47.84    2.89
   3  -5   4   44.39    3.14
   3  -5   4   49.94    2.93
   3   5   4   49.50    2.84
  -3   5  -4   46.91    2.83
   4  -5   4   20.35    1.89
   4  -5   4   19.56    1.93
  -4  -5  -4   20.13    1.59
   4   5   4   21.87    1.82
  -4   5  -4   14.82    1.63
   5  -5   4   25.94    2.18
  -5  -5  -4   28.84    1.96
   5  -5   4   29.52    2.25
  -5   5  -4   28.11    2.17
   5   5   4   26.18    2.10
   6  -5   4    2.13    1.00
  -6  -5  -4    2.04    0.79
   6  -5   4    3.42    1.10
  -6   5  -4    2.74    0.90
   7  -5   4   -0.45    0.86
   7  -5   4   -0.59    0.85
  -7  -5  -4    0.47    0.71
  -7   5  -4   -0.68    0.74
   8  -5   4    0.76    1.01
   8  -5   4    2.26    1.08
  -8  -5  -4    2.52    0.86
  -8   5  -4    1.73    0.95
   9  -5   4    4.69    1.35
   9  -5   4    8.25    1.40
  -9  -5  -4    6.20    1.13
   9   5   4    5.38    1.32
  -9   5  -4    3.82    1.16
   7  -6  -4    0.73    0.82
  -7  -6   4    1.21    0.96
   7   6  -4    0.12    0.75
  -7   6   4    1.83    0.95
   6  -6  -4    1.66    0.84
  -6  -6   4    2.07    0.99
  -6   6   4    1.72    1.11
   6   6  -4    1.60    0.92
  -6   6   4    3.22    1.02
  -5  -6   4    0.77    0.83
   5  -6  -4    1.19    0.72
   5   6  -4    2.04    0.94
  -5   6   4    0.54    0.76
  -5   6   4    0.30    0.94
  -4  -6   4   41.30    3.17
   4  -6  -4   47.98    2.58
  -4   6   4   42.16    2.92
  -4   6   4   39.37    2.74
   4   6  -4   40.49    3.16
  -3  -6   4    9.69    1.68
   3  -6  -4    6.39    1.07
  -3  -6   4    8.51    1.45
  -3   6   4    7.11    1.24
  -3   6   4    7.33    1.50
   3   6  -4    8.27    1.49
  -2  -6   4   74.07    4.67
   2  -6  -4   82.47    3.70
  -2  -6   4   74.24    4.33
   2   6  -4   78.75    4.25
  -2   6   4   72.06    4.10
  -2   6   4   79.26    4.05
  -1  -6   4   10.55    1.61
  -1  -6   4   12.51    1.75
  -1  -6   4   16.09    1.70
   1  -6  -4    9.59    1.21
   1   6  -4   10.39    1.53
  -1   6   4   12.85    1.71
  -1   6   4    9.48    1.34
   0  -6   4   39.11    2.64
   0  -6  -4   36.51    2.21
   0  -6   4   37.34    2.79
   0   6   4   34.92    2.61
   0   6   4   40.12    2.62
   0   6  -4   39.31    2.77
   1  -6   4    2.45    1.07
   1  -6   4    3.19    1.09
  -1  -6  -4    2.44    0.79
  -1   6  -4    2.34    0.96
   1   6   4    1.95    0.90
   2  -6   4    5.21    1.26
   2  -6   4    4.88    1.17
  -2  -6  -4    2.70    0.80
  -2   6  -4    4.51    1.16
   2   6   4    4.84    1.17
  -3  -6  -4    0.50    0.65
   3  -6   4    2.26    1.02
   3  -6   4    1.39    0.95
  -3   6  -4    0.31    0.76
   3   6   4    0.59    0.80
   4  -6   4   13.67    1.74
  -4  -6  -4   17.09    1.58
   4  -6   4   16.50    1.92
   4   6   4   15.15    1.83
  -4   6  -4    8.44    1.40
   5  -6   4    5.01    1.28
  -5  -6  -4    5.15    1.05
   5  -6   4    5.60    1.37
  -5   6  -4    4.98    1.21
  -6  -6  -4   47.71    2.86
   6  -6   4   43.81    3.08
   6  -6   4   51.54    3.19
  -6   6  -4   48.48    3.22
  -7  -6  -4    2.39    0.89
   7  -6   4    2.39    1.22
   7  -6   4    4.79    1.33
   1  -7  -4   -0.39    0.72
  -1  -7   4    0.58    1.27
  -1   7   4    0.26    0.87
  -1   7   4    0.00    0.90
   1   7  -4    1.79    1.25
   0  -7   4    2.41    1.17
   0  -7  -4    1.30    0.80
   0  -7   4    0.59    1.10
   0   7   4    0.93    0.97
   0   7   4   -0.16    0.93
   0   7  -4    2.20    1.24
  -1  -7  -4   47.48    2.80
   1  -7   4   45.25    3.26
   1  -7   4   49.51    3.35
  -1   7  -4   46.00    3.33
   2  -7   4    0.47    1.11
  -2  -7  -4    0.05    0.74
 -13   0   5    5.34    1.20
  12   0  -5    0.00    0.58
  12   0  -5    0.00    0.64
 -12   0   5    0.64    0.75
  11   0  -5   27.63    2.30
  11   0  -5   26.91    2.07
 -11   0   5   28.65    2.01
 -10   0   5    0.26    0.57
  10   0  -5    0.01    0.47
  10   0  -5    0.48    0.54
  10   0  -5    0.00    0.45
  -9   0   5   66.70    3.23
   9   0  -5   64.22    3.82
   9   0  -5   68.18    3.34
   9   0  -5   61.67    2.99
   8   0  -5    0.28    0.46
   8   0  -5   -0.31    0.36
   8   0  -5    0.19    0.39
  -8   0   5   -0.28    0.46
  -8   0   5    0.27    0.49
  -7   0   5  142.33    6.18
   7   0  -5  148.49    5.97
   7   0  -5  146.66    7.33
   7   0  -5  149.15    5.99
  -7   0   5  152.12    6.04
  -7   0   5  147.76    6.49
   6   0  -5    0.20    0.30
   6   0  -5    0.01    0.32
  -6   0   5   -0.82    0.41
  -6   0   5   -0.42    0.36
  -6   0   5    0.00    0.31
   6   0  -5    0.01    0.28
   5   0  -5    9.00    0.93
  -5   0   5    9.21    0.86
  -5   0   5    9.34    0.93
  -5   0   5    8.16    0.80
   5   0  -5    9.37    0.85
  -5   0   5    9.19    0.89
   5   0  -5    9.37    0.90
   5   0  -5    8.14    0.76
   4   0  -5   -0.05    0.26
   4   0  -5   -0.17    0.28
  -4   0   5   -0.30    0.27
   4   0  -5   -0.03    0.24
  -4   0   5   -0.29    0.55
  -4   0   5   -0.18    0.28
  -4   0   5   -0.26    0.33
   4   0  -5    0.28    0.36
   4   0  -5   -0.41    0.40
   3   0  -5  133.89    4.95
  -3   0   5  125.07    5.29
  -3   0   5  133.98    5.49
   3   0  -5  132.10    5.45
   3   0  -5  130.85    5.47
   3   0  -5  125.09    5.28
   3   0  -5  127.11    6.20
   3   0  -5  128.62    5.09
  -3   0   5  127.40    5.46
  -3   0   5  122.51    5.24
   2   0  -5    0.11    0.31
   2   0  -5    0.48    0.31
   2   0  -5   -0.10    0.27
   2   0  -5   -0.18    0.20
  -2   0   5   -0.09    0.22
  -2   0   5   -0.23    0.28
  -2   0   5    0.01    0.25
  -2   0   5    1.20    0.70
  -2   0   5    0.07    0.25
   2   0  -5    0.18    0.28
  -2   0   5   -0.06    0.27
   2   0  -5    0.41    0.50
  -1   0   5  140.36    6.76
  -1   0   5  140.15    5.71
   1   0  -5  138.86    5.79
  -1   0   5  133.87    5.63
   1   0  -5  147.93    5.94
   1   0  -5  143.39    5.53
  -1   0   5  152.63    5.95
  -1   0   5  139.72    5.71
   1   0  -5  141.80    5.93
   0   0   5    0.26    0.60
   0   0  -5    0.07    0.48
   0   0  -5   -0.30    0.21
   0   0   5   -0.29    0.28
   0   0   5   -0.48    0.22
   0   0  -5   -0.09    0.22
   0   0   5   -0.50    0.59
   0   0   5   -0.25    0.23
   0   0  -5   -0.07    0.27
   0   0   5   -0.12    0.19
   0   0  -5   -0.36    0.23
   1   0   5  467.70   20.63
   1   0   5  436.36   17.11
  -1   0  -5  436.00   17.61
  -1   0  -5  439.85   15.71
   1   0   5  443.07   17.86
   1   0   5  478.70   17.89
   1   0   5  429.16   17.50
  -1   0  -5  475.89   16.91
  -1   0  -5  453.84   17.86
   1   0   5  443.35   16.74
  -1   0  -5  441.36   17.84
   2   0   5    0.75    0.33
   2   0   5   -0.10    0.43
  -2   0  -5   -0.01    0.65
   2   0   5    0.96    0.67
   2   0   5   -0.02    0.29
  -2   0  -5    0.17    0.35
   2   0   5    0.04    0.80
  -2   0  -5   -0.04    0.24
  -2   0  -5    0.29    0.34
   2   0   5   -0.16    0.34
   3   0   5   25.63    1.99
   3   0   5   28.33    1.54
  -3   0  -5   28.81    1.69
  -3   0  -5   25.93    1.28
  -3   0  -5   24.18    1.83
   3   0   5   32.99    1.76
  -3   0  -5   27.94    1.64
   3   0   5   28.20    1.63
   3   0   5   29.88    2.15
  -4   0  -5    0.07    0.54
   4   0   5   -0.29    0.53
   4   0   5    0.17    0.39
   4   0   5   -0.68    0.73
   4   0   5   -0.15    0.39
   4   0   5   -0.50    0.52
   4   0   5   -0.21    0.35
  -4   0  -5   -0.39    0.40
  -4   0  -5   -0.02    0.38
  -5   0  -5   12.84    1.18
  -5   0  -5   12.05    1.10
   5   0   5   12.39    1.10
   5   0   5   13.68    1.43
   5   0   5   12.20    0.99
   5   0   5   13.04    1.49
   5   0   5   12.78    1.14
   6   0   5    0.79    0.81
   6   0   5   -0.05    0.38
  -6   0  -5    0.09    0.54
  -6   0  -5    0.07    0.42
   6   0   5    0.20    0.67
   7   0   5   77.69    3.43
   7   0   5   77.38    4.56
   7   0   5   79.95    3.78
  -7   0  -5   73.55    3.83
  -7   0  -5   71.90    3.55
   8   0   5    1.10    0.84
  -8   0  -5    0.00    0.62
   8   0   5    0.01    0.56
   8   0   5   -0.25    0.88
  -9   0  -5  158.72    6.76
   9   0   5  157.36    6.44
   9   0   5  152.53    6.72
  10   0   5    0.02    0.77
 -10   0  -5    0.07    0.68
  11   0   5   23.49    2.45
 -12   0  -5    0.54    0.75
  12   0   5    0.50    0.92
  12  -1  -5   29.98    1.99
 -12  -1   5   39.27    2.43
  12  -1  -5   28.89    2.27
  12   1  -5   26.58    2.55
 -12   1   5   33.16    2.17
  11  -1  -5    7.43    1.25
  11  -1  -5    9.80    1.20
 -11  -1   5   10.89    1.26
  11   1  -5    6.97    1.29
 -11   1   5    9.04    1.13
  10  -1  -5    5.79    0.86
  10  -1  -5    6.23    0.94
  10  -1  -5    4.03    0.95
 -10  -1   5    5.10    0.93
 -10   1   5    5.13    0.84
  10   1  -5    4.04    0.97
   9  -1  -5    4.67    0.82
   9  -1  -5    3.71    0.74
   9  -1  -5    3.45    0.86
  -9  -1   5    4.30    0.85
   9   1  -5    3.78    0.83
   9   1  -5    3.89    0.90
  -9   1   5    3.38    0.68
   8  -1  -5    1.46    0.54
   8  -1  -5    0.96    0.57
   8  -1  -5    2.08    0.64
   8  -1  -5    1.28    0.50
  -8  -1   5    2.02    0.64
  -8  -1   5    2.65    0.68
  -8   1   5    1.63    0.56
   8   1  -5    1.26    0.57
  -8   1   5    1.82    0.64
   8   1  -5    1.32    0.61
   7  -1  -5    8.71    0.99
  -7  -1   5    9.16    0.94
   7  -1  -5   10.54    0.95
   7  -1  -5   10.32    1.05
   7  -1  -5    9.64    1.14
  -7  -1   5    8.79    0.94
  -7  -1   5    9.32    0.92
   7   1  -5    8.37    1.18
  -7   1   5    9.09    0.97
  -7   1   5   10.67    1.02
   7   1  -5    9.04    1.06
   6  -1  -5  122.02    5.33
   6  -1  -5  127.58    5.17
   6  -1  -5  128.42    6.20
  -6  -1   5  132.45    5.27
   6  -1  -5  129.32    5.26
  -6  -1   5  122.41    5.29
  -6  -1   5  128.56    5.56
   6   1  -5  126.73    6.43
   6   1  -5  131.35    5.17
  -6   1   5  124.87    5.29
  -6   1   5  125.17    5.32
  -6   1   5  124.34    5.61
   5  -1  -5   12.43    1.01
  -5  -1   5   13.74    1.35
  -5  -1   5   12.96    1.02
   5  -1  -5   13.50    1.06
  -5  -1   5   12.89    0.97
   5  -1  -5   12.36    1.16
   5  -1  -5   13.48    1.09
   5  -1  -5   13.59    0.98
  -5   1   5   12.92    1.26
  -5   1   5   14.14    1.09
   5   1  -5   12.95    1.05
   5   1  -5   11.62    1.16
  -5   1   5   13.12    0.97
  -5   1   5   13.30    0.96
  -4  -1   5  288.36   12.14
   4  -1  -5  309.93   12.29
   4  -1  -5  287.30   11.91
   4  -1  -5  305.37   10.97
  -4  -1   5  293.04   11.42
   4  -1  -5  309.95   11.56
  -4  -1   5  311.46   12.19
   4  -1  -5  319.10   12.29
  -4   1   5  312.08   12.28
   4   1  -5  293.48   14.07
  -4   1   5  294.76   12.23
  -4   1   5  298.42   11.52
  -4   1   5  298.34   11.89
  -4   1   5  294.49   11.48
   4   1  -5  298.48   12.13
   4   1  -5  301.34   10.95
  -3  -1   5   41.34    1.98
   3  -1  -5   38.54    2.05
   3  -1  -5   40.44    2.03
  -3  -1   5   40.99    2.27
  -3  -1   5   37.14    1.92
   3  -1  -5   40.01    1.87
   3  -1  -5   39.93    2.04
   3  -1  -5   40.52    2.05
   3  -1  -5   39.39    1.87
   3   1  -5   40.46    1.85
  -3   1   5   38.91    1.85
   3   1  -5   39.97    1.93
  -3   1   5   39.10    2.03
  -3   1   5   36.23    2.15
   3   1  -5   38.56    2.32
  -3   1   5   38.72    1.91
  -3   1   5   37.37    1.99
  -2  -1   5  150.74    6.28
   2  -1  -5  151.01    6.38
   2  -1  -5  152.73    5.82
   2  -1  -5  163.71    6.16
  -2  -1   5  162.93    6.50
  -2  -1   5  149.48    6.45
  -2  -1   5  156.37    7.58
   2  -1  -5  163.44    6.56
   2  -1  -5  154.28    6.56
  -2   1   5  153.26    6.55
  -2   1   5  153.44    6.28
   2   1  -5  159.27    5.78
   2   1  -5  158.39    7.56
  -2   1   5  154.23    6.28
   2   1  -5  159.83    6.47
  -2   1   5  167.05    6.58
  -2   1   5  153.98    6.23
   1  -1  -5   14.40    0.92
   1  -1  -5   15.03    1.36
  -1  -1   5   14.39    0.94
  -1  -1   5   14.99    0.96
   1  -1  -5   13.87    1.00
  -1  -1   5   14.81    1.19
  -1  -1   5   15.98    1.52
  -1  -1   5   18.06    1.59
  -1   1   5   15.69    1.02
  -1   1   5   12.27    1.17
   1   1  -5   13.73    0.92
  -1   1   5   15.08    1.01
   1   1  -5   15.34    0.86
  -1   1   5   14.97    0.92
  -1   1   5   15.87    1.03
  -1   1   5   16.79    1.34
   0  -1   5    7.93    1.00
   0  -1   5    6.47    0.83
   0  -1  -5    5.97    0.65
   0  -1  -5    5.86    0.64
   0  -1  -5    6.05    0.56
   0  -1   5    5.92    0.62
   0  -1   5    4.94    0.61
   0  -1   5    6.49    0.80
   0   1   5    7.14    0.88
   0   1  -5    6.47    0.77
   0   1   5    6.31    0.87
   0   1   5    6.25    0.61
   0   1  -5    5.65    0.61
   0   1  -5    6.16    0.49
   0   1   5    6.41    0.65
   0   1  -5    5.64    0.59
   0   1   5    6.41    0.65
   1  -1   5    9.86    1.11
  -1  -1  -5    9.18    0.76
   1  -1   5    8.95    0.95
   1  -1   5    7.91    0.74
   1  -1   5    8.30    0.87
  -1  -1  -5    7.84    0.70
  -1  -1  -5    6.38    0.71
  -1  -1  -5    8.19    0.75
   1  -1   5    8.17    0.73
   1   1   5    8.64    1.04
  -1   1  -5    8.05    0.77
  -1   1  -5    8.39    0.83
   1   1   5    8.53    0.93
   1   1   5    7.93    0.74
  -1   1  -5    7.61    0.58
  -1   1  -5    7.61    0.69
   1   1   5    7.67    0.71
   1   1   5    8.58    0.76
  -2  -1  -5   78.72    3.09
   2  -1   5   79.23    3.73
   2  -1   5   83.26    4.20
   2  -1   5   77.04    3.31
  -2  -1  -5   81.12    3.56
   2  -1   5   79.14    3.57
  -2  -1  -5   77.85    3.53
  -2  -1  -5   81.39    3.54
   2  -1   5   74.66    3.46
   2  -1   5   80.17    3.61
  -2   1  -5   76.35    3.64
  -2   1  -5   83.25    3.23
   2   1   5   75.10    3.26
   2   1   5   81.90    3.55
  -2   1  -5   79.06    3.38
  -2   1  -5   76.20    3.52
   2   1   5   83.14    4.18
   2   1   5   77.49    3.57
   2   1   5   75.43    3.49
   3  -1   5    4.37    0.66
  -3  -1  -5    3.06    0.68
  -3  -1  -5    4.72    0.56
   3  -1   5    3.86    0.69
  -3  -1  -5    4.47    0.66
   3  -1   5    4.67    0.74
   3  -1   5    4.97    0.85
   3  -1   5    4.53    0.91
   3  -1   5    3.47    0.47
  -3  -1  -5    4.11    0.62
  -3   1  -5    5.00    0.65
   3   1   5    5.60    0.92
   3   1   5    5.35    0.93
  -3   1  -5    3.12    0.59
  -3   1  -5    3.91    0.55
   3   1   5    4.51    0.63
   4  -1   5  202.16    7.98
  -4  -1  -5  194.62    8.64
  -4  -1  -5  201.35    8.38
   4  -1   5  213.23   10.12
   4  -1   5  203.96    8.31
   4  -1   5  204.28    8.40
  -4  -1  -5  200.33    8.67
   4  -1   5  220.80    8.79
  -4   1  -5  196.22    8.64
   4   1   5  212.05    8.61
  -4   1  -5  211.85    7.97
   4   1   5  225.34   10.05
   4   1   5  207.70    8.31
  -4   1  -5  191.54    8.23
   5  -1   5   39.49    2.05
  -5  -1  -5   40.90    2.24
  -5  -1  -5   36.73    2.30
   5  -1   5   43.47    2.37
   5  -1   5   40.05    2.26
   5  -1   5   39.37    2.72
   5  -1   5   40.11    2.44
  -5   1  -5   37.95    2.23
   5   1   5   39.22    2.61
  -5   1  -5   41.71    2.02
  -5   1  -5   37.72    2.00
   5   1   5   38.31    2.22
   6  -1   5  136.01    7.35
   6  -1   5  139.25    6.18
  -6  -1  -5  133.80    6.26
  -6  -1  -5  143.13    6.08
   6  -1   5  143.33    5.93
   6  -1   5  143.72    5.70
   6  -1   5  141.78    6.36
  -6   1  -5  148.30    5.68
  -6   1  -5  138.13    5.92
   6   1   5  145.22    7.29
   6   1   5  137.89    6.01
   7  -1   5    6.14    1.27
  -7  -1  -5    7.23    1.03
  -7  -1  -5    5.33    0.86
   7  -1   5    7.83    1.30
   7  -1   5    7.33    0.82
   7   1   5    8.17    1.13
   7   1   5    6.48    1.19
  -7   1  -5    6.34    0.81
  -8  -1  -5   16.93    1.59
   8  -1   5   22.77    1.69
   8  -1   5   22.52    2.09
  -8  -1  -5   19.11    1.78
   8  -1   5   23.51    1.56
   8  -1   5   18.65    2.03
  -8   1  -5   23.50    1.64
   8   1   5   19.01    1.96
   8   1   5   19.56    1.73
  -9  -1  -5    2.14    0.81
   9  -1   5    2.72    1.08
   9  -1   5    1.38    1.14
   9  -1   5    3.28    0.84
   9   1   5    2.60    0.98
  -9   1  -5    3.07    0.73
 -10  -1  -5   24.19    1.94
  10  -1   5   23.91    1.84
  10  -1   5   19.80    2.20
  10  -1   5   26.99    2.26
 -10   1  -5   26.97    1.86
  10   1   5   17.69    2.11
 -11  -1  -5    3.34    0.94
  11  -1   5    3.00    1.20
  11  -1   5    3.98    0.87
 -11   1  -5    3.94    0.90
  11   1   5    2.52    1.08
  12  -1   5   18.91    2.26
  12   1   5   18.98    2.30
  12  -2  -5   16.06    1.57
  12  -2  -5   12.97    1.50
  12  -2  -5   14.34    1.72
  12   2  -5    9.48    1.67
 -12   2   5   15.11    1.43
  11  -2  -5   13.37    1.63
  11  -2  -5   14.03    1.39
  11  -2  -5   16.29    1.56
  11   2  -5   10.64    1.72
 -11   2   5   12.62    1.33
  10  -2  -5   67.23    3.38
  10  -2  -5   65.05    3.48
  10  -2  -5   69.11    3.48
  10   2  -5   63.79    4.21
 -10   2   5   65.62    3.20
   9  -2  -5   37.47    2.33
   9  -2  -5   37.99    2.39
   9  -2  -5   36.07    2.19
  -9   2   5   38.72    2.36
   9   2  -5   37.21    2.77
  -9   2   5   35.01    2.02
   8  -2  -5   70.88    3.47
   8  -2  -5   72.98    3.53
   8  -2  -5   73.42    3.44
   8   2  -5   69.24    4.22
  -8   2   5   70.78    3.53
  -8   2   5   69.61    3.25
   7  -2  -5   50.48    2.76
   7  -2  -5   52.35    2.67
   7  -2  -5   51.24    2.61
  -7   2   5   50.31    2.43
  -7   2   5   50.56    2.75
   7   2  -5   50.95    3.22
   6  -2  -5   16.29    1.52
   6  -2  -5   16.76    1.31
   6  -2  -5   16.04    1.32
  -6  -2   5   15.64    1.13
   6  -2  -5   17.02    1.26
  -6  -2   5   16.87    1.59
  -6   2   5   16.05    1.45
   6   2  -5   16.27    1.51
  -6   2   5   15.63    1.08
  -6   2   5   15.39    1.27
  -5  -2   5   34.14    1.84
   5  -2  -5   35.01    1.90
  -5  -2   5   35.82    2.08
   5  -2  -5   35.46    2.01
   5  -2  -5   34.91    1.86
   5   2  -5   33.97    2.31
  -5   2   5   35.41    1.70
  -5   2   5   35.66    1.91
  -5   2   5   34.82    2.02
   4  -2  -5   19.36    1.32
   4  -2  -5   20.41    1.29
   4  -2  -5   20.58    1.44
   4  -2  -5   20.42    1.36
  -4  -2   5   19.12    1.56
   4  -2  -5   21.48    1.27
  -4  -2   5   19.21    1.17
   4   2  -5   18.85    1.53
  -4   2   5   20.51    1.34
  -4   2   5   21.89    1.51
   3  -2  -5   50.84    2.59
   3  -2  -5   58.86    2.67
  -3  -2   5   51.74    2.64
   3  -2  -5   55.26    2.43
  -3  -2   5   51.09    3.06
   3  -2  -5   51.75    2.36
   3  -2  -5   54.98    2.62
   3  -2  -5   52.55    2.52
  -3  -2   5   49.51    2.41
  -3  -2   5   57.91    2.48
  -3   2   5   52.21    2.57
   3   2  -5   50.57    3.02
   3   2  -5   52.44    2.37
  -3   2   5   51.20    2.59
  -3   2   5   52.24    2.54
  -2  -2   5  122.94    4.91
   2  -2  -5  118.89    5.03
   2  -2  -5  116.55    5.23
   2  -2  -5  116.59    4.66
  -2  -2   5  116.94    5.03
   2  -2  -5  129.25    5.25
  -2  -2   5  123.06    6.13
  -2  -2   5  127.52    5.10
  -2  -2   5  121.60    5.07
   2   2  -5  124.93    5.01
   2   2  -5  118.80    6.08
  -2   2   5  121.22    5.02
  -2   2   5  119.62    5.19
   2   2  -5  118.15    5.02
  -2   2   5  120.70    5.05
  -1  -2   5  243.81    9.62
  -1  -2   5  243.43   11.33
  -1  -2   5  233.08    9.24
  -1  -2   5  216.21    9.24
   1  -2  -5  252.45    9.74
   1  -2  -5  235.22    9.45
  -1  -2   5  253.77    9.63
   1  -2  -5  239.31    9.75
   1  -2  -5  233.54    8.67
  -1   2   5  240.12    9.20
  -1   2   5  238.64    9.72
   1   2  -5  211.67    9.20
  -1   2   5  236.44    9.37
   1   2  -5  241.46   11.33
   1   2  -5  250.40    9.56
   0  -2   5  137.22    5.72
   0  -2  -5  142.43    5.33
   0  -2   5  140.93    5.85
   0  -2   5  142.28    6.97
   0  -2   5  146.79    5.89
   0  -2  -5  140.51    5.95
   0  -2  -5  144.82    5.94
   0  -2   5  135.51    5.78
   0   2  -5  139.64    5.79
   0   2   5  141.87    5.91
   0   2  -5  141.54    5.77
   0   2   5  143.24    5.66
   0   2   5  131.89    5.78
  -1  -2  -5  111.18    4.67
   1  -2   5  116.65    5.55
  -1  -2  -5  104.11    4.17
   1  -2   5  105.81    4.57
   1  -2   5  108.51    4.63
   1  -2   5  109.15    4.68
  -1  -2  -5  106.23    4.65
   1  -2   5  109.40    4.64
   1   2   5  106.43    4.61
   1   2   5  102.81    4.58
  -1   2  -5  109.55    4.59
  -1   2  -5  104.03    4.55
   1   2   5  108.98    4.43
   2  -2   5   54.43    3.06
   2  -2   5   54.42    2.64
   2  -2   5   51.92    2.62
   2  -2   5   49.63    2.63
  -2  -2  -5   54.01    2.54
  -2  -2  -5   52.97    2.30
  -2  -2  -5   53.20    2.52
   2  -2   5   51.93    2.61
   2   2   5   52.37    2.46
  -2   2  -5   49.59    2.47
   2   2   5   50.50    2.59
  -2   2  -5   52.93    2.59
   2   2   5   53.74    2.82
  -3  -2  -5   29.01    1.68
  -3  -2  -5   28.39    1.67
   3  -2   5   30.03    1.85
  -3  -2  -5   27.41    1.54
   3  -2   5   28.72    1.86
   3  -2   5   32.14    2.13
   3  -2   5   30.14    1.50
   3  -2   5   32.75    1.82
   3  -2   5   28.59    1.84
  -3   2  -5   30.58    1.77
   3   2   5   29.26    1.80
   3   2   5   29.83    1.55
   3   2   5   30.19    1.91
  -4  -2  -5   12.83    1.08
  -4  -2  -5   12.74    1.25
   4  -2   5   14.08    1.01
   4  -2   5   14.01    1.40
   4  -2   5   13.07    1.15
   4  -2   5   13.62    1.31
   4  -2   5   14.24    1.39
  -4  -2  -5   12.30    1.05
  -4   2  -5   13.46    0.84
  -4   2  -5   13.31    1.19
   4   2   5   14.78    1.27
   4   2   5   14.83    1.26
   5  -2   5    8.04    1.12
   5  -2   5    6.47    0.97
   5  -2   5    7.58    0.88
   5  -2   5    6.60    1.21
  -5  -2  -5    6.40    0.90
   5  -2   5    6.75    0.76
  -5   2  -5    6.76    0.84
   5   2   5    9.82    1.13
   5   2   5    7.99    1.09
   6  -2   5   18.06    1.37
   6  -2   5   16.66    1.50
  -6  -2  -5   16.23    1.32
   6  -2   5   19.38    1.72
   6  -2   5   14.19    1.42
   6  -2   5   13.57    1.73
   6   2   5   16.49    1.58
  -6   2  -5   15.76    1.38
   6   2   5   17.32    1.48
   7  -2   5   55.94    2.76
   7  -2   5   58.43    3.16
   7  -2   5   49.30    3.55
  -7  -2  -5   41.83    2.80
  -7   2  -5   60.12    2.81
   7   2   5   55.43    3.40
   7   2   5   56.50    2.87
   8  -2   5   56.21    2.81
   8  -2   5   59.96    3.30
   8  -2   5   49.40    3.65
   8   2   5   55.43    3.56
   8   2   5   51.67    2.88
   9  -2   5   28.60    2.72
   9  -2   5   38.46    2.73
   9  -2   5   33.73    2.07
  -9  -2  -5   35.74    2.42
   9   2   5   35.39    2.72
 -10  -2  -5   40.75    2.56
  10  -2   5   41.87    2.95
  10  -2   5   32.98    2.99
  10  -2   5   42.17    2.43
  10   2   5   33.74    2.94
  11  -2   5    8.40    1.68
 -11  -2  -5   14.41    1.50
  11  -2   5   16.01    1.61
  11   2   5   13.69    2.02
 -12  -2  -5    8.16    1.26
  12  -2   5    5.60    1.47
  12  -2   5    8.78    1.26
  12   2   5    5.77    1.57
  11  -3  -5   20.68    1.95
  11  -3  -5   19.24    1.76
  11  -3  -5   25.36    2.17
  11   3  -5   18.07    2.11
  10  -3  -5    0.26    0.67
  10  -3  -5    1.05    0.68
  10  -3  -5   -0.24    0.84
 -10   3   5    0.69    0.66
  10   3  -5    0.48    0.68
   9  -3  -5    0.42    0.63
   9  -3  -5    0.68    0.62
   9  -3  -5   -0.39    0.77
   9   3  -5    0.04    0.62
  -9   3   5    1.08    0.66
   8  -3  -5    9.74    1.22
   8  -3  -5    8.08    1.17
   8  -3  -5    8.90    1.18
   8   3  -5    7.78    1.37
  -8   3   5    7.00    1.02
   7  -3  -5   83.68    4.08
   7  -3  -5   85.73    3.96
  -7   3   5   85.90    4.10
  -7   3   5   85.69    4.05
   7   3  -5   89.12    4.97
   6  -3  -5    6.79    0.99
   6  -3  -5    7.45    0.94
   6  -3  -5    8.17    1.11
   6   3  -5    6.69    1.16
  -6   3   5    7.21    1.02
  -6   3   5    7.97    1.05
  -5  -3   5  218.57    8.63
   5  -3  -5  209.03    8.92
   5  -3  -5  221.70    9.34
   5  -3  -5  227.05    8.40
  -5   3   5  218.38    8.82
  -5   3   5  219.62    8.89
   5   3  -5  218.80   10.74
  -4  -3   5   20.74    1.76
   4  -3  -5   21.53    1.57
   4  -3  -5   19.62    1.42
   4  -3  -5   20.38    1.38
  -4  -3   5   20.81    1.20
   4   3  -5   21.82    1.75
  -4   3   5   19.89    1.61
   4   3  -5   20.91    1.64
  -4   3   5   20.65    1.55
   3  -3  -5  130.43    5.69
   3  -3  -5  144.25    5.42
  -3  -3   5  137.48    7.02
  -3  -3   5  133.11    5.68
   3  -3  -5  134.48    5.97
  -3  -3   5  143.16    5.82
   3   3  -5  140.26    5.76
   3   3  -5  140.67    6.99
  -3   3   5  134.26    5.81
  -3   3   5  135.64    5.73
  -2  -3   5    3.08    0.60
  -2  -3   5    2.87    0.87
   2  -3  -5    2.65    0.55
  -2  -3   5    3.24    0.74
  -2  -3   5    3.46    0.47
  -2  -3   5    3.12    0.44
   2  -3  -5    3.06    0.56
  -2   3   5    3.33    0.69
   2   3  -5    1.72    0.64
  -2   3   5    2.26    0.61
   2   3  -5    3.12    0.71
   1  -3  -5    9.05    0.85
   1  -3  -5    9.52    0.90
  -1  -3   5   11.77    0.80
  -1  -3   5   10.97    0.77
  -1  -3   5   14.73    1.37
  -1  -3   5   10.49    1.14
  -1  -3   5   10.81    1.11
  -1   3   5   10.63    1.14
  -1   3   5    9.80    1.02
   1   3  -5   10.72    1.19
   1   3  -5   10.55    1.19
   0  -3  -5   -0.16    0.32
   0  -3   5    0.43    0.32
   0  -3   5    0.59    0.60
   0  -3   5    0.48    0.53
   0  -3  -5   -0.10    0.27
   0  -3   5    0.02    0.27
   0  -3   5    0.03    0.38
   0   3   5    0.04    0.44
   0   3   5   -0.07    0.37
   0   3  -5   -0.24    0.42
   1  -3   5   27.90    2.01
  -1  -3  -5   27.43    1.55
   1  -3   5   30.00    2.00
   1  -3   5   28.52    1.62
   1  -3   5   27.90    1.78
  -1  -3  -5   28.16    1.60
  -1   3  -5   28.02    1.85
   1   3   5   30.31    1.70
   1   3   5   28.09    1.79
   2  -3   5    8.40    1.16
   2  -3   5   10.30    1.12
   2  -3   5    7.52    0.83
   2  -3   5    7.52    1.01
  -2  -3  -5    8.94    0.89
  -2  -3  -5    7.88    0.76
  -2   3  -5    7.95    0.97
   2   3   5    6.72    0.96
   3  -3   5  105.31    5.02
  -3  -3  -5  113.07    4.52
   3  -3   5  113.27    4.91
   3  -3   5  112.22    4.82
  -3  -3  -5  112.62    4.90
   3  -3   5  110.92    5.87
   3   3   5  112.93    5.54
  -3   3  -5  112.49    4.85
   3   3   5  108.16    4.89
  -4  -3  -5    7.05    0.90
   4  -3   5    4.26    0.84
   4  -3   5    4.62    0.99
   4  -3   5    6.95    1.04
  -4  -3  -5    5.11    0.79
   4  -3   5    5.82    0.91
  -4   3  -5    5.31    0.86
   4   3   5    3.49    0.84
   4   3   5    4.07    0.76
   5  -3   5   86.69    4.71
   5  -3   5   98.37    4.41
   5  -3   5  105.22    4.63
   5  -3   5   94.00    5.48
  -5  -3  -5   98.02    4.23
   5   3   5  107.30    4.58
   5   3   5  100.88    5.22
  -5   3  -5  102.66    4.45
  -6  -3  -5    0.15    0.54
   6  -3   5    0.20    0.62
   6  -3   5   -0.76    0.78
   6  -3   5    0.71    0.78
   6  -3   5    0.33    0.68
   6  -3   5    0.06    0.53
   6   3   5    0.26    0.67
   6   3   5   -0.43    0.47
  -6   3  -5   -0.06    0.55
   7  -3   5   77.19    3.62
   7  -3   5   72.46    3.55
   7  -3   5   60.92    4.47
   7  -3   5   78.03    3.87
  -7   3  -5   77.23    3.62
   7   3   5   77.19    4.31
   7   3   5   72.32    3.64
   8  -3   5    8.06    1.12
   8  -3   5    6.70    0.96
   8  -3   5    7.16    1.32
   8  -3   5    6.84    1.45
  -8   3  -5    5.29    1.03
   8   3   5    7.36    1.27
   9  -3   5    2.21    1.14
   9  -3   5    1.25    1.04
   9  -3   5    1.89    0.73
   9   3   5    0.68    0.82
  10  -3   5    4.36    1.00
  10  -3   5    2.19    0.82
  10  -3   5    3.84    1.36
  10  -3   5    4.43    1.42
  10   3   5    2.06    0.97
  11  -3   5    9.93    2.00
  11  -3   5    8.90    1.71
  11  -3   5   12.40    1.43
  10  -4  -5   66.85    3.72
  10  -4  -5   70.05    3.77
 -10   4   5   65.66    3.70
  10   4  -5   67.15    4.52
   9  -4  -5   14.06    1.66
   9  -4  -5   13.88    1.53
   9   4  -5   13.57    1.74
  -9   4   5   11.41    1.46
   8  -4  -5   52.72    2.99
   8  -4  -5   53.20    3.00
  -8   4   5   49.53    3.04
   8   4  -5   53.52    3.64
  -8   4   5   52.30    3.07
   7  -4  -5    0.29    0.61
   7  -4  -5   -0.25    0.71
   7   4  -5    0.14    0.54
  -7   4   5    0.93    0.80
  -7   4   5    0.74    0.63
   6  -4  -5   27.11    2.03
   6  -4  -5   25.70    1.84
  -6   4   5   28.53    2.05
   6   4  -5   25.36    2.21
  -6   4   5   27.37    2.01
   5  -4  -5    0.03    0.49
   5   4  -5   -0.42    0.51
  -5   4   5    0.37    0.65
  -5   4   5    0.25    0.54
  -4  -4   5    5.18    1.13
   4  -4  -5    5.31    0.82
  -4  -4   5    4.74    1.06
  -4   4   5    6.58    1.05
   4   4  -5    5.35    1.06
  -4   4   5    3.84    0.79
   4   4  -5    2.87    0.81
  -3  -4   5    0.91    0.57
   3  -4  -5    1.72    0.58
  -3  -4   5    1.54    0.93
   3   4  -5    1.60    0.74
  -3   4   5    1.94    0.75
   3   4  -5    0.38    0.53
  -3   4   5    0.94    0.61
   2  -4  -5  164.87    6.33
  -2  -4   5  156.48    6.92
  -2  -4   5  159.10    6.64
  -2  -4   5  164.31    8.23
   2   4  -5  155.97    6.86
   2   4  -5  158.16    8.18
  -2   4   5  167.38    6.92
  -2   4   5  161.22    6.70
  -1  -4   5   21.15    1.66
  -1  -4   5   22.32    2.11
   1  -4  -5   21.63    1.44
  -1  -4   5   22.32    1.25
  -1  -4   5   22.28    1.85
  -1   4   5   23.12    1.67
   1   4  -5   24.24    1.96
  -1   4   5   23.67    1.75
   0  -4   5  105.12    4.61
   0  -4   5  103.78    5.52
   0  -4  -5  103.67    4.27
   0  -4   5   91.54    4.38
   0  -4   5  107.80    4.84
   0   4  -5  100.14    4.67
   0   4   5  105.56    4.52
   0   4   5  101.65    4.71
   1  -4   5    7.98    1.17
  -1  -4  -5    9.17    0.99
   1  -4   5   11.05    1.25
   1  -4   5    8.88    1.27
   1   4   5    7.31    1.07
   1   4   5    7.56    0.97
  -1   4  -5    8.34    1.16
   2  -4   5   14.81    1.57
   2  -4   5   17.04    1.74
   2  -4   5   18.73    1.65
  -2  -4  -5   17.10    1.32
  -2   4  -5   18.55    1.60
   2   4   5   12.39    1.27
   2   4   5   15.90    1.52
  -3  -4  -5   19.70    1.45
   3  -4   5   17.93    1.80
   3  -4   5   17.38    1.67
   3  -4   5   18.81    1.78
  -3   4  -5   19.01    1.67
   3   4   5   18.98    1.67
   4  -4   5   10.46    1.30
   4  -4   5   11.39    1.42
  -4  -4  -5   11.51    1.22
   4  -4   5    8.65    1.39
  -4   4  -5    9.32    1.20
   4   4   5    9.58    1.24
  -5  -4  -5    0.71    0.55
   5  -4   5    0.89    0.82
   5  -4   5    1.07    0.83
   5  -4   5   -0.42    0.70
   5   4   5   -0.03    0.64
  -5   4  -5   -0.29    0.61
   6  -4   5   17.53    1.78
  -6  -4  -5   15.44    1.47
   6  -4   5   13.62    1.96
   6  -4   5   15.65    1.69
  -6   4  -5   17.04    1.68
   6   4   5   15.45    1.59
   6   4   5   15.38    1.57
   7  -4   5    7.30    1.23
   7  -4   5    4.30    1.36
  -7  -4  -5    6.79    1.05
   7  -4   5    6.84    1.27
  -7   4  -5    4.15    1.01
   7   4   5    4.91    1.05
  -8  -4  -5   45.81    2.47
   8  -4   5   38.80    2.70
   8  -4   5   44.89    2.73
   8  -4   5   34.81    2.38
   8  -4   5   31.47    3.05
   8   4   5   44.78    2.99
  -8   4  -5   41.26    2.67
   9  -4   5    1.26    1.14
   9  -4   5    3.84    0.93
  -9  -4  -5    4.23    0.96
   9  -4   5    2.86    1.27
  -9   4  -5    1.91    0.91
   9   4   5    2.05    0.88
 -10  -4  -5   28.69    2.08
  10  -4   5   29.75    2.55
  10  -4   5   29.44    2.17
  10   4   5   32.30    2.75
   9  -5  -5   -0.05    0.78
   9   5  -5   -0.10    0.80
   8  -5  -5    7.42    1.23
   8  -5  -5    5.41    1.15
  -8   5   5    5.39    1.28
  -8   5   5    5.40    1.15
   8   5  -5    5.88    1.38
   7  -5  -5    5.95    1.14
  -7   5   5    7.28    1.40
   7   5  -5    5.51    1.24
  -7   5   5    5.40    1.11
  -6  -5   5   32.79    2.71
   6  -5  -5   29.58    2.11
   6   5  -5   31.33    2.59
  -6   5   5   29.19    2.28
  -6   5   5   31.92    2.41
   5  -5  -5   41.30    2.39
  -5  -5   5   36.85    2.93
   5   5  -5   40.31    2.95
  -5   5   5   41.60    2.60
  -5   5   5   38.50    2.63
  -4  -5   5   32.90    2.66
   4  -5  -5   35.89    2.13
  -4  -5   5   35.62    2.79
  -4   5   5   34.33    2.38
   4   5  -5   36.79    2.70
  -4   5   5   32.23    2.39
  -3  -5   5   70.82    4.15
   3  -5  -5   65.97    3.14
  -3  -5   5   63.61    3.77
   3   5  -5   66.05    4.07
  -3   5   5   62.66    3.53
  -3   5   5   63.10    3.40
   3   5  -5   57.63    3.53
  -2  -5   5    9.82    1.55
  -2  -5   5    8.87    1.38
   2  -5  -5    8.90    1.07
  -2   5   5    7.76    1.26
  -2   5   5    5.37    1.01
   2   5  -5    5.63    1.22
   2   5  -5    6.26    1.23
  -1  -5   5    2.56    0.89
  -1  -5   5    4.70    1.27
  -1  -5   5    3.81    0.96
   1  -5  -5    2.78    0.72
   1   5  -5    2.65    0.97
  -1   5   5    1.67    0.77
  -1   5   5    2.75    0.82
   0  -5   5    1.52    0.74
   0  -5   5    2.36    0.87
   0  -5  -5    1.96    0.65
   0  -5   5    1.75    1.02
   0   5  -5    0.21    0.75
   0   5   5    0.75    0.62
   0   5   5    0.98    0.74
   1  -5   5   18.89    1.84
  -1  -5  -5   19.40    1.53
   1  -5   5   19.81    1.84
   1  -5   5   22.27    2.03
  -1   5  -5   17.34    1.80
   1   5   5   18.16    1.72
   1   5   5   19.43    1.76
   2  -5   5   29.54    2.22
   2  -5   5   27.94    2.32
   2  -5   5   28.21    2.34
  -2  -5  -5   32.47    1.96
  -2   5  -5   29.72    2.20
   2   5   5   28.60    2.17
  -3  -5  -5    7.84    1.11
   3  -5   5    9.16    1.39
   3  -5   5    8.84    1.38
   3  -5   5    7.90    1.36
  -3   5  -5    7.62    1.21
   3   5   5    7.73    1.33
   4  -5   5   38.36    2.62
  -4  -5  -5   40.04    2.35
   4  -5   5   34.04    2.83
   4  -5   5   39.45    2.62
   4   5   5   41.23    2.61
  -4   5  -5   36.98    2.54
   5  -5   5   25.59    2.21
   5  -5   5   26.26    2.20
  -5  -5  -5   26.97    1.94
  -5   5  -5   25.32    2.14
   5   5   5   27.84    2.15
  -6  -5  -5   14.28    1.57
   6  -5   5   17.34    1.94
   6  -5   5   18.60    1.90
   6   5   5   14.33    1.74
  -6   5  -5   18.30    1.88
  -7  -5  -5   10.84    1.37
   7  -5   5    9.10    1.51
   7  -5   5   11.09    1.56
  -7   5  -5    7.61    1.33
   8  -5   5    4.11    1.17
   8  -5   5    1.69    1.11
  -8  -5  -5    1.93    0.80
  -8   5  -5    1.67    1.04
  -6  -6   5    6.03    1.38
   6  -6  -5    2.94    0.94
  -6   6   5    5.30    1.17
   6   6  -5    3.05    1.06
  -6   6   5    4.92    1.41
   5  -6  -5    0.77    0.76
  -5  -6   5    0.31    0.66
  -5   6   5    0.37    0.90
   5   6  -5   -0.04    0.71
  -5   6   5   -0.92    0.72
  -4  -6   5    0.82    0.82
   4  -6  -5    0.65    0.72
  -4   6   5    1.48    1.06
  -4   6   5    1.28    0.84
   4   6  -5    1.19    0.86
  -3  -6   5   12.81    1.80
   3  -6  -5   12.53    1.38
  -3  -6   5    8.06    1.73
  -3   6   5   10.21    1.63
  -3   6   5    9.01    1.36
   3   6  -5    9.48    1.58
   2  -6  -5   10.37    1.30
  -2  -6   5    9.66    1.55
  -2  -6   5    8.07    1.66
  -2   6   5    7.06    1.42
   2   6  -5    7.58    1.47
  -2   6   5    9.31    1.35
   1  -6  -5   61.00    3.14
  -1  -6   5   57.89    4.00
  -1  -6   5   63.77    3.54
  -1  -6   5   64.99    3.94
   1   6  -5   62.83    3.75
  -1   6   5   61.30    3.59
  -1   6   5   62.64    3.49
   0  -6   5    9.25    1.51
   0  -6   5   13.35    1.83
   0  -6  -5   10.68    1.25
   0  -6   5   13.39    1.71
   0   6   5    9.03    1.34
   0   6   5   11.85    1.60
   0   6  -5   11.07    1.58
   1  -6   5   47.03    3.00
   1  -6   5   41.68    3.01
  -1  -6  -5   42.80    2.58
   1   6   5   47.19    3.02
  -1   6  -5   48.39    3.08
   2  -6   5    1.09    1.04
  -2  -6  -5   -0.52    0.58
   2  -6   5    1.21    1.04
   2   6   5   -0.16    0.73
  -2   6  -5    1.12    0.88
  -3  -6  -5    9.93    1.33
   3  -6   5    7.55    1.44
   3  -6   5   11.32    1.72
   3   6   5    8.70    1.50
  -3   6  -5    7.28    1.34
   4  -6   5   -0.60    0.94
   4  -6   5    0.48    1.01
  -4  -6  -5    0.82    0.77
  -4   6  -5    0.73    0.89
   4   6   5    0.19    0.82
   5  -6   5    5.13    1.38
  -5  -6  -5    5.57    1.15
   5  -6   5    4.74    1.30
   5   6   5    4.14    1.19
  -5   6  -5    3.34    1.16
   6  -6   5    0.38    1.09
  -6  -6  -5   -0.18    0.73
   6  -6   5    0.31    0.98
  -6   6  -5   -0.07    0.92
  12   0  -6    6.60    1.31
 -12   0   6    9.09    1.25
 -11   0   6   -0.05    0.61
  11   0  -6    0.19    0.55
  11   0  -6   -0.19    0.50
 -10   0   6   21.63    1.73
  10   0  -6   21.69    1.78
  10   0  -6   21.71    1.94
  10   0  -6   19.73    1.40
   9   0  -6    0.11    0.43
   9   0  -6    0.34    0.51
  -9   0   6    0.17    0.53
   9   0  -6   -0.06    0.39
  -8   0   6  242.73   10.34
   8   0  -6  239.51    9.52
  -8   0   6  248.63    9.60
  -8   0   6  236.46    9.95
   8   0  -6  251.58   11.78
   8   0  -6  239.18    9.44
  -7   0   6    0.81    0.48
   7   0  -6    0.32    0.35
  -7   0   6    0.31    0.52
   7   0  -6    0.03    0.34
   7   0  -6    0.11    0.43
  -7   0   6   -0.48    0.36
   6   0  -6  111.66    4.56
   6   0  -6  115.07    4.64
  -6   0   6  110.23    4.97
  -6   0   6  108.24    4.76
  -6   0   6  104.26    4.70
   6   0  -6  109.64    5.58
   5   0  -6    0.17    0.28
   5   0  -6   -0.04    0.23
   5   0  -6    0.25    0.36
  -5   0   6    0.24    0.52
  -5   0   6    0.13    0.34
  -5   0   6    0.08    0.32
  -4   0   6   90.84    4.05
   4   0  -6   91.09    4.70
  -4   0   6   98.21    4.22
   4   0  -6   96.76    4.20
  -4   0   6   92.96    4.18
   4   0  -6   91.09    3.81
   4   0  -6   94.49    3.83
  -4   0   6   90.21    3.95
   4   0  -6   89.74    3.92
   3   0  -6    0.07    0.32
  -3   0   6    0.12    0.40
  -3   0   6   -0.07    0.25
  -3   0   6   -0.05    0.27
   3   0  -6   -0.29    0.42
  -3   0   6   -0.10    0.29
   3   0  -6   -0.13    0.22
   3   0  -6   -0.19    0.28
   3   0  -6   -0.34    0.24
  -3   0   6    0.31    0.64
  -3   0   6    0.18    0.28
   2   0  -6   12.55    0.95
   2   0  -6   12.24    0.97
  -2   0   6   12.31    1.08
  -2   0   6   13.52    0.98
   2   0  -6   13.04    0.85
   2   0  -6   11.29    0.89
  -2   0   6   15.48    1.23
  -2   0   6   12.18    1.04
   2   0  -6   12.99    1.32
  -2   0   6   13.15    0.92
  -1   0   6   -0.06    0.26
   1   0  -6   -0.13    0.19
  -1   0   6   -0.62    0.58
  -1   0   6    0.75    0.73
   1   0  -6    0.45    0.54
  -1   0   6    0.12    0.16
   1   0  -6    0.10    0.32
  -1   0   6    0.08    0.27
   1   0  -6   -0.04    0.16
   1   0  -6    0.35    0.32
  -1   0   6   -0.16    0.24
   0   0   6  143.24    6.79
   0   0   6  146.36    5.93
   0   0  -6  142.75    5.94
   0   0  -6  139.11    5.11
   0   0  -6  141.30    5.85
   0   0   6  131.48    5.75
   0   0   6  137.23    5.67
   0   0  -6  140.32    5.52
   0   0   6  140.66    5.75
   0   0   6  139.52    5.89
   0   0  -6  138.08    5.92
  -1   0  -6    0.06    0.24
   1   0   6   -0.13    0.29
  -1   0  -6   -0.15    0.62
   1   0   6   -0.24    0.39
  -1   0  -6    0.09    0.27
  -1   0  -6    0.17    0.30
   1   0   6   -0.59    0.74
   1   0   6   -0.15    0.26
   1   0   6   -0.18    0.31
  -1   0  -6   -0.01    0.34
   1   0   6    1.33    0.75
  -2   0  -6  369.57   14.77
   2   0   6  371.50   14.79
   2   0   6  347.04   13.80
  -2   0  -6  361.13   14.54
   2   0   6  384.07   14.80
   2   0   6  353.35   14.38
  -2   0  -6  376.49   14.78
   2   0   6  339.62   14.17
   2   0   6  387.26   17.09
  -2   0  -6  373.17   12.91
   3   0   6   -0.05    0.33
  -3   0  -6    0.21    0.27
   3   0   6    0.57    0.37
   3   0   6    0.08    0.50
  -3   0  -6   -0.76    0.51
   3   0   6    0.30    0.76
  -3   0  -6    0.17    0.38
   3   0   6    0.70    0.61
  -3   0  -6    0.07    0.41
   3   0   6   -0.01    0.36
   4   0   6  106.97    4.49
   4   0   6  114.04    5.69
   4   0   6  110.39    4.73
  -4   0  -6  105.14    4.58
   4   0   6  104.52    4.79
  -4   0  -6   94.79    4.76
  -4   0  -6  102.77    4.00
   4   0   6  105.42    4.36
  -4   0  -6  108.00    4.87
   5   0   6    0.41    0.75
   5   0   6    0.36    0.38
   5   0   6   -0.16    0.39
  -5   0  -6   -0.25    0.46
  -5   0  -6   -0.39    0.48
   5   0   6   -0.21    0.56
  -5   0  -6    0.31    0.46
   6   0   6   12.20    1.05
  -6   0  -6   10.78    1.06
  -6   0  -6   10.65    1.14
   6   0   6   13.28    1.42
   6   0   6   12.56    1.64
   7   0   6    0.45    0.60
   7   0   6   -0.45    0.45
   7   0   6   -0.22    0.64
  -7   0  -6    0.77    0.63
   7   0   6   -1.31    0.80
  -8   0  -6   45.75    2.55
   8   0   6   46.16    2.36
   8   0   6   39.50    3.15
   8   0   6   50.87    2.82
  -9   0  -6    0.25    0.63
   9   0   6   -0.13    0.71
   9   0   6    1.35    1.02
  10   0   6   31.72    3.01
 -10   0  -6   46.09    2.59
  10   0   6   45.83    2.74
  11   0   6   -0.41    0.80
 -11   0  -6    0.55    0.78
 -12   0  -6   49.99    2.75
  12   0   6   32.39    3.18
  12  -1  -6   17.59    1.50
  12  -1  -6   20.17    1.92
 -12  -1   6   20.95    1.95
 -12   1   6   19.79    1.75
  12   1  -6   16.94    2.02
 -11  -1   6   79.70    3.92
  11  -1  -6   76.65    3.68
  11  -1  -6   71.30    3.92
  11   1  -6   75.13    4.71
 -11   1   6   78.15    3.78
  10  -1  -6    7.58    1.21
 -10  -1   6    8.30    1.11
  10  -1  -6    8.06    1.07
  10   1  -6    6.34    1.20
 -10   1   6    9.29    1.08
  10   1  -6    9.38    1.29
   9  -1  -6   43.98    2.38
   9  -1  -6   38.97    2.27
   9  -1  -6   43.55    2.53
  -9  -1   6   39.17    2.36
  -9   1   6   41.48    2.31
   9   1  -6   39.69    2.45
  -9   1   6   43.00    2.49
   9   1  -6   44.20    2.93
   8  -1  -6    8.79    1.13
  -8  -1   6    7.80    0.94
   8  -1  -6    9.18    0.97
   8  -1  -6    7.08    0.95
  -8   1   6    7.66    1.02
   8   1  -6    5.26    0.91
  -8   1   6    6.86    0.86
   8   1  -6    7.18    1.19
   7  -1  -6    6.44    0.83
   7  -1  -6    5.82    0.93
  -7  -1   6    7.62    1.09
  -7  -1   6    5.75    0.87
   7  -1  -6    7.12    0.90
  -7  -1   6    5.21    0.75
   7   1  -6    5.00    0.94
  -7   1   6    6.10    0.78
   7   1  -6    5.81    0.89
  -7   1   6    5.07    0.86
  -6  -1   6    3.89    0.69
   6  -1  -6    5.70    0.76
  -6  -1   6    3.47    0.60
   6  -1  -6    4.03    0.68
   6  -1  -6    4.18    0.65
   6  -1  -6    5.75    0.90
  -6  -1   6    7.15    1.05
  -6   1   6    4.08    0.84
   6   1  -6    4.33    0.82
   6   1  -6    4.11    0.71
  -6   1   6    4.65    0.67
   5  -1  -6  137.59    5.20
   5  -1  -6  128.40    5.26
  -5  -1   6  125.26    5.31
  -5  -1   6  121.65    5.30
   5  -1  -6  124.66    5.36
   5  -1  -6  134.45    5.71
   5  -1  -6  130.62    6.19
  -5  -1   6  127.83    5.55
   5   1  -6  122.74    6.42
  -5   1   6  128.81    5.33
  -5   1   6  127.98    5.63
   5   1  -6  123.63    5.09
  -5   1   6  126.74    5.17
  -5   1   6  126.86    5.37
  -4  -1   6   75.74    3.56
   4  -1  -6   79.09    3.40
  -4  -1   6   75.32    3.37
  -4  -1   6   77.70    3.57
   4  -1  -6   84.55    3.73
   4  -1  -6   78.24    3.68
   4  -1  -6   77.19    3.32
   4  -1  -6   78.78    3.93
   4  -1  -6   76.72    3.50
   4  -1  -6   81.53    3.68
   4   1  -6   78.95    3.31
  -4   1   6   77.61    3.40
  -4   1   6   80.55    3.69
  -4   1   6   77.38    3.36
   4   1  -6   81.65    4.21
  -4   1   6   76.65    3.93
  -4   1   6   77.51    3.65
  -4   1   6   77.28    3.55
  -3  -1   6  112.51    4.75
  -3  -1   6  122.66    5.04
  -3  -1   6  115.14    4.91
   3  -1  -6  120.79    4.74
  -3  -1   6  112.86    4.97
   3  -1  -6  120.03    5.08
   3  -1  -6  115.86    5.09
   3  -1  -6  112.47    4.52
   3  -1  -6  112.03    4.87
  -3  -1   6  116.61    5.85
  -3   1   6  117.29    4.91
  -3   1   6  120.02    5.10
  -3   1   6  111.07    4.78
  -3   1   6  114.28    5.06
   3   1  -6  117.93    4.97
  -3   1   6  111.53    4.74
   3   1  -6  112.83    5.80
  -2  -1   6    5.89    0.86
  -2  -1   6    6.28    1.01
  -2  -1   6    4.72    0.61
  -2  -1   6    6.12    0.75
   2  -1  -6    4.47    0.65
   2  -1  -6    4.98    0.68
  -2  -1   6    4.99    0.65
   2  -1  -6    4.54    0.57
   2  -1  -6    4.43    0.61
   2  -1  -6    4.64    0.61
   2   1  -6    4.75    0.77
  -2   1   6    5.11    0.52
  -2   1   6    4.81    0.67
  -2   1   6    4.70    0.67
   2   1  -6    4.52    0.60
  -2   1   6    5.74    0.80
   2   1  -6    3.71    0.50
  -2   1   6    5.28    0.88
   1  -1  -6  306.22   12.33
  -1  -1   6  310.40   12.24
  -1  -1   6  298.99   12.22
   1  -1  -6  297.38   12.02
  -1  -1   6  299.77   14.19
  -1  -1   6  277.55   11.71
  -1  -1   6  297.17   11.62
   1  -1  -6  314.28   11.60
   1  -1  -6  289.71   10.85
   1  -1  -6  323.60   12.33
   1   1  -6  317.52   10.79
  -1   1   6  292.42   11.92
   1   1  -6  311.06   11.41
  -1   1   6  321.11   12.32
  -1   1   6  292.59   11.57
  -1   1   6  306.40   12.31
  -1   1   6  312.21   12.29
  -1   1   6  294.00   11.72
   1   1  -6  302.47   12.23
   0  -1   6   30.82    2.04
   0  -1   6   29.05    1.64
   0  -1  -6   30.20    1.47
   0  -1   6   31.58    2.01
   0  -1  -6   32.80    1.59
   0  -1  -6   29.74    1.89
   0  -1   6   31.28    1.53
   0  -1  -6   31.90    1.73
   0  -1   6   33.21    1.69
   0  -1   6   28.66    2.05
   0   1   6   30.80    2.01
   0   1  -6   32.47    1.43
   0   1  -6   32.71    1.66
   0   1  -6   31.71    1.33
   0   1   6   29.41    1.51
   0   1   6   31.76    1.68
   0   1   6   32.21    1.89
   0   1   6   28.07    1.79
   0   1   6   31.60    1.69
   1  -1   6    6.17    0.73
  -1  -1  -6    4.95    0.68
   1  -1   6    7.07    1.08
   1  -1   6    6.93    0.70
   1  -1   6    5.12    0.51
   1  -1   6    6.40    0.90
  -1  -1  -6    6.03    0.60
   1  -1   6    6.00    0.84
  -1  -1  -6    6.68    0.73
   1   1   6    9.03    1.01
  -1   1  -6    6.20    0.55
   1   1   6    7.69    0.73
  -1   1  -6    6.00    0.76
   1   1   6    5.31    0.52
  -1   1  -6    4.12    0.59
   1   1   6    6.12    0.66
   1   1   6    6.23    0.91
   1   1   6    6.73    0.98
   2  -1   6   43.37    2.14
  -2  -1  -6   33.88    2.02
  -2  -1  -6   42.25    2.11
   2  -1   6   42.90    1.91
  -2  -1  -6   40.89    2.19
   2  -1   6   39.81    2.20
   2  -1   6   39.22    2.46
   2  -1   6   42.59    2.53
  -2  -1  -6   40.03    1.80
   2  -1   6   41.93    2.16
  -2   1  -6   40.91    1.84
  -2   1  -6   36.65    2.03
   2   1   6   36.76    1.86
  -2   1  -6   38.76    2.06
   2   1   6   39.64    2.15
   2   1   6   39.43    2.05
   2   1   6   43.33    2.55
   2   1   6   40.30    2.22
  -3  -1  -6   21.32    1.41
   3  -1   6   22.87    1.74
  -3  -1  -6   22.71    1.22
   3  -1   6   22.63    1.28
   3  -1   6   20.87    1.45
  -3  -1  -6   22.57    1.66
   3  -1   6   22.78    1.86
   3  -1   6   22.56    1.58
   3  -1   6   24.64    1.55
  -3  -1  -6   22.27    1.44
   3   1   6   20.86    1.18
   3   1   6   23.37    1.42
   3   1   6   25.38    1.84
  -3   1  -6   23.40    1.43
   3   1   6   21.74    1.65
  -3   1  -6   20.42    1.40
  -3   1  -6   18.57    1.26
   3   1   6   22.32    1.50
  -4  -1  -6   25.25    1.43
   4  -1   6   27.41    1.54
   4  -1   6   28.86    2.08
  -4  -1  -6   24.91    1.68
  -4  -1  -6   28.48    1.89
   4  -1   6   31.23    2.18
   4  -1   6   27.75    1.72
  -4  -1  -6   30.96    1.79
   4  -1   6   30.35    1.89
   4   1   6   32.58    2.18
  -4   1  -6   22.79    1.64
   4   1   6   25.77    1.61
   4   1   6   29.15    1.89
  -4   1  -6   24.61    1.51
  -4   1  -6   27.39    1.58
   5  -1   6  183.31    7.63
  -5  -1  -6  180.93    7.77
   5  -1   6  188.27    8.04
  -5  -1  -6  192.84    6.96
   5  -1   6  187.01    7.82
  -5  -1  -6  180.31    7.99
   5  -1   6  173.45    9.32
   5   1   6  180.12    7.68
  -5   1  -6  186.27    7.26
  -5   1  -6  185.34    7.56
   5   1   6  201.65    9.29
   6  -1   6    8.76    1.35
  -6  -1  -6    7.19    1.00
   6  -1   6    7.77    0.83
  -6  -1  -6    6.73    0.96
   6  -1   6    8.21    1.35
   6  -1   6    5.99    0.97
  -6   1  -6    8.34    0.85
   6   1   6    9.32    1.24
  -6   1  -6    6.86    0.81
   6   1   6    9.49    1.38
  -7  -1  -6   84.73    4.02
   7  -1   6   81.04    4.97
   7  -1   6   88.61    4.30
   7  -1   6   87.63    3.83
  -7  -1  -6   73.61    4.09
   7   1   6   84.97    4.09
  -7   1  -6   86.74    3.91
   7   1   6   85.43    4.88
  -8  -1  -6   11.36    1.22
   8  -1   6   13.60    1.85
  -8  -1  -6   10.33    1.34
   8  -1   6   12.45    1.23
   8  -1   6   14.37    1.73
   8   1   6   14.47    1.73
   8   1   6   13.30    1.49
  -8   1  -6   14.63    1.40
   9  -1   6   20.92    2.05
   9  -1   6   15.95    2.07
   9  -1   6   21.42    1.73
  -9  -1  -6   21.64    1.90
   9   1   6   20.29    1.81
   9   1   6   15.89    1.96
  -9   1  -6   22.48    1.68
  10  -1   6   13.94    1.51
  10  -1   6   11.24    1.82
  10  -1   6   18.18    1.99
 -10  -1  -6   12.06    1.33
 -10   1  -6   14.42    1.50
  10   1   6   11.59    1.88
 -11  -1  -6    0.06    0.79
  11  -1   6    1.31    0.98
  11  -1   6    0.98    0.74
  11   1   6    0.40    0.90
 -11   1  -6    0.41    0.65
  12  -1   6    1.39    1.18
 -12  -1  -6    5.38    1.15
  12   1   6    2.62    1.24
 -12   1  -6    3.14    0.88
  12  -2  -6    0.04    0.66
  12  -2  -6    0.94    0.76
 -12   2   6    0.05    0.58
  12   2  -6   -0.18    0.63
  11  -2  -6    1.88    0.81
  11  -2  -6    3.05    0.86
  11  -2  -6    1.89    0.93
 -11   2   6    2.09    0.64
  11   2  -6    1.49    0.82
  10  -2  -6    2.26    0.79
  10  -2  -6    3.48    0.94
  10  -2  -6    1.83    0.89
  10   2  -6    2.84    0.97
 -10   2   6    3.51    0.73
   9  -2  -6   59.55    3.20
   9  -2  -6   58.30    3.07
   9  -2  -6   63.21    3.18
  -9   2   6   57.25    3.20
  -9   2   6   57.18    2.88
   9   2  -6   59.33    3.83
   8  -2  -6   67.98    3.26
   8  -2  -6   65.23    3.35
   8  -2  -6   63.21    3.30
   8   2  -6   67.53    4.07
  -8   2   6   64.96    3.09
  -8   2   6   67.14    3.43
   7  -2  -6   87.74    3.99
   7  -2  -6   86.13    4.09
   7  -2  -6   87.14    3.99
   7   2  -6   88.86    4.94
  -7   2   6   87.73    3.86
  -7   2   6   88.40    4.13
   6  -2  -6   29.73    1.75
   6  -2  -6   28.44    1.95
  -6  -2   6   28.37    1.69
  -6  -2   6   27.75    2.04
   6  -2  -6   29.84    1.82
   6   2  -6   27.94    2.15
  -6   2   6   27.58    1.98
  -6   2   6   27.40    1.73
  -6   2   6   28.57    1.56
  -5  -2   6   17.84    1.20
  -5  -2   6   18.89    1.71
   5  -2  -6   18.30    1.28
   5  -2  -6   16.68    1.56
   5  -2  -6   18.61    1.37
   5  -2  -6   17.78    1.32
  -5   2   6   18.22    1.56
   5   2  -6   17.66    1.57
  -5   2   6   18.03    1.13
  -5   2   6   17.45    1.34
   4  -2  -6    3.64    0.64
  -4  -2   6    3.20    0.55
  -4  -2   6    3.94    0.80
   4  -2  -6    3.50    0.58
   4  -2  -6    3.35    0.63
  -4  -2   6    4.07    0.88
   4   2  -6    3.57    0.79
  -4   2   6    2.28    0.65
  -4   2   6    3.18    0.62
  -4   2   6    3.18    0.43
   3  -2  -6    0.26    0.36
  -3  -2   6   -0.14    0.25
  -3  -2   6   -0.21    0.26
  -3  -2   6    0.51    0.66
   3  -2  -6    0.13    0.31
   3  -2  -6    0.32    0.48
   3  -2  -6    0.33    0.28
  -3  -2   6   -0.01    0.23
   3   2  -6    0.05    0.35
  -3   2   6    0.02    0.42
  -3   2   6   -0.03    0.44
   2  -2  -6   11.34    0.94
  -2  -2   6   12.23    1.13
   2  -2  -6   10.52    1.16
   2  -2  -6    9.93    0.88
  -2  -2   6   11.02    0.82
   2  -2  -6   12.75    0.92
   2  -2  -6   11.22    0.96
  -2  -2   6   10.70    1.14
  -2  -2   6   11.00    0.84
  -2  -2   6   12.67    1.22
  -2   2   6   11.50    1.09
  -2   2   6    8.30    0.99
   2   2  -6   13.77    1.20
   2   2  -6   11.77    1.21
  -1  -2   6   30.35    1.59
   1  -2  -6   30.02    1.69
  -1  -2   6   28.97    1.81
  -1  -2   6   24.38    1.90
   1  -2  -6   30.29    1.54
   1  -2  -6   32.22    1.71
  -1  -2   6   29.00    2.00
  -1  -2   6   30.69    1.59
   1  -2  -6   29.24    1.69
  -1   2   6   29.94    1.76
   1   2  -6   27.97    1.84
   1   2  -6   30.31    1.54
  -1   2   6   30.00    1.67
  -1   2   6   27.54    1.77
   0  -2  -6   45.41    2.15
   0  -2   6   42.13    2.61
   0  -2   6   45.37    2.15
   0  -2  -6   42.58    2.20
   0  -2   6   39.06    2.39
   0  -2  -6   43.89    2.20
   0  -2   6   44.07    2.14
   0  -2   6   41.79    2.28
   0  -2  -6   42.21    1.98
   0   2   6   41.66    2.23
   0   2  -6   43.55    2.31
   0   2   6   42.28    2.15
   0   2   6   41.95    2.16
   0   2  -6   42.40    2.07
   0   2   6   42.49    2.20
  -1  -2  -6  108.24    4.72
   1  -2   6  107.03    5.55
   1  -2   6  108.39    4.70
  -1  -2  -6  107.07    4.72
   1  -2   6  106.11    4.64
   1  -2   6  104.06    4.62
   1  -2   6  108.65    4.73
  -1  -2  -6  108.62    4.53
  -1  -2  -6  104.43    4.19
   1   2   6  103.21    4.63
   1   2   6  109.35    5.25
   1   2   6  105.54    4.45
  -1   2  -6  111.74    4.63
  -2  -2  -6  213.78    7.98
   2  -2   6  195.90    8.99
   2  -2   6  217.64    8.69
   2  -2   6  220.43   10.48
   2  -2   6  218.13    8.56
  -2  -2  -6  220.24    8.69
  -2  -2  -6  210.49    8.96
   2  -2   6  225.21    8.60
  -2   2  -6  218.08    8.53
   2   2   6  215.83    8.71
   2   2   6  218.77   10.21
   3  -2   6   84.75    3.87
  -3  -2  -6   85.63    3.77
  -3  -2  -6   85.57    3.51
   3  -2   6   83.52    3.96
  -3  -2  -6   81.37    3.91
   3  -2   6   87.51    4.06
   3  -2   6   90.21    3.66
   3  -2   6   80.94    4.64
   3   2   6   86.53    3.94
   3   2   6   83.06    3.57
   3   2   6   84.48    4.43
  -3   2  -6   87.30    3.83
   4  -2   6   22.97    1.72
  -4  -2  -6   22.11    1.53
  -4  -2  -6   22.23    1.72
   4  -2   6   22.94    1.92
   4  -2   6   23.91    1.62
  -4  -2  -6   20.08    1.39
   4  -2   6   23.27    1.39
   4  -2   6   25.08    1.89
   4   2   6   26.23    1.80
   4   2   6   23.84    1.69
  -4   2  -6   21.86    1.62
  -4   2  -6   23.46    1.22
  -5  -2  -6   36.74    2.45
   5  -2   6   43.14    3.10
   5  -2   6   49.11    2.79
   5  -2   6   49.11    2.37
  -5  -2  -6   42.90    2.25
   5  -2   6   46.71    2.55
  -5  -2  -6   49.98    2.61
   5  -2   6   45.70    2.61
   5   2   6   48.78    2.94
   5   2   6   51.21    2.67
  -5   2  -6   46.59    2.49
  -6  -2  -6    0.44    0.73
   6  -2   6    0.89    0.76
   6  -2   6    0.96    0.90
  -6  -2  -6    1.73    0.63
   6  -2   6    1.28    0.59
   6  -2   6    0.59    0.93
   6  -2   6    1.39    0.67
  -6  -2  -6    1.03    0.54
   6   2   6    1.12    0.69
   6   2   6    1.37    0.75
  -6   2  -6    1.64    0.69
   7  -2   6    1.41    1.14
   7  -2   6    0.48    0.54
   7  -2   6    0.88    0.91
  -7  -2  -6    0.18    0.82
  -7   2  -6    0.26    0.67
   7   2   6   -0.08    0.66
   7   2   6    0.45    0.65
   8  -2   6   30.58    2.53
  -8  -2  -6   33.48    2.46
   8  -2   6   29.53    1.89
   8  -2   6   24.46    2.45
   8   2   6   27.90    2.34
   8   2   6   26.88    2.00
   9  -2   6   38.26    2.90
   9  -2   6   39.23    2.19
   9  -2   6   30.18    2.86
  -9  -2  -6   38.24    2.55
   9   2   6   33.38    2.79
  10  -2   6   10.41    1.84
  10  -2   6   15.06    2.16
  10  -2   6   15.16    1.64
  10  -2   6   13.38    1.48
 -10  -2  -6   17.93    1.89
  10   2   6   14.66    1.86
  11  -2   6   41.01    2.42
  11  -2   6   38.30    2.99
 -11  -2  -6   41.87    2.72
  11   2   6   28.68    2.93
  12  -2   6   11.92    2.01
  12  -2   6   18.82    1.79
  12   2   6   15.73    2.29
  11  -3  -6    6.59    1.20
  11  -3  -6    6.88    1.27
  11  -3  -6    6.15    1.27
  11   3  -6    6.09    1.41
  10  -3  -6   37.16    2.51
  10  -3  -6   34.73    2.37
  10  -3  -6   36.18    2.52
  10   3  -6   34.68    2.89
 -10   3   6   36.38    2.53
   9  -3  -6    0.98    0.68
   9  -3  -6    0.59    0.62
   9  -3  -6    1.28    0.83
  -9   3   6    0.66    0.65
   9   3  -6    1.14    0.71
   8  -3  -6    0.17    0.58
   8  -3  -6    0.19    0.73
   8  -3  -6   -0.21    0.50
  -8   3   6    0.20    0.64
   8   3  -6    0.24    0.55
   7  -3  -6    0.30    0.52
   7  -3  -6   -0.02    0.70
   7   3  -6   -0.38    0.37
  -7   3   6   -0.15    0.59
   6  -3  -6   52.34    2.94
   6  -3  -6   50.03    2.84
   6  -3  -6   52.63    2.74
  -6   3   6   52.90    2.80
  -6   3   6   53.73    2.96
   6   3  -6   52.31    3.36
   5  -3  -6   -0.29    0.56
   5  -3  -6    0.72    0.56
   5  -3  -6    0.92    0.54
  -5  -3   6    1.26    0.85
  -5   3   6    0.07    0.56
  -5   3   6    1.35    0.65
   5   3  -6    0.54    0.51
   4  -3  -6   78.17    3.36
   4  -3  -6   72.44    3.64
  -4  -3   6   74.68    4.31
   4  -3  -6   74.54    3.49
  -4  -3   6   74.38    3.64
   4   3  -6   72.99    4.25
  -4   3   6   75.41    3.57
  -4   3   6   70.58    3.59
  -3  -3   6    0.13    0.33
   3  -3  -6    0.55    0.41
   3  -3  -6    0.48    0.40
   3  -3  -6    0.34    0.56
  -3  -3   6    0.05    0.28
  -3  -3   6   -1.07    0.69
  -3  -3   6    0.54    0.46
  -3   3   6   -0.62    0.42
   3   3  -6    0.26    0.58
   3   3  -6    0.16    0.45
  -3   3   6    0.15    0.52
  -2  -3   6  109.41    4.65
   2  -3  -6  110.15    4.96
  -2  -3   6  109.27    4.70
  -2  -3   6  114.05    5.85
   2  -3  -6  116.58    4.48
   2  -3  -6  112.07    4.70
  -2  -3   6  100.68    4.90
  -2   3   6  112.87    4.89
   2   3  -6  101.44    4.82
  -2   3   6  110.86    4.78
   2   3  -6  108.71    5.81
   1  -3  -6   26.29    1.55
   1  -3  -6   23.38    1.60
  -1  -3   6   30.04    2.08
  -1  -3   6   30.38    2.14
  -1  -3   6   28.18    1.52
  -1  -3   6   27.81    1.74
  -1   3   6   27.82    1.82
   1   3  -6   27.66    1.98
  -1   3   6   28.51    1.82
   0  -3  -6   51.20    2.62
   0  -3   6   50.43    2.51
   0  -3   6   54.55    2.95
   0  -3   6   50.46    3.13
   0  -3  -6   54.61    2.44
   0  -3   6   49.58    2.63
   0   3   6   50.84    2.72
   0   3  -6   53.12    2.83
   0   3   6   52.70    2.60
   1  -3   6    2.04    0.71
   1  -3   6    1.14    0.70
   1  -3   6    1.83    0.49
  -1  -3  -6    1.35    0.46
   1  -3   6    2.40    0.70
  -1  -3  -6    0.97    0.44
   1   3   6    2.05    0.59
   1   3   6    0.89    0.66
  -1   3  -6    1.73    0.68
  -2  -3  -6    1.05    0.45
   2  -3   6    0.53    0.46
  -2  -3  -6    0.66    0.42
   2  -3   6    1.80    0.73
   2  -3   6    0.89    0.69
   2  -3   6    0.88    0.59
  -2   3  -6    1.33    0.68
   2   3   6    0.50    0.34
   2   3   6   -0.03    0.55
   3  -3   6    1.51    0.72
  -3  -3  -6    0.71    0.46
   3  -3   6    1.65    0.85
   3  -3   6    0.74    0.61
  -3  -3  -6    0.70    0.43
   3  -3   6    0.36    0.46
  -3   3  -6    0.10    0.60
   3   3   6    0.51    0.62
   4  -3   6   52.92    2.89
   4  -3   6   45.78    2.71
   4  -3   6   47.38    3.23
  -4  -3  -6   46.69    2.62
  -4  -3  -6   51.66    2.52
   4  -3   6   53.71    2.85
   4   3   6   52.49    2.96
  -4   3  -6   47.91    2.71
   4   3   6   51.71    2.78
   5  -3   6   21.64    1.89
  -5  -3  -6   17.78    1.46
   5  -3   6   17.72    1.64
   5  -3   6   17.54    1.92
   5  -3   6   18.26    1.58
   5   3   6   21.25    1.70
  -5   3  -6   20.07    1.70
   5   3   6   22.84    1.75
   6  -3   6  133.33    5.75
   6  -3   6  132.72    5.74
  -6  -3  -6  136.79    5.47
   6  -3   6  135.87    5.98
   6  -3   6  107.65    7.04
  -6   3  -6  134.01    5.74
   6   3   6  136.32    5.90
   6   3   6  134.79    6.83
   7  -3   6   -0.41    0.87
   7  -3   6    0.32    0.59
   7  -3   6    0.60    0.82
  -7  -3  -6    0.56    0.57
   7  -3   6    0.75    0.94
   7   3   6    0.38    0.61
   7   3   6    1.04    0.75
  -7   3  -6   -0.53    0.66
  -8  -3  -6   85.22    3.78
   8  -3   6   80.78    3.90
   8  -3   6   78.68    4.25
  -8   3  -6   82.03    4.02
   8   3   6   77.74    4.75
   9  -3   6   -0.36    0.62
   9  -3   6    0.24    1.12
   9  -3   6   -0.60    0.92
   9   3   6    0.70    0.75
  10  -3   6    8.85    1.89
  10  -3   6    5.08    1.50
  10  -3   6    5.68    0.97
  10   3   6    4.98    1.27
  11  -3   6   -0.75    0.99
  11  -3   6    1.11    0.95
  11  -3   6   -0.30    1.46
  11   3   6    0.00    0.78
  10  -4  -6    3.83    1.15
  10  -4  -6    3.15    1.16
 -10   4   6    4.38    1.09
  10   4  -6    3.22    1.18
   9  -4  -6   33.74    2.40
   9  -4  -6   30.43    2.26
   9   4  -6   28.44    2.61
  -9   4   6   28.30    2.34
   8  -4  -6   -0.26    0.57
   8  -4  -6    0.10    0.84
   8   4  -6    0.53    0.69
  -8   4   6    0.38    0.66
   7  -4  -6   60.79    3.17
   7  -4  -6   56.27    3.08
  -7   4   6   56.50    3.22
   7   4  -6   57.52    3.81
  -7   4   6   54.47    3.20
   6  -4  -6   18.24    1.59
   6  -4  -6   18.84    1.78
  -6   4   6   18.72    1.77
  -6   4   6   19.28    1.75
   6   4  -6   15.63    1.78
  -5  -4   6   46.72    2.80
  -5  -4   6   44.43    3.11
   5  -4  -6   41.73    2.48
   5  -4  -6   45.96    2.47
  -5   4   6   41.18    2.62
   5   4  -6   42.71    3.04
  -5   4   6   43.30    2.67
  -4  -4   6    2.67    0.89
  -4  -4   6    2.91    1.02
   4  -4  -6    2.08    0.68
  -4   4   6    1.95    0.69
   4   4  -6    1.94    0.78
   4   4  -6    2.30    0.83
  -4   4   6    1.52    0.74
  -3  -4   6    1.77    0.74
   3  -4  -6    1.05    0.54
  -3  -4   6    0.30    0.92
   3   4  -6    0.50    0.74
  -3   4   6    0.51    0.65
  -3   4   6    0.80    0.64
   3   4  -6    1.74    0.76
  -2  -4   6   12.37    1.40
  -2  -4   6   12.69    1.29
  -2  -4   6   14.60    1.68
   2  -4  -6   11.64    1.12
   2   4  -6    9.76    1.34
  -2   4   6   10.74    1.35
  -2   4   6   10.38    1.21
   2   4  -6    9.16    1.40
   1  -4  -6    2.71    0.66
  -1  -4   6    2.55    1.04
  -1  -4   6    2.12    0.76
  -1  -4   6    5.22    0.97
   1   4  -6    4.00    0.98
  -1   4   6    3.41    0.90
  -1   4   6    2.84    0.75
   0  -4   6    7.00    1.10
   0  -4   6    8.79    1.35
   0  -4  -6    7.12    0.91
   0  -4   6    6.99    1.17
   0   4   6    4.96    0.85
   0   4   6    6.18    1.09
   0   4  -6    8.32    1.22
   1  -4   6   68.59    4.19
  -1  -4  -6   70.84    3.27
   1  -4   6   73.53    3.81
   1  -4   6   72.18    3.60
   1   4   6   75.94    3.48
  -1   4  -6   69.20    3.68
   1   4   6   72.10    3.66
  -2  -4  -6    5.51    0.88
   2  -4   6    9.07    1.25
   2  -4   6    5.87    1.12
   2  -4   6    6.05    1.16
   2   4   6    6.90    1.16
   2   4   6    5.02    0.80
  -2   4  -6    4.99    0.99
  -3  -4  -6  189.77    7.07
   3  -4   6  167.26    9.05
   3  -4   6  177.16    7.50
   3  -4   6  175.48    7.55
   3   4   6  182.03    7.64
  -3   4  -6  173.91    7.46
  -4  -4  -6    5.55    0.92
   4  -4   6    4.30    1.10
   4  -4   6    6.72    1.16
   4  -4   6    4.14    1.05
  -4   4  -6    5.38    1.01
   4   4   6    4.34    1.03
   5  -4   6    9.35    1.52
  -5  -4  -6    9.84    1.21
   5  -4   6   10.97    1.47
   5  -4   6   12.98    1.52
  -5   4  -6   11.35    1.40
   5   4   6   10.10    1.38
   6  -4   6    0.22    0.89
   6  -4   6    0.03    0.84
   6  -4   6    1.02    1.02
  -6  -4  -6   -0.04    0.57
   6   4   6    0.01    0.67
  -6   4  -6    0.77    0.75
  -7  -4  -6    1.15    0.68
   7  -4   6    0.54    0.88
   7  -4   6    0.41    0.96
   7  -4   6    1.24    1.09
   7   4   6    1.63    0.92
  -7   4  -6    0.30    0.78
   8  -4   6    0.17    0.68
  -8  -4  -6    0.04    0.61
   8  -4   6   -0.21    0.98
   8  -4   6    0.17    0.91
   8  -4   6   -0.39    1.00
   8   4   6    0.36    0.71
  -8   4  -6    0.20    0.81
   9  -4   6   20.78    1.80
  -9  -4  -6   20.82    1.71
   9  -4   6   20.30    2.20
   9  -4   6   12.42    2.10
   9   4   6   17.63    1.98
 -10  -4  -6   16.93    1.62
  10  -4   6   15.79    1.68
  10  -4   6    9.24    1.94
  10  -4   6   10.75    1.93
  10   4   6   12.22    1.91
   8  -5  -6    3.70    1.08
   8  -5  -6    2.62    1.04
  -8   5   6    2.66    0.96
   8   5  -6    3.16    1.14
  -8   5   6    2.02    1.05
  -7  -5   6    1.86    1.00
   7  -5  -6    0.88    0.77
   7   5  -6    0.68    0.82
  -7   5   6    1.19    0.99
  -7   5   6    0.82    0.77
  -6  -5   6    5.81    1.35
   6  -5  -6    6.34    1.11
  -6   5   6    3.83    0.99
   6   5  -6    4.36    1.17
  -6   5   6    3.15    1.11
  -5  -5   6    8.49    1.54
   5  -5  -6    8.93    1.22
  -5   5   6    9.44    1.47
  -5   5   6    9.17    1.29
   5   5  -6   10.35    1.56
   4  -5  -6   18.99    1.56
  -4  -5   6   20.11    2.01
  -4  -5   6   20.49    2.08
  -4   5   6   17.25    1.76
  -4   5   6   18.24    1.83
   4   5  -6   19.75    1.99
  -3  -5   6   57.40    3.63
  -3  -5   6   62.75    3.93
   3  -5  -6   63.21    3.06
  -3   5   6   59.33    3.29
   3   5  -6   55.72    3.46
   3   5  -6   56.09    3.84
  -3   5   6   58.70    3.39
  -2  -5   6   24.37    2.34
   2  -5  -6   21.76    1.65
  -2  -5   6   23.31    2.10
   2   5  -6   21.52    2.19
  -2   5   6   22.31    1.98
  -2   5   6   20.92    1.88
  -1  -5   6   22.76    1.87
  -1  -5   6   25.37    2.33
   1  -5  -6   21.84    1.62
  -1  -5   6   21.67    2.05
  -1   5   6   18.66    1.90
   1   5  -6   22.76    2.16
  -1   5   6   22.06    1.89
   0  -5   6   45.42    2.70
   0  -5   6   42.80    2.99
   0  -5  -6   44.23    2.40
   0  -5   6   37.69    2.96
   0   5  -6   43.35    2.87
   0   5   6   47.96    2.67
   0   5   6   43.54    2.75
   1  -5   6    2.23    1.06
   1  -5   6    1.70    0.96
  -1  -5  -6    3.76    0.83
   1  -5   6    3.32    0.99
   1   5   6    2.67    0.92
   1   5   6    3.25    0.83
  -1   5  -6    3.83    1.01
   2  -5   6    8.48    1.40
   2  -5   6    5.49    1.19
  -2  -5  -6    5.32    0.95
   2  -5   6    6.35    1.32
  -2   5  -6    5.83    1.15
   2   5   6    7.37    1.30
   3  -5   6    4.55    1.20
   3  -5   6    4.17    1.12
   3  -5   6    5.62    1.22
  -3  -5  -6    4.33    0.89
  -3   5  -6    3.66    1.01
   3   5   6    4.15    1.07
  -4  -5  -6   23.55    1.77
   4  -5   6   21.84    2.14
   4  -5   6   18.26    2.09
   4  -5   6   21.09    2.07
  -4   5  -6   23.21    2.10
   4   5   6   21.16    1.96
   5  -5   6   18.47    1.97
   5  -5   6   18.34    1.91
   5  -5   6   14.20    1.93
  -5  -5  -6   14.93    1.50
  -5   5  -6   15.97    1.74
   5   5   6   18.65    1.85
   6  -5   6   34.96    2.56
   6  -5   6   28.13    2.36
   6  -5   6   24.51    2.68
  -6  -5  -6   30.37    2.11
  -6   5  -6   31.68    2.46
   6   5   6   32.94    2.42
   7  -5   6   36.08    2.66
   7  -5   6   34.94    2.69
  -7  -5  -6   38.82    2.42
  -7   5  -6   32.76    2.67
  -8  -5  -6   13.22    1.47
   8  -5   6   10.05    1.75
   8  -5   6   13.28    1.74
  -8   5  -6    7.42    1.44
  -5  -6   6    0.21    0.78
   5  -6  -6    1.23    0.80
  -5   6   6    0.70    0.81
  -5   6   6    1.64    1.05
   5   6  -6    0.61    0.83
  -4  -6   6   15.39    1.86
   4  -6  -6   13.02    1.49
  -4   6   6   11.46    1.78
   4   6  -6   10.47    1.80
  -4   6   6    9.22    1.40
  -3  -6   6    0.47    0.77
  -3  -6   6    0.69    1.25
   3  -6  -6    0.11    0.63
  -3   6   6    0.42    0.79
  -3   6   6    0.57    0.94
   3   6  -6   -1.07    1.00
  -2  -6   6   -0.09    0.70
   2  -6  -6   -0.14    0.62
  -2  -6   6   -0.49    1.14
  -2   6   6    1.08    0.79
   2   6  -6    0.67    1.05
  -2   6   6    0.11    0.86
   1  -6  -6    0.19    0.62
  -1  -6   6    0.14    0.73
  -1  -6   6    0.16    1.16
  -1   6   6    0.22    0.73
  -1   6   6    1.00    0.82
   1   6  -6   -0.83    0.95
   0  -6   6   46.49    3.63
   0  -6   6   55.69    3.59
   0  -6   6   57.35    3.32
   0  -6  -6   53.85    2.91
   0   6  -6   55.58    3.54
   0   6   6   53.90    3.23
   0   6   6   55.54    3.38
   1  -6   6    6.80    1.39
  -1  -6  -6    7.67    1.16
   1  -6   6   10.09    1.64
   1  -6   6    7.74    1.57
  -1   6  -6    6.63    1.35
   1   6   6    9.45    1.53
   2  -6   6   41.75    3.02
   2  -6   6   40.52    2.87
  -2  -6  -6   40.98    2.51
  -2   6  -6   36.06    2.80
   2   6   6   40.82    2.89
   3  -6   6    7.88    1.53
  -3  -6  -6   10.59    1.36
   3  -6   6   10.01    1.67
  -3   6  -6    5.94    1.31
   3   6   6   10.67    1.67
   4  -6   6   37.59    2.84
   4  -6   6   34.90    2.80
  -4  -6  -6   40.97    2.58
  -4   6  -6   33.96    2.74
   4   6   6   37.24    2.74
   5  -6   6    0.47    1.07
  -5  -6  -6   -0.21    0.75
   5  -6   6   -0.72    1.01
  -5   6  -6    0.46    1.03
   5   6   6    1.15    0.96
 -12   0   7    0.34    0.74
  12   0  -7    0.19    0.60
 -11   0   7    0.49    0.66
  11   0  -7    0.74    0.63
  10   0  -7    0.02    0.49
 -10   0   7   -0.08    0.54
  10   0  -7   -0.23    0.41
  -9   0   7   17.90    1.50
   9   0  -7   18.94    1.62
   9   0  -7   17.27    1.66
   9   0  -7   15.47    1.23
  -8   0   7    0.59    0.63
   8   0  -7   -0.08    0.49
   8   0  -7   -0.05    0.38
  -8   0   7    0.26    0.48
   8   0  -7    0.00    0.41
  -7   0   7   41.32    2.28
  -7   0   7   41.81    2.44
   7   0  -7   42.60    2.68
   7   0  -7   42.58    2.14
   7   0  -7   45.23    2.41
  -7   0   7   42.03    2.57
  -6   0   7    0.24    0.43
   6   0  -7   -0.08    0.31
  -6   0   7   -0.40    0.57
   6   0  -7   -0.41    0.28
   6   0  -7    0.22    0.38
  -6   0   7   -0.15    0.41
  -5   0   7  361.31   14.26
   5   0  -7  374.55   14.27
   5   0  -7  382.96   17.44
  -5   0   7  372.10   15.23
  -5   0   7  367.01   14.82
   5   0  -7  386.07   13.70
  -4   0   7   -0.17    0.25
  -4   0   7   -0.10    0.26
   4   0  -7    0.17    0.29
  -4   0   7    0.13    0.34
   4   0  -7    0.16    0.24
   4   0  -7   -0.08    0.32
   4   0  -7    0.25    0.43
  -4   0   7    0.63    0.59
   3   0  -7  274.07    9.86
  -3   0   7  262.14   10.35
   3   0  -7  277.62   11.08
  -3   0   7  291.30   11.13
   3   0  -7  270.20   12.63
  -3   0   7  263.49   10.69
   3   0  -7  268.68   10.33
  -3   0   7  258.86   12.60
   3   0  -7  260.16   10.66
  -3   0   7  262.17   10.43
   2   0  -7   -0.06    0.27
  -2   0   7   -0.11    0.27
  -2   0   7   -0.06    0.16
  -2   0   7   -0.71    0.56
   2   0  -7    0.32    0.46
   2   0  -7    0.11    0.29
  -2   0   7   -0.03    0.17
  -2   0   7    0.17    0.47
   2   0  -7    0.23    0.23
  -2   0   7   -0.36    0.26
  -2   0   7   -0.13    0.26
  -1   0   7   79.64    4.18
   1   0  -7   80.83    3.38
   1   0  -7   83.57    3.73
  -1   0   7   81.21    3.47
  -1   0   7   80.85    3.66
  -1   0   7   77.63    3.55
   1   0  -7   80.76    3.62
   1   0  -7   77.08    3.17
  -1   0   7   85.72    3.72
  -1   0   7   78.75    3.73
   0   0  -7   -0.08    0.25
   0   0  -7    0.05    0.24
   0   0   7   -0.11    0.33
   0   0   7    0.22    0.29
   0   0   7   -1.13    0.57
   0   0  -7   -0.14    0.33
   0   0  -7   -0.38    0.51
   0   0   7   -0.39    0.63
   0   0  -7    0.02    0.24
   0   0   7   -0.08    0.26
   0   0   7    0.05    0.28
  -1   0  -7   97.06    3.84
   1   0   7   93.87    4.14
   1   0   7   94.75    4.77
   1   0   7   88.56    3.86
  -1   0  -7   94.12    4.13
  -1   0  -7   90.34    4.12
   1   0   7   86.63    4.04
  -1   0  -7   90.62    3.46
   1   0   7   86.78    4.12
  -1   0  -7   91.97    4.12
   1   0   7   89.04    4.10
  -2   0  -7    0.02    0.31
   2   0   7    0.17    0.28
   2   0   7   -0.01    0.66
  -2   0  -7    0.09    0.25
   2   0   7    0.05    0.35
  -2   0  -7    0.04    0.32
   2   0   7   -0.32    0.60
   2   0   7   -0.17    0.47
  -2   0  -7   -0.14    0.34
  -2   0  -7    0.26    0.56
   2   0   7   -0.01    0.27
  -3   0  -7  281.53   11.58
  -3   0  -7  284.53   11.91
   3   0   7  281.40   11.91
  -3   0  -7  279.21   11.91
   3   0   7  304.98   11.98
   3   0   7  290.13   11.09
   3   0   7  278.84   11.47
   3   0   7  314.29   13.88
   3   0   7  283.73   11.46
  -4   0  -7    0.04    0.31
   4   0   7   -0.06    0.41
  -4   0  -7   -0.06    0.49
  -4   0  -7    0.39    0.45
   4   0   7   -0.47    0.57
   4   0   7   -0.49    0.37
   4   0   7    0.14    0.74
   4   0   7   -0.46    0.40
   5   0   7  161.23    6.89
  -5   0  -7  159.69    6.78
   5   0   7  163.95    8.32
   5   0   7  162.42    6.67
   6   0   7    0.37    0.77
  -6   0  -7   -0.34    0.59
   6   0   7   -0.08    0.44
   6   0   7   -0.01    0.86
   7   0   7    2.90    1.03
  -7   0  -7    2.27    0.75
   7   0   7    2.36    0.57
   7   0   7    3.32    1.15
  -8   0  -7   -0.19    0.59
   8   0   7   -0.56    0.88
   8   0   7   -0.48    0.67
   8   0   7   -0.16    0.60
   9   0   7   -0.25    0.56
   9   0   7    0.99    0.97
   9   0   7   -0.51    0.73
  -9   0  -7    0.45    0.64
  10   0   7    1.21    0.96
 -10   0  -7    0.46    0.72
  10   0   7   -0.17    0.80
  11   0   7   32.47    2.90
  12   0   7   -0.56    0.91
 -12   0  -7    0.73    0.80
  12  -1  -7   20.97    2.01
  12  -1  -7   22.43    1.70
 -12  -1   7   25.84    2.09
 -12   1   7   23.08    1.82
  12   1  -7   22.72    2.29
  11  -1  -7    8.75    1.40
  11  -1  -7    8.74    1.11
 -11  -1   7    8.96    1.21
  11   1  -7    6.49    1.29
 -11   1   7    9.44    1.19
  10  -1  -7   51.01    2.72
 -10  -1   7   50.14    2.84
  10  -1  -7   54.69    3.04
  10   1  -7   47.66    2.92
 -10   1   7   49.85    2.74
  10   1  -7   53.88    3.51
   9  -1  -7   18.98    1.43
   9  -1  -7   16.80    1.61
   9  -1  -7   20.10    1.67
  -9  -1   7   17.13    1.57
  -9   1   7   18.51    1.85
   9   1  -7   16.39    1.73
   9   1  -7   18.09    1.60
  -9   1   7   19.34    1.45
   8  -1  -7   39.21    2.35
   8  -1  -7   39.21    2.18
  -8  -1   7   38.30    2.25
   8  -1  -7   37.83    2.27
   8   1  -7   39.11    2.32
  -8   1   7   41.42    2.53
  -8   1   7   37.59    2.14
   8   1  -7   42.01    2.76
  -7  -1   7    4.42    0.97
  -7  -1   7    3.59    0.68
   7  -1  -7    4.30    0.75
   7  -1  -7    4.94    0.79
   7  -1  -7    3.27    0.75
   7   1  -7    4.72    0.82
  -7   1   7    3.71    0.63
  -7   1   7    5.43    0.99
   7   1  -7    3.81    0.85
  -6  -1   7   28.69    1.75
   6  -1  -7   25.89    1.73
   6  -1  -7   26.87    1.85
   6  -1  -7   28.13    1.64
  -6  -1   7   27.27    2.13
  -6  -1   7   25.31    1.67
  -6   1   7   27.33    1.61
  -6   1   7   28.71    2.03
   6   1  -7   27.66    1.72
   6   1  -7   26.80    2.03
   5  -1  -7   -0.10    0.52
   5  -1  -7    0.63    0.46
  -5  -1   7   -0.06    0.33
  -5  -1   7    0.48    0.45
  -5  -1   7    0.54    0.66
   5  -1  -7    0.23    0.32
  -5   1   7    0.15    0.56
   5   1  -7    0.16    0.37
  -5   1   7    0.21    0.35
   5   1  -7   -0.01    0.34
  -4  -1   7   46.99    2.61
  -4  -1   7   44.37    2.21
   4  -1  -7   42.50    2.37
   4  -1  -7   48.20    2.59
  -4  -1   7   45.48    2.39
   4  -1  -7   46.89    2.27
   4  -1  -7   48.81    2.50
  -4  -1   7   47.90    2.85
   4  -1  -7   47.59    2.27
  -4   1   7   42.33    2.54
  -4   1   7   47.24    2.27
  -4   1   7   47.70    2.24
   4   1  -7   46.90    2.23
   4   1  -7   45.71    2.80
  -4   1   7   45.15    2.45
  -3  -1   7   37.15    1.86
  -3  -1   7   35.59    2.35
   3  -1  -7   39.88    2.09
   3  -1  -7   39.18    2.10
  -3  -1   7   37.21    1.82
   3  -1  -7   39.52    1.90
   3  -1  -7   35.16    2.04
  -3  -1   7   38.27    1.99
   3  -1  -7   36.93    1.86
  -3  -1   7   38.10    2.00
  -3  -1   7   37.52    2.27
  -3   1   7   35.90    1.84
  -3   1   7   37.98    1.96
  -3   1   7   37.11    2.06
  -3   1   7   33.97    2.21
   3   1  -7   35.65    2.35
  -3   1   7   36.62    2.11
  -2  -1   7  263.89   10.78
  -2  -1   7  263.71   10.28
  -2  -1   7  263.86   10.44
   2  -1  -7  259.16   10.87
   2  -1  -7  256.66   10.55
   2  -1  -7  274.80   10.21
  -2  -1   7  282.81   10.83
  -2  -1   7  251.40   10.21
  -2  -1   7  258.51   12.49
   2  -1  -7  275.45   10.88
   2  -1  -7  263.92    9.61
  -2   1   7  260.10   10.46
  -2   1   7  270.38   12.25
   2   1  -7  266.20    9.53
  -2   1   7  259.95   10.26
  -2   1   7  249.31   10.28
  -2   1   7  260.35   10.85
   1  -1  -7  133.58    5.88
   1  -1  -7  134.04    5.68
   1  -1  -7  140.01    5.88
   1  -1  -7  139.15    5.47
  -1  -1   7  126.64    5.61
  -1  -1   7  135.28    5.80
  -1  -1   7  134.82    5.53
  -1  -1   7  134.46    5.68
  -1  -1   7  138.34    5.81
  -1  -1   7  135.74    6.76
   1  -1  -7  135.02    5.14
  -1   1   7  133.54    5.62
  -1   1   7  141.53    6.56
  -1   1   7  138.71    5.87
  -1   1   7  135.31    5.83
  -1   1   7  131.92    5.52
   1   1  -7  134.24    5.79
   1   1  -7  136.68    5.28
   1   1  -7  134.76    5.02
  -1   1   7  135.67    5.62
   0  -1   7  213.07    8.96
   0  -1  -7  224.00    9.47
   0  -1  -7  233.08    8.32
   0  -1   7  226.93   10.92
   0  -1  -7  235.92    9.48
   0  -1   7  225.65    9.41
   0  -1   7  227.83    9.09
   0  -1  -7  240.89    8.91
   0  -1   7  240.69    9.44
   0  -1  -7  222.51    9.22
   0  -1   7  217.01    9.11
   0   1   7  225.50    9.41
   0   1  -7  221.22    9.39
   0   1   7  215.25    9.03
   0   1   7  227.44    8.93
   0   1   7  250.67   10.80
   0   1  -7  237.59    8.73
   0   1   7  221.18    9.07
   1  -1   7   59.56    2.69
   1  -1   7   62.07    2.96
   1  -1   7   59.54    3.42
  -1  -1  -7   64.12    2.97
   1  -1   7   60.47    3.10
  -1  -1  -7   65.10    2.78
   1  -1   7   58.28    2.99
  -1  -1  -7   62.17    2.52
   1  -1   7   63.75    2.95
  -1  -1  -7   57.18    2.92
  -1   1  -7   56.88    2.87
  -1   1  -7   61.46    2.57
   1   1   7   55.25    2.91
   1   1   7   56.42    2.65
   1   1   7   61.26    2.97
   1   1   7   61.43    2.90
   1   1   7   63.14    3.38
   2  -1   7   11.62    1.32
   2  -1   7   11.17    0.99
  -2  -1  -7   11.19    0.99
   2  -1   7   11.38    0.99
  -2  -1  -7    9.53    0.80
  -2  -1  -7    8.79    0.91
   2  -1   7   10.88    1.07
   2  -1   7   10.56    1.19
   2  -1   7   11.53    0.89
   2   1   7   10.42    0.88
  -2   1  -7   10.32    0.79
  -2   1  -7   11.90    1.15
   2   1   7   10.76    1.03
   2   1   7   12.11    1.26
   2   1   7   10.98    0.93
   2   1   7   11.77    1.30
  -3  -1  -7    1.44    0.42
   3  -1   7    1.23    0.47
   3  -1   7    1.61    0.68
  -3  -1  -7    0.69    0.58
   3  -1   7    0.70    0.35
  -3  -1  -7    0.28    0.31
   3  -1   7    1.93    0.68
  -3  -1  -7    1.01    0.47
   3  -1   7    2.32    0.95
  -3   1  -7    1.16    0.40
  -3   1  -7    1.03    0.54
   3   1   7    0.19    0.31
  -3   1  -7    0.88    0.36
   3   1   7    1.88    0.70
   3   1   7    1.92    0.76
   3   1   7    1.57    0.38
   4  -1   7    6.34    1.11
  -4  -1  -7    6.20    0.87
   4  -1   7    9.89    1.30
  -4  -1  -7    3.74    0.57
   4  -1   7    5.51    0.66
  -4  -1  -7    3.92    0.74
   4  -1   7    7.14    0.85
   4   1   7    6.52    0.68
  -4   1  -7    4.81    0.59
  -4   1  -7    6.65    0.79
   4   1   7    7.77    1.16
   4   1   7    8.59    1.25
   4   1   7    5.75    0.75
   5  -1   7    3.48    0.77
  -5  -1  -7    4.04    0.88
   5  -1   7    3.65    0.64
   5  -1   7    4.95    1.20
   5  -1   7    4.72    0.76
  -5  -1  -7    3.33    0.74
  -5  -1  -7    3.49    0.61
   5  -1   7    5.25    1.16
   5   1   7    4.35    1.00
   5   1   7    4.87    1.02
  -5   1  -7    2.38    0.66
  -5   1  -7    2.33    0.63
   6  -1   7   39.35    3.04
   6  -1   7   39.98    2.73
   6  -1   7   41.09    2.22
  -6  -1  -7   37.42    2.42
  -6  -1  -7   44.98    2.08
  -6  -1  -7   42.08    2.63
   6   1   7   37.82    2.51
   6   1   7   44.14    2.95
  -6   1  -7   42.53    2.20
  -6   1  -7   41.65    2.27
   7  -1   7   27.66    2.46
  -7  -1  -7   27.41    2.12
   7  -1   7   27.75    1.75
  -7  -1  -7   22.63    1.87
   7  -1   7   26.47    2.28
   7   1   7   28.91    2.09
  -7   1  -7   27.85    1.88
   7   1   7   26.69    2.35
  -8  -1  -7   82.56    3.92
   8  -1   7   70.22    4.82
   8  -1   7   79.42    3.68
   8  -1   7   82.35    4.22
   8   1   7   70.65    4.69
  -8   1  -7   84.45    3.79
   8   1   7   84.27    4.07
   9  -1   7   26.53    2.33
  -9  -1  -7   26.22    2.09
   9  -1   7   24.99    1.74
   9  -1   7   18.15    2.20
   9  -1   7   25.49    1.85
   9   1   7   26.09    2.03
   9   1   7   21.71    2.28
  -9   1  -7   27.91    1.90
 -10  -1  -7   26.88    2.13
  10  -1   7   29.28    2.44
  10  -1   7   28.77    1.99
  10   1   7   23.54    2.46
 -10   1  -7   27.35    1.96
  11  -1   7    7.41    1.05
  11  -1   7    5.09    1.45
 -11  -1  -7    6.78    1.17
  11  -1   7    5.66    1.46
 -11   1  -7    6.03    1.03
  11   1   7    4.37    1.33
  12  -1   7   -0.24    0.93
 -12  -1  -7    1.41    0.97
  12   1   7    0.49    0.99
  11  -2  -7    0.80    0.84
  11  -2  -7    0.87    0.69
  11  -2  -7    1.47    0.83
  11   2  -7    0.53    0.68
 -11   2   7    0.73    0.55
  10  -2  -7   -0.17    0.61
  10  -2  -7   -0.14    0.58
  10  -2  -7    0.70    0.85
  10   2  -7    0.34    0.63
 -10   2   7    0.45    0.71
 -10   2   7   -0.35    0.44
   9  -2  -7    0.11    0.74
   9  -2  -7    0.35    0.58
   9  -2  -7   -0.47    0.53
   9   2  -7    0.08    0.51
  -9   2   7    0.56    0.64
  -9   2   7    0.20    0.46
   8  -2  -7    8.07    1.09
   8  -2  -7    9.68    1.17
   8  -2  -7    9.19    1.28
   8   2  -7    9.23    1.44
  -8   2   7    7.08    1.06
  -8   2   7   10.33    1.00
   7  -2  -7   27.37    1.85
   7  -2  -7   24.63    1.93
   7  -2  -7   24.37    1.72
  -7   2   7   25.45    1.57
  -7   2   7   27.89    2.06
   7   2  -7   26.08    2.12
   6  -2  -7   76.90    3.50
   6  -2  -7   75.08    3.50
   6  -2  -7   74.42    3.61
  -6  -2   7   69.17    3.62
  -6   2   7   75.00    3.33
   6   2  -7   73.18    4.29
  -6   2   7   75.46    3.71
   5  -2  -7   30.49    1.83
  -5  -2   7   29.95    2.22
  -5  -2   7   29.86    2.26
   5  -2  -7   31.46    1.81
  -5  -2   7   29.17    1.77
   5  -2  -7   34.09    2.07
  -5   2   7   29.36    1.85
  -5   2   7   28.89    2.08
   5   2  -7   31.81    2.27
  -5   2   7   31.05    1.62
  -4  -2   7   84.88    4.00
   4  -2  -7   86.94    3.74
   4  -2  -7   84.66    3.86
  -4  -2   7   82.40    4.66
   4  -2  -7   84.89    3.64
  -4  -2   7   82.57    3.84
   4  -2  -7   78.79    3.98
   4   2  -7   89.20    4.69
  -4   2   7   81.02    3.80
  -4   2   7   84.29    3.58
  -4   2   7   84.41    3.95
   3  -2  -7   53.25    2.49
  -3  -2   7   51.98    2.56
  -3  -2   7   50.05    3.14
   3  -2  -7   50.56    2.43
  -3  -2   7   52.56    2.87
   3  -2  -7   49.79    2.62
  -3  -2   7   53.10    2.54
  -3   2   7   53.18    2.75
   3   2  -7   52.79    3.18
  -3   2   7   47.91    2.58
  -2  -2   7   53.42    2.94
  -2  -2   7   56.79    3.03
   2  -2  -7   64.25    2.73
  -2  -2   7   57.03    3.40
   2  -2  -7   57.46    2.93
  -2  -2   7   59.75    2.79
   2  -2  -7   56.16    2.59
   2  -2  -7   59.14    2.81
   2   2  -7   58.62    3.44
  -2   2   7   59.69    2.94
  -2   2   7   56.14    2.84
  -1  -2   7    0.26    0.29
   1  -2  -7   -0.10    0.48
  -1  -2   7    0.02    0.37
   1  -2  -7   -0.02    0.30
   1  -2  -7    0.00    0.30
   1  -2  -7    0.23    0.31
  -1  -2   7    0.15    0.51
  -1  -2   7   -0.62    0.73
  -1   2   7   -0.04    0.49
  -1   2   7   -0.29    0.42
   1   2  -7   -0.01    0.48
   0  -2  -7   19.68    1.27
   0  -2   7   20.18    1.73
   0  -2   7   21.10    1.32
   0  -2   7   20.81    1.64
   0  -2  -7   20.15    1.50
   0  -2  -7   20.60    1.36
   0  -2   7   18.80    1.70
   0  -2  -7   18.50    1.20
   0   2   7   19.85    1.55
   0   2  -7   18.98    1.59
   0   2   7   18.64    1.45
  -1  -2  -7   62.17    3.12
  -1  -2  -7   66.88    2.81
  -1  -2  -7   64.54    3.04
   1  -2   7   66.63    3.72
   1  -2   7   63.46    3.20
   1  -2   7   63.07    3.12
   1  -2   7   61.16    3.24
  -1   2  -7   64.60    3.12
   1   2   7   66.06    3.17
   1   2   7   64.83    3.03
   2  -2   7  111.68    5.23
   2  -2   7  122.07    4.83
  -2  -2  -7  110.92    5.16
   2  -2   7  115.73    5.18
  -2  -2  -7  118.33    4.99
  -2  -2  -7  120.41    4.62
   2  -2   7  116.14    6.08
   2  -2   7  118.25    5.05
   2   2   7  113.16    4.81
   2   2   7  110.20    5.79
   2   2   7  116.43    5.12
  -2   2  -7  117.91    4.99
   3  -2   7   26.31    2.05
   3  -2   7   25.83    1.45
   3  -2   7   21.97    1.62
  -3  -2  -7   26.53    1.83
   3  -2   7   23.44    2.00
  -3  -2  -7   24.12    1.61
  -3  -2  -7   25.21    1.48
   3  -2   7   24.81    1.89
   3   2   7   24.55    1.85
   3   2   7   23.04    1.56
   3   2   7   27.65    1.85
  -3   2  -7   24.94    1.74
  -4  -2  -7   86.39    4.05
   4  -2   7   86.92    4.26
   4  -2   7   88.06    4.96
  -4  -2  -7   82.18    3.65
   4  -2   7   89.70    4.33
  -4  -2  -7   84.27    4.19
   4  -2   7   88.95    3.86
   4  -2   7   84.27    4.00
   4   2   7   83.74    4.68
  -4   2  -7   90.16    3.98
  -4   2  -7   91.49    3.61
   4   2   7   91.26    4.19
  -5  -2  -7    9.57    1.02
   5  -2   7   11.75    1.13
  -5  -2  -7    8.11    1.05
   5  -2   7   10.70    1.55
   5  -2   7   13.53    1.27
   5  -2   7    8.46    1.15
   5  -2   7   10.18    1.56
  -5  -2  -7    6.68    1.05
  -5   2  -7    9.30    0.85
   5   2   7   10.88    1.35
   5   2   7   10.65    1.31
  -5   2  -7   10.68    1.13
  -6  -2  -7   49.48    2.92
  -6  -2  -7   48.62    2.38
   6  -2   7   39.43    3.28
   6  -2   7   41.23    2.67
   6  -2   7   47.74    3.06
   6  -2   7   46.58    2.53
   6  -2   7   48.19    2.69
  -6  -2  -7   38.88    2.59
  -6   2  -7   51.56    2.60
   6   2   7   46.94    2.73
   6   2   7   47.16    3.06
   7  -2   7   13.81    1.83
   7  -2   7    9.23    1.04
  -7  -2  -7    9.75    1.32
  -7  -2  -7   12.81    1.18
   7  -2   7    7.31    1.50
  -7   2  -7   10.00    1.15
   7   2   7   10.04    1.50
   7   2   7   11.18    1.43
   8  -2   7    1.24    1.27
   8  -2   7    0.13    0.90
  -8  -2  -7    1.14    0.64
   8  -2   7    0.99    0.61
  -8  -2  -7    0.65    0.86
   8   2   7    1.75    0.86
   8   2   7    0.56    0.71
  -9  -2  -7    9.34    1.28
   9  -2   7    7.51    0.97
   9  -2   7    6.49    1.65
   9  -2   7    4.21    1.40
   9   2   7    6.52    1.39
   9   2   7    8.51    1.31
 -10  -2  -7   29.10    2.27
  10  -2   7   22.94    2.46
  10  -2   7   25.02    1.89
  10  -2   7   25.19    1.82
  10  -2   7   19.27    2.31
  10   2   7   23.48    2.39
  11  -2   7   19.99    1.77
  11  -2   7   20.68    2.39
 -11  -2  -7   22.31    2.11
  11  -2   7   11.15    2.00
  11   2   7   13.75    2.07
  11  -3  -7   23.05    1.93
  10  -3  -7    7.10    1.29
  10  -3  -7    6.43    1.25
  10  -3  -7    7.42    1.26
 -10   3   7    5.85    1.19
  10   3  -7    7.56    1.48
   9  -3  -7   32.15    2.18
   9  -3  -7   33.81    2.33
   9  -3  -7   30.49    2.30
   9   3  -7   31.07    2.66
  -9   3   7   33.31    2.45
   8  -3  -7    1.91    0.74
   8  -3  -7    2.36    0.83
   8  -3  -7    0.75    0.62
  -8   3   7    1.27    0.74
   8   3  -7    2.19    0.87
   7  -3  -7   28.94    1.97
   7  -3  -7   30.43    2.06
   7  -3  -7   27.69    2.19
   7   3  -7   28.08    2.35
  -7   3   7   27.62    2.17
   6  -3  -7   13.53    1.44
   6  -3  -7   14.29    1.35
  -6  -3   7   16.13    1.51
  -6   3   7   13.76    1.42
  -6   3   7   11.36    1.37
   6   3  -7   11.64    1.49
  -5  -3   7    3.54    1.07
   5  -3  -7    4.34    0.83
   5  -3  -7    3.77    0.80
  -5  -3   7    3.72    0.93
   5  -3  -7    3.28    0.81
   5   3  -7    1.93    0.75
  -5   3   7    2.42    0.74
  -5   3   7    2.94    0.84
   4  -3  -7    4.59    0.81
  -4  -3   7    4.37    1.00
   4  -3  -7    3.44    0.68
  -4  -3   7    5.72    1.04
   4  -3  -7    3.14    0.74
   4   3  -7    3.02    0.84
  -4   3   7    2.42    0.76
  -4   3   7    3.34    0.85
  -3  -3   7   67.59    3.97
   3  -3  -7   67.23    3.23
   3  -3  -7   66.03    3.01
  -3  -3   7   63.14    3.47
   3  -3  -7   64.07    3.33
  -3   3   7   67.48    3.34
   3   3  -7   63.57    3.91
   3   3  -7   68.13    3.41
  -3   3   7   63.19    3.30
   2  -3  -7   18.08    1.35
  -2  -3   7   20.47    1.27
  -2  -3   7   22.52    1.83
   2  -3  -7   20.07    1.65
  -2  -3   7   19.14    1.62
  -2  -3   7   20.90    1.79
   2  -3  -7   19.63    1.46
  -2   3   7   20.72    1.62
   2   3  -7   21.45    1.89
  -2   3   7   18.60    1.69
   1  -3  -7  134.57    5.51
  -1  -3   7  126.42    5.73
  -1  -3   7  124.89    5.51
   1  -3  -7  134.37    5.20
  -1  -3   7  134.72    6.81
  -1  -3   7  124.45    5.57
   1  -3  -7  127.40    5.77
  -1   3   7  131.68    5.55
   1   3  -7  129.68    5.66
  -1   3   7  126.50    5.66
   0  -3  -7    0.76    0.44
   0  -3   7    0.35    0.73
   0  -3   7    1.09    0.63
   0  -3   7    0.63    0.41
   0  -3   7    0.71    0.74
   0  -3  -7    0.47    0.39
   0   3   7    0.94    0.63
   0   3  -7    0.64    0.66
   0   3   7    0.36    0.50
   1  -3   7  108.49    4.86
   1  -3   7  113.62    5.87
  -1  -3  -7  105.44    4.91
   1  -3   7  108.27    4.95
  -1  -3  -7  113.02    4.49
   1  -3   7  103.20    4.88
   1   3   7  109.62    4.70
  -1   3  -7  110.50    4.90
   1   3   7  105.08    4.90
  -2  -3  -7    6.67    0.84
  -2  -3  -7    4.11    0.75
   2  -3   7    4.56    0.79
   2  -3   7    6.31    1.12
   2  -3   7    6.13    1.08
   2  -3   7    6.43    1.11
   2   3   7    5.58    0.99
  -2   3  -7    7.40    1.13
   2   3   7    5.45    0.80
  -3  -3  -7    8.53    0.97
   3  -3   7    3.52    0.79
   3  -3   7    7.04    1.16
  -3  -3  -7    6.34    0.91
   3  -3   7    7.07    1.22
   3  -3   7    8.25    1.28
  -3   3  -7    8.25    1.13
   3   3   7    5.86    1.06
  -4  -3  -7    0.43    0.49
   4  -3   7    0.17    0.77
   4  -3   7   -0.07    0.84
   4  -3   7    0.14    0.64
  -4   3  -7   -0.03    0.64
   4   3   7    0.04    0.63
   5  -3   7   19.44    1.47
   5  -3   7   16.11    1.91
   5  -3   7   20.70    1.98
   5  -3   7   20.65    1.95
  -5  -3  -7   17.16    1.47
   5   3   7   22.51    1.82
   5   3   7   18.62    1.70
  -5   3  -7   22.41    1.85
  -6  -3  -7   11.11    1.21
   6  -3   7    7.91    1.56
   6  -3   7   11.08    1.59
   6  -3   7    7.48    0.99
   6  -3   7    9.53    1.33
   6   3   7    9.84    1.37
   6   3   7    8.45    1.27
  -6   3  -7    8.67    1.22
   7  -3   7   93.48    4.34
  -7  -3  -7   94.24    4.15
   7  -3   7   89.38    4.42
   7  -3   7   91.08    4.70
  -7   3  -7   90.70    4.42
   7   3   7   90.53    4.48
   7   3   7   88.99    5.14
   8  -3   7    0.17    0.64
  -8  -3  -7    0.60    0.66
   8  -3   7   -0.40    1.12
   8  -3   7    0.37    1.00
   8   3   7    1.13    0.83
   8   3   7    0.26    0.63
   9  -3   7   51.23    3.54
  -9  -3  -7   57.66    2.90
   9  -3   7   53.46    2.94
   9   3   7   50.92    3.65
  10  -3   7    1.18    1.46
  10  -3   7    2.26    0.81
 -10  -3  -7    1.62    0.79
  10  -3   7    2.09    1.25
  10   3   7    1.01    0.86
   9  -4  -7    0.59    0.68
   9  -4  -7   -0.16    0.91
  -9   4   7    0.77    0.76
   9   4  -7    0.52    0.76
   8  -4  -7   16.03    1.64
   8  -4  -7   13.63    1.65
  -8   4   7   13.64    1.61
   8   4  -7   13.79    1.95
   7  -4  -7    4.13    1.01
   7  -4  -7    5.02    1.01
  -7  -4   7    4.72    1.24
  -7   4   7    2.76    0.87
  -7   4   7    4.31    1.07
   7   4  -7    4.49    1.18
  -6  -4   7   47.81    3.52
   6  -4  -7   51.38    2.87
   6  -4  -7   53.46    2.94
  -6   4   7   51.56    3.06
  -6   4   7   49.75    2.97
   6   4  -7   50.70    3.51
   5  -4  -7    2.03    0.81
  -5  -4   7    0.57    1.01
   5  -4  -7    2.72    0.78
  -5  -4   7    2.44    0.86
  -5   4   7    3.64    0.98
   5   4  -7    1.36    0.81
  -5   4   7    1.40    0.75
  -4  -4   7   78.49    4.06
  -4  -4   7   76.02    4.61
   4  -4  -7   75.55    3.58
  -4   4   7   75.13    3.88
   4   4  -7   74.18    4.56
   4   4  -7   73.22    3.90
  -4   4   7   75.50    3.87
  -3  -4   7    0.23    0.59
  -3  -4   7    1.17    1.01
   3  -4  -7    0.45    0.51
   3   4  -7    1.14    0.86
  -3   4   7    0.65    0.65
  -3   4   7    0.97    0.77
   3   4  -7    0.78    0.71
  -2  -4   7   49.25    3.30
  -2  -4   7   49.14    3.21
   2  -4  -7   48.69    2.54
   2   4  -7   47.91    2.98
  -2   4   7   53.10    2.96
  -2   4   7   49.80    2.88
  -1  -4   7    1.40    0.96
  -1  -4   7    1.93    0.83
  -1  -4   7    1.32    0.73
   1  -4  -7    1.83    0.61
  -1   4   7    2.76    0.86
   1   4  -7    1.78    0.86
  -1   4   7    1.35    0.67
   0  -4   7   13.31    1.53
   0  -4   7   13.15    1.43
   0  -4   7   17.14    1.80
   0  -4  -7   13.51    1.20
   0   4  -7   13.30    1.56
   0   4   7   11.36    1.28
   0   4   7   11.05    1.43
   1  -4   7    6.48    1.26
  -1  -4  -7    6.94    0.95
   1  -4   7    6.39    1.18
   1  -4   7    7.42    1.20
   1   4   7    5.88    1.07
  -1   4  -7    6.27    1.16
   1   4   7    6.52    0.97
   2  -4   7   67.22    3.71
   2  -4   7   66.97    4.18
  -2  -4  -7   70.56    3.25
   2  -4   7   65.19    3.54
  -2   4  -7   69.09    3.63
   2   4   7   70.93    3.64
   3  -4   7    6.12    1.25
   3  -4   7    7.64    1.30
   3  -4   7    5.46    1.20
  -3  -4  -7    6.25    0.97
   3   4   7    5.00    1.05
  -3   4  -7    5.05    1.07
  -4  -4  -7  127.58    5.17
   4  -4   7  118.31    5.52
   4  -4   7  119.77    5.59
   4  -4   7  108.29    6.59
  -4   4  -7  120.94    5.52
   4   4   7  120.96    5.58
  -5  -4  -7    0.36    0.59
   5  -4   7    0.48    0.96
   5  -4   7    1.00    0.92
   5  -4   7    0.45    0.88
   5   4   7    0.78    0.86
  -5   4  -7    0.15    0.75
   6  -4   7   40.69    3.57
   6  -4   7   49.59    3.21
   6  -4   7   53.83    3.22
  -6  -4  -7   55.55    2.87
   6   4   7   55.90    3.15
  -6   4  -7   51.90    3.13
   7  -4   7   -0.22    0.99
  -7  -4  -7   -0.76    0.55
   7  -4   7   -0.31    1.04
   7  -4   7    0.66    0.98
  -7   4  -7   -0.68    0.81
   7   4   7    0.92    0.82
  -8  -4  -7    1.30    0.71
   8  -4   7    0.11    1.00
   8  -4   7   -0.79    1.05
   8  -4   7   -0.28    1.08
   8  -4   7    0.13    0.72
  -8   4  -7   -0.03    0.91
   9  -4   7    0.28    0.78
   9  -4   7    0.25    1.12
   9  -4   7    0.06    1.19
  -9  -4  -7    0.19    0.68
   9   4   7    0.31    0.75
  -8  -5   7    9.32    1.88
   8  -5  -7    8.56    1.41
   8   5  -7    9.11    1.68
   7  -5  -7    2.69    0.93
  -7  -5   7    5.68    1.43
   7  -5  -7    2.61    1.06
  -7   5   7    5.10    1.32
  -7   5   7    3.18    1.03
   7   5  -7    3.67    1.14
  -6  -5   7    0.88    0.90
   6  -5  -7    1.13    0.74
   6   5  -7    0.64    0.77
  -6   5   7    0.28    0.77
  -6   5   7    1.36    0.97
  -5  -5   7    0.05    0.65
   5  -5  -7    0.44    0.62
  -5   5   7    0.78    0.72
   5   5  -7    0.01    0.74
  -5   5   7    0.98    0.93
   4  -5  -7   10.60    1.31
  -4  -5   7    8.82    1.57
  -4  -5   7   10.57    1.69
   4   5  -7    9.06    1.60
  -4   5   7    8.31    1.25
  -4   5   7    9.82    1.54
   4   5  -7    8.27    1.43
  -3  -5   7    6.72    1.34
  -3  -5   7    6.96    1.57
   3  -5  -7    7.16    1.06
  -3   5   7    7.45    1.36
   3   5  -7    6.52    1.33
  -3   5   7    6.43    1.16
  -2  -5   7   46.44    3.32
   2  -5  -7   50.33    2.64
  -2  -5   7   48.30    3.32
  -2   5   7   44.78    2.83
  -2   5   7   48.01    3.01
   2   5  -7   44.62    3.09
  -1  -5   7   86.67    4.47
   1  -5  -7   78.94    3.71
  -1  -5   7   73.58    4.71
  -1   5   7   71.62    3.86
   1   5  -7   82.15    4.25
  -1   5   7   79.26    4.19
   0  -5   7   21.27    1.99
   0  -5  -7   24.84    1.76
   0  -5   7   25.38    2.47
   0  -5   7   26.34    2.28
   0   5  -7   23.76    2.27
   0   5   7   25.58    1.99
   0   5   7   25.51    2.09
  -1  -5  -7   74.06    3.44
   1  -5   7   67.78    3.94
   1  -5   7   68.44    3.67
   1  -5   7   64.13    4.25
   1   5   7   64.44    3.51
   1   5   7   70.99    3.83
  -1   5  -7   68.68    3.83
   2  -5   7   23.85    2.03
   2  -5   7   22.93    2.29
  -2  -5  -7   20.01    1.67
   2  -5   7   17.40    1.96
   2   5   7   20.15    1.96
  -2   5  -7   20.00    2.02
   3  -5   7    0.01    0.74
   3  -5   7    0.05    0.95
  -3  -5  -7    0.48    0.59
   3  -5   7    0.96    0.92
   3   5   7    0.37    0.77
  -3   5  -7    0.09    0.84
  -4  -5  -7    1.55    0.74
   4  -5   7    1.63    0.99
   4  -5   7    1.28    1.08
   4  -5   7    0.21    0.93
  -4   5  -7    0.05    0.84
   4   5   7    0.10    0.76
   5  -5   7    0.07    0.86
  -5  -5  -7    0.17    0.67
   5  -5   7   -1.63    0.88
   5  -5   7   -0.78    0.94
  -5   5  -7   -0.39    0.81
   5   5   7   -0.14    0.77
   6  -5   7   28.28    2.51
   6  -5   7   27.97    2.51
  -6  -5  -7   29.12    2.14
   6  -5   7   25.61    2.75
  -6   5  -7   31.55    2.49
   6   5   7   30.36    2.40
  -7  -5  -7   66.19    3.46
   7  -5   7   62.28    3.81
   7  -5   7   60.12    3.81
  -7   5  -7   64.96    3.80
   5  -6  -7   49.53    2.97
   5   6  -7   44.43    3.60
  -4  -6   7    4.20    1.24
   4  -6  -7    2.64    0.88
  -4   6   7    5.48    1.40
  -4   6   7    4.49    1.13
  -3  -6   7   16.29    1.97
  -3  -6   7   11.34    1.99
   3  -6  -7   15.25    1.65
  -3   6   7   13.81    1.73
   3   6  -7   15.51    1.97
  -3   6   7   14.18    1.99
  -2  -6   7    7.77    1.73
   2  -6  -7    8.34    1.20
  -2  -6   7    5.85    1.39
   2   6  -7    5.70    1.45
  -2   6   7    5.28    1.11
  -2   6   7    6.33    1.52
  -1  -6   7    0.76    0.84
  -1  -6   7    0.34    1.27
   1  -6  -7   -0.05    0.62
  -1   6   7    1.10    0.81
  -1   6   7    0.50    0.85
   1   6  -7    0.55    1.11
   0  -6  -7   -0.20    0.59
   0  -6   7   -1.36    0.97
   0  -6   7   -1.05    1.17
   0  -6   7    0.93    0.84
   0   6  -7    1.70    1.15
   0   6   7   -0.26    0.75
   0   6   7    0.63    0.78
   1  -6   7   23.55    2.41
   1  -6   7   31.66    2.48
  -1  -6  -7   23.17    1.90
   1  -6   7   26.98    2.63
   1   6   7   26.34    2.33
  -1   6  -7   26.32    2.51
   2  -6   7    1.73    1.00
   2  -6   7    2.02    1.24
  -2  -6  -7    0.05    0.73
   2  -6   7   -0.24    0.99
   2   6   7    0.69    0.87
  -2   6  -7    2.39    1.11
  -3  -6  -7   68.74    3.47
   3  -6   7   59.38    3.77
   3  -6   7   62.48    3.66
   3  -6   7   45.90    3.92
   3   6   7   61.41    3.69
  -3   6  -7   59.09    3.68
   4  -6   7   11.77    1.89
  -4  -6  -7   11.80    1.57
   4  -6   7   11.88    1.87
   4   6   7   10.13    1.68
  -4   6  -7    6.66    1.44
  11   0  -8   -0.22    0.55
 -11   0   8    0.23    0.65
  10   0  -8   41.07    2.21
  10   0  -8   44.34    2.73
 -10   0   8   44.98    2.55
   9   0  -8   -0.20    0.40
   9   0  -8    0.57    0.56
  -9   0   8   -0.06    0.49
  -8   0   8    4.92    0.82
   8   0  -8    5.23    0.97
   8   0  -8    4.47    0.93
  -8   0   8    5.40    0.97
   8   0  -8    4.96    0.73
   7   0  -8   -0.36    0.33
   7   0  -8    0.03    0.37
   7   0  -8    0.24    0.49
  -7   0   8    0.68    0.71
  -7   0   8   -0.30    0.43
  -6   0   8   99.55    5.45
   6   0  -8  104.40    4.51
   6   0  -8  106.43    5.48
   6   0  -8  107.54    4.43
  -6   0   8  102.65    4.58
  -6   0   8  105.11    4.78
  -6   0   8  104.24    4.90
   5   0  -8    0.00    0.28
  -5   0   8    0.11    0.35
   5   0  -8   -0.09    0.39
   5   0  -8    0.31    0.36
  -5   0   8   -0.42    0.37
  -5   0   8   -0.11    0.37
  -5   0   8    0.08    0.66
   4   0  -8  145.29    5.86
  -4   0   8  145.84    6.07
   4   0  -8  147.10    7.23
   4   0  -8  152.89    5.77
   4   0  -8  141.17    5.99
  -4   0   8  141.01    6.16
  -4   0   8  144.54    7.21
  -3   0   8   -0.10    0.22
   3   0  -8    0.03    0.25
  -3   0   8   -0.08    0.45
  -3   0   8    0.11    0.33
  -3   0   8   -0.22    0.31
   3   0  -8   -0.70    0.44
   3   0  -8    0.10    0.38
  -3   0   8   -0.31    0.60
  -2   0   8   51.44    2.98
   2   0  -8   54.37    2.42
  -2   0   8   51.90    2.46
   2   0  -8   52.24    2.63
  -2   0   8   54.59    2.89
  -2   0   8   53.07    2.55
  -1   0   8   -0.25    0.52
  -1   0   8    0.47    0.37
  -1   0   8    0.23    0.26
  -1   0   8   -0.04    0.28
   1   0  -8    0.17    0.30
   1   0  -8   -0.18    0.22
  -1   0   8    0.10    0.28
   1   0  -8   -0.14    0.50
  -1   0   8    0.38    0.69
   0   0   8   39.97    1.97
   0   0   8   41.59    2.48
   0   0  -8   39.21    1.93
   0   0  -8   42.04    1.81
   0   0   8   42.18    2.20
   0   0   8   39.95    2.15
   0   0  -8   39.83    2.26
   0   0   8   40.67    2.44
   0   0   8   40.90    2.29
   0   0  -8   35.90    2.13
   1   0   8   -0.96    0.61
  -1   0  -8   -0.08    0.58
   1   0   8   -0.11    0.42
  -1   0  -8    0.11    0.31
  -1   0  -8    0.08    0.27
   1   0   8   -0.36    0.65
  -1   0  -8    0.23    0.31
   1   0   8   -0.23    0.27
   1   0   8    0.02    0.31
   1   0   8    0.26    0.32
   2   0   8   85.69    3.72
  -2   0  -8   92.98    3.76
   2   0   8   82.78    3.91
  -2   0  -8   82.89    3.92
  -2   0  -8   79.64    3.99
   2   0   8   88.20    4.68
   2   0   8   82.71    4.02
   2   0   8   91.83    4.09
   2   0   8   82.00    4.04
   3   0   8    0.20    0.70
   3   0   8   -0.02    0.80
   3   0   8   -0.27    0.60
   3   0   8    0.25    0.39
  -3   0  -8    0.50    0.55
   3   0   8    0.23    0.36
  -4   0  -8  138.53    5.87
   4   0   8  137.34    6.05
   4   0   8  132.77    5.70
   4   0   8  134.56    5.78
   4   0   8  142.63    7.31
  -5   0  -8    0.31    0.61
   5   0   8    0.36    0.43
   5   0   8   -0.14    0.76
   5   0   8   -0.42    0.87
   6   0   8  127.61    7.10
  -6   0  -8  129.73    5.75
   6   0   8  132.96    5.56
   6   0   8  136.44    5.99
   7   0   8   -1.04    0.70
   7   0   8    0.04    0.47
  -7   0  -8    0.34    0.61
   7   0   8    0.62    0.96
   8   0   8    3.17    1.15
   8   0   8    4.43    1.19
   8   0   8    4.56    0.83
  -8   0  -8    3.79    0.82
   9   0   8    2.37    1.08
   9   0   8   -0.16    0.78
  -9   0  -8    0.05    0.64
  10   0   8    1.53    1.02
  10   0   8    0.46    0.87
 -10   0  -8    0.21    0.70
 -11   0  -8    0.61    0.78
  11   0   8   -0.10    0.89
  11  -1  -8   10.89    1.26
  11  -1  -8   11.86    1.64
 -11  -1   8   13.68    1.47
  11   1  -8    8.98    1.52
 -11   1   8   10.13    1.27
 -10  -1   8   16.90    1.66
  10  -1  -8   12.73    1.28
  10  -1  -8   17.09    1.87
  10   1  -8   17.46    1.85
 -10   1   8   15.41    1.43
  10   1  -8   14.61    1.71
   9  -1  -8   51.17    2.71
   9  -1  -8   50.27    2.95
  -9  -1   8   51.89    2.85
   9   1  -8   50.87    2.91
   9   1  -8   53.04    3.46
  -9   1   8   57.14    3.14
  -9   1   8   51.20    2.73
   8  -1  -8    7.30    0.94
   8  -1  -8    7.92    1.22
  -8  -1   8    7.70    0.97
   8  -1  -8    7.47    1.00
   8   1  -8    6.26    1.04
   8   1  -8    7.47    1.23
  -8   1   8    7.83    1.18
  -8   1   8    7.70    0.95
   7  -1  -8  141.80    6.15
   7  -1  -8  147.13    6.07
  -7  -1   8  145.58    6.20
  -7  -1   8  141.97    6.17
   7  -1  -8  141.91    6.06
  -7   1   8  142.65    6.16
   7   1  -8  145.63    6.00
  -7   1   8  150.84    6.31
   7   1  -8  146.52    7.49
   6  -1  -8    1.78    0.65
   6  -1  -8    2.09    0.71
  -6  -1   8    2.68    0.77
  -6  -1   8    2.30    0.89
  -6  -1   8    3.35    0.69
  -6  -1   8    2.69    0.68
   6  -1  -8    2.42    0.58
   6   1  -8    2.13    0.68
  -6   1   8    3.07    0.87
   6   1  -8    2.72    0.74
  -6   1   8    3.13    0.58
  -5  -1   8    2.77    0.65
  -5  -1   8    2.68    0.75
   5  -1  -8    2.80    0.74
   5  -1  -8    3.41    0.75
  -5  -1   8    2.91    0.55
  -5  -1   8    2.79    0.93
   5  -1  -8    3.62    0.65
  -5   1   8    3.12    0.59
   5   1  -8    1.80    0.57
   5   1  -8    2.79    0.72
  -5   1   8    3.74    0.85
  -4  -1   8   14.88    1.17
   4  -1  -8   16.67    1.17
   4  -1  -8   15.53    1.50
  -4  -1   8   15.57    1.47
   4  -1  -8   17.30    1.26
  -4  -1   8   18.75    1.61
   4   1  -8   14.91    1.48
  -4   1   8   16.05    1.15
   4   1  -8   15.15    1.18
  -4   1   8   15.72    1.52
  -4   1   8   14.82    1.24
   3  -1  -8   11.10    1.02
   3  -1  -8   10.99    1.00
  -3  -1   8   13.98    1.38
  -3  -1   8   10.81    0.96
  -3  -1   8   10.51    0.95
  -3  -1   8   10.84    1.19
   3  -1  -8   12.00    0.98
  -3  -1   8   10.39    0.96
  -3   1   8   11.08    1.12
  -3   1   8   10.85    1.22
   3   1  -8   10.77    0.76
  -3   1   8   11.87    0.94
   3   1  -8   10.46    1.25
   3   1  -8   11.06    0.94
   2  -1  -8   59.04    2.60
  -2  -1   8   58.64    2.88
  -2  -1   8   59.52    2.67
   2  -1  -8   57.74    2.97
  -2  -1   8   58.65    3.17
   2  -1  -8   58.36    2.69
   2  -1  -8   57.11    2.86
  -2  -1   8   56.42    2.80
  -2  -1   8   60.74    3.41
  -2   1   8   60.41    3.17
  -2   1   8   58.17    3.04
  -2   1   8   58.97    2.95
  -2   1   8   57.20    2.82
   2   1  -8   57.97    2.47
  -2   1   8   57.57    2.66
   2   1  -8   59.34    2.51
   1  -1  -8   77.67    3.39
  -1  -1   8   78.35    3.39
   1  -1  -8   75.31    3.70
   1  -1  -8   83.22    3.75
  -1  -1   8   75.10    4.23
  -1  -1   8   76.54    3.62
  -1  -1   8   74.95    3.59
   1  -1  -8   77.26    3.19
   1  -1  -8   76.28    3.60
  -1  -1   8   75.05    3.76
  -1   1   8   75.65    3.67
  -1   1   8   73.49    3.35
  -1   1   8   75.95    3.56
  -1   1   8   78.70    3.70
   1   1  -8   81.57    3.21
  -1   1   8   78.43    3.66
  -1   1   8   86.03    4.11
   0  -1  -8   43.30    2.34
   0  -1  -8   43.62    2.11
   0  -1   8   40.50    2.61
   0  -1   8   41.37    2.23
   0  -1  -8   40.94    1.94
   0  -1   8   42.28    2.03
   0  -1   8   39.73    2.41
   0  -1  -8   43.28    2.31
   0  -1  -8   40.80    2.26
   0  -1   8   38.80    2.50
   0   1  -8   42.86    1.91
   0   1   8   44.82    2.54
   0   1   8   40.32    1.99
   0   1   8   42.25    2.30
   0   1   8   41.60    2.41
  -1  -1  -8  148.04    6.50
  -1  -1  -8  161.75    6.32
  -1  -1  -8  155.20    5.84
   1  -1   8  155.66    6.35
   1  -1   8  154.75    6.59
   1  -1   8  152.40    6.44
  -1  -1  -8  147.22    6.69
   1  -1   8  155.47    7.76
   1  -1   8  152.50    6.71
  -1  -1  -8  163.07    6.75
   1   1   8  162.80    7.69
   1   1   8  149.60    6.31
  -1   1  -8  162.11    6.13
   1   1   8  149.67    6.37
   1   1   8  152.97    6.52
   2  -1   8   16.63    1.52
   2  -1   8   16.43    1.64
   2  -1   8   14.33    1.22
   2  -1   8   16.81    1.65
  -2  -1  -8   16.13    1.61
  -2  -1  -8   16.04    1.23
   2  -1   8   15.10    1.10
  -2   1  -8   14.85    1.01
   2   1   8   15.48    1.50
   2   1   8   14.87    1.09
   2   1   8   16.30    1.61
   2   1   8   14.93    1.35
   3  -1   8  119.58    6.27
  -3  -1  -8  119.64    5.27
   3  -1   8  120.43    5.11
   3  -1   8  116.03    5.01
   3  -1   8  121.77    5.38
   3   1   8  117.34    5.30
   3   1   8  110.23    4.89
   3   1   8  121.26    6.26
  -3   1  -8  121.76    4.89
   3   1   8  115.51    5.00
  -4  -1  -8   26.72    2.13
   4  -1   8   27.55    1.92
   4  -1   8   25.18    2.13
   4  -1   8   19.38    1.63
   4  -1   8   22.25    2.08
   4  -1   8   26.13    1.57
  -4   1  -8   23.86    1.55
   4   1   8   23.98    1.38
   4   1   8   24.91    1.96
   4   1   8   30.38    2.24
  -4   1  -8   28.24    1.60
   5  -1   8    4.45    1.23
  -5  -1  -8    2.93    0.93
   5  -1   8    3.35    0.89
   5  -1   8    4.13    1.14
   5  -1   8    3.70    0.67
   5   1   8    2.82    0.98
  -5   1  -8    3.13    0.74
   5   1   8    2.70    1.03
  -5   1  -8    3.04    0.65
   6  -1   8   30.07    2.39
   6  -1   8   31.08    1.83
   6  -1   8   23.86    2.40
  -6  -1  -8   29.33    2.24
   6   1   8   30.75    2.25
  -6   1  -8   26.16    1.80
  -6   1  -8   28.38    1.86
   6   1   8   30.64    2.43
  -7  -1  -8    7.69    1.10
   7  -1   8    7.85    1.47
   7  -1   8    8.97    1.53
   7  -1   8    7.48    0.90
   7   1   8   13.14    1.59
  -7   1  -8   10.07    1.03
   7   1   8    7.58    1.39
   8  -1   8   20.19    2.35
   8  -1   8   28.27    2.36
   8  -1   8   26.90    1.71
  -8  -1  -8   25.88    2.07
   8   1   8   22.11    2.26
  -8   1  -8   27.77    1.92
   8   1   8   23.84    2.05
   9  -1   8   58.92    3.61
   9  -1   8   60.83    3.01
  -9  -1  -8   63.77    3.37
   9   1   8   64.48    3.50
   9   1   8   49.19    3.91
  -9   1  -8   65.71    3.19
  10  -1   8    2.33    0.81
 -10  -1  -8    2.19    0.92
  10  -1   8    0.79    0.99
  10  -1   8   -0.22    1.09
  10   1   8    3.54    1.09
 -10   1  -8    1.32    0.70
  10   1   8    1.00    0.90
  11  -1   8   12.57    1.85
  11  -1   8   14.27    1.33
 -11  -1  -8   10.57    1.38
  11  -1   8    5.91    1.53
 -11   1  -8   11.36    1.28
  11   1   8    9.31    1.85
  11  -2  -8   13.95    1.57
  11  -2  -8   16.69    1.93
 -11   2   8   15.74    1.54
  11   2  -8   16.89    2.00
  10  -2  -8   23.00    1.95
  10  -2  -8   20.92    2.07
  10  -2  -8   18.63    1.65
 -10   2   8   22.10    1.65
 -10   2   8   24.57    2.15
  10   2  -8   22.48    2.20
   9  -2  -8    8.04    1.30
   9  -2  -8    8.48    1.22
   9  -2  -8   10.32    1.29
   9   2  -8    8.01    1.40
  -9   2   8    9.23    1.33
  -9   2   8    8.26    1.00
   8  -2  -8   -0.08    0.51
   8  -2  -8    0.20    0.72
   8  -2  -8    0.70    0.61
  -8   2   8   -0.03    0.61
  -8   2   8    0.61    0.46
   8   2  -8    0.25    0.51
   7  -2  -8    4.15    0.90
  -7  -2   8    4.47    1.06
   7  -2  -8    3.74    0.85
   7  -2  -8    4.11    0.82
  -7   2   8    3.38    0.88
  -7   2   8    4.36    0.67
   7   2  -8    3.40    0.88
   6  -2  -8   35.61    2.14
  -6  -2   8   30.63    2.39
   6  -2  -8   34.73    2.06
   6  -2  -8   33.59    2.25
  -6  -2   8   32.31    2.54
   6   2  -8   35.04    2.55
  -6   2   8   35.17    1.87
  -6   2   8   36.18    2.40
   5  -2  -8  103.82    4.45
  -5  -2   8   98.25    4.70
   5  -2  -8  102.46    4.67
  -5  -2   8  102.99    5.67
   5  -2  -8  104.60    4.55
   5   2  -8  103.53    5.63
  -5   2   8  103.26    4.77
  -5   2   8  103.32    4.40
  -5   2   8  103.54    4.58
   4  -2  -8   91.57    4.35
  -4  -2   8   91.91    4.48
   4  -2  -8   97.19    4.22
  -4  -2   8  108.60    4.47
   4  -2  -8   93.47    4.09
  -4  -2   8   93.83    5.27
  -4   2   8   96.78    4.33
  -4   2   8   92.89    4.07
   4   2  -8   98.60    5.30
  -4   2   8   90.69    4.44
  -3  -2   8   77.91    3.87
  -3  -2   8   75.94    4.37
   3  -2  -8   79.45    3.49
  -3  -2   8   75.30    3.60
   3  -2  -8   75.45    3.36
   3  -2  -8   76.91    3.65
  -3  -2   8   77.82    3.65
  -3   2   8   77.41    3.74
  -3   2   8   72.83    3.29
   3   2  -8   77.29    4.40
  -3   2   8   79.37    3.65
   2  -2  -8   14.47    1.20
  -2  -2   8   15.51    1.13
  -2  -2   8   16.09    1.45
  -2  -2   8   13.86    1.42
  -2  -2   8   17.71    1.63
   2  -2  -8   14.24    1.12
   2  -2  -8   14.74    1.16
  -2   2   8   14.04    1.33
  -2   2   8   15.07    1.56
  -2   2   8   12.66    0.92
   1  -2  -8   92.43    4.09
  -1  -2   8   90.99    4.11
   1  -2  -8   96.05    3.94
  -1  -2   8   86.05    4.20
  -1  -2   8   93.36    4.94
   1  -2  -8   91.57    3.74
  -1  -2   8   83.16    4.23
   1  -2  -8   86.38    4.21
  -1   2   8   88.90    4.12
  -1   2   8   85.91    4.10
   0  -2  -8   36.02    1.81
   0  -2   8   32.18    1.91
   0  -2  -8   29.60    1.93
   0  -2   8   34.05    2.37
   0  -2  -8   34.17    1.86
   0  -2   8   32.23    2.29
   0  -2   8   32.63    2.37
   0  -2  -8   33.98    2.07
   0   2   8   34.46    2.14
   0   2  -8   32.64    2.14
   0   2   8   35.92    2.09
   1  -2   8    1.06    0.38
  -1  -2  -8    1.15    0.62
  -1  -2  -8    0.74    0.46
   1  -2   8    0.21    0.51
  -1  -2  -8    1.36    0.49
  -1  -2  -8    0.97    0.42
   1  -2   8    1.22    0.80
   1  -2   8    0.82    0.45
   1  -2   8    1.43    0.96
   1   2   8    1.04    0.58
   1   2   8    1.01    0.67
  -1   2  -8    1.37    0.76
   2  -2   8    6.16    1.24
   2  -2   8    4.90    0.81
   2  -2   8    5.52    0.63
   2  -2   8    6.50    1.11
  -2  -2  -8    4.27    0.74
  -2  -2  -8    6.45    0.78
   2  -2   8    7.16    1.01
  -2  -2  -8    4.73    0.82
   2   2   8    5.93    1.08
   2   2   8    6.40    1.02
  -2   2  -8    6.50    0.96
   2   2   8    4.80    0.79
   3  -2   8  106.42    4.46
  -3  -2  -8  105.32    4.25
   3  -2   8  106.02    4.67
   3  -2   8  100.97    4.96
  -3  -2  -8  106.49    4.70
   3  -2   8  104.87    5.72
   3  -2   8   91.48    4.83
  -3  -2  -8   99.60    4.82
  -3   2  -8  107.31    4.59
   3   2   8  101.12    4.78
   3   2   8  104.21    5.41
  -4  -2  -8   24.51    1.56
   4  -2   8   23.31    1.91
  -4  -2  -8   24.93    2.07
   4  -2   8   21.31    1.70
  -4  -2  -8   22.77    1.72
   4  -2   8   23.11    2.11
   4  -2   8   25.26    2.31
   4  -2   8   22.85    1.53
  -4   2  -8   24.79    1.32
  -4   2  -8   24.68    1.80
   4   2   8   25.42    2.01
   4   2   8   25.80    1.95
   5  -2   8   89.15    4.69
   5  -2   8   95.68    4.35
  -5  -2  -8   89.89    3.92
   5  -2   8   83.65    4.52
   5  -2   8   95.02    4.20
  -5  -2  -8   96.88    4.49
   5  -2   8   88.03    5.37
  -5   2  -8   92.99    3.91
   5   2   8   93.91    5.11
   5   2   8   93.77    4.51
  -5   2  -8   95.90    4.23
   6  -2   8   47.53    2.76
   6  -2   8   48.05    3.14
  -6  -2  -8   49.22    2.99
  -6  -2  -8   47.67    2.37
   6  -2   8   35.72    3.27
   6  -2   8   47.21    2.56
  -6   2  -8   48.49    2.61
  -6   2  -8   40.39    2.23
   6   2   8   45.69    2.79
   6   2   8   44.18    3.05
  -7  -2  -8   34.81    2.73
   7  -2   8   36.86    2.81
   7  -2   8   34.34    2.12
   7  -2   8   26.32    2.76
  -7  -2  -8   38.42    2.08
   7   2   8   33.81    2.63
   7   2   8   31.92    2.34
  -8  -2  -8    4.24    1.05
  -8  -2  -8    3.75    0.85
   8  -2   8    3.47    1.45
   8  -2   8    2.13    1.13
   8  -2   8    3.26    0.77
   8   2   8    3.00    1.05
   8   2   8    2.74    0.99
   9  -2   8    0.53    1.01
  -9  -2  -8    2.51    0.78
   9  -2   8    0.27    1.30
  -9  -2  -8    2.29    1.02
   9  -2   8    1.27    0.66
   9   2   8    1.60    0.91
   9   2   8    4.45    1.14
  10  -2   8    1.59    0.76
  10  -2   8    0.61    1.04
  10  -2   8    0.80    1.37
 -10  -2  -8    1.60    0.97
  10   2   8    0.80    0.88
  11  -2   8    2.65    1.29
  11  -2   8    5.42    1.67
  11  -2   8    6.13    1.15
 -11  -2  -8    7.26    1.29
  11   2   8    2.83    1.14
  10  -3  -8   21.33    1.85
  10  -3  -8   19.37    2.06
  10  -3  -8   20.18    2.17
  10   3  -8   19.50    2.18
 -10   3   8   17.30    1.91
   9  -3  -8    6.80    1.26
   9  -3  -8    4.53    1.07
   9  -3  -8    5.37    1.09
  -9   3   8    6.24    1.19
   9   3  -8    4.30    1.21
   8  -3  -8  112.35    5.15
   8  -3  -8  110.58    5.11
   8  -3  -8  114.52    5.21
  -8   3   8  110.68    5.32
   8   3  -8  107.80    6.34
   7  -3  -8   14.08    1.43
  -7  -3   8   12.10    1.82
   7  -3  -8   12.51    1.35
   7  -3  -8   14.56    1.55
  -7   3   8    9.85    1.37
   7   3  -8   12.91    1.78
   6  -3  -8   74.88    3.67
   6  -3  -8   78.85    3.84
  -6  -3   8   73.87    3.95
  -6  -3   8   76.93    4.70
   6   3  -8   78.81    4.65
  -6   3   8   75.74    3.97
   5  -3  -8    1.63    0.74
  -5  -3   8    1.20    0.72
   5  -3  -8    1.37    0.61
  -5  -3   8    0.80    0.95
   5   3  -8    1.63    0.76
  -5   3   8    1.66    0.79
  -5   3   8    1.73    0.76
   4  -3  -8    7.02    1.07
  -4  -3   8    8.36    1.34
   4  -3  -8    7.11    0.99
  -4  -3   8    8.17    1.30
   4  -3  -8    7.87    1.01
  -4   3   8    7.24    1.11
  -4   3   8    6.72    1.07
   4   3  -8    7.28    1.27
   3  -3  -8   -0.74    0.63
   3  -3  -8   -0.23    0.47
  -3  -3   8    0.56    0.50
   3  -3  -8    0.12    0.45
  -3  -3   8   -0.13    0.84
  -3   3   8   -0.24    0.58
   3   3  -8    0.05    0.50
  -3   3   8   -0.34    0.60
   2  -3  -8   28.58    1.92
  -2  -3   8   28.99    2.43
   2  -3  -8   30.81    2.04
  -2  -3   8   27.64    2.22
   2  -3  -8   29.22    1.74
  -2   3   8   29.23    2.04
   2   3  -8   24.74    2.18
  -2   3   8   28.86    2.09
   1  -3  -8    6.07    0.84
  -1  -3   8    5.11    1.14
  -1  -3   8    6.42    1.13
   1  -3  -8    4.35    0.81
  -1  -3   8    6.40    1.17
   1  -3  -8    7.34    0.90
   1   3  -8    5.72    1.08
  -1   3   8    5.99    0.99
  -1   3   8    5.73    0.99
   0  -3  -8  146.83    5.84
   0  -3   8  150.32    6.43
   0  -3   8  142.36    6.34
   0  -3   8  143.44    7.63
   0  -3  -8  152.66    6.26
   0  -3  -8  139.94    6.52
   0   3   8  148.05    6.23
   0   3   8  148.94    6.42
   0   3  -8  150.61    6.36
  -1  -3  -8   -1.14    0.59
  -1  -3  -8   -0.35    0.43
   1  -3   8    1.03    0.80
   1  -3   8   -0.21    0.51
   1  -3   8    0.71    0.90
  -1  -3  -8    0.45    0.46
   1   3   8    0.77    0.64
   1   3   8    0.49    0.54
  -1   3  -8    0.71    0.72
   2  -3   8  204.25   10.45
   2  -3   8  216.04    8.77
  -2  -3  -8  218.42    8.04
  -2  -3  -8  179.37    8.84
   2  -3   8  213.03    8.62
   2   3   8  214.79    8.78
   2   3   8  209.33    8.33
  -2   3  -8  216.39    8.59
  -3  -3  -8    9.09    1.09
   3  -3   8    8.25    1.42
   3  -3   8    7.96    1.37
   3  -3   8    9.33    1.32
  -3   3  -8    7.80    1.17
   3   3   8    8.13    1.24
  -4  -3  -8   20.37    1.54
   4  -3   8   19.64    2.04
   4  -3   8   23.97    2.21
   4  -3   8   23.53    2.03
  -4   3  -8   22.04    1.87
   4   3   8   23.16    1.89
   5  -3   8    2.69    1.08
  -5  -3  -8   -0.09    0.54
   5  -3   8    0.15    0.47
   5  -3   8    0.64    0.86
   5  -3   8    1.71    1.13
   5   3   8    0.87    0.75
  -5   3  -8    0.34    0.73
   6  -3   8    5.67    1.46
   6  -3   8    7.40    1.53
   6  -3   8    5.32    0.88
  -6  -3  -8    7.25    1.07
   6  -3   8    7.91    1.29
   6   3   8    5.74    1.10
   6   3   8    7.80    1.34
  -6   3  -8    5.24    1.08
   7  -3   8   -0.23    0.97
   7  -3   8   -0.54    0.91
  -7  -3  -8    0.11    0.57
   7  -3   8   -0.44    1.18
   7  -3   8   -0.55    0.62
   7   3   8    0.19    0.77
  -7   3  -8    0.32    0.81
   7   3   8   -0.69    0.57
   8  -3   8   38.31    2.34
  -8  -3  -8   38.09    2.32
   8  -3   8   39.08    3.01
   8   3   8   35.42    2.56
   8   3   8   32.80    2.72
   9  -3   8    0.79    0.74
   9  -3   8    1.06    1.51
  -9  -3  -8    1.03    0.73
   9  -3   8    1.24    1.16
   9   3   8    0.67    0.87
  10  -3   8   34.62    2.19
  10  -3   8   30.20    2.93
 -10  -3  -8   38.39    2.27
  10  -3   8   21.18    2.72
  10   3   8   25.25    2.62
   9  -4  -8    2.96    0.99
   9  -4  -8    3.79    1.18
  -9  -4   8    3.98    1.37
  -9   4   8    3.93    1.05
   9   4  -8    2.39    1.05
  -8  -4   8    1.63    1.05
   8  -4  -8    0.55    0.93
   8  -4  -8    2.54    0.92
   8   4  -8    1.21    0.91
  -8   4   8    0.30    0.75
   7  -4  -8    3.93    0.98
   7  -4  -8    5.67    1.16
  -7  -4   8    3.63    1.19
   7   4  -8    2.86    1.00
  -7   4   8    3.60    1.00
   6  -4  -8    0.47    0.65
  -6  -4   8    0.71    0.74
   6  -4  -8   -0.22    0.80
  -6   4   8   -0.30    0.68
  -6   4   8   -0.07    0.80
   6   4  -8   -0.24    0.60
  -5  -4   8   57.82    3.96
   5  -4  -8   63.47    3.19
  -5  -4   8   61.33    3.59
   5  -4  -8   60.15    3.24
   5   4  -8   56.40    3.91
  -5   4   8   57.87    3.37
  -5   4   8   59.32    3.35
   4  -4  -8    8.59    1.19
  -4  -4   8    9.41    1.56
  -4  -4   8   11.89    1.61
   4  -4  -8   10.06    1.19
  -4   4   8    7.01    1.17
   4   4  -8    7.92    1.45
  -4   4   8   10.02    1.41
   3  -4  -8  150.91    6.17
  -3  -4   8  150.55    8.02
  -3  -4   8  146.72    6.74
  -3   4   8  151.75    6.73
  -3   4   8  153.71    6.63
   3   4  -8  149.19    6.70
   2  -4  -8   35.83    2.07
  -2  -4   8   33.00    2.59
  -2  -4   8   33.48    2.68
  -2   4   8   34.30    2.33
   2   4  -8   29.31    2.45
  -2   4   8   32.96    2.34
  -1  -4   8   36.01    2.66
  -1  -4   8   32.94    2.31
   1  -4  -8   31.27    2.01
  -1  -4   8   36.14    2.79
  -1   4   8   36.33    2.37
   1   4  -8   34.35    2.53
  -1   4   8   31.34    2.34
   0  -4  -8    1.43    0.63
   0  -4   8    2.85    1.09
   0  -4   8    1.85    0.97
   0  -4   8    2.04    0.83
   0   4   8    1.59    0.68
   0   4  -8    2.01    0.92
   0   4   8    1.91    0.88
  -1  -4  -8    2.58    0.67
   1  -4   8    1.48    0.99
   1  -4   8    2.56    0.89
   1  -4   8    3.46    1.06
   1   4   8    2.79    0.94
   1   4   8    3.44    0.82
  -1   4  -8    2.28    0.93
   2  -4   8    1.38    0.97
  -2  -4  -8    1.50    0.66
   2  -4   8    1.12    0.98
   2  -4   8    1.92    0.86
   2   4   8    1.25    0.84
  -2   4  -8    1.60    0.88
   3  -4   8   23.12    2.15
  -3  -4  -8   25.54    1.79
   3  -4   8   23.37    2.15
   3  -4   8   19.51    2.08
  -3   4  -8   27.03    2.17
   3   4   8   21.48    1.95
   4  -4   8    8.30    1.49
   4  -4   8    9.25    1.60
  -4  -4  -8    9.71    1.28
   4  -4   8    7.50    1.38
   4   4   8    9.28    1.45
  -4   4  -8    7.73    1.32
   5  -4   8  157.99    7.20
   5  -4   8  161.22    7.06
  -5  -4  -8  145.38    6.51
  -5   4  -8  163.03    7.07
   5   4   8  167.96    7.23
   6  -4   8    2.48    1.22
  -6  -4  -8    7.03    1.12
   6  -4   8    6.07    1.50
   6  -4   8    7.05    1.40
   6   4   8    6.94    1.31
  -6   4  -8    3.58    1.12
   7  -4   8   24.46    2.37
   7  -4   8   17.21    2.60
   7  -4   8   24.44    2.33
  -7  -4  -8   28.11    1.98
   7   4   8   26.01    2.20
  -7   4  -8   24.09    2.29
   8  -4   8    1.51    0.86
   8  -4   8   -0.70    1.15
  -8  -4  -8    1.11    0.78
   8  -4   8   -0.96    1.22
   8  -4   8    1.28    1.13
  -8   4  -8    3.00    1.08
   8   4   8    0.76    0.88
  -9  -4  -8    0.21    0.70
   9  -4   8   -0.53    1.12
   7  -5  -8    9.82    1.49
  -7  -5   8   11.49    2.00
   7  -5  -8   10.62    1.46
  -7   5   8    8.33    1.45
   7   5  -8   10.28    1.80
   6  -5  -8   24.38    2.03
   6  -5  -8   25.51    2.28
  -6  -5   8   25.77    2.55
  -6   5   8   25.60    2.24
  -6   5   8   26.94    2.35
   6   5  -8   24.37    2.50
  -5  -5   8    6.18    1.43
   5  -5  -8    7.33    1.21
  -5   5   8    4.40    1.14
   5   5  -8    6.74    1.41
  -5   5   8    8.65    1.54
  -4  -5   8    0.99    1.20
  -4  -5   8    1.69    0.87
   4  -5  -8    0.26    0.63
   4   5  -8    1.46    1.06
  -4   5   8    2.29    1.04
  -4   5   8    1.31    0.80
   4   5  -8    0.64    0.86
   3  -5  -8    3.81    0.86
  -3  -5   8    5.65    1.25
  -3  -5   8    3.74    1.38
   3   5  -8    3.38    1.20
  -3   5   8    3.72    1.16
  -3   5   8    4.55    1.03
  -2  -5   8   26.42    2.42
   2  -5  -8   25.19    1.89
  -2  -5   8   28.86    2.66
  -2   5   8   29.76    2.23
   2   5  -8   27.11    2.43
  -2   5   8   25.94    2.27
  -1  -5   8   30.33    2.75
  -1  -5   8   26.40    2.47
   1  -5  -8   28.83    2.00
  -1   5   8   34.56    2.32
   1   5  -8   29.97    2.54
  -1   5   8   28.92    2.35
   0  -5  -8   31.87    2.09
   0  -5   8   36.10    2.83
   0  -5   8   31.21    2.66
   0  -5   8   30.82    2.44
   0   5   8   34.19    2.51
   0   5   8   32.39    2.27
   0   5  -8   31.65    2.59
  -1  -5  -8   42.85    2.46
   1  -5   8   40.41    2.81
   1  -5   8   43.79    3.11
   1  -5   8   36.89    3.02
  -1   5  -8   42.73    2.91
   1   5   8   41.37    2.81
   2  -5   8   51.19    3.20
   2  -5   8   43.57    3.43
   2  -5   8   51.10    3.31
  -2  -5  -8   52.12    2.84
   2   5   8   52.65    3.23
  -2   5  -8   48.17    3.19
   3  -5   8    4.30    1.22
   3  -5   8    5.80    1.42
   3  -5   8    5.39    1.36
  -3  -5  -8    8.47    1.23
   3   5   8    5.48    1.32
  -3   5  -8    6.45    1.31
   4  -5   8    5.56    1.37
   4  -5   8    2.63    1.22
   4  -5   8    4.56    1.27
  -4  -5  -8    8.53    1.24
  -4   5  -8    3.90    1.15
   4   5   8    3.22    1.07
   5  -5   8    2.32    1.22
   5  -5   8    0.95    1.17
   5  -5   8    2.20    1.11
  -5  -5  -8    1.00    0.81
   5   5   8    1.11    1.00
  -5   5  -8    1.59    1.01
   6  -5   8    3.85    1.35
   6  -5   8    3.33    1.40
  -6  -5  -8    4.63    1.14
   6  -5   8    4.25    1.38
  -6   5  -8    3.21    1.13
   6   5   8    7.22    1.47
   7  -5   8    7.07    1.93
   7  -5   8    8.43    1.69
   7  -5   8    6.61    1.65
  -7  -5  -8    9.71    1.41
   7   5   8   11.19    1.76
  -3  -6   8    4.54    1.31
   3  -6  -8    3.67    0.98
  -3  -6   8    1.17    1.40
  -3   6   8    3.64    1.10
   3   6  -8    2.85    1.34
  -3   6   8    4.02    1.32
  -2  -6   8   27.75    2.80
   2  -6  -8   24.41    1.95
  -2  -6   8   22.56    2.40
   2   6  -8   22.70    2.38
  -2   6   8   23.73    2.20
  -2   6   8   27.29    2.38
  -1  -6   8    8.74    1.65
   1  -6  -8    7.40    1.21
  -1  -6   8    7.04    1.73
  -1   6   8    6.92    1.63
   1   6  -8    7.70    1.60
  -1   6   8    6.57    1.24
   0  -6  -8    1.63    0.81
   0  -6   8    1.62    1.30
   0  -6   8    1.15    0.91
   0   6   8    1.66    1.03
   0   6  -8    0.16    1.09
   1  -6   8   -0.03    1.14
  -1  -6  -8   -0.55    0.65
   1  -6   8    0.56    1.26
   1  -6   8    0.00    0.81
  -1   6  -8    0.70    1.11
   1   6   8    1.40    0.99
  -2  -6  -8   19.02    1.75
   2  -6   8   14.99    2.03
   2  -6   8   18.45    2.23
   2  -6   8   13.77    2.06
   2   6   8   14.96    2.01
  -2   6  -8   12.59    1.81
   3  -6   8    2.78    1.32
   3  -6   8    2.38    1.30
   3  -6   8    2.89    1.14
  -3  -6  -8    5.93    1.19
  -3   6  -8    3.84    1.33
   3   6   8    2.37    1.07
  11   0  -9   60.15    3.50
 -11   0   9   60.25    3.26
 -10   0   9    0.33    0.60
  10   0  -9   -0.40    0.51
  -9   0   9   78.94    3.82
   9   0  -9   76.83    3.94
   9   0  -9   78.07    3.51
  -8   0   9   -0.15    0.43
  -8   0   9    0.63    0.64
   8   0  -9   -0.25    0.47
   8   0  -9    0.01    0.40
   7   0  -9   15.52    1.44
  -7   0   9   14.50    1.34
   7   0  -9   14.90    1.53
   7   0  -9   15.39    1.17
  -7   0   9   17.04    1.71
  -6   0   9    0.56    0.46
  -6   0   9   -0.08    0.42
   6   0  -9   -0.57    0.43
  -6   0   9   -0.01    0.70
   6   0  -9    0.68    0.45
   6   0  -9    0.41    0.38
  -5   0   9    2.14    0.64
   5   0  -9    1.22    0.53
  -5   0   9    1.16    0.80
   5   0  -9    0.71    0.51
   5   0  -9    0.47    0.38
  -5   0   9    1.09    0.50
  -5   0   9    0.66    0.53
  -4   0   9    0.17    0.34
  -4   0   9    0.22    0.39
  -4   0   9    0.50    0.74
   4   0  -9    0.11    0.41
   4   0  -9    0.09    0.30
  -4   0   9    0.27    0.38
  -3   0   9  116.49    5.23
  -3   0   9  110.97    4.87
   3   0  -9  122.50    4.72
  -3   0   9  115.59    5.93
  -3   0   9  115.76    4.95
   3   0  -9  117.80    4.81
   3   0  -9  111.53    4.96
  -2   0   9   -0.50    0.75
  -2   0   9    0.22    0.36
  -2   0   9    0.30    0.30
   2   0  -9   -0.04    0.24
  -2   0   9   -0.18    0.49
  -2   0   9   -0.14    0.25
  -2   0   9    0.18    0.33
   2   0  -9    0.59    0.60
   2   0  -9   -0.13    0.26
   1   0  -9  203.16    7.92
  -1   0   9  198.94    9.74
  -1   0   9  197.76    8.50
   1   0  -9  213.94    7.49
  -1   0   9  197.37    8.16
  -1   0   9  191.21    8.12
  -1   0   9  203.48    8.21
   1   0  -9  201.26    8.27
   0   0   9   -0.68    0.28
   0   0   9   -0.15    0.31
   0   0  -9   -0.93    0.56
   0   0   9   -0.18    0.71
   0   0  -9   -0.30    0.28
   0   0   9    0.90    0.69
   0   0   9    0.07    0.49
   1   0   9    8.57    1.26
  -1   0  -9    4.52    0.64
   1   0   9    7.84    1.13
   1   0   9    5.10    0.61
   1   0   9    4.12    0.74
  -1   0  -9    5.03    0.79
   1   0   9    5.16    1.08
   2   0   9   -0.83    0.74
   2   0   9    0.75    0.60
  -2   0  -9   -0.17    0.35
  -2   0  -9    0.46    0.63
   2   0   9    0.09    0.34
   2   0   9   -0.03    0.78
   3   0   9    0.39    0.92
  -3   0  -9    0.86    0.62
  -3   0  -9   -0.17    0.41
   3   0   9   -0.10    0.68
   3   0   9    0.18    0.37
   3   0   9   -1.39    0.75
   4   0   9    0.10    0.79
  -4   0  -9   -0.76    0.59
   4   0   9   -0.18    0.86
   4   0   9    0.04    0.80
   4   0   9    0.00    0.43
  -5   0  -9    1.34    0.69
   5   0   9    1.55    0.54
   5   0   9    2.49    1.07
   5   0   9    1.48    0.94
   6   0   9   -0.49    0.76
  -6   0  -9    0.45    0.65
   6   0   9   -0.18    0.44
   6   0   9   -0.25    0.90
   7   0   9  171.38    7.14
   7   0   9  154.04    9.02
   7   0   9  181.32    7.64
  -7   0  -9  182.36    7.39
   8   0   9    0.56    0.94
   8   0   9    1.11    0.96
  -8   0  -9   -0.42    0.59
   8   0   9    0.68    0.69
   8   0   9    0.73    0.56
  -9   0  -9   24.36    1.90
   9   0   9   19.36    2.27
   9   0   9   25.64    2.19
  10   0   9    1.48    1.05
  10   0   9    0.08    0.85
 -10   0  -9    0.19    0.72
 -11   0  -9    7.85    1.26
  11   0   9    6.53    1.42
  11   0   9    4.29    1.38
  11  -1  -9    1.67    0.81
  11  -1  -9    0.72    0.61
 -11  -1   9    1.22    0.80
  11   1  -9    1.22    0.76
  11   1  -9    0.62    0.66
 -11   1   9    2.08    0.79
  10  -1  -9   25.48    2.11
 -10  -1   9   26.20    1.99
  10  -1  -9   25.83    1.78
  10   1  -9   23.98    2.05
 -10   1   9   29.04    1.90
  10   1  -9   25.26    2.32
  -9  -1   9    4.47    0.88
   9  -1  -9    4.89    0.88
   9  -1  -9    5.43    1.11
  -9   1   9    4.75    0.86
  -9   1   9    4.41    1.03
   9   1  -9    5.15    1.01
   9   1  -9    4.81    1.12
   8  -1  -9   28.85    1.89
  -8  -1   9   29.61    2.00
  -8  -1   9   30.66    2.46
   8  -1  -9   27.77    2.09
  -8  -1   9   31.51    2.37
  -8   1   9   32.62    2.40
  -8   1   9   31.66    1.94
   8   1  -9   29.94    2.06
   8   1  -9   31.98    2.44
  -7  -1   9   25.25    1.82
   7  -1  -9   26.93    1.99
  -7  -1   9   26.09    2.20
  -7  -1   9   28.07    2.26
   7  -1  -9   27.48    1.75
   7  -1  -9   29.19    1.96
  -7   1   9   27.05    1.76
   7   1  -9   29.36    1.91
   7   1  -9   25.39    2.16
  -7   1   9   28.02    2.23
   6  -1  -9   88.57    4.12
  -6  -1   9   93.35    4.14
  -6  -1   9   85.36    5.04
   6  -1  -9   89.22    4.05
  -6  -1   9   90.32    4.39
   6  -1  -9   91.84    4.17
   6   1  -9   91.13    5.06
  -6   1   9   92.42    4.40
  -6   1   9   90.10    4.08
   6   1  -9   92.22    4.06
  -5  -1   9   12.52    1.21
   5  -1  -9   13.53    1.15
   5  -1  -9   12.54    1.17
  -5  -1   9   19.55    1.76
   5  -1  -9   14.43    1.41
  -5  -1   9   11.31    1.37
  -5  -1   9   12.94    1.20
   5   1  -9   11.90    1.42
   5   1  -9   11.75    1.21
  -5   1   9   12.11    1.40
  -5   1   9   12.42    1.12
  -4  -1   9   29.70    2.29
   4  -1  -9   33.47    1.92
  -4  -1   9   31.26    2.48
  -4  -1   9   34.98    2.04
   4  -1  -9   34.36    2.13
  -4  -1   9   32.02    1.84
   4  -1  -9   35.12    1.88
  -4   1   9   31.76    1.82
   4   1  -9   34.98    2.41
  -4   1   9   32.26    2.46
  -3  -1   9    5.82    1.19
   3  -1  -9    3.44    0.59
  -3  -1   9    2.98    0.59
  -3  -1   9    4.25    0.89
  -3  -1   9    4.06    0.72
  -3  -1   9    3.02    0.65
   3  -1  -9    4.40    0.74
   3  -1  -9    3.75    0.79
  -3   1   9    4.48    1.00
  -3   1   9    4.08    0.84
  -3   1   9    4.22    0.59
  -2  -1   9    6.21    1.01
  -2  -1   9    5.76    0.83
  -2  -1   9    5.04    0.87
  -2  -1   9    6.43    0.69
   2  -1  -9    6.11    0.82
  -2  -1   9    6.93    1.28
   2  -1  -9    5.41    0.74
   2  -1  -9    3.49    0.61
  -2   1   9    5.13    0.63
  -2   1   9    7.39    1.19
  -2   1   9    6.61    1.04
   2   1  -9    5.43    0.56
   1  -1  -9    0.50    0.38
  -1  -1   9   -0.23    0.32
  -1  -1   9   -0.04    0.39
  -1  -1   9   -0.11    0.82
  -1  -1   9    0.37    0.35
   1  -1  -9   -0.31    0.56
  -1  -1   9    0.14    0.76
   1  -1  -9    0.29    0.38
  -1   1   9    0.32    0.33
  -1   1   9    0.36    0.64
  -1   1   9   -0.51    0.57
   1   1  -9    0.39    0.26
  -1   1   9    0.50    0.48
   0  -1   9   76.55    4.24
   0  -1   9   75.08    3.81
   0  -1  -9   67.40    3.63
   0  -1  -9   78.64    3.62
   0  -1   9   68.24    3.65
   0  -1   9   74.93    3.35
   0  -1  -9   79.08    3.17
   0  -1   9   72.14    3.61
   0  -1  -9   78.85    3.40
   0   1  -9   76.80    3.19
   0   1   9   78.05    4.11
   0   1   9   73.38    3.61
   0   1   9   74.65    3.32
   0   1   9   73.95    3.67
  -1  -1  -9   21.66    1.83
   1  -1   9   21.05    1.98
  -1  -1  -9   14.48    1.32
  -1  -1  -9   20.46    1.37
   1  -1   9   18.66    1.81
   1  -1   9   17.63    1.25
   1  -1   9   17.54    1.38
   1  -1   9   20.92    1.74
   1   1   9   20.07    1.69
   1   1   9   16.37    1.57
   1   1   9   20.06    1.69
  -1   1  -9   19.56    1.17
   1   1   9   19.27    1.24
   2  -1   9   67.21    3.10
   2  -1   9   63.62    3.44
   2  -1   9   68.36    3.50
  -2  -1  -9   61.67    3.39
   2  -1   9   67.89    4.02
   2  -1   9   69.93    3.58
  -2  -1  -9   74.47    3.26
  -2  -1  -9   68.80    3.45
   2   1   9   64.35    3.05
   2   1   9   68.04    3.50
   2   1   9   65.54    3.46
   2   1   9   70.11    4.06
  -2   1  -9   67.50    2.99
   3  -1   9   14.30    1.40
   3  -1   9   15.13    1.16
   3  -1   9   13.66    1.58
  -3  -1  -9   11.98    1.25
  -3  -1  -9    9.88    0.96
   3  -1   9   15.20    1.69
   3   1   9   14.53    1.61
   3   1   9   14.21    1.09
  -3   1  -9   12.23    1.04
   3   1   9   13.66    1.64
   3   1   9   12.50    1.30
   4  -1   9   83.47    5.25
   4  -1   9   94.75    4.18
   4  -1   9   95.02    4.61
  -4  -1  -9   94.96    4.56
   4  -1   9   96.70    4.33
   4   1   9   90.11    3.97
   4   1   9  101.65    5.33
  -4   1  -9   93.91    4.10
   4   1   9   88.28    4.51
  -4   1  -9   91.35    4.04
   5  -1   9    7.14    1.42
  -5  -1  -9    7.73    1.17
   5  -1   9    8.31    1.21
   5  -1   9    6.88    0.89
   5  -1   9    9.43    1.62
   5   1   9    8.91    1.41
  -5   1  -9    8.23    0.86
  -5   1  -9    8.65    1.04
   5   1   9    9.77    1.53
   6  -1   9   17.27    1.45
   6  -1   9   15.37    2.06
   6  -1   9   16.80    1.92
  -6  -1  -9   16.17    1.56
  -6   1  -9   19.04    1.57
   6   1   9   16.74    1.95
   6   1   9   16.47    1.85
   7  -1   9    0.14    0.91
   7  -1   9    0.36    1.05
   7  -1   9   -0.14    0.51
  -7  -1  -9   -0.59    0.71
   7   1   9    0.15    0.81
  -7   1  -9    0.08    0.58
   7   1   9    0.71    0.89
  -8  -1  -9    0.67    0.74
   8  -1   9   -0.11    0.57
   8  -1   9    1.37    1.20
   8  -1   9    1.03    1.01
   8   1   9    0.19    0.81
   8   1   9    0.36    0.84
  -8   1  -9    0.63    0.67
   9  -1   9    2.61    1.21
  -9  -1  -9    3.75    1.00
   9  -1   9    2.67    0.72
   9  -1   9    2.24    1.23
   9   1   9    1.21    0.94
  -9   1  -9    3.07    0.79
   9   1   9    5.91    1.28
  10  -1   9   48.05    2.76
 -10  -1  -9   49.43    2.98
  10  -1   9   48.63    3.25
  10   1   9   54.02    3.25
 -10   1  -9   53.47    2.83
  10  -2  -9   35.32    2.53
  10  -2  -9   32.96    2.43
  10  -2  -9   30.92    2.18
 -10   2   9   35.97    2.13
 -10   2   9   38.49    2.75
  10   2  -9   30.92    2.78
   9  -2  -9   11.68    1.40
   9  -2  -9   14.38    1.68
   9  -2  -9   13.93    1.47
  -9   2   9   10.37    1.46
   9   2  -9   12.48    1.83
  -9   2   9   11.74    1.28
   8  -2  -9   15.94    1.71
   8  -2  -9   16.27    1.55
  -8  -2   9   12.51    1.91
   8  -2  -9   13.74    1.40
  -8   2   9   12.75    1.27
   8   2  -9   13.82    1.65
  -8   2   9   12.42    1.56
   7  -2  -9   -0.29    0.48
   7  -2  -9    0.54    0.70
  -7  -2   9    0.86    0.80
  -7  -2   9   -0.04    0.48
   7  -2  -9    0.23    0.59
  -7   2   9   -0.50    0.57
   7   2  -9    0.05    0.52
  -7   2   9   -0.10    0.39
  -6  -2   9    0.61    0.68
   6  -2  -9    1.11    0.61
  -6  -2   9    0.32    0.83
   6  -2  -9    1.25    0.58
   6  -2  -9    1.57    0.74
   6   2  -9    0.93    0.61
  -6   2   9    1.63    0.49
  -6   2   9    1.36    0.82
  -5  -2   9    3.51    0.94
   5  -2  -9    3.84    0.77
   5  -2  -9    3.54    0.79
  -5  -2   9    3.80    1.03
   5  -2  -9    3.71    0.80
   5   2  -9    3.56    0.91
  -5   2   9    2.58    0.91
  -5   2   9    2.67    0.54
   4  -2  -9   81.81    3.66
  -4  -2   9   75.62    4.05
  -4  -2   9   73.64    4.53
   4  -2  -9   77.99    3.81
   4  -2  -9   80.31    3.60
  -4   2   9   78.93    3.96
  -4   2   9   77.53    3.46
   4   2  -9   78.86    4.60
  -4   2   9   82.25    3.80
   3  -2  -9   93.19    4.01
  -3  -2   9   91.04    4.47
   3  -2  -9   87.69    3.83
   3  -2  -9   86.86    4.15
  -3  -2   9   90.68    5.01
  -3   2   9   85.14    3.77
  -3   2   9   86.40    4.11
  -3   2   9   85.67    4.25
  -2  -2   9   88.73    4.28
  -2  -2   9   89.50    4.52
   2  -2  -9   93.24    4.29
   2  -2  -9   93.46    3.92
   2  -2  -9   97.28    4.16
  -2  -2   9   94.33    5.18
  -2   2   9   93.11    4.39
  -2   2   9   88.27    3.90
  -2   2   9   96.10    4.32
  -1  -2   9   32.11    1.95
   1  -2  -9   33.69    2.18
  -1  -2   9   30.06    2.33
  -1  -2   9   28.79    2.49
   1  -2  -9   33.50    1.89
   1  -2  -9   34.01    1.83
  -1  -2   9   33.74    2.42
  -1   2   9   34.40    2.26
  -1   2   9   31.29    2.07
   0  -2  -9   54.83    2.89
   0  -2  -9   56.35    2.68
   0  -2   9   53.25    2.81
   0  -2  -9   47.16    2.79
   0  -2  -9   55.42    2.54
   0  -2   9   53.81    3.35
   0  -2   9   49.64    3.09
   0  -2   9   51.43    3.08
   0   2   9   55.43    2.90
   0   2   9   50.87    2.86
  -1  -2  -9   44.50    2.18
  -1  -2  -9   38.45    2.40
   1  -2   9   41.79    2.88
   1  -2   9   44.37    2.16
  -1  -2  -9   44.33    2.57
   1  -2   9   41.11    2.79
   1  -2   9   43.31    2.47
   1  -2   9   41.71    2.76
  -1  -2  -9   42.04    2.31
   1   2   9   41.89    2.55
  -1   2  -9   46.41    2.57
   1   2   9   42.20    2.56
   2  -2   9    6.35    1.17
   2  -2   9    4.88    0.65
   2  -2   9    6.63    1.20
  -2  -2  -9    8.45    0.95
  -2  -2  -9    5.78    0.92
  -2  -2  -9    5.79    0.96
   2  -2   9    6.18    1.38
   2  -2   9    5.16    0.93
   2   2   9    5.20    0.91
  -2   2  -9    6.82    1.06
   2   2   9    6.39    1.16
   3  -2   9   11.16    1.40
  -3  -2  -9    8.51    1.09
   3  -2   9   10.67    1.06
   3  -2   9    8.28    1.53
   3  -2   9    7.03    1.10
   3  -2   9   10.39    1.53
  -3  -2  -9   10.14    1.05
  -3  -2  -9    8.55    1.15
   3   2   9   10.84    1.41
   3   2   9   11.79    1.48
  -3   2  -9   10.78    1.24
   4  -2   9   31.11    1.81
   4  -2   9   24.15    1.99
   4  -2   9   27.70    2.54
  -4  -2  -9   28.99    1.76
   4  -2   9   28.60    2.43
  -4  -2  -9   29.79    2.36
  -4  -2  -9   25.12    1.96
   4  -2   9   28.28    2.18
  -4   2  -9   31.23    2.06
   4   2   9   28.26    2.20
  -4   2  -9   30.35    1.53
   4   2   9   30.88    2.28
   5  -2   9    7.97    1.52
   5  -2   9    6.85    0.89
  -5  -2  -9    6.93    1.17
   5  -2   9   10.39    1.72
  -5  -2  -9    6.41    0.89
   5  -2   9    8.93    1.22
  -5   2  -9    9.05    1.18
   5   2   9    9.20    1.39
  -5   2  -9    8.46    0.86
   5   2   9    9.52    1.40
   6  -2   9   34.30    2.31
  -6  -2  -9   32.60    2.68
   6  -2   9   31.02    2.66
   6  -2   9   28.22    2.78
   6  -2   9   32.17    2.07
  -6  -2  -9   33.46    1.92
  -6   2  -9   29.78    1.76
   6   2   9   28.83    2.28
   6   2   9   31.98    2.48
  -6   2  -9   28.93    2.13
  -7  -2  -9   32.44    1.88
   7  -2   9   29.18    2.58
   7  -2   9   28.75    1.93
   7  -2   9   20.65    2.49
  -7  -2  -9   30.03    2.64
   7   2   9   28.70    2.26
   7   2   9   25.34    2.34
  -7   2  -9   26.39    1.70
   8  -2   9   35.58    3.40
   8  -2   9   49.05    3.28
  -8  -2  -9   53.22    3.19
   8  -2   9   45.52    2.62
   8   2   9   51.54    3.45
   8   2   9   44.55    2.93
   9  -2   9   23.18    2.66
   9  -2   9   29.35    2.02
  -9  -2  -9   31.07    2.49
   9  -2   9   29.64    2.69
   9   2   9   30.48    2.35
   9   2   9   29.63    2.66
  10  -2   9   10.56    1.21
  10  -2   9    8.50    1.83
  10  -2   9   11.67    2.03
 -10  -2  -9   13.97    1.57
  10   2   9    8.85    1.70
   9  -3  -9   37.77    2.60
   9  -3  -9   36.84    2.55
   9  -3  -9   37.16    2.43
  -9  -3   9   34.71    3.08
  -9   3   9   34.58    2.71
   9   3  -9   33.23    2.93
   8  -3  -9    1.02    0.76
   8  -3  -9    0.11    0.85
   8  -3  -9    1.28    0.74
  -8  -3   9    0.52    0.68
  -8   3   9    1.15    0.86
   8   3  -9    0.63    0.67
   7  -3  -9   85.47    4.18
   7  -3  -9   87.63    4.16
   7  -3  -9   85.72    4.15
  -7  -3   9   84.25    5.20
  -7   3   9   79.86    4.32
   7   3  -9   80.52    5.05
   6  -3  -9    0.18    0.71
   6  -3  -9    0.75    0.61
  -6  -3   9    0.04    0.59
   6  -3  -9    0.34    0.55
  -6  -3   9   -0.25    0.84
   6   3  -9    0.17    0.56
  -6   3   9   -0.24    0.64
  -5  -3   9   97.75    4.75
   5  -3  -9   92.21    4.32
  -5  -3   9   94.92    5.57
   5  -3  -9   97.23    4.53
  -5   3   9   95.31    4.55
  -5   3   9   96.31    4.68
   5   3  -9   93.85    5.53
   4  -3  -9    6.02    0.97
  -4  -3   9    6.44    1.25
  -4  -3   9    6.53    1.31
   4  -3  -9    5.20    0.95
  -4   3   9    4.71    0.96
   4   3  -9    4.59    1.08
  -4   3   9    3.50    0.84
   3  -3  -9   19.60    1.49
  -3  -3   9   18.40    1.89
   3  -3  -9   17.05    1.81
   3  -3  -9   16.95    1.55
  -3  -3   9   18.75    1.83
  -3   3   9   21.22    1.91
  -3   3   9   17.98    1.70
  -2  -3   9   20.16    1.90
   2  -3  -9   21.75    1.87
   2  -3  -9   19.74    1.48
  -2  -3   9   19.99    2.01
   2  -3  -9   19.38    1.59
  -2   3   9   17.74    1.88
  -2   3   9   19.08    1.72
  -1  -3   9   32.35    2.58
  -1  -3   9   28.58    2.37
   1  -3  -9   35.91    2.25
   1  -3  -9   30.76    1.88
  -1  -3   9   30.00    2.45
   1  -3  -9   28.14    2.00
  -1   3   9   30.84    2.26
  -1   3   9   31.93    2.18
   1   3  -9   30.36    2.34
   0  -3   9   42.95    2.96
   0  -3  -9   47.48    2.41
   0  -3   9   46.14    2.97
   0  -3   9   45.19    3.11
   0  -3  -9   45.04    2.67
   0   3  -9   45.24    2.83
   0   3   9   46.22    2.74
   0   3   9   46.30    2.74
   1  -3   9  137.37    6.12
   1  -3   9  138.82    6.26
  -1  -3  -9  141.54    6.00
  -1  -3  -9  137.97    5.57
   1  -3   9  129.67    7.24
  -1   3  -9  140.11    6.07
   1   3   9  134.32    5.90
   1   3   9  135.49    6.16
   2  -3   9    2.90    1.26
   2  -3   9    2.67    0.96
  -2  -3  -9    2.57    0.69
   2  -3   9    2.35    0.88
  -2  -3  -9    2.18    0.80
   2   3   9    3.23    0.94
   2   3   9    2.64    0.76
  -2   3  -9    3.90    0.99
   3  -3   9   96.77    4.59
   3  -3   9   78.80    5.30
  -3  -3  -9   98.70    4.15
  -3  -3  -9   98.68    4.44
   3  -3   9   86.37    4.76
  -3   3  -9  102.28    4.53
   3   3   9   91.07    4.57
   4  -3   9    1.58    0.90
   4  -3   9    0.34    1.19
  -4  -3  -9    0.52    0.60
   4  -3   9    3.51    1.09
   4   3   9    2.05    0.83
  -4   3  -9    0.60    0.78
  -5  -3  -9   42.21    2.47
   5  -3   9   48.36    2.53
   5  -3   9   49.11    2.97
   5  -3   9   42.43    3.34
   5  -3   9   39.33    3.15
  -5   3  -9   43.94    2.76
   5   3   9   48.15    2.93
   6  -3   9    3.31    1.49
  -6  -3  -9    2.55    0.74
   6  -3   9    2.43    0.73
   6  -3   9    1.95    1.18
   6  -3   9    2.70    1.09
  -6   3  -9    1.12    0.88
   6   3   9    4.67    1.18
  -7  -3  -9   -0.17    0.54
   7  -3   9    0.50    0.97
   7  -3   9    1.02    0.76
   7  -3   9    0.96    1.09
   7  -3   9    0.58    1.35
   7   3   9    0.16    0.82
  -7   3  -9   -0.44    0.84
  -8  -3  -9    0.18    0.66
   8  -3   9    0.07    1.04
   8  -3   9    0.36    0.76
   8  -3   9   -3.31    1.18
   8   3   9    0.53    0.86
   8   3   9    0.25    0.73
   9  -3   9   10.22    2.02
   9  -3   9   17.74    2.36
  -9  -3  -9   14.31    1.48
   9  -3   9   15.01    1.63
   8  -4  -9   25.90    2.20
   8  -4  -9   24.73    2.12
  -8  -4   9   21.59    2.46
   8   4  -9   24.18    2.46
  -8   4   9   23.40    2.26
   7  -4  -9    0.01    0.68
  -7  -4   9   -0.22    0.75
   7  -4  -9    0.51    0.92
  -7   4   9   -0.12    0.76
   7   4  -9   -0.37    0.67
   6  -4  -9    0.56    0.65
   6  -4  -9    1.73    0.90
  -6  -4   9    0.76    0.87
  -6   4   9    0.98    0.85
   6   4  -9    1.11    0.82
  -6   4   9    1.31    0.85
  -5  -4   9   29.04    2.69
   5  -4  -9   30.88    2.28
   5  -4  -9   26.17    1.97
  -5  -4   9   26.77    2.48
   5   4  -9   28.90    2.54
  -5   4   9   29.25    2.31
  -5   4   9   25.95    2.23
  -4  -4   9   40.72    3.09
   4  -4  -9   40.56    2.64
   4  -4  -9   40.77    2.43
  -4  -4   9   41.77    3.10
  -4   4   9   44.15    2.79
  -4   4   9   39.86    2.73
   4   4  -9   40.74    3.14
   3  -4  -9    0.55    0.78
  -3  -4   9   -0.21    1.04
   3  -4  -9    1.87    0.71
  -3  -4   9    2.18    0.89
  -3   4   9   -0.62    0.58
  -3   4   9    1.48    0.84
   2  -4  -9  130.36    5.42
  -2  -4   9  122.23    5.99
  -2  -4   9  126.12    7.05
  -2   4   9  131.60    5.87
  -2   4   9  127.24    5.96
   2   4  -9  126.16    5.95
  -1  -4   9    5.36    1.20
   1  -4  -9    6.87    0.99
  -1  -4   9    7.75    1.47
  -1   4   9    5.34    1.06
  -1   4   9    5.86    1.23
   1   4  -9    5.86    1.24
   0  -4  -9   63.13    3.13
   0  -4   9   60.36    4.03
   0  -4   9   59.65    3.50
   0  -4   9   65.91    3.76
   0   4   9   63.96    3.56
   0   4  -9   67.88    3.62
   0   4   9   60.29    3.37
   1  -4   9    1.41    1.02
   1  -4   9    2.83    1.12
  -1  -4  -9    2.48    0.71
   1  -4   9    1.98    0.85
   1   4   9    1.57    0.72
  -1   4  -9    2.47    1.01
   1   4   9    1.10    0.86
   2  -4   9    1.04    1.08
   2  -4   9    0.07    0.99
  -2  -4  -9    0.44    0.61
   2  -4   9    0.42    0.67
   2   4   9   -0.02    0.69
  -2   4  -9    0.41    0.81
  -3  -4  -9    0.91    0.62
   3  -4   9    0.41    0.82
   3  -4   9    0.65    1.12
   3  -4   9    1.59    1.08
   3   4   9    0.51    0.83
  -3   4  -9   -0.78    0.75
  -4  -4  -9   21.29    1.76
   4  -4   9   21.84    2.35
   4  -4   9   15.63    2.21
   4  -4   9   22.76    2.15
   4   4   9   20.63    2.00
  -4   4  -9   21.47    2.07
  -5  -4  -9   11.85    1.44
   5  -4   9   15.16    1.80
   5  -4   9   15.58    2.07
   5  -4   9   13.62    1.99
   5   4   9   15.06    1.83
  -5   4  -9   11.64    1.62
   6  -4   9   33.48    2.88
   6  -4   9   26.69    2.88
   6  -4   9   30.19    2.60
  -6  -4  -9   34.80    2.27
  -6   4  -9   32.82    2.57
   6   4   9   37.04    2.62
   7  -4   9    0.30    1.35
  -7  -4  -9    2.70    0.91
   7  -4   9    0.35    1.13
   7  -4   9    2.84    1.42
  -7   4  -9    2.50    1.12
   7   4   9    2.57    1.08
  -8  -4  -9   43.32    2.58
   8  -4   9   35.89    3.20
   8  -4   9   37.58    2.63
  -8   4  -9   37.91    2.94
   8   4   9   38.38    2.89
  -6  -5   9    9.39    1.84
   6  -5  -9    9.87    1.41
   6  -5  -9    8.89    1.41
  -6   5   9    9.90    1.71
   6   5  -9    9.23    1.76
  -6   5   9    8.73    1.50
   5  -5  -9   63.40    3.41
  -5  -5   9   64.43    4.29
  -5   5   9   56.93    3.57
   5   5  -9   56.29    4.18
  -5   5   9   57.17    3.55
  -4  -5   9   13.08    1.95
  -4  -5   9   14.32    2.10
   4  -5  -9   12.34    1.52
  -4   5   9   12.61    1.83
  -4   5   9   10.60    1.56
  -3  -5   9    2.61    1.02
   3  -5  -9    1.43    0.72
  -3  -5   9   -0.04    1.25
   3   5  -9    1.01    1.18
  -3   5   9    0.49    0.93
  -3   5   9    2.72    0.97
  -2  -5   9   -0.18    1.10
  -2  -5   9    0.77    0.76
   2  -5  -9   -0.12    0.53
  -2   5   9    1.42    0.91
  -2   5   9    1.10    0.82
   2   5  -9    0.54    1.07
  -1  -5   9    0.88    0.80
  -1  -5   9   -0.79    1.11
   1  -5  -9    0.14    0.57
  -1   5   9    1.53    0.99
  -1   5   9    1.38    0.73
   1   5  -9    0.15    0.97
   0  -5   9    9.93    1.69
   0  -5  -9   10.57    1.30
   0  -5   9    8.38    1.51
   0   5   9   10.14    1.74
   0   5  -9    9.63    1.60
   0   5   9    7.60    1.26
   1  -5   9   35.63    2.69
   1  -5   9   36.66    2.88
  -1  -5  -9   38.71    2.33
   1  -5   9   29.77    2.72
   1   5   9   33.73    2.59
  -1   5  -9   33.74    2.67
   2  -5   9   22.82    2.35
   2  -5   9   18.06    2.12
  -2  -5  -9   22.33    1.81
   2  -5   9   21.47    2.27
   2   5   9   20.49    2.10
  -2   5  -9   22.92    2.20
   3  -5   9   34.98    2.82
   3  -5   9   29.51    2.90
   3  -5   9   38.36    2.87
  -3  -5  -9   41.12    2.53
   3   5   9   43.78    2.87
  -3   5  -9   34.72    2.73
   4  -5   9   17.58    2.04
   4  -5   9   13.44    1.96
  -4  -5  -9   13.89    1.60
   4  -5   9   12.78    2.02
  -4   5  -9   13.11    1.78
   4   5   9   15.87    2.00
   5  -5   9   -1.44    1.19
   5  -5   9    1.09    1.01
   5  -5   9   -0.17    1.11
  -5  -5  -9    1.68    0.87
   5   5   9    0.12    0.92
  -5   5  -9    0.44    1.05
   6  -5   9    9.94    2.00
   6  -5   9   11.75    2.02
  -6  -5  -9   14.76    1.70
   6  -5   9   14.96    1.98
  -6   5  -9   13.10    1.82
   6   5   9   10.70    1.78
  -1  -6   9   29.11    2.76
   1  -6  -9   28.99    2.23
   0  -6  -9    2.76    0.93
   0  -6   9    5.40    1.36
   0   6  -9    5.88    1.54
 -10   0  10   24.39    1.84
  10   0 -10   20.95    1.97
  -9   0  10    0.79    0.78
  -9   0  10    0.37    0.60
   9   0 -10    0.26    0.58
   8   0 -10  109.95    5.06
  -8   0  10  110.16    5.22
   8   0 -10  110.17    4.76
  -8   0  10  115.14    5.09
   7   0 -10    0.53    0.56
  -7   0  10   -0.05    0.45
  -7   0  10    0.35    0.73
   7   0 -10    0.24    0.39
   6   0 -10   35.44    2.14
  -6   0  10   34.78    2.03
  -6   0  10   30.65    2.51
   6   0 -10   33.96    1.86
  -5   0  10   -0.16    0.41
   5   0 -10    0.35    0.34
  -5   0  10   -0.86    0.67
   5   0 -10   -0.14    0.47
  -4   0  10   11.95    1.13
  -4   0  10   10.43    1.24
   4   0 -10   10.43    0.96
  -4   0  10   12.91    1.53
   4   0 -10   11.72    1.21
   3   0 -10    0.22    0.32
  -3   0  10    0.45    0.80
   3   0 -10   -0.67    0.38
  -3   0  10    0.23    0.38
  -3   0  10    0.26    0.44
   2   0 -10   61.80    2.83
   2   0 -10   60.13    3.09
  -2   0  10   59.05    3.04
  -2   0  10   61.81    3.56
  -2   0  10   60.02    2.89
  -2   0  10   65.54    3.53
  -1   0  10    0.42    0.56
  -1   0  10   -0.01    0.88
   1   0 -10   -0.76    0.62
   1   0 -10   -0.15    0.29
  -1   0  10    1.29    0.71
  -1   0  10    0.34    0.36
   0   0 -10  118.03    5.00
   0   0  10  118.66    5.40
   0   0  10  115.70    5.07
   0   0  10  118.48    5.36
   0   0 -10  118.64    5.26
   0   0  10  124.27    6.27
  -1   0 -10   -0.12    0.36
   1   0  10   -0.20    0.79
   1   0  10   -0.41    0.55
   1   0  10    0.66    0.96
  -1   0 -10    0.06    0.66
   1   0  10   -0.18    0.36
   2   0  10  175.57    7.36
  -2   0 -10  175.24    7.47
   2   0  10  168.59    7.62
   2   0  10  174.80    7.46
  -2   0 -10  183.20    7.29
   2   0  10  189.53    9.09
  -3   0 -10    0.04    0.49
   3   0  10    0.84    0.92
   3   0  10    1.56    0.90
  -3   0 -10   -0.29    0.62
   3   0  10    0.06    0.41
   3   0  10   -0.14    0.75
  -4   0 -10   28.36    1.89
   4   0  10   26.72    2.54
   4   0  10   31.13    1.85
   4   0  10   30.01    2.25
   4   0  10   29.96    2.38
  -4   0 -10   28.78    2.03
   5   0  10   -0.43    0.44
   5   0  10    0.64    0.98
   5   0  10   -0.19    0.92
  -5   0 -10    0.26    0.63
   6   0  10   25.32    2.21
  -6   0 -10   23.50    1.94
   6   0  10   23.37    2.38
   6   0  10   26.81    1.69
   7   0  10    0.45    0.91
   7   0  10    0.20    0.50
   7   0  10   -0.20    0.94
  -7   0 -10    0.10    0.64
   8   0  10   59.24    4.44
   8   0  10   69.12    3.24
  -8   0 -10   74.91    3.55
   8   0  10   70.90    3.91
   9   0  10   -0.51    0.85
   9   0  10    2.57    1.13
  -9   0 -10    0.07    0.75
 -10   0 -10   61.91    3.47
  10   0  10   65.98    3.86
  10  -1 -10   10.37    1.25
 -10  -1  10   14.17    1.54
  10  -1 -10    9.88    1.54
 -10   1  10   13.74    1.45
  10   1 -10   12.70    1.66
   9  -1 -10    0.47    0.61
   9  -1 -10    0.79    0.53
  -9  -1  10    0.59    0.63
  -9  -1  10    0.31    0.66
  -9   1  10   -0.08    0.49
   9   1 -10    0.26    0.58
  -9   1  10    0.01    0.70
   9   1 -10    0.33    0.59
   8  -1 -10    9.79    1.39
  -8  -1  10    9.95    1.44
   8  -1 -10    7.74    1.08
  -8  -1  10    9.81    1.21
  -8  -1  10    9.98    1.62
  -8   1  10    8.86    1.39
   8   1 -10   10.15    1.55
  -8   1  10   11.01    1.21
   8   1 -10    6.78    1.10
  -7  -1  10   16.29    1.78
  -7  -1  10   14.40    1.89
   7  -1 -10   14.50    1.30
  -7  -1  10   13.27    1.39
   7  -1 -10   12.49    1.25
   7  -1 -10   14.11    1.57
  -7   1  10   14.50    1.33
  -7   1  10   14.56    1.72
   7   1 -10   12.79    1.56
   7   1 -10   13.55    1.47
   6  -1 -10   41.24    2.25
   6  -1 -10   39.02    2.38
   6  -1 -10   40.46    2.44
  -6  -1  10   37.35    2.76
  -6  -1  10   38.48    2.81
  -6  -1  10   40.84    2.30
  -6   1  10   39.22    2.66
   6   1 -10   41.23    2.89
  -6   1  10   41.82    2.25
   6   1 -10   40.34    2.31
  -5  -1  10  118.83    5.45
   5  -1 -10  119.85    5.10
   5  -1 -10  116.67    5.25
   5  -1 -10  118.67    5.11
  -5  -1  10  119.20    5.18
  -5  -1  10  115.68    6.34
  -5   1  10  118.17    5.17
  -5   1  10  123.04    5.53
   5   1 -10  118.89    6.40
   4  -1 -10   11.18    1.10
  -4  -1  10   15.99    1.72
   4  -1 -10   14.26    1.37
   4  -1 -10   13.03    1.21
  -4  -1  10   11.90    1.40
  -4  -1  10   13.34    1.23
  -4   1  10   13.10    1.54
  -4   1  10   12.18    1.12
  -3  -1  10   54.68    3.31
  -3  -1  10   56.10    2.98
   3  -1 -10   55.52    2.93
  -3  -1  10   55.33    3.44
  -3  -1  10   56.16    2.73
  -3  -1  10   56.06    2.96
   3  -1 -10   56.54    2.73
   3  -1 -10   53.97    2.70
  -3   1  10   56.04    2.68
  -3   1  10   55.64    2.84
  -3   1  10   51.24    3.16
  -2  -1  10   35.58    2.52
  -2  -1  10   39.94    2.75
  -2  -1  10   37.26    2.17
  -2  -1  10   36.57    2.24
   2  -1 -10   38.50    2.00
   2  -1 -10   35.27    1.96
  -2  -1  10   35.31    1.96
   2  -1 -10   31.98    2.25
   2   1 -10   34.51    1.72
  -2   1  10   35.14    2.17
  -2   1  10   34.48    2.53
  -2   1  10   37.12    1.94
  -1  -1  10    9.35    1.00
   1  -1 -10    9.16    0.95
   1  -1 -10    9.47    1.04
  -1  -1  10   11.26    1.41
   1  -1 -10    7.98    0.93
  -1  -1  10    9.98    1.35
  -1  -1  10    8.57    1.05
  -1  -1  10   10.93    1.34
  -1   1  10    7.93    1.23
  -1   1  10    8.49    1.18
   1   1 -10    8.66    0.76
  -1   1  10    8.48    0.94
   0  -1  10    0.11    0.52
   0  -1  10    1.51    0.94
   0  -1  10   -0.01    0.36
   0  -1 -10    0.45    0.67
   0  -1 -10    0.50    0.41
   0  -1  10    0.12    0.42
   0  -1  10   -0.24    0.92
   0  -1 -10   -0.39    0.37
   0   1 -10    0.09    0.30
   0   1  10    0.10    0.65
   0   1  10    0.73    0.40
   0   1  10   -0.08    0.72
   1  -1  10    1.17    0.56
   1  -1  10    0.57    0.41
   1  -1  10    1.41    0.98
  -1  -1 -10    0.15    0.70
  -1  -1 -10    0.11    0.32
   1  -1  10    0.11    0.94
  -1  -1 -10    0.70    0.48
   1  -1  10    0.67    0.62
   1   1  10    0.55    0.80
   1   1  10    0.28    0.75
   1   1  10    0.15    0.40
  -1   1 -10    0.17    0.32
   1   1  10    0.93    0.71
   2  -1  10   22.73    2.03
  -2  -1 -10   22.02    1.57
   2  -1  10   19.27    1.64
   2  -1  10   24.13    2.25
   2  -1  10   21.20    2.06
   2  -1  10   22.84    1.48
  -2  -1 -10   20.60    2.04
   2   1  10   21.05    1.45
   2   1  10   23.86    2.14
   2   1  10   21.50    1.93
   2   1  10   21.94    1.89
  -2   1 -10   21.78    1.36
   3  -1  10   85.24    3.83
  -3  -1 -10   81.07    3.95
  -3  -1 -10   86.60    4.22
   3  -1  10   78.46    4.87
   3  -1  10   93.12    4.23
   3  -1  10   78.55    4.23
   3   1  10   84.85    4.11
   3   1  10   78.35    3.69
  -3   1 -10   82.14    3.72
   3   1  10   86.55    4.28
   3   1  10   87.47    4.94
   4  -1  10    2.42    1.04
   4  -1  10    1.73    0.56
   4  -1  10    1.81    0.94
  -4  -1 -10    0.10    0.86
   4  -1  10    0.77    1.04
  -4   1 -10    2.62    0.65
   4   1  10    1.46    0.51
   4   1  10    2.88    1.02
   4   1  10    3.92    1.13
   5  -1  10  140.18    5.94
   5  -1  10  134.29    5.90
   5  -1  10  137.26    6.24
  -5  -1 -10  134.82    6.14
   5  -1  10  124.29    7.47
  -5   1 -10  123.47    5.73
  -5   1 -10  140.42    5.73
   5   1  10  140.70    7.36
   5   1  10  137.10    6.24
   6  -1  10   37.90    2.68
   6  -1  10   38.24    2.23
   6  -1  10   29.62    2.89
  -6  -1 -10   38.69    2.57
  -6   1 -10   39.10    2.17
   6   1  10   37.50    2.99
   6   1  10   36.40    2.63
  -6   1 -10   35.32    2.21
   7  -1  10   27.50    1.85
   7  -1  10   27.55    2.34
  -7  -1 -10   27.28    2.20
   7  -1  10   19.20    2.43
  -7   1 -10   29.84    1.96
   7   1  10   27.40    2.49
   7   1  10   31.28    2.37
   8  -1  10    4.15    1.39
   8  -1  10    5.44    1.35
   8  -1  10    4.58    0.85
  -8  -1 -10    7.08    1.16
  -8   1 -10    5.09    0.86
   8   1  10    4.23    1.24
   8   1  10    5.61    1.27
   9  -1  10    1.58    1.14
  -9  -1 -10    0.07    0.90
   9  -1  10   -0.44    0.95
   9  -1  10   -0.04    0.63
   9   1  10    0.96    0.97
   9   1  10   -0.37    0.80
 -10  -1 -10    0.77    0.81
  10  -1  10    1.84    1.22
  10  -1  10    0.76    1.08
  10  -1  10    4.00    1.01
  10   1  10    3.11    1.08
  10   1  10    2.17    1.14
  10  -2 -10    7.26    1.34
  10  -2 -10    7.02    1.17
 -10  -2  10    6.28    1.58
  10   2 -10    7.00    1.45
   9  -2 -10   37.61    2.58
   9  -2 -10   36.33    2.52
  -9  -2  10   37.67    3.03
   9  -2 -10   32.93    2.24
   9   2 -10   33.74    2.83
  -9   2  10   38.68    2.76
  -9   2  10   33.68    2.14
  -8  -2  10   13.91    1.80
   8  -2 -10   16.47    1.82
   8  -2 -10   16.36    1.52
   8  -2 -10   17.87    1.64
  -8   2  10   15.79    1.38
   8   2 -10   13.57    1.75
  -8   2  10   17.43    1.91
   7  -2 -10   34.62    2.16
  -7  -2  10   33.01    2.70
   7  -2 -10   32.39    2.25
   7  -2 -10   37.49    2.37
  -7  -2  10   34.37    2.63
  -7   2  10   32.84    1.94
   7   2 -10   32.63    2.64
  -7   2  10   32.54    2.51
   6  -2 -10    4.92    0.99
   6  -2 -10    4.95    0.89
  -6  -2  10    8.22    1.48
  -6  -2  10    5.07    1.25
   6  -2 -10    5.59    1.01
   6   2 -10    4.61    1.12
  -6   2  10    4.76    0.74
  -6   2  10    4.94    1.13
  -5  -2  10    0.15    0.54
  -5  -2  10    0.84    0.91
   5  -2 -10    0.06    0.63
   5  -2 -10    0.90    0.59
   5  -2 -10    0.58    0.52
   5   2 -10    0.17    0.54
  -5   2  10    0.58    0.42
  -5   2  10    0.18    0.68
   4  -2 -10    0.96    0.51
   4  -2 -10    0.84    0.63
  -4  -2  10    0.76    0.64
  -4  -2  10    0.11    0.85
   4  -2 -10    1.57    0.64
  -4   2  10    0.14    0.63
  -4   2  10    0.39    0.39
  -4   2  10    1.07    0.74
  -3  -2  10   54.92    3.34
  -3  -2  10   49.57    3.34
   3  -2 -10   53.08    2.66
   3  -2 -10   49.57    2.63
   3  -2 -10   51.61    2.90
  -3   2  10   49.11    2.41
  -3   2  10   51.97    3.06
  -3   2  10   50.28    2.81
   2  -2 -10   16.23    1.40
  -2  -2  10   15.10    1.63
  -2  -2  10   17.24    1.80
   2  -2 -10   13.82    1.31
   2  -2 -10   14.20    1.29
  -2   2  10   16.07    1.10
  -2   2  10   14.83    1.53
  -2   2  10   15.90    1.65
   1  -2 -10   62.18    2.91
  -1  -2  10   56.57    3.31
  -1  -2  10   61.05    3.61
   1  -2 -10   65.23    3.04
  -1  -2  10   59.61    3.80
   1  -2 -10   60.38    3.23
  -1   2  10   62.04    3.32
  -1   2  10   60.88    3.22
   0  -2 -10   20.13    1.43
   0  -2  10   19.87    2.07
   0  -2  10   21.00    1.90
   0  -2 -10   17.72    1.45
   0  -2  10   20.82    1.42
   0  -2  10   19.61    1.92
   0  -2 -10   20.60    1.95
   0   2  10   20.06    2.02
   0   2  10   21.01    1.78
   1  -2  10   34.59    2.67
   1  -2  10   36.14    2.01
  -1  -2 -10   35.46    2.16
   1  -2  10   36.29    2.64
  -1  -2 -10   39.14    2.07
  -1  -2 -10   39.79    2.50
   1  -2  10   41.01    2.70
   1   2  10   34.74    2.42
   1   2  10   36.55    2.46
  -2  -2 -10   48.58    2.43
   2  -2  10   42.19    2.99
   2  -2  10   49.87    2.47
  -2  -2 -10   49.14    2.91
   2  -2  10   46.00    3.25
   2  -2  10   50.91    3.04
   2   2  10   49.09    2.93
   2   2  10   47.02    2.86
  -3  -2 -10   31.35    2.42
   3  -2  10   29.36    2.36
   3  -2  10   32.12    2.64
  -3  -2 -10   33.06    1.93
   3  -2  10   35.04    1.95
   3  -2  10   33.74    2.65
   3   2  10   31.00    2.37
   4  -2  10    2.54    1.00
  -4  -2 -10    3.20    0.72
   4  -2  10    3.12    1.06
   4  -2  10    4.68    1.39
   4  -2  10    2.94    0.64
  -4  -2 -10    2.10    0.90
  -4   2 -10    3.33    0.92
   4   2  10    4.20    1.12
  -4   2 -10    2.72    0.49
   5  -2  10    2.98    1.04
   5  -2  10    2.84    0.71
   5  -2  10    2.77    1.13
  -5  -2 -10    2.17    0.69
  -5  -2 -10    3.36    1.04
   5  -2  10    3.58    1.39
   5   2  10    4.94    1.16
  -5   2 -10    3.13    0.90
   5   2  10    2.76    0.99
  -5   2 -10    2.89    0.56
  -6  -2 -10   18.08    1.85
   6  -2  10   17.74    2.46
   6  -2  10   27.34    2.41
   6  -2  10   18.84    1.78
   6  -2  10   18.74    1.68
  -6   2 -10   17.49    1.76
  -6   2 -10   18.64    1.33
   6   2  10   19.55    1.96
   6   2  10   18.88    1.98
   7  -2  10   19.71    2.24
   7  -2  10   17.40    2.39
   7  -2  10   18.27    1.64
  -7  -2 -10   18.18    1.88
   7   2  10   18.43    2.03
   7   2  10   19.63    1.96
  -7   2 -10   17.78    1.36
   8  -2  10   27.74    1.93
   8  -2  10   21.22    2.61
   8  -2  10   25.88    2.56
  -8  -2 -10   28.71    2.46
   8   2  10   21.68    2.31
  -8   2 -10   23.99    1.69
   8   2  10   29.49    2.31
   9  -2  10   27.53    2.60
   9  -2  10   16.87    2.58
   9  -2  10   24.99    1.94
  -9  -2 -10   34.50    2.55
  -9   2 -10   23.72    1.75
   9   2  10   36.00    2.52
   9   2  10   27.17    2.57
   9  -3 -10    0.76    1.09
   9  -3 -10    0.77    0.77
  -9  -3  10    1.10    0.92
   9  -3 -10    1.23    0.83
   9   3 -10    0.88    0.79
  -9   3  10    1.59    0.93
   8  -3 -10   12.08    1.53
   8  -3 -10   10.37    1.50
  -8  -3  10    9.18    1.84
   8  -3 -10   11.49    1.58
  -8   3  10   11.35    1.64
   8   3 -10   10.12    1.73
   7  -3 -10   -0.77    0.57
   7  -3 -10    0.55    0.67
   7  -3 -10    0.06    0.84
  -7  -3  10    0.10    0.70
  -7   3  10    0.32    0.73
   7   3 -10   -0.30    0.58
   6  -3 -10   61.58    3.38
  -6  -3  10   58.13    4.09
   6  -3 -10   66.53    3.35
  -6  -3  10   57.74    3.58
   6  -3 -10   65.23    3.33
   6   3 -10   61.47    4.12
  -6   3  10   60.63    3.56
  -5  -3  10    3.65    1.05
  -5  -3  10    4.23    1.28
   5  -3 -10    5.23    1.04
   5  -3 -10    2.50    0.77
  -5   3  10    3.14    0.94
   5   3 -10    3.54    1.07
   4  -3 -10   90.18    4.16
  -4  -3  10   92.23    4.77
   4  -3 -10   89.48    4.36
  -4  -3  10   88.55    5.32
  -4   3  10   90.75    4.55
  -4   3  10   88.36    4.44
  -3  -3  10   -0.34    1.00
   3  -3 -10    0.59    0.54
   3  -3 -10   -0.17    0.70
  -3  -3  10    0.58    0.63
  -3   3  10    0.31    0.77
  -3   3  10    0.18    0.70
   2  -3 -10    7.23    1.11
  -2  -3  10    9.48    1.51
   2  -3 -10    7.78    1.05
  -2  -3  10    9.06    1.54
  -2   3  10    6.70    1.20
  -2   3  10    8.28    1.30
   1  -3 -10    7.65    1.04
   1  -3 -10    7.45    1.12
  -1  -3  10    8.75    1.51
  -1  -3  10    7.27    1.34
  -1   3  10    7.58    1.25
  -1   3  10    7.49    1.20
   0  -3  10   -2.69    1.00
   0  -3 -10    0.22    0.54
   0  -3 -10    0.48    0.74
   0  -3  10   -0.22    0.84
   0  -3  10    0.29    0.59
   0   3 -10   -0.36    0.76
   0   3  10   -0.08    0.72
   0   3  10    0.65    0.64
   1  -3  10    1.01    0.71
   1  -3  10    1.22    1.18
   1  -3  10    1.57    0.94
  -1  -3 -10    0.75    0.75
  -1  -3 -10    1.49    0.63
   1   3  10    1.39    0.70
   1   3  10    2.25    0.91
  -1   3 -10    1.91    0.95
   2  -3  10   28.77    2.74
   2  -3  10   31.47    2.65
   2  -3  10   31.94    2.49
  -2  -3 -10   35.14    2.08
  -2  -3 -10   35.05    2.43
   2   3  10   37.01    2.49
  -2   3 -10   34.10    2.43
   2   3  10   32.01    2.25
   3  -3  10    4.08    1.13
   3  -3  10    3.58    1.10
  -3  -3 -10    2.83    0.90
  -3  -3 -10    3.89    0.85
   3  -3  10    2.42    1.42
  -3   3 -10    2.02    0.91
   3   3  10    2.74    1.01
  -4  -3 -10   86.81    4.18
   4  -3  10   78.48    4.53
   4  -3  10   69.22    4.89
   4  -3  10   81.26    4.13
  -4  -3 -10   76.70    3.72
  -4   3 -10   83.83    4.12
   4   3  10   85.57    4.36
   5  -3  10    8.33    1.41
   5  -3  10    9.09    1.07
   5  -3  10   11.06    1.83
  -5  -3 -10    9.79    1.38
   5  -3  10    8.52    1.80
  -5  -3 -10    8.73    1.18
  -5   3 -10   12.48    1.48
   5   3  10   12.86    1.80
   6  -3  10   45.47    3.45
   6  -3  10   35.04    3.49
  -6  -3 -10   53.60    3.27
   6  -3  10   50.06    2.80
  -6  -3 -10   51.17    2.72
   6  -3  10   46.83    3.04
   6   3  10   52.06    3.17
  -6   3 -10   45.03    2.92
  -7  -3 -10    1.76    0.79
   7  -3  10    2.39    1.35
   7  -3  10    0.80    0.77
  -7  -3 -10    2.15    1.18
   7  -3  10    0.30    1.37
   7   3  10    1.72    0.99
  -7   3 -10    0.70    0.92
  -8  -3 -10    1.50    1.33
   8  -3  10    1.57    1.23
   8  -3  10    1.40    1.50
   8  -3  10    1.11    0.82
   8   3  10    2.83    1.13
   7  -4 -10   37.54    2.56
  -7  -4  10   31.70    3.05
   7  -4 -10   37.16    2.62
  -7   4  10   40.18    2.88
   7   4 -10   35.60    3.10
  -6  -4  10    0.17    0.77
   6  -4 -10   -0.73    0.87
   6  -4 -10    0.75    0.67
   6   4 -10    0.26    0.73
  -6   4  10    1.43    0.92
   5  -4 -10    2.65    0.89
  -5  -4  10    1.84    0.94
   5  -4 -10    2.60    0.95
  -5  -4  10    1.47    1.36
  -5   4  10    2.38    0.88
   5   4 -10    2.64    1.01
  -5   4  10    4.02    1.15
   4  -4 -10    1.64    0.70
  -4  -4  10    1.75    1.27
  -4  -4  10   -0.01    0.70
   4  -4 -10    0.37    0.84
  -4   4  10    0.86    0.77
  -4   4  10    0.98    0.86
  -3  -4  10    1.29    0.85
   3  -4 -10    1.48    0.88
  -3  -4  10    1.98    1.29
   3  -4 -10    2.13    0.76
  -3   4  10    1.20    0.79
  -3   4  10    2.14    1.01
   2  -4 -10    2.43    0.92
   2  -4 -10    2.13    0.73
  -2  -4  10    3.76    1.06
  -2  -4  10    2.00    1.23
  -2   4  10    2.65    0.91
  -2   4  10    4.85    1.26
  -1  -4  10   90.08    4.73
   1  -4 -10   86.91    4.09
  -1  -4  10   89.74    5.36
   1   4 -10   89.37    4.61
  -1   4  10   82.27    4.50
  -1   4  10   91.33    4.49
   0  -4  10   14.51    1.86
   0  -4  10   16.64    1.89
   0  -4 -10   17.24    1.55
   0  -4  10   13.42    1.97
   0   4 -10   16.68    1.83
   0   4  10   19.66    1.93
   0   4  10   18.62    1.86
   1  -4  10   58.79    4.22
   1  -4  10   69.18    3.85
  -1  -4 -10   71.28    3.41
   1  -4  10   58.07    3.80
   1   4  10   69.55    3.82
   1   4  10   67.13    3.58
  -1   4 -10   70.66    3.77
   2  -4  10    2.01    1.34
   2  -4  10    2.65    1.12
  -2  -4 -10    1.49    0.72
   2  -4  10    2.96    1.00
   2   4  10    1.58    0.89
  -2   4 -10    0.90    0.93
   3  -4  10   10.52    1.82
  -3  -4 -10   14.17    1.55
   3  -4  10   11.71    1.65
   3  -4  10   15.55    2.08
   3   4  10   13.18    1.82
  -3   4 -10   12.18    1.59
   4  -4  10   -0.31    0.77
   4  -4  10   -0.66    1.23
  -4  -4 -10    0.31    0.68
   4  -4  10    0.95    1.02
  -4   4 -10   -1.24    0.78
   4   4  10    0.77    0.85
   5  -4  10   -0.29    1.35
   5  -4  10    0.40    0.90
  -5  -4 -10    1.01    0.79
   5  -4  10    0.34    1.00
   5   4  10    0.57    0.90
  -5   4 -10   -0.06    0.87
   6  -4  10    0.01    1.05
  -6  -4 -10   -0.30    0.68
   6  -4  10   -0.02    1.07
   6  -4  10   -1.96    1.39
  -6   4 -10   -0.11    0.93
   6   4  10    0.40    0.86
  -7  -4 -10   37.85    2.46
   7  -4  10   39.58    2.91
   7  -4  10   24.16    3.15
   7  -4  10   31.25    3.14
   7  -4  10   36.07    2.57
  -7   4 -10   36.59    2.79
   7   4  10   34.75    2.79
   5  -5 -10   16.61    1.80
  -5  -5  10   16.11    2.32
  -5   5  10   14.06    1.86
  -4  -5  10   38.08    3.32
   4  -5 -10   38.77    2.51
  -4  -5  10   36.82    3.16
  -4   5  10   35.44    2.87
  -4   5  10   38.85    2.86
  -3  -5  10   19.99    2.45
   3  -5 -10   18.10    1.67
  -3  -5  10   18.17    2.15
  -3   5  10   16.69    1.95
  -3   5  10   22.35    2.23
  -2  -5  10   13.89    2.04
  -2  -5  10   10.79    1.83
   2  -5 -10   14.97    1.60
  -2   5  10   12.71    1.81
  -2   5  10   14.59    1.80
   2   5 -10   10.26    1.76
  -1  -5  10    2.54    1.44
   1  -5 -10    3.37    0.85
  -1  -5  10    4.44    1.27
  -1   5  10    2.98    1.21
  -1   5  10    4.81    1.13
   1   5 -10    2.79    1.27
   0  -5  10    2.20    0.96
   0  -5 -10    1.11    0.71
   0  -5  10    1.53    1.21
   0   5  10    1.20    1.07
   0   5  10    1.18    0.77
   0   5 -10    0.94    1.04
  -1  -5 -10    4.93    1.02
   1  -5  10    3.61    1.16
   1  -5  10    5.27    1.45
   1  -5  10    3.21    1.44
   1   5  10    3.53    1.21
  -1   5 -10    2.10    1.14
   2  -5  10    6.69    1.67
   2  -5  10    9.47    1.69
   2  -5  10   13.43    1.88
  -2  -5 -10    8.81    1.25
   2   5  10    9.86    1.80
  -2   5 -10    7.44    1.48
   3  -5  10   13.12    2.11
  -3  -5 -10   23.03    1.92
   3  -5  10   17.99    2.32
   3  -5  10   17.56    2.12
   3   5  10   17.45    2.17
  -3   5 -10   16.50    1.96
  -4  -5 -10   31.09    2.34
   4  -5  10   26.84    2.80
   4  -5  10   31.38    2.65
   4  -5  10   23.13    2.66
  -4   5 -10   28.28    2.56
   4   5  10   32.62    2.66
  -9   0  11   19.02    1.67
  -9   0  11   23.20    2.26
   9   0 -11   19.69    2.08
   8   0 -11    0.03    0.40
  -8   0  11    0.17    0.58
  -8   0  11    0.50    0.75
   8   0 -11   -0.56    0.50
   7   0 -11   88.07    4.31
  -7   0  11   94.11    4.67
  -7   0  11   92.05    4.32
   7   0 -11   92.65    4.05
  -6   0  11    0.13    0.46
   6   0 -11   -0.61    0.45
  -6   0  11   -0.37    0.72
   6   0 -11    0.48    0.40
  -5   0  11   48.29    3.03
   5   0 -11   46.66    2.35
  -5   0  11   45.26    2.51
   5   0 -11   48.04    2.59
  -4   0  11    0.23    0.44
   4   0 -11    0.14    0.34
  -4   0  11   -0.06    0.78
   3   0 -11   10.42    0.97
  -3   0  11   11.35    1.35
  -3   0  11   14.19    1.67
  -3   0  11   10.97    1.12
  -2   0  11   -0.11    0.53
  -2   0  11    0.07    0.67
  -2   0  11    0.37    0.41
  -2   0  11    0.51    0.92
   2   0 -11    0.03    0.34
   1   0 -11   28.70    1.66
  -1   0  11   29.69    2.08
  -1   0  11   28.87    1.71
   1   0 -11   24.51    2.00
  -1   0  11   26.66    2.47
  -1   0  11   26.77    2.13
   0   0  11   -0.19    0.40
   0   0 -11   -0.08    0.38
   0   0  11    0.21    0.77
   0   0  11   -0.52    0.89
   0   0 -11   -0.06    0.66
   0   0  11   -0.43    0.59
   1   0  11  383.15   14.99
   1   0  11  378.83   15.28
  -1   0 -11  373.06   14.83
  -1   0 -11  380.06   15.32
   1   0  11  382.44   15.30
   1   0  11  404.01   18.35
   2   0  11   -0.37    0.90
  -2   0 -11   -0.65    0.66
  -2   0 -11    0.14    0.49
   2   0  11    0.11    0.70
   2   0  11   -0.15    0.40
   2   0  11    0.63    0.91
   3   0  11   74.98    3.57
   3   0  11   75.56    4.11
   3   0  11   81.47    4.03
  -3   0 -11   72.45    3.63
  -3   0 -11   76.20    3.71
   3   0  11   78.32    4.75
  -4   0 -11   -0.10    0.63
   4   0  11   -0.29    0.93
  -4   0 -11   -0.17    0.59
   4   0  11    0.78    0.95
   4   0  11    0.61    0.94
   4   0  11   -0.11    0.53
   5   0  11    4.46    1.20
  -5   0 -11    4.26    0.88
   5   0  11    4.53    1.36
  -5   0 -11    2.15    0.79
   5   0  11    3.02    0.69
  -6   0 -11   -0.11    0.67
   6   0  11    0.48    0.90
   6   0  11   -0.02    0.54
   6   0  11    0.63    0.95
  -7   0 -11    1.46    0.71
   7   0  11    2.04    1.11
   7   0  11    2.46    1.06
   7   0  11    0.73    0.57
  -8   0 -11    1.17    0.76
   8   0  11    0.34    0.95
   8   0  11   -0.02    0.96
  -9   0 -11   70.69    3.69
   9   0  11   71.54    4.14
   9  -1 -11    1.20    0.84
  -9  -1  11    0.87    0.68
   9  -1 -11    0.88    0.59
  -9   1  11    1.65    0.84
   9   1 -11    0.69    0.66
  -9   1  11    0.69    0.68
   8  -1 -11    6.11    1.17
  -8  -1  11    6.36    1.02
  -8  -1  11    6.00    1.26
   8  -1 -11    4.72    0.88
  -8   1  11    7.33    1.34
  -8   1  11    6.85    1.03
   8   1 -11    6.37    1.31
  -7  -1  11   -0.61    0.46
   7  -1 -11    0.12    0.59
  -7  -1  11    0.22    0.77
   7  -1 -11    0.17    0.46
  -7  -1  11   -0.01    0.56
   7   1 -11    0.23    0.60
  -7   1  11    0.35    0.48
  -7   1  11    0.11    0.70
   6  -1 -11    1.53    0.59
  -6  -1  11    2.38    0.68
  -6  -1  11    3.42    0.99
   6  -1 -11    2.74    0.82
  -6  -1  11    0.61    0.91
   6  -1 -11    2.96    0.80
  -6   1  11    2.00    0.88
  -6   1  11    2.83    0.69
   6   1 -11    2.60    0.84
  -5  -1  11   17.40    1.89
  -5  -1  11   15.30    1.38
   5  -1 -11   16.49    1.41
  -5  -1  11   14.74    1.64
   5  -1 -11   15.32    1.56
   5  -1 -11   14.05    1.26
  -5   1  11   12.60    1.27
  -5   1  11   20.30    2.03
  -4  -1  11   44.10    3.08
   4  -1 -11   47.20    2.51
   4  -1 -11   42.90    2.62
  -4  -1  11   45.45    3.05
  -4  -1  11   44.41    2.41
   4  -1 -11   42.67    2.36
  -4   1  11   45.37    3.03
  -4   1  11   43.29    2.34
   3  -1 -11   37.81    2.07
  -3  -1  11   31.14    2.66
  -3  -1  11   32.58    1.95
  -3  -1  11   32.84    2.49
   3  -1 -11   33.50    2.28
   3  -1 -11   32.18    1.92
  -3   1  11   31.38    1.89
  -3   1  11   33.98    2.62
  -3   1  11   32.11    2.09
  -2  -1  11  187.25    7.94
  -2  -1  11  170.79    8.06
   2  -1 -11  184.18    7.79
   2  -1 -11  179.70    7.52
  -2  -1  11  187.43    7.67
  -2  -1  11  186.60    9.35
  -2  -1  11  181.91    8.07
   2  -1 -11  186.99    7.21
  -2   1  11  186.02    7.87
  -2   1  11  185.49    7.62
   2   1 -11  186.48    7.25
  -2   1  11  186.90    7.73
  -1  -1  11   18.80    1.78
  -1  -1  11   17.98    1.85
   1  -1 -11   17.93    1.53
   1  -1 -11   18.72    1.41
   1  -1 -11   18.68    1.38
  -1  -1  11   18.88    1.36
  -1  -1  11   17.82    1.50
  -1  -1  11   17.07    1.76
  -1   1  11   18.45    1.90
  -1   1  11   18.01    1.68
  -1   1  11   17.45    1.32
   1   1 -11   16.38    1.11
   0  -1  11   62.42    3.77
   0  -1  11   64.63    3.65
   0  -1  11   55.79    3.18
   0  -1 -11   58.25    3.25
   0  -1  11   58.07    3.35
   0  -1  11   59.52    2.89
   0  -1 -11   61.25    2.96
   0   1  11   59.32    3.44
   0   1  11   59.27    2.85
   0   1  11   58.15    3.21
   0   1 -11   58.10    2.69
   1  -1  11    0.42    0.68
   1  -1  11    0.66    0.96
   1  -1  11    0.59    0.44
  -1  -1 -11   -0.53    0.72
  -1  -1 -11    0.41    0.49
   1  -1  11    1.05    1.01
   1   1  11    0.57    0.82
  -1   1 -11    0.18    0.37
   1   1  11    1.75    0.96
   1   1  11    0.09    0.41
   2  -1  11    4.48    1.11
   2  -1  11    4.25    0.68
   2  -1  11    8.00    1.40
  -2  -1 -11    4.52    0.86
   2  -1  11    6.20    1.34
  -2  -1 -11    3.29    0.97
   2   1  11    4.36    0.69
   2   1  11    4.97    1.27
   2   1  11    5.86    1.23
  -2   1 -11    5.30    0.73
   2   1  11    2.86    1.05
   3  -1  11   13.68    1.75
   3  -1  11   11.45    1.17
  -3  -1 -11    8.20    1.15
  -3  -1 -11    9.83    1.30
   3  -1  11   11.13    1.68
   3  -1  11   13.08    1.58
   3   1  11   10.11    1.36
   3   1  11    8.61    1.46
   3   1  11   11.43    1.67
  -3   1 -11   10.15    1.03
   3   1  11    8.24    0.91
   4  -1  11   60.18    4.33
   4  -1  11   70.49    3.34
  -4  -1 -11   62.24    3.46
  -4  -1 -11   70.06    3.75
   4  -1  11   72.01    3.75
   4  -1  11   70.59    3.89
   4   1  11   66.20    3.10
  -4   1 -11   66.82    3.26
   4   1  11   67.53    3.83
   4   1  11   69.86    4.33
   5  -1  11   25.98    2.26
  -5  -1 -11   21.77    2.09
   5  -1  11   18.74    2.35
   5  -1  11   23.10    1.72
   5  -1  11   23.55    2.23
   5   1  11   19.78    2.04
  -5   1 -11   18.90    1.56
   5   1  11   21.22    2.25
  -6  -1 -11   59.91    3.24
   6  -1  11   54.54    2.95
   6  -1  11   62.13    3.52
   6  -1  11   47.31    3.89
   6   1  11   58.93    3.45
  -6   1 -11   51.75    2.93
   6   1  11   57.72    3.96
   7  -1  11   11.12    1.73
   7  -1  11   13.19    1.35
   7  -1  11   11.38    2.02
  -7  -1 -11   10.03    1.30
   7   1  11    9.05    1.69
  -7   1 -11    9.10    1.22
   7   1  11   13.26    1.73
  -8  -1 -11   31.86    2.36
   8  -1  11   32.92    2.08
   8  -1  11   24.50    2.80
   8  -1  11   33.91    2.65
   8   1  11   31.53    2.88
   8   1  11   36.93    2.64
   9  -1  11    3.50    0.81
   9  -1  11    4.59    1.40
  -9  -1 -11    2.71    1.06
   9  -1  11    3.51    1.42
   9   1  11    4.94    1.32
   9   1  11    1.68    1.08
   9  -2 -11   13.91    1.79
  -9  -2  11   15.19    2.28
   9  -2 -11   13.52    1.45
   9   2 -11   15.93    2.18
  -9   2  11   14.72    1.88
  -9   2  11   14.99    1.43
   8  -2 -11   21.22    1.93
   8  -2 -11   22.17    2.12
   8  -2 -11   23.50    1.81
  -8  -2  11   22.74    2.31
  -8   2  11   24.61    2.30
   8   2 -11   20.80    2.22
  -8   2  11   23.26    1.70
   7  -2 -11   10.48    1.34
  -7  -2  11   11.70    1.63
  -7  -2  11    9.90    1.80
   7  -2 -11   10.15    1.40
   7  -2 -11   10.47    1.31
  -7   2  11   10.16    1.10
   7   2 -11   10.92    1.72
  -7   2  11    9.58    1.51
   6  -2 -11   30.20    2.14
   6  -2 -11   30.44    2.23
  -6  -2  11   28.01    2.58
  -6  -2  11   26.82    2.47
   6  -2 -11   31.93    2.05
   6   2 -11   31.82    2.61
  -6   2  11   28.92    2.43
  -6   2  11   29.07    1.83
   5  -2 -11   40.00    2.58
   5  -2 -11   42.01    2.41
  -5  -2  11   41.51    3.02
   5  -2 -11   42.63    2.48
  -5  -2  11   36.91    2.89
  -5   2  11   41.15    2.18
  -5   2  11   38.52    2.77
   4  -2 -11   29.14    2.12
  -4  -2  11   25.39    2.28
   4  -2 -11   27.52    1.93
   4  -2 -11   27.58    1.83
  -4  -2  11   25.80    2.54
  -4   2  11   26.03    1.62
  -4   2  11   27.59    2.28
   3  -2 -11   11.92    1.31
   3  -2 -11   10.38    1.20
  -3  -2  11   15.09    1.81
  -3  -2  11    9.84    1.57
   3  -2 -11   12.80    1.30
  -3   2  11   12.38    1.48
  -3   2  11   10.33    1.02
  -3   2  11   11.10    1.51
   2  -2 -11    6.49    0.97
  -2  -2  11    7.52    1.35
   2  -2 -11    5.40    0.97
  -2  -2  11    9.90    1.52
   2  -2 -11    6.06    0.89
  -2   2  11    5.87    1.09
  -2   2  11    4.40    1.10
  -1  -2  11   11.87    1.66
  -1  -2  11   11.39    1.49
   1  -2 -11    8.99    1.10
  -1  -2  11   10.27    1.56
   1  -2 -11   10.69    1.23
   1  -2 -11   12.24    1.19
  -1   2  11   11.98    1.46
  -1   2  11   10.52    1.43
   0  -2 -11   58.64    3.29
   0  -2  11   60.57    3.85
   0  -2 -11   58.63    3.05
   0  -2  11   60.29    2.91
   0  -2  11   59.62    3.58
   0  -2 -11   63.77    2.93
   0  -2  11   54.20    3.35
   0   2  11   62.00    3.46
   0   2  11   56.50    3.28
  -1  -2 -11   51.04    2.50
  -1  -2 -11   44.95    2.61
   1  -2  11   46.51    3.13
   1  -2  11   42.41    3.19
   1  -2  11   47.36    2.47
  -1  -2 -11   45.93    2.86
   1  -2  11   48.25    3.05
   1   2  11   48.83    2.98
   1   2  11   45.29    2.87
  -2  -2 -11   68.00    3.06
   2  -2  11   65.36    3.62
  -2  -2 -11   61.19    3.25
   2  -2  11   60.03    3.64
   2  -2  11   63.55    3.06
   2  -2  11   56.22    3.97
  -2  -2 -11   62.17    3.45
   2   2  11   64.74    3.56
   2   2  11   58.22    3.37
   3  -2  11   30.88    2.57
   3  -2  11   30.27    2.43
  -3  -2 -11   31.68    2.51
   3  -2  11   28.10    2.59
   3  -2  11   32.23    1.94
   3   2  11   32.37    2.47
   4  -2  11   28.57    1.85
   4  -2  11   25.92    2.32
   4  -2  11   29.00    2.55
  -4  -2 -11   30.55    2.49
   4  -2  11   23.22    2.43
  -4   2 -11   26.10    1.51
   4   2  11   31.20    2.34
  -5  -2 -11    5.52    1.22
   5  -2  11    7.25    1.32
   5  -2  11    7.45    1.59
   5  -2  11    5.04    0.87
   5  -2  11   10.86    1.80
   5   2  11    9.91    1.52
  -6  -2 -11   -0.84    1.03
   6  -2  11    0.41    1.09
   6  -2  11    0.00    0.66
   6  -2  11   -0.78    1.18
   6   2  11   -0.37    0.74
   6   2  11    1.82    0.96
  -6   2 -11    0.22    0.48
   7  -2  11    2.77    1.36
  -7  -2 -11    4.79    1.24
   7  -2  11    3.97    0.95
   7  -2  11    3.56    1.34
   7   2  11    3.72    1.20
  -7   2 -11    2.05    0.63
   7   2  11    7.53    1.47
  -8  -2 -11    6.96    1.34
   8  -2  11    5.00    1.56
   8  -2  11    4.97    0.99
   8  -2  11    2.17    1.28
   8   2  11    7.47    1.48
  -8   2 -11    4.72    0.84
   8   2  11    4.10    1.25
   8  -3 -11    3.15    1.18
  -8  -3  11    5.38    1.42
   8  -3 -11    4.21    1.09
   8  -3 -11    5.38    1.12
   8   3 -11    4.52    1.25
  -8   3  11    5.13    1.31
   7  -3 -11    0.37    0.69
   7  -3 -11    0.18    0.71
   7  -3 -11   -0.44    0.93
  -7  -3  11    0.45    0.76
  -7   3  11    1.78    0.97
   7   3 -11    0.04    0.67
  -6  -3  11    3.00    1.32
   6  -3 -11    4.66    1.04
   6  -3 -11    3.40    1.07
  -6  -3  11    4.07    1.24
   6  -3 -11    4.46    1.00
  -6   3  11    4.89    1.19
   6   3 -11    4.21    1.17
   5  -3 -11   18.71    1.70
   5  -3 -11   18.47    1.93
   5  -3 -11   19.98    1.75
  -5  -3  11   22.34    2.27
  -5  -3  11   18.46    2.05
  -5   3  11   20.40    2.07
   4  -3 -11    0.20    0.59
   4  -3 -11   -0.01    0.76
  -4  -3  11    0.47    0.64
  -4  -3  11    0.48    1.12
  -4   3  11    0.36    0.70
  -4   3  11    0.53    0.79
  -3  -3  11   76.45    4.82
  -3  -3  11   72.43    4.37
   3  -3 -11   80.26    3.99
   3  -3 -11   78.84    3.75
  -3   3  11   74.23    4.02
  -3   3  11   80.60    4.18
  -2  -3  11    2.64    1.04
   2  -3 -11    2.89    0.91
   2  -3 -11    4.45    0.88
  -2  -3  11    3.86    1.30
  -2   3  11    4.59    1.09
  -2   3  11    4.01    1.06
  -1  -3  11   75.72    4.31
   1  -3 -11   77.45    3.67
   1  -3 -11   78.61    3.97
  -1  -3  11   73.83    4.74
  -1   3  11   81.08    4.13
  -1   3  11   76.40    4.03
   0  -3 -11   14.30    1.45
   0  -3  11   15.41    1.87
   0  -3 -11   12.77    1.42
   0  -3  11   14.60    1.94
   0  -3  11   13.32    1.69
   0   3  11   13.33    1.56
   0   3  11   15.16    1.77
  -1  -3 -11    6.55    1.15
  -1  -3 -11    8.56    1.16
   1  -3  11    7.45    1.42
   1  -3  11    7.09    1.38
   1  -3  11    5.36    1.50
   1   3  11    6.95    1.20
   1   3  11   10.29    1.54
  -2  -3 -11    3.22    0.79
   2  -3  11    3.13    1.15
  -2  -3 -11    1.49    0.88
   2  -3  11    2.01    1.29
   2  -3  11    1.93    0.92
   2   3  11    1.99    0.92
  -2   3 -11    1.60    0.91
  -3  -3 -11   14.65    1.47
   3  -3  11   13.86    1.76
   3  -3  11   13.64    2.02
  -3  -3 -11   14.16    1.56
   3  -3  11   14.47    2.07
  -3   3 -11   15.89    1.71
   3   3  11   15.92    1.92
   4  -3  11   -0.13    1.29
  -4  -3 -11    1.07    0.96
   4  -3  11    1.13    0.59
  -4  -3 -11    1.21    0.73
   4  -3  11    2.18    1.10
   4  -3  11    2.29    1.04
  -4   3 -11    0.83    0.89
   4   3  11    2.32    1.04
  -5  -3 -11   40.08    2.91
   5  -3  11   38.95    3.15
   5  -3  11   39.02    2.35
   5  -3  11   38.51    2.79
   5  -3  11   30.56    3.04
  -5  -3 -11   36.57    2.32
  -5   3 -11   32.10    2.58
   5   3  11   42.34    2.86
   6  -3  11   -1.19    0.95
   6  -3  11    0.74    0.74
  -6  -3 -11   -0.27    1.08
   6  -3  11   -0.39    1.34
   6  -3  11    0.07    1.08
   6   3  11    1.61    0.98
  -6   3 -11   -0.04    0.92
   7  -3  11   37.55    3.13
  -7  -3 -11   39.54    3.20
   7  -3  11   36.46    2.51
  -7   3 -11   32.75    2.66
   7   3  11   34.75    2.76
   6  -4 -11   39.92    2.67
   6  -4 -11   40.08    2.79
  -6  -4  11   39.82    3.33
  -6  -4  11   40.54    3.33
  -6   4  11   40.10    2.93
   5  -4 -11    4.46    1.06
   5  -4 -11    5.70    1.24
  -5  -4  11    2.75    1.49
  -5  -4  11    5.25    1.37
  -5   4  11    4.92    1.21
  -5   4  11    4.75    1.32
   4  -4 -11   10.86    1.46
  -4  -4  11   11.76    1.93
  -4  -4  11    9.78    1.77
   4  -4 -11   10.73    1.44
  -4   4  11    8.53    1.47
  -4   4  11   10.62    1.62
  -3  -4  11   -0.25    0.66
   3  -4 -11   -0.59    0.84
  -3  -4  11   -0.87    1.31
   3  -4 -11   -0.65    0.61
  -3   4  11    0.92    0.89
  -3   4  11    1.25    0.77
   2  -4 -11    2.85    1.01
  -2  -4  11    0.27    1.27
  -2  -4  11    2.32    1.01
   2  -4 -11    2.33    0.79
  -2   4  11    2.00    0.83
  -2   4  11    4.21    1.21
  -1  -4  11    3.60    1.10
  -1  -4  11    1.95    1.28
   1  -4 -11    2.79    0.79
   1  -4 -11    2.31    0.98
  -1   4  11    1.89    0.86
  -1   4  11    4.03    1.21
   0  -4 -11   44.92    2.65
   0  -4 -11   49.40    2.97
   0  -4  11   43.51    3.18
   0  -4  11   39.97    3.31
   0   4 -11   45.25    3.07
   0   4  11   46.60    3.07
   0   4  11   46.15    2.93
   1  -4  11    0.73    0.78
   1  -4  11   -1.02    1.34
  -1  -4 -11   -0.06    0.63
   1  -4  11    0.70    1.07
  -1   4 -11    1.80    1.03
   1   4  11    0.61    0.95
   1   4  11    0.38    0.65
   2  -4  11   66.48    3.85
  -2  -4 -11   71.12    3.46
   2  -4  11   55.00    4.25
   2  -4  11   56.89    4.00
  -2   4 -11   67.23    3.78
   2   4  11   71.59    3.93
   3  -4  11    8.72    1.55
  -3  -4 -11    6.11    1.13
   3  -4  11    4.77    1.39
   3  -4  11    2.63    1.56
   3   4  11    7.30    1.44
  -3   4 -11    7.43    1.40
   4  -4  11   26.02    2.42
  -4  -4 -11   27.41    2.12
   4  -4  11   30.28    3.05
   4  -4  11   22.16    2.52
  -4   4 -11   23.33    2.32
   4   4  11   29.56    2.46
   5  -4  11    0.68    0.98
  -5  -4 -11    0.38    0.79
   5  -4  11   -1.18    0.98
   5  -4  11    1.07    1.64
  -5   4 -11   -0.11    0.92
   5   4  11    1.36    0.93
   6  -4  11    0.92    1.23
   6  -4  11   -2.03    1.49
  -6  -4 -11    0.43    0.81
   6  -4  11    0.03    1.18
   6   4  11    2.81    1.13
  -6   4 -11    0.12    1.00
  -3  -5  11   41.44    3.54
   3  -5 -11   49.92    2.93
  -3   5  11   46.87    3.21
  -2  -5  11   17.63    2.36
  -2  -5  11   13.99    2.17
   2  -5 -11   18.31    1.72
  -2   5  11   18.37    2.22
  -2   5  11   14.19    1.85
  -1  -5  11   13.43    2.00
  -1  -5  11   10.87    1.99
   1  -5 -11   14.02    1.59
   1   5 -11   15.20    2.02
  -1   5  11    9.96    1.58
  -1   5  11   13.18    1.98
   0  -5  11   13.12    2.03
   0  -5 -11   17.20    1.76
   0  -5  11   17.28    2.24
   0   5  11   14.86    2.10
   0   5 -11   18.48    2.14
   0   5  11   10.65    1.53
   1  -5  11    1.68    1.05
  -1  -5 -11    0.29    0.69
   1  -5  11    0.92    1.22
   1   5  11    0.83    0.97
  -1   5 -11    0.12    1.09
  -2  -5 -11    1.46    0.78
   2  -5  11    1.35    1.22
   2  -5  11    1.10    1.59
   2  -5  11    1.26    1.09
   2   5  11    3.12    1.21
  -2   5 -11    1.08    1.13
   9   0 -12    0.01    0.66
  -9   0  12    0.14    0.69
  -8   0  12   19.98    1.69
   8   0 -12   17.41    1.89
  -8   0  12   20.26    2.21
   7   0 -12   -0.03    0.58
  -7   0  12    0.73    0.76
   7   0 -12    0.34    0.43
  -7   0  12   -0.44    0.54
  -6   0  12   74.91    4.12
  -6   0  12   79.00    3.75
   6   0 -12   74.92    3.48
   5   0 -12    0.42    0.40
  -5   0  12    1.34    0.87
  -5   0  12   -0.33    0.43
  -4   0  12  102.74    4.58
  -4   0  12  101.54    4.99
   4   0 -12   97.13    4.37
   3   0 -12    0.03    0.36
  -3   0  12    0.59    0.91
  -3   0  12   -0.40    0.38
   2   0 -12    2.79    0.61
  -2   0  12    3.81    0.93
  -2   0  12    3.40    0.63
  -2   0  12    5.10    1.31
  -1   0  12   -0.51    0.37
  -1   0  12    0.27    0.64
  -1   0  12    0.34    0.76
   1   0 -12    0.51    0.45
  -1   0  12    1.14    0.94
   0   0  12   29.00    2.24
   0   0 -12   28.93    1.78
   0   0  12   31.10    2.41
   0   0  12   27.82    1.77
   0   0  12   27.38    2.60
   0   0 -12   27.88    1.97
   1   0  12   -0.49    0.84
   1   0  12    0.19    0.93
   1   0  12   -0.25    0.62
  -1   0 -12   -0.43    0.43
  -1   0 -12   -0.24    0.61
   1   0  12    0.16    0.42
   2   0  12   57.72    3.80
   2   0  12   51.34    3.35
   2   0  12   55.85    2.83
  -2   0 -12   59.81    3.00
  -2   0 -12   53.85    2.89
   2   0  12   56.16    3.46
   3   0  12   -0.71    0.84
   3   0  12    0.18    0.49
  -3   0 -12    0.01    0.59
  -3   0 -12   -0.05    0.63
   3   0  12   -0.52    0.79
   3   0  12    0.48    0.98
  -4   0 -12  102.96    4.57
   4   0  12  104.25    5.11
   4   0  12   91.89    4.49
   4   0  12   93.36    5.92
  -4   0 -12   90.80    4.56
   4   0  12  104.33    4.86
   5   0  12   -1.17    0.94
  -5   0 -12    0.40    0.69
   5   0  12    0.12    0.56
  -5   0 -12   -0.06    0.64
   5   0  12    0.42    1.04
  -6   0 -12   20.17    1.77
   6   0  12   21.16    2.47
   6   0  12   20.17    1.62
  -6   0 -12   23.48    1.91
   6   0  12   26.81    2.32
   7   0  12    1.24    1.03
  -7   0 -12    0.43    0.72
   7   0  12   -0.07    0.57
   7   0  12    0.07    0.99
   8   0  12   10.42    1.78
   8   0  12    4.84    1.51
  -8   0 -12    7.27    1.12
   8  -1 -12    6.31    1.28
  -8  -1  12    8.53    1.23
   8  -1 -12    6.74    1.03
  -8  -1  12   10.76    1.66
  -8   1  12    7.60    1.51
  -8   1  12    9.98    1.23
   7  -1 -12   26.48    2.07
   7  -1 -12   24.05    1.75
  -7  -1  12   25.62    2.43
  -7  -1  12   26.08    1.90
  -7   1  12   27.21    2.36
  -7   1  12   24.13    1.79
  -6  -1  12    1.42    1.05
  -6  -1  12    0.51    0.71
   6  -1 -12    0.74    0.66
  -6  -1  12    0.63    0.55
   6  -1 -12    0.91    0.54
  -6   1  12    0.86    0.51
  -6   1  12    0.65    0.81
  -5  -1  12    2.08    0.88
  -5  -1  12    4.22    1.27
  -5  -1  12    1.98    0.65
   5  -1 -12    2.33    0.79
   5  -1 -12    2.10    0.79
   5  -1 -12    1.66    0.59
  -5   1  12    3.10    1.09
  -5   1  12    2.60    0.66
  -4  -1  12   10.97    1.62
   4  -1 -12    9.13    1.12
   4  -1 -12   11.46    1.25
  -4  -1  12   11.17    1.67
  -4  -1  12   12.17    1.20
   4  -1 -12   13.17    1.43
  -4   1  12   13.47    1.78
  -4   1  12   10.68    1.18
  -3  -1  12   77.80    4.55
  -3  -1  12   73.78    3.58
   3  -1 -12   72.49    3.55
   3  -1 -12   72.95    3.80
  -3  -1  12   74.70    4.19
   3  -1 -12   78.63    3.60
  -3   1  12   74.56    3.54
  -3   1  12   77.37    4.14
  -2  -1  12    1.42    0.52
  -2  -1  12    1.99    0.84
   2  -1 -12    0.83    0.54
   2  -1 -12    1.79    0.81
  -2  -1  12    2.27    1.07
  -2   1  12    1.22    0.51
  -2   1  12    2.33    0.97
  -2   1  12    2.59    0.90
  -1  -1  12  103.27    5.77
   1  -1 -12  104.01    4.60
  -1  -1  12  100.97    5.09
  -1  -1  12  102.57    4.58
   1  -1 -12  100.10    4.83
  -1  -1  12  102.58    4.88
  -1   1  12  105.08    5.07
   1   1 -12   97.76    4.27
  -1   1  12  102.18    4.85
  -1   1  12  103.57    4.54
   0  -1 -12   13.81    1.51
   0  -1 -12   16.36    1.43
   0  -1  12   16.03    1.79
   0  -1  12   17.20    1.38
   0  -1  12   19.26    2.00
   0  -1  12   16.94    1.86
   0   1  12   17.23    1.79
   0   1  12   18.12    1.36
   0   1  12   17.80    1.88
   0   1 -12   17.09    1.18
   1  -1  12   34.40    2.72
   1  -1  12   35.71    2.65
   1  -1  12   33.16    2.72
   1  -1  12   32.99    2.01
  -1  -1 -12   33.62    2.58
  -1  -1 -12   32.40    2.10
  -1   1 -12   33.68    1.86
   1   1  12   34.11    2.49
   1   1  12   36.35    2.00
   1   1  12   33.77    2.60
   2  -1  12   11.40    1.73
   2  -1  12    7.64    0.93
   2  -1  12   10.65    1.54
  -2  -1 -12    8.14    1.28
   2  -1  12   12.27    1.73
  -2  -1 -12    7.91    1.11
   2   1  12    9.48    1.41
   2   1  12    6.56    0.86
  -2   1 -12    6.30    0.84
   2   1  12    6.78    1.38
  -3  -1 -12    2.08    0.81
   3  -1  12    4.47    1.26
   3  -1  12    6.81    1.37
   3  -1  12    2.73    0.69
   3  -1  12    2.96    1.16
  -3  -1 -12    3.28    1.00
  -3   1 -12    2.81    0.64
   3   1  12    4.89    1.12
   3   1  12    5.20    1.32
   3   1  12    3.03    0.64
   3   1  12    2.69    1.19
   4  -1  12    4.25    1.25
   4  -1  12    5.67    1.42
   4  -1  12    4.99    0.84
  -4  -1 -12    5.40    1.13
   4  -1  12    5.63    1.44
  -4  -1 -12    4.10    0.99
  -4   1 -12    4.29    0.80
   4   1  12    6.29    1.50
   4   1  12    8.38    1.52
   5  -1  12   19.77    2.49
   5  -1  12   22.28    2.25
   5  -1  12   21.37    1.74
  -5  -1 -12   16.25    1.73
  -5  -1 -12   22.95    2.06
   5   1  12   24.14    2.39
  -5   1 -12   18.12    1.56
   5   1  12   23.30    2.16
   6  -1  12    6.07    1.57
   6  -1  12    3.56    0.84
   6  -1  12    5.34    1.38
  -6  -1 -12    5.68    1.12
   6   1  12    5.76    1.42
  -6   1 -12    1.96    0.78
   6   1  12    6.57    1.65
   7  -1  12   58.22    3.01
  -7  -1 -12   58.02    3.20
   7  -1  12   62.19    3.61
   7  -1  12   45.45    4.01
   7   1  12   61.30    3.60
  -7   1 -12   51.27    2.99
   7   1  12   52.64    3.93
   8  -1  12    5.01    0.95
   8  -1  12    9.02    1.64
   8  -1  12    6.15    1.73
  -8  -1 -12    6.10    1.19
   8   1  12    6.51    1.61
   8   1  12    8.59    1.62
  -8   1 -12    6.78    1.12
   8  -2 -12   10.83    1.42
   8  -2 -12   11.77    1.63
  -8  -2  12   12.44    2.02
   8  -2 -12   13.07    1.55
  -8   2  12   14.99    1.96
   8   2 -12   11.89    1.91
  -8   2  12   12.87    1.30
  -7  -2  12   32.98    2.80
  -7  -2  12   27.18    2.60
   7  -2 -12   30.07    2.10
   7  -2 -12   32.07    2.36
   7  -2 -12   28.90    2.43
  -7   2  12   33.73    2.64
   7   2 -12   33.68    2.81
  -7   2  12   32.62    2.01
  -6  -2  12   45.36    3.26
   6  -2 -12   47.20    2.89
  -6  -2  12   46.94    3.45
   6  -2 -12   45.66    2.93
   6  -2 -12   46.56    2.72
  -6   2  12   52.20    2.56
  -6   2  12   47.78    3.16
  -5  -2  12   34.10    2.85
   5  -2 -12   36.27    2.27
  -5  -2  12   36.24    2.93
   5  -2 -12   37.81    2.44
   5  -2 -12   39.12    2.54
  -5   2  12   36.33    2.09
  -5   2  12   39.18    2.77
  -4  -2  12   43.67    3.21
   4  -2 -12   43.52    2.57
   4  -2 -12   48.13    2.85
   4  -2 -12   47.05    2.70
  -4  -2  12   46.85    3.34
  -4   2  12   45.59    2.36
  -4   2  12   42.83    2.99
  -3  -2  12   28.81    2.69
   3  -2 -12   25.92    2.19
   3  -2 -12   29.52    1.97
   3  -2 -12   30.09    2.02
  -3  -2  12   26.32    2.41
  -3   2  12   27.89    2.11
  -3   2  12   29.57    2.41
   2  -2 -12    1.61    0.64
  -2  -2  12    1.89    0.85
  -2  -2  12    1.58    1.19
   2  -2 -12    1.06    0.75
   2  -2 -12    2.68    0.76
  -2   2  12    2.87    0.98
  -2   2  12    1.13    0.77
   1  -2 -12    0.39    0.71
  -1  -2  12   -0.47    0.43
  -1  -2  12   -0.43    0.59
   1  -2 -12    0.09    0.55
  -1  -2  12    0.30    1.07
   1  -2 -12    0.02    0.52
  -1   2  12    0.32    0.70
  -1   2  12    0.12    0.69
   0  -2  12    5.87    0.84
   0  -2  12    9.73    1.58
   0  -2  12    7.95    1.45
   0  -2 -12    6.77    1.03
   0  -2 -12    7.46    1.13
   0  -2  12    8.39    1.51
   0  -2 -12    5.34    0.96
   0   2  12    7.62    1.36
   0   2  12    9.47    1.42
   1  -2  12   19.66    1.52
   1  -2  12   18.52    2.04
   1  -2  12   18.65    2.01
  -1  -2 -12   18.94    1.65
   1  -2  12   22.12    2.15
  -1  -2 -12   17.82    1.71
   1   2  12   15.94    1.84
   1   2  12   19.69    1.97
   2  -2  12   26.12    1.75
  -2  -2 -12   22.81    1.90
   2  -2  12   24.57    2.41
  -2  -2 -12   21.69    2.24
   2  -2  12   23.03    2.33
   2  -2  12   26.35    2.37
   2   2  12   26.88    2.29
   2   2  12   23.59    2.28
  -3  -2 -12   49.65    3.12
   3  -2  12   50.99    3.29
   3  -2  12   50.53    2.68
   3  -2  12   44.01    3.54
   3  -2  12   50.76    3.24
   3   2  12   47.40    3.19
   4  -2  12   36.14    3.13
  -4  -2 -12   41.51    2.89
   4  -2  12   38.56    2.92
   4  -2  12   37.78    2.30
   4  -2  12   38.56    2.82
   4   2  12   37.34    2.80
   5  -2  12   48.57    2.71
  -5  -2 -12   49.16    3.25
   5  -2  12   44.16    3.22
   5  -2  12   48.25    3.14
   5  -2  12   37.24    3.52
   5   2  12   48.40    3.16
  -6  -2 -12    9.77    1.55
   6  -2  12    9.72    1.26
   6  -2  12    5.06    1.51
   6  -2  12    7.98    1.98
   6   2  12   12.50    1.79
   7  -2  12    1.50    1.22
  -7  -2 -12    2.09    1.20
   7  -2  12    4.11    0.95
   7  -2  12    4.23    1.46
   7   2  12    4.98    1.33
  -7   2 -12    2.74    0.68
  -7  -3  12    8.32    1.69
   7  -3 -12    8.11    1.39
   7  -3 -12    8.06    1.44
   7  -3 -12    6.83    1.20
   7   3 -12    4.82    1.36
  -6  -3  12    3.63    1.44
   6  -3 -12    3.69    1.13
   6  -3 -12    2.00    0.89
  -6  -3  12    2.97    1.16
   6  -3 -12    3.33    0.96
  -6   3  12    3.52    1.17
   5  -3 -12   -0.04    0.62
  -5  -3  12    0.41    0.76
   5  -3 -12    0.95    0.76
  -5  -3  12   -0.64    1.17
   5  -3 -12    0.29    0.88
  -5   3  12    1.28    0.85
   4  -3 -12   24.20    1.89
  -4  -3  12   22.61    2.46
   4  -3 -12   22.89    2.08
  -4  -3  12   19.83    2.20
   4  -3 -12   21.85    1.88
  -4   3  12   22.24    2.05
  -4   3  12   24.64    2.27
   3  -3 -12    8.33    1.25
   3  -3 -12    6.51    1.25
  -3  -3  12    9.56    1.80
  -3  -3  12    7.53    1.53
  -3   3  12    9.10    1.48
  -3   3  12    7.74    1.42
   2  -3 -12   86.14    3.98
   2  -3 -12   79.56    4.13
  -2  -3  12   73.97    4.55
  -2  -3  12   76.60    5.01
  -2   3  12   83.47    4.36
  -2   3  12   81.09    4.25
  -1  -3  12    2.00    1.28
  -1  -3  12    2.54    0.95
   1  -3 -12    2.04    0.78
   1  -3 -12    0.84    0.89
  -1   3  12    3.54    1.08
  -1   3  12    1.67    0.85
   0  -3  12   76.84    4.17
   0  -3  12   66.61    4.54
   0  -3 -12   72.52    3.53
   0  -3 -12   74.02    3.86
   0   3  12   66.13    3.83
   0   3  12   68.06    3.86
   1  -3  12    0.15    0.70
   1  -3  12   -0.05    1.19
  -1  -3 -12    0.34    0.64
   1  -3  12   -0.75    1.00
  -1  -3 -12   -0.10    0.84
   1   3  12   -0.17    0.80
   1   3  12    0.58    0.67
   2  -3  12   26.49    2.58
  -2  -3 -12   27.62    1.98
   2  -3  12   24.54    2.49
   2  -3  12   23.67    2.42
  -2  -3 -12   27.66    2.39
   2   3  12   25.19    2.29
   3  -3  12    0.10    0.80
   3  -3  12   -0.19    1.29
   3  -3  12   -0.71    0.93
  -3  -3 -12    0.65    0.67
  -3  -3 -12    1.09    1.01
   3   3  12   -0.32    0.87
   4  -3  12    0.17    0.57
   4  -3  12   -0.47    1.25
   4  -3  12    0.13    0.83
  -4  -3 -12    1.13    1.03
   4  -3  12   -1.26    0.90
   4   3  12    0.56    0.91
  -5  -3 -12    0.02    1.09
   5  -3  12    0.32    1.03
   5  -3  12   -0.91    1.28
   5  -3  12    0.29    0.70
   5  -3  12   -1.24    0.94
   5   3  12    0.51    0.98
   6  -3  12   35.19    2.81
   6  -3  12   25.36    3.05
   6  -3  12   34.27    3.02
  -6  -3 -12   40.03    3.12
   6   3  12   34.41    2.74
   4  -4 -12    0.49    0.76
  -4  -4  12   -0.94    1.31
   4  -4 -12    1.55    1.08
  -4  -4  12    0.59    0.85
  -4   4  12    0.61    0.99
  -4   4  12    1.93    1.02
   3  -4 -12    9.72    1.38
  -3  -4  12    4.34    1.66
   3  -4 -12    8.70    1.42
  -3  -4  12   11.54    1.95
  -3   4  12   10.42    1.69
  -3   4  12   10.00    1.63
  -2  -4  12    2.83    1.42
   2  -4 -12    2.44    0.85
   2  -4 -12    0.93    1.03
  -2  -4  12    0.89    0.89
  -2   4  12    0.55    0.74
  -2   4  12    1.53    1.01
  -1  -4  12   -1.28    1.18
   1  -4 -12    0.31    0.96
   1  -4 -12   -0.55    0.70
  -1  -4  12    0.37    0.77
  -1   4  12    2.00    1.04
  -1   4  12    0.28    0.72
   0  -4 -12   -0.41    0.65
   0  -4  12   -0.74    1.14
   0  -4 -12    0.15    0.93
   0  -4  12   -0.45    0.68
   0   4  12    0.26    0.86
   0   4  12    1.17    0.77
  -1  -4 -12   10.75    1.49
   1  -4  12   11.19    1.92
   1  -4  12   15.84    2.03
   1  -4  12    7.45    1.91
  -1  -4 -12   13.80    1.58
   1   4  12   12.19    1.82
   2  -4  12    8.43    1.90
   2  -4  12   11.23    1.96
  -2  -4 -12   13.28    1.55
  -2  -4 -12   11.38    1.56
   2  -4  12   14.22    1.91
  -2   4 -12   10.84    1.70
   2   4  12   14.57    2.00
  -3  -4 -12   61.04    3.38
   3  -4  12   62.44    3.80
   3  -4  12   48.83    4.23
  -3  -4 -12   67.48    3.79
   3  -4  12   66.34    4.21
  -3   4 -12   62.09    3.73
   3   4  12   65.54    3.90
   4  -4  12    5.07    1.48
  -4  -4 -12    2.45    1.00
   4  -4  12    6.39    1.97
   4  -4  12    5.88    1.50
  -4   4 -12    3.69    1.28
   4   4  12    7.90    1.54
   7   0 -13   10.69    1.08
  -7   0  13   16.91    2.12
  -7   0  13   12.39    1.42
  -6   0  13    0.51    0.58
   6   0 -13   -0.30    0.39
  -6   0  13   -0.45    0.87
   5   0 -13   84.64    3.91
  -5   0  13   87.10    4.15
  -5   0  13   89.65    4.63
  -4   0  13    1.02    0.94
   4   0 -13    0.23    0.41
  -4   0  13    0.37    0.47
  -3   0  13   54.74    2.89
  -3   0  13   63.61    3.66
   3   0 -13   54.21    2.78
  -2   0  13   -0.41    0.89
  -2   0  13    0.06    0.44
   2   0 -13   -0.06    0.37
  -1   0  13   20.77    1.95
  -1   0  13   19.89    1.50
  -1   0  13   20.41    2.18
   1   0 -13   17.66    1.40
   0   0  13   -1.75    0.86
   0   0 -13   -0.25    0.44
   0   0  13    0.44    0.45
   0   0  13    1.05    0.90
   0   0  13    0.04    0.71
   1   0  13    1.96    0.63
   1   0  13    2.10    1.23
  -1   0 -13    2.58    0.73
   1   0  13    2.08    0.96
   1   0  13    2.67    1.11
   2   0  13    1.31    0.99
   2   0  13   -0.24    0.49
   2   0  13   -0.67    0.78
   2   0  13    0.15    0.94
  -2   0 -13   -0.23    0.53
  -2   0 -13    1.44    0.66
   3   0  13   43.20    3.40
   3   0  13   41.18    2.37
   3   0  13   42.20    3.01
  -3   0 -13   42.22    2.45
  -3   0 -13   34.26    2.35
   3   0  13   38.87    2.93
  -4   0 -13    0.45    0.67
   4   0  13   -0.20    0.61
  -4   0 -13    0.20    0.67
   4   0  13   -0.39    1.02
   4   0  13   -0.33    1.01
  -5   0 -13   37.41    2.38
   5   0  13   40.28    2.95
  -5   0 -13   31.80    2.34
   5   0  13   37.71    2.25
   5   0  13   35.82    3.31
  -6   0 -13    0.40    0.68
   6   0  13    0.86    1.06
  -6   0 -13   -0.59    0.66
   6   0  13   -0.64    0.60
   6   0  13    0.06    1.08
   7   0  13   24.20    2.27
  -7   0 -13   17.47    1.77
  -7   0 -13   19.61    1.87
   7   0  13   17.74    2.52
  -7  -1  13    9.98    1.70
  -7  -1  13    8.85    1.27
   7  -1 -13    7.79    1.11
   7  -1 -13   10.83    1.55
  -7   1  13   10.22    1.28
  -7   1  13    9.54    1.67
  -6  -1  13   19.45    2.20
   6  -1 -13   18.00    1.79
  -6  -1  13   20.21    1.70
   6  -1 -13   16.31    1.47
  -6   1  13   18.14    1.57
  -6   1  13   21.70    2.37
  -5  -1  13    0.91    0.60
   5  -1 -13    0.58    0.54
  -5  -1  13    0.73    1.11
  -5   1  13    1.80    0.64
  -5   1  13    2.49    1.09
  -4  -1  13   -1.30    0.94
  -4  -1  13    0.56    0.51
  -4  -1  13    0.10    0.65
   4  -1 -13    1.12    0.81
   4  -1 -13    0.05    0.47
  -4   1  13    0.37    0.81
  -4   1  13    0.24    0.48
   3  -1 -13    0.45    0.49
   3  -1 -13    0.68    0.76
  -3  -1  13   -0.03    1.01
  -3  -1  13    0.02    0.62
  -3  -1  13   -0.08    0.43
  -3   1  13   -0.02    0.44
  -3   1  13    0.61    0.89
  -2  -1  13   20.46    2.21
   2  -1 -13   17.91    1.53
   2  -1 -13   21.46    2.13
  -2  -1  13   19.85    1.98
  -2  -1  13   20.89    1.56
  -2   1  13   22.00    1.57
  -2   1  13   22.71    2.30
  -2   1  13   20.73    1.88
  -1  -1  13    9.67    1.05
  -1  -1  13   10.91    1.61
   1  -1 -13    8.56    1.07
   1  -1 -13    8.10    1.24
  -1  -1  13    7.61    1.54
  -1   1  13   11.86    1.56
  -1   1  13    8.70    0.97
  -1   1  13   11.32    1.64
   1   1 -13    6.40    0.78
   0  -1  13   59.21    3.50
   0  -1 -13   57.31    3.13
   0  -1 -13   62.20    3.46
   0  -1  13   60.17    3.03
   0  -1  13   59.46    3.97
   0  -1  13   59.15    3.69
   0   1  13   59.19    3.63
   0   1 -13   57.59    2.79
   0   1  13   61.18    3.49
   0   1  13   60.03    2.97
   1  -1  13   15.68    1.93
   1  -1  13   13.51    1.82
   1  -1  13   12.13    1.30
   1  -1  13   15.68    1.90
  -1  -1 -13   12.42    1.51
  -1  -1 -13   13.49    1.40
  -1   1 -13   12.82    1.12
   1   1  13   11.54    1.30
   1   1  13   18.94    2.02
   1   1  13   11.69    1.67
  -2  -1 -13   45.84    2.79
   2  -1  13   53.05    3.30
   2  -1  13   47.57    3.22
   2  -1  13   47.09    3.54
  -2  -1 -13   51.87    3.13
   2  -1  13   53.86    2.71
   2   1  13   45.61    2.60
   2   1  13   48.39    3.18
   2   1  13   51.05    3.24
  -2   1 -13   48.15    2.50
   3  -1  13    6.51    1.52
   3  -1  13    6.67    0.93
   3  -1  13    7.30    1.53
  -3  -1 -13    6.40    1.20
   3  -1  13    6.36    1.41
  -3  -1 -13    4.27    1.02
  -3   1 -13    4.92    0.86
   3   1  13    5.04    0.80
   3   1  13    6.98    1.31
   3   1  13    8.57    1.63
   4  -1  13    5.12    1.36
  -4  -1 -13    5.20    1.08
   4  -1  13    5.16    0.89
  -4  -1 -13    3.19    0.96
   4  -1  13    3.72    1.19
   4  -1  13    3.28    1.32
   4   1  13    5.28    1.46
  -4   1 -13    1.39    0.62
   4   1  13    3.39    1.33
   5  -1  13    5.73    1.69
   5  -1  13    2.73    0.84
   5  -1  13    6.63    1.56
  -5  -1 -13    4.24    1.10
  -5  -1 -13    2.40    0.96
   5   1  13    3.48    1.30
   5   1  13    5.54    1.41
  -5   1 -13    3.65    0.82
  -6  -1 -13    1.39    0.92
   6  -1  13    0.09    1.13
   6  -1  13    0.78    0.75
  -6  -1 -13    0.38    0.84
   6  -1  13    1.04    1.19
   6   1  13    2.29    1.12
  -6   1 -13    0.53    0.65
   6   1  13    0.91    1.10
   7  -1  13    3.29    1.22
   7  -1  13    1.59    1.37
  -7  -1 -13    2.11    1.02
   7  -1  13   -0.02    0.72
   7   1  13    1.02    1.12
   7   1  13    2.78    1.11
  -7   1 -13    0.08    0.65
   6  -2 -13   28.97    2.22
   6  -2 -13   25.00    2.28
  -6  -2  13   22.37    2.37
  -6  -2  13   25.69    2.60
   6  -2 -13   21.93    1.82
  -6   2  13   25.16    2.35
  -5  -2  13   15.49    2.13
   5  -2 -13   15.17    1.63
  -5  -2  13   15.50    2.11
   5  -2 -13   12.32    1.45
   5  -2 -13   16.75    1.81
  -5   2  13   13.20    1.88
   4  -2 -13   31.74    2.39
  -4  -2  13   30.68    2.74
  -4  -2  13   32.11    2.87
   4  -2 -13   31.65    2.15
   4  -2 -13   34.88    2.35
  -4   2  13   34.09    2.66
  -3  -2  13   23.10    1.73
  -3  -2  13   24.41    2.51
  -3  -2  13   20.11    2.16
   3  -2 -13   21.50    1.87
   3  -2 -13   17.58    1.66
   3  -2 -13   22.59    2.07
  -3   2  13   25.08    2.29
  -2  -2  13   28.72    2.59
  -2  -2  13   30.70    2.76
   2  -2 -13   30.61    2.12
  -2  -2  13   29.51    1.96
   2  -2 -13   26.44    2.00
   2  -2 -13   30.75    2.32
  -2   2  13   29.78    2.29
  -2   2  13   33.36    2.59
  -1  -2  13   10.03    1.77
  -1  -2  13   12.44    1.86
   1  -2 -13   11.42    1.42
   1  -2 -13    9.36    1.28
  -1  -2  13   11.84    1.31
  -1   2  13   11.53    1.71
  -1   2  13   17.82    1.90
   0  -2  13    5.84    1.47
   0  -2  13    6.85    1.47
   0  -2  13    6.48    1.38
   0  -2 -13    5.48    1.15
   0  -2 -13    4.61    0.97
   0  -2  13    3.74    0.75
   0   2  13    6.67    1.33
   0   2  13    5.94    1.27
  -1  -2 -13    2.02    0.81
   1  -2  13    3.71    1.18
   1  -2  13    3.53    1.26
   1  -2  13   -0.24    1.12
   1  -2  13    2.53    0.65
  -1  -2 -13    3.01    1.01
   1   2  13    5.29    1.26
   1   2  13    4.11    1.05
   2  -2  13    4.95    1.36
  -2  -2 -13    7.06    1.28
   2  -2  13    3.71    1.16
   2  -2  13    3.43    0.75
   2  -2  13    6.81    1.56
  -2  -2 -13    3.40    0.99
   2   2  13    6.33    1.38
   2   2  13    6.82    1.32
   3  -2  13   23.13    2.31
   3  -2  13   20.37    1.65
  -3  -2 -13   12.79    1.68
  -3  -2 -13   17.21    1.86
   3  -2  13   20.17    2.28
   3  -2  13   22.00    2.26
   3   2  13   21.12    2.21
   4  -2  13   26.34    2.50
   4  -2  13   27.96    2.52
  -4  -2 -13   27.21    2.59
   4  -2  13   28.19    2.00
   4  -2  13   27.79    2.80
   4   2  13   25.85    2.49
   5  -2  13   10.59    1.77
   5  -2  13   13.82    2.01
  -5  -2 -13   10.19    1.66
   5  -2  13   11.64    2.21
   5  -2  13    8.92    1.19
   5   2  13   14.11    1.92
   6  -2  13   29.63    3.41
   6  -2  13   43.15    3.10
   6  -2  13   39.66    2.61
  -6  -2 -13   41.27    2.95
   6   2  13   37.86    2.89
   5  -3 -13    3.53    0.97
  -5  -3  13    4.11    1.60
  -5  -3  13    5.87    1.48
   5  -3 -13    4.23    1.08
   5  -3 -13    4.35    1.20
  -5   3  13    4.11    1.28
   4  -3 -13   -0.15    0.62
   4  -3 -13    0.57    0.74
  -4  -3  13    1.18    0.92
  -4  -3  13   -0.58    1.28
   4  -3 -13    0.20    0.95
  -4   3  13    0.80    0.88
  -3  -3  13    1.77    1.50
  -3  -3  13    3.05    1.14
   3  -3 -13    2.73    1.10
   3  -3 -13    2.08    0.89
  -3   3  13    2.69    1.07
  -3   3  13    5.09    1.35
   2  -3 -13    0.08    0.94
  -2  -3  13   -1.41    1.31
   2  -3 -13   -0.35    0.72
  -2  -3  13   -0.06    0.74
  -2   3  13    1.19    0.81
  -2   3  13    0.63    0.90
  -1  -3  13   40.63    3.31
   1  -3 -13   45.40    2.65
  -1  -3  13   42.64    3.35
   1  -3 -13   41.73    2.87
  -1   3  13   41.12    2.97
  -1   3  13   39.98    2.87
   0  -3  13    1.86    0.97
   0  -3 -13    0.82    0.75
   0  -3  13    0.58    1.17
   0  -3 -13    2.28    1.10
   0   3  13    1.39    0.88
   0   3  13    2.51    0.92
   1  -3  13   61.22    4.50
   1  -3  13   70.23    4.04
   1  -3  13   65.28    3.99
  -1  -3 -13   66.14    3.75
  -1  -3 -13   71.05    3.53
   1   3  13   67.17    3.95
   2  -3  13    5.48    1.43
  -2  -3 -13    6.08    1.30
   2  -3  13    4.47    1.40
   2  -3  13    3.06    1.44
   2   3  13    6.87    1.58
   3  -3  13   40.07    2.42
   3  -3  13   42.40    3.16
   3  -3  13   31.60    3.12
  -3  -3 -13   41.12    2.94
   3  -3  13   35.76    2.98
   3   3  13   37.59    2.93
   4  -3  13    0.70    1.30
  -4  -3 -13    1.56    1.19
   4  -3  13   -0.10    0.67
   4  -3  13    0.17    1.18
   4  -3  13    0.47    1.00
   4   3  13    2.94    1.10
  -5  -3 -13   -0.06    1.19
   5  -3  13    1.59    1.23
   5  -3  13    0.39    1.36
   5  -3  13   -1.30    1.09
   5  -3  13    0.38    0.75
   5   3  13    0.39    0.93
   2  -4 -13   56.17    3.23
  -2  -4  13   50.87    3.83
  -2  -4  13   50.23    3.93
   1  -4 -13   -0.25    0.70
  -1  -4  13    0.53    1.37
   1  -4 -13    1.18    1.05
  -1  -4  13    0.59    0.82
  -1   4  13    0.57    0.79
  -1   4  13   -1.04    0.82
   0  -4 -13    6.97    1.42
   0  -4  13    8.72    1.71
   0  -4  13   10.13    1.99
   0  -4 -13   11.74    1.54
   0   4  13    8.84    1.49
   0   4  13   11.91    1.91
   1  -4  13    3.33    1.43
  -1  -4 -13    2.41    0.96
   1  -4  13    1.39    1.01
  -1  -4 -13    2.89    1.19
   1   4  13    2.51    1.16
  -6   0  14    9.58    1.24
   6   0 -14    6.59    0.91
  -6   0  14    8.54    1.63
   5   0 -14    0.20    0.44
  -5   0  14    1.27    1.09
  -5   0  14   -0.23    0.55
   4   0 -14   30.09    1.88
  -4   0  14   34.29    2.10
  -4   0  14   31.55    2.77
   3   0 -14    0.24    0.45
  -3   0  14    1.07    1.06
  -3   0  14    0.14    0.50
  -2   0  14   80.20    4.46
   2   0 -14   77.44    3.68
  -2   0  14   78.57    3.79
   1   0 -14   -0.02    0.42
  -1   0  14   -0.23    0.50
  -1   0  14    0.47    0.99
  -1   0  14    2.13    0.99
   0   0  14   41.77    3.09
   0   0  14   40.44    2.29
   0   0 -14   33.26    2.20
   0   0  14   40.87    2.85
   1   0  14   -0.11    0.54
   1   0  14   -0.70    0.95
  -1   0 -14   -0.05    0.56
   1   0  14    1.65    1.05
   1   0  14   -0.32    0.78
  -2   0 -14    2.94    0.83
   2   0  14    3.82    1.28
   2   0  14    2.82    0.75
   2   0  14    3.69    1.32
   2   0  14    7.42    1.58
   3   0  14    2.18    1.12
   3   0  14   -0.43    0.61
  -3   0 -14    0.88    0.68
   3   0  14   -0.22    0.99
   3   0  14    0.10    1.03
   4   0  14    3.79    1.52
   4   0  14    6.25    1.51
   4   0  14    3.69    0.89
  -4   0 -14    3.04    0.93
   5   0  14   -0.90    1.01
  -5   0 -14    0.02    0.75
   5   0  14   -0.77    1.04
   5   0  14    0.50    0.72
  -6   0 -14   18.98    1.86
   6   0  14   22.09    1.79
   6   0  14   28.69    2.57
   6   0  14   23.59    2.76
   6  -1 -14   16.38    1.50
  -6  -1  14   22.32    2.39
  -6  -1  14   19.50    1.75
  -6   1  14   26.24    2.66
  -6   1  14   18.72    1.67
  -5  -1  14   42.41    3.22
  -5  -1  14   43.31    2.57
   5  -1 -14   39.30    2.46
  -5   1  14   48.49    3.20
  -5   1  14   43.97    2.51
  -4  -1  14   13.49    2.06
   4  -1 -14    9.43    1.21
  -4  -1  14   12.91    1.35
  -4   1  14   13.34    1.36
  -4   1  14   12.16    1.87
   3  -1 -14    1.24    0.60
  -3  -1  14    1.61    0.64
  -3  -1  14    3.94    1.39
  -3  -1  14    1.65    0.98
  -3   1  14    1.35    0.64
  -3   1  14    2.19    1.06
   2  -1 -14    0.55    0.57
  -2  -1  14    0.95    0.82
  -2  -1  14    2.17    1.25
   2  -1 -14    0.18    0.85
  -2  -1  14    0.58    0.54
  -2   1  14    1.26    0.59
  -2   1  14    2.40    1.06
   1  -1 -14    2.38    1.01
   1  -1 -14    2.34    0.78
  -1  -1  14    3.53    0.78
  -1  -1  14    3.41    1.11
  -1  -1  14    3.88    1.39
  -1   1  14    2.70    0.70
  -1   1  14    3.34    1.14
  -1   1  14    3.26    1.10
   0  -1  14    8.47    1.59
   0  -1  14    7.00    0.97
   0  -1  14    9.80    1.72
   0  -1  14    8.96    1.50
   0  -1 -14    7.11    1.24
   0  -1 -14    5.40    0.98
   0   1  14    5.92    0.90
   0   1  14    9.37    1.54
   0   1  14    8.65    1.58
   0   1 -14    4.61    0.72
   1  -1  14   34.63    2.71
   1  -1  14   34.94    2.87
  -1  -1 -14   31.25    2.21
  -1  -1 -14   31.56    2.55
   1  -1  14   37.16    2.99
   1  -1  14   32.14    2.05
  -1   1 -14   30.25    1.84
   1   1  14   34.81    2.83
   1   1  14   33.51    2.61
   1   1  14   30.55    2.04
   2  -1  14   17.21    2.02
   2  -1  14   14.52    1.44
  -2  -1 -14   13.39    1.53
   2  -1  14   16.51    2.21
   2  -1  14   19.91    2.24
  -2  -1 -14   12.27    1.49
  -2   1 -14   14.67    1.27
   2   1  14   17.53    2.10
   2   1  14   10.74    1.22
   2   1  14   16.11    1.91
   3  -1  14   26.69    2.50
  -3  -1 -14   26.68    2.27
   3  -1  14   24.63    1.88
   3  -1  14   27.52    2.53
   3  -1  14   24.71    2.63
  -3  -1 -14   21.31    1.95
   3   1  14   30.79    2.55
  -3   1 -14   24.37    1.70
   4  -1  14   20.05    1.75
   4  -1  14   20.70    2.32
   4  -1  14   21.88    2.22
   4  -1  14   20.58    2.57
  -4  -1 -14   19.92    2.04
  -4  -1 -14   12.43    1.67
   4   1  14   18.39    2.26
  -4   1 -14   16.91    1.49
   5  -1  14   45.07    3.21
   5  -1  14   41.79    3.77
   5  -1  14   44.63    2.71
  -5  -1 -14   47.56    2.83
  -5  -1 -14   35.75    2.69
  -5   1 -14   39.15    2.44
   5   1  14   44.20    3.21
  -5  -2  14    5.64    1.43
  -5  -2  14    4.40    1.56
   5  -2 -14    6.43    1.24
   5  -2 -14    4.27    1.12
   5  -2 -14    2.76    0.85
  -5   2  14    6.45    1.50
   4  -2 -14    4.65    1.18
  -4  -2  14    6.62    1.47
  -4  -2  14    7.87    1.70
   4  -2 -14    4.06    0.92
  -4  -2  14    5.20    0.95
  -4   2  14    5.75    1.42
   3  -2 -14   45.59    2.81
  -3  -2  14   51.33    3.70
  -3  -2  14   51.49    2.83
   3  -2 -14   48.90    3.10
  -3  -2  14   48.81    3.56
  -3   2  14   51.80    3.39
  -2  -2  14   22.08    2.25
  -2  -2  14   19.86    2.45
   2  -2 -14   17.38    1.83
  -2  -2  14   19.09    1.67
   2  -2 -14   17.51    1.71
  -2   2  14   23.92    2.34
  -2   2  14   19.92    2.02
   1  -2 -14   31.17    2.27
   1  -2 -14   33.89    2.60
  -1  -2  14   33.45    2.95
  -1  -2  14   34.86    2.95
  -1  -2  14   36.18    2.22
  -1   2  14   34.29    2.75
  -1   2  14   36.05    2.61
   0  -2  14    3.09    1.18
   0  -2  14    2.15    1.31
   0  -2  14    1.94    0.68
   0  -2 -14    1.87    1.08
   0  -2 -14    1.57    0.84
   0   2  14    2.37    1.12
   0   2  14    3.28    1.06
   1  -2  14   10.19    1.81
   1  -2  14   13.07    1.41
  -1  -2 -14    9.22    1.52
   1  -2  14   13.15    1.93
   1  -2  14   12.63    1.88
  -1  -2 -14    7.74    1.32
   1   2  14   10.45    1.64
   1   2  14   14.88    1.95
  -2  -2 -14    4.86    1.12
   2  -2  14    6.30    0.95
   2  -2  14    9.47    1.66
  -2  -2 -14    3.74    1.30
   2  -2  14    5.23    1.39
   2  -2  14    7.81    1.62
   2   2  14    9.97    1.71
   3  -2  14    1.01    0.99
   3  -2  14    0.26    0.66
   3  -2  14   -0.03    1.10
  -3  -2 -14    0.84    0.89
   3  -2  14    2.07    1.29
  -3  -2 -14    0.14    1.11
   3   2  14    0.42    1.04
   4  -2  14    0.81    0.74
  -4  -2 -14    0.34    0.92
   4  -2  14    0.66    1.19
  -4  -2 -14    2.02    1.26
   4  -2  14    3.71    1.43
   4  -2  14    2.75    1.35
   4   2  14    1.70    1.12
  -5  -2 -14   15.57    1.91
   3  -3 -14    0.03    0.74
   3  -3 -14    0.81    1.05
  -3  -3  14    0.52    0.86
   3  -3 -14   -0.56    0.79
  -3   3  14    0.71    1.05
  -2  -3  14    0.44    0.87
   2  -3 -14    1.60    1.09
   2  -3 -14   -0.46    0.80
  -2  -3  14   -0.27    1.37
  -2   3  14    2.31    1.01
  -2   3  14    0.85    0.96
  -1  -3  14    2.13    1.11
  -1  -3  14    0.84    1.36
   1  -3 -14    2.23    1.13
  -1   3  14    1.43    0.96
  -1   3  14    2.16    1.09
   0  -3 -14   25.34    2.30
   0  -3  14   22.42    2.57
   0  -3  14   19.55    2.38
   0   3  14   23.48    2.35
   0   3  14   22.28    2.25
  -1  -3 -14    3.90    1.26
   1  -3  14    0.84    1.27
   1  -3  14    1.23    0.98
   1   3  14    3.54    1.22
   1   3  14    4.64    1.17
  -2  -3 -14   42.02    3.02
   2  -3  14   41.03    3.21
   2  -3  14   43.56    3.22
   2  -3  14   43.41    2.63
   2  -3  14   37.20    3.47
   2   3  14   42.97    3.14
  -4   0  15    0.79    1.20
   4   0 -15   -0.24    0.46
  -4   0  15   -0.58    0.59
  -3   0  15    3.20    1.39
  -3   0  15    3.63    0.84
   3   0 -15    2.64    0.68
   2   0 -15   -0.13    0.47
  -2   0  15   -0.17    0.57
  -2   0  15    1.08    1.22
   1   0 -15   68.29    3.57
  -1   0  15   76.41    3.68
  -1   0  15   77.13    4.46
   0   0  15    1.66    1.07
   0   0  15    0.74    0.64
   0   0  15    0.64    1.04
   0   0 -15    0.15    0.54
   1   0  15   58.07    3.00
   1   0  15   51.88    3.52
   1   0  15   57.13    3.78
  -1   0 -15   50.98    2.95
   2   0  15   -0.59    0.99
   2   0  15   -0.13    0.65
   2   0  15    0.25    1.02
  -2   0 -15    0.56    0.70
   3   0  15   25.74    2.91
   3   0  15   26.33    2.53
   3   0  15   29.23    2.77
  -3   0 -15   18.76    1.83
   3   0  15   27.28    2.00
   4   0  15    0.14    1.16
  -4   0 -15    0.04    0.72
   4  -1 -15   42.50    2.53
  -3  -1  15    3.30    1.55
   3  -1 -15    2.59    0.79
  -3  -1  15    3.20    0.83
  -3   1  15    2.95    0.80
  -3   1  15    5.54    1.51
   2  -1 -15   24.02    1.90
  -2  -1  15   27.03    2.77
  -2  -1  15   29.00    1.99
  -2   1  15   25.92    1.88
  -2   1  15   29.78    2.70
  -1  -1  15    2.41    0.77
   1  -1 -15    2.47    0.84
  -1  -1  15    3.72    1.28
  -1  -1  15    4.89    1.41
  -1   1  15    2.45    0.75
  -1   1  15    5.66    1.32
  -1   1  15    3.21    1.26
   0  -1  15    3.27    1.24
   0  -1  15    4.48    1.40
   0  -1 -15    1.91    0.78
   0  -1  15    2.11    0.73
   0  -1 -15    1.46    0.92
   0   1  15    2.84    1.14
   0   1  15    1.66    0.70
   0   1  15    4.24    1.34
  -1  -1 -15    3.19    1.02
   1  -1  15    3.80    0.84
   1  -1  15    3.40    1.24
  -1  -1 -15    2.34    0.90
   1  -1  15    5.84    1.50
   1  -1  15    2.67    1.37
   1   1  15    6.32    1.45
   1   1  15    2.81    0.81
   1   1  15    3.98    1.24
  -1   1 -15    3.34    0.69
   2  -1  15   33.05    2.93
   2  -1  15   34.11    2.78
  -2  -1 -15   33.53    2.46
   2  -1  15   30.10    2.90
  -2  -1 -15   24.00    2.10
   2  -1  15   28.73    2.03
   2   1  15   28.47    2.60
  -2   1 -15   26.65    1.82
   2   1  15   28.70    2.72
  -3  -1 -15   26.31    2.19
  -3  -1 -15   27.54    2.34
   3  -1  15   32.78    2.91
   3  -1  15   26.09    2.01
   3  -1  15   31.92    2.76
   3  -1  15   31.96    3.09
  -3   1 -15   24.95    1.81
   3   1  15   28.85    2.64
   2  -2 -15   27.80    2.49
  -2  -2  15   26.24    2.66
   2  -2 -15   25.62    2.07
  -1  -2  15   27.47    2.78
  -1  -2  15   23.79    2.56
  -1  -2  15   25.62    1.97
   1  -2 -15   22.04    1.93
   1  -2 -15   23.20    2.45
  -1   2  15   25.76    2.53
  -1   2  15   25.93    2.39
   0  -2  15   61.57    3.18
   0  -2  15   57.89    4.23
   0  -2  15   54.45    3.83
   0  -2 -15   49.59    3.25
   0  -2 -15   56.06    3.56
   0   2  15   63.38    3.73
   0   2  15   58.26    3.69
   1  -2  15   21.67    2.51
   1  -2  15   21.00    1.80
  -1  -2 -15   17.83    2.08
   1  -2  15   25.22    2.59
  -1  -2 -15   19.16    1.93
   1   2  15   26.11    2.39
  -2  -2 -15   14.76    1.94
   0   0   0    0.00    0.00
;
_shelx_hkl_checksum               19517
_olex2_submission_special_instructions 'No special instructions were received'
